# Supplementary material for: Platelet-derived exerkine CXCL4/platelet factor 4 rejuvenates hippocampal neurogenesis and restores cognitive function in aged mice
Source: Nat Commun. 2023 Aug 16;14:4375. doi: 10.1038/s41467-023-39873-9 (PMC10432533; doi:10.1038/s41467-023-39873-9)
Supplement: Supplementary file 4 — Supplementary Data 1 [file 41467_2023_39873_MOESM4_ESM.xlsx]

## Sheet: PF4_EGFplus_v_NaCl_EGFplus all
PF4_EGFplus_v_NaCl_EGFplus
ensembl	gene name	baseMean	log2FoldChange	lfcSE	stat	pvalue	padj
ENSMUSG00000054065	Pkp3	511.216	-27.1676	1.7747	-15.3083	6.72833e-53	1.15209e-48
ENSMUSG00000030616	Sytl2	602.516	-23.9945	1.70708	-14.0559	7.08488e-45	6.06572e-41
ENSMUSG00000020160	Meis1	201.93	-24.2154	1.7347	-13.9594	2.7574e-44	1.57383e-40
ENSMUSG00000049336	Tenm2	161.225	-24.5758	1.77376	-13.8552	1.18296e-43	5.06395e-40
ENSMUSG00000068696	Gpr88	186.75	-22.1484	1.63802	-13.5215	1.16763e-41	3.99868e-38
ENSMUSG00000005251	Ripk4	862.565	-26.9036	2.00273	-13.4335	3.84896e-41	1.09843e-37
ENSMUSG00000045967	Gpr158	571.305	-22.57	1.72219	-13.1054	3.0676e-39	7.50378e-36
ENSMUSG00000023132	Gzma	210.598	-24.0464	1.88862	-12.7322	3.91451e-37	8.37853e-34
ENSMUSG00000031789	Cngb1	134.845	-25.6018	2.01754	-12.6896	6.75291e-37	1.28478e-33
ENSMUSG00000042604	Kcna4	257.073	-22.8599	1.82902	-12.4984	7.61477e-36	1.30388e-32
ENSMUSG00000030092	Cntn6	366.674	-22.7569	1.83692	-12.3886	3.01142e-35	4.68768e-32
ENSMUSG00000040254	Sema3d	390.978	-23.1333	1.86911	-12.3766	3.49639e-35	4.98905e-32
ENSMUSG00000017607	Tns4	271.981	-26.0359	2.11471	-12.3118	7.82269e-35	1.03037e-31
ENSMUSG00000079243	Xirp1	138.791	-24.3942	1.98641	-12.2805	1.15225e-34	1.40928e-31
ENSMUSG00000000817	Fasl	108.798	-24.1578	1.97924	-12.2056	2.90267e-34	3.3135e-31
ENSMUSG00000000791	Il12rb1	221.564	-22.789	1.88099	-12.1155	8.74641e-34	9.3603e-31
ENSMUSG00000035486	Plk5	480.879	25.4322	2.10047	12.1078	9.60063e-34	9.67009e-31
ENSMUSG00000038259	Gdf5	335.942	19.8159	1.64501	12.0461	2.03416e-33	1.93505e-30
ENSMUSG00000074591	Ankub1	541.722	22.3301	1.85663	12.0272	2.55676e-33	2.30418e-30
ENSMUSG00000034145	Tmem63c	184.871	-22.3022	1.8883	-11.8107	3.4351e-32	2.94096e-29
ENSMUSG00000030406	Gipr	132.954	-21.1692	1.79539	-11.7909	4.34848e-32	3.54567e-29
ENSMUSG00000041710	Trpc5	80.0227	-22.4683	1.92965	-11.6437	2.46946e-31	1.92203e-28
ENSMUSG00000020701	Tmem132e	376.145	-22.827	1.98828	-11.4808	1.64787e-30	1.22681e-27
ENSMUSG00000021396	Nxnl2	76.1718	23.0463	2.01418	11.4421	2.57709e-30	1.83865e-27
ENSMUSG00000026579	F5	817.283	26.6051	2.32833	11.4267	3.07684e-30	2.10739e-27
ENSMUSG00000029334	Prkg2	431.466	-22.786	2.00503	-11.3644	6.28651e-30	4.14015e-27
ENSMUSG00000027861	Casq2	185.378	-25.5302	2.26892	-11.2522	2.25975e-29	1.4331e-26
ENSMUSG00000067860	Zic3	155.959	-23.0257	2.05695	-11.1941	4.35789e-29	2.66501e-26
ENSMUSG00000022584	Ly6c2	71.5724	-23.1881	2.09019	-11.0937	1.34541e-28	7.94398e-26
ENSMUSG00000039672	Kcne2	1063.72	25.9404	2.34066	11.0825	1.52554e-28	8.70726e-26
ENSMUSG00000030137	Tuba8	74.829	-24.5511	2.21752	-11.0714	1.72593e-28	9.53326e-26
ENSMUSG00000042757	Tmem108	128.567	20.1523	1.8211	11.066	1.83456e-28	9.81662e-26
ENSMUSG00000019852	Arfgef3	331.726	-22.6241	2.06907	-10.9344	7.8928e-28	4.09541e-25
ENSMUSG00000005465	Il27ra	95.8992	-24.1153	2.22538	-10.8365	2.31162e-27	1.16417e-24
ENSMUSG00000090559	Gm17137	27.8865	-22.9857	2.13851	-10.7485	6.02586e-27	2.94802e-24
ENSMUSG00000022376	Adcy8	558.639	21.4313	2.00592	10.684	1.20907e-26	5.75078e-24
ENSMUSG00000030672	Mylpf	43.1455	-20.5366	1.92426	-10.6725	1.36933e-26	6.33702e-24
ENSMUSG00000076749	Trgc1	48.5204	-23.6203	2.23985	-10.5455	5.32926e-26	2.40139e-23
ENSMUSG00000074604	Mgst2	52.81	-24.5231	2.35492	-10.4136	2.15049e-25	9.44176e-23
ENSMUSG00000059854	Hydin	100.048	-24.0444	2.32183	-10.3558	3.93875e-25	1.68608e-22
ENSMUSG00000002076	Hsf2bp	92.25	21.4132	2.08971	10.247	1.22066e-24	5.0979e-22
ENSMUSG00000040136	Abcc8	167.352	-23.8651	2.3621	-10.1033	5.33872e-24	2.17654e-21
ENSMUSG00000032203	None	129.112	-23.7972	2.36615	-10.0573	8.52647e-24	3.39532e-21
ENSMUSG00000044361	BC024139	145.247	-23.2568	2.33313	-9.96805	2.10321e-23	8.18485e-21
ENSMUSG00000063296	Tmem117	92.2116	-22.5508	2.27444	-9.91487	3.58708e-23	1.36492e-20
ENSMUSG00000047485	Klhl34	75.7401	-22.8688	2.33498	-9.79399	1.1948e-22	4.4475e-20
ENSMUSG00000029155	Spata18	48.5526	21.9719	2.26652	9.69414	3.19303e-22	1.16328e-19
ENSMUSG00000037358	Dipk2b	33.8791	22.2084	2.29463	9.67844	3.72351e-22	1.32829e-19
ENSMUSG00000027224	Duoxa1	69.2271	-24.1912	2.50959	-9.6395	5.44524e-22	1.90283e-19
ENSMUSG00000030769	Slc5a11	142.406	-22.2665	2.33571	-9.53309	1.52667e-21	5.22825e-19
ENSMUSG00000037336	Mfsd2b	64.6038	22.4856	2.37392	9.47196	2.74634e-21	9.2207e-19
ENSMUSG00000019945	Cabcoco1	110.725	21.5101	2.27944	9.43658	3.85151e-21	1.26826e-18
ENSMUSG00000028755	Cda	25.7081	-23.2549	2.48448	-9.36006	7.9695e-21	2.54586e-18
ENSMUSG00000046500	Tafa4	177.543	20.4869	2.18894	9.35927	8.02876e-21	2.54586e-18
ENSMUSG00000042529	Kcnj12	107.006	20.8385	2.22705	9.35699	8.20394e-21	2.55411e-18
ENSMUSG00000040533	Matn1	187.961	20.5602	2.20332	9.3315	1.04385e-20	3.19176e-18
ENSMUSG00000074768	Bhmt	147.225	23.1757	2.49235	9.2987	1.42167e-20	4.27075e-18
ENSMUSG00000010136	Pifo	221.328	22.2959	2.40192	9.28252	1.65521e-20	4.88658e-18
ENSMUSG00000047033	Pcdhb15	87.9317	-23.803	2.58584	-9.20512	3.41297e-20	9.90514e-18
ENSMUSG00000035279	Ssc5d	87.5943	-24.1517	2.6298	-9.18386	4.15893e-20	1.18689e-17
ENSMUSG00000044816	D630023F18Rik	63.9306	23.4245	2.55709	9.16063	5.15936e-20	1.44826e-17
ENSMUSG00000028661	Epha8	127.728	-22.9307	2.53972	-9.02882	1.73536e-19	4.79267e-17
ENSMUSG00000016283	H2-M2	44.7685	-22.4162	2.48794	-9.00997	2.06116e-19	5.60209e-17
ENSMUSG00000073400	Trim10	103.088	19.9183	2.21765	8.98172	2.66555e-19	7.13159e-17
ENSMUSG00000036040	Adamtsl2	111.687	-23.2358	2.5933	-8.95992	3.24927e-19	8.55956e-17
ENSMUSG00000021509	Slc25a48	44.7491	-21.8224	2.44456	-8.92692	4.38027e-19	1.13028e-16
ENSMUSG00000036334	Igsf10	92.9355	-23.2094	2.60024	-8.92586	4.42262e-19	1.13028e-16
ENSMUSG00000022997	Wnt1	83.626	-23.5448	2.64113	-8.91466	4.89333e-19	1.23218e-16
ENSMUSG00000045314	Sowahb	113.599	-25.1983	2.82931	-8.90618	5.28227e-19	1.31085e-16
ENSMUSG00000046008	Pnlip	117.263	-21.9068	2.46365	-8.89199	6.00227e-19	1.46824e-16
ENSMUSG00000031445	Proz	40.7371	-22.8039	2.57057	-8.87114	7.23983e-19	1.74602e-16
ENSMUSG00000020904	Cfap52	287.233	23.9111	2.69587	8.86954	7.34506e-19	1.7468e-16
ENSMUSG00000071001	Hrct1	44.219	-22.2424	2.50874	-8.86595	7.58542e-19	1.77925e-16
ENSMUSG00000076937	Iglc2	32.7562	-22.3482	2.5281	-8.83991	9.57945e-19	2.21661e-16
ENSMUSG00000032419	Tbx18	66.7771	-24.7382	2.80116	-8.83142	1.03352e-18	2.3596e-16
ENSMUSG00000025934	Gsta3	82.0388	-25.0896	2.8549	-8.78824	1.51925e-18	3.42291e-16
ENSMUSG00000027219	Slc28a2	88.1955	-22.6818	2.60907	-8.69345	3.51603e-18	7.81882e-16
ENSMUSG00000034687	Fras1	81.232	-25.2813	2.90961	-8.68889	3.66011e-18	8.03488e-16
ENSMUSG00000000359	Rem1	50.4388	21.7811	2.51599	8.65705	4.84131e-18	1.04934e-15
ENSMUSG00000073988	Ttpa	25.2074	-21.9947	2.54169	-8.65354	4.9924e-18	1.06856e-15
ENSMUSG00000037579	Kcnh3	91.094	22.9158	2.65498	8.63125	6.06827e-18	1.2828e-15
ENSMUSG00000091694	Apol11b	76.4701	-21.6211	2.50726	-8.62338	6.50051e-18	1.35742e-15
ENSMUSG00000043635	Adamts3	78.5896	-21.9754	2.55846	-8.58931	8.7493e-18	1.80499e-15
ENSMUSG00000020080	Hkdc1	40.0978	21.7399	2.56262	8.48349	2.18537e-17	4.45477e-15
ENSMUSG00000026147	Col9a1	43.3013	-23.8536	2.82888	-8.43218	3.39274e-17	6.83458e-15
ENSMUSG00000043621	Ubxn10	92.1355	-24.3496	2.88852	-8.42979	3.46276e-17	6.89451e-15
ENSMUSG00000007480	Mc5r	34.7489	21.4666	2.5615	8.38049	5.27078e-17	1.03737e-14
ENSMUSG00000030450	Oca2	169.624	24.294	2.91653	8.32974	8.1023e-17	1.57654e-14
ENSMUSG00000090852	None	67.132	22.2007	2.6731	8.30523	9.96256e-17	1.91673e-14
ENSMUSG00000076757	Trgc4	46.3135	-23.2061	2.80351	-8.27753	1.25755e-16	2.39256e-14
ENSMUSG00000036915	Kirrel2	69.6388	-21.5118	2.60436	-8.25993	1.45754e-16	2.74258e-14
ENSMUSG00000026312	Cdh7	56.0226	-21.9163	2.65902	-8.24227	1.68973e-16	3.14493e-14
ENSMUSG00000032899	Styk1	39.8773	-23.3649	2.84017	-8.2266	1.92607e-16	3.54624e-14
ENSMUSG00000009654	Oit3	52.6942	-23.3986	2.85187	-8.20467	2.31234e-16	4.21214e-14
ENSMUSG00000075289	Carns1	527.009	11.0652	1.34948	8.19965	2.41095e-16	4.34555e-14
ENSMUSG00000026807	Ak8	156.62	24.0859	2.95508	8.15065	3.61969e-16	6.45625e-14
ENSMUSG00000074417	Pira12	39.3565	-23.032	2.83051	-8.13704	4.05068e-16	7.15049e-14
ENSMUSG00000048534	Jaml	36.2168	-23.0007	2.84567	-8.08269	6.33552e-16	1.10697e-13
ENSMUSG00000071679	Rtl4	69.5114	-22.9953	2.84723	-8.07637	6.67259e-16	1.15409e-13
ENSMUSG00000074676	Foxs1	62.6249	-22.7276	2.8271	-8.03918	9.04388e-16	1.54858e-13
ENSMUSG00000049112	Oxtr	95.2604	22.9814	2.85933	8.03734	9.18089e-16	1.55648e-13
ENSMUSG00000023484	Prph	31.9652	-22.5512	2.81823	-8.0019	1.22519e-15	2.05675e-13
ENSMUSG00000036510	Cdh8	46.5284	-22.8472	2.88428	-7.92127	2.35092e-15	3.90823e-13
ENSMUSG00000025916	Ppp1r42	34.7323	-22.0763	2.78908	-7.91528	2.46689e-15	4.0616e-13
ENSMUSG00000026581	Sell	55.96	-21.7806	2.75821	-7.89664	2.86512e-15	4.67233e-13
ENSMUSG00000090061	Nwd2	31.5329	21.023	2.68317	7.83514	4.68338e-15	7.56542e-13
ENSMUSG00000051262	Nat8f3	32.2621	22.4424	2.87386	7.80915	5.75753e-15	9.21366e-13
ENSMUSG00000038204	Asb10	70.2334	-24.6749	3.16576	-7.79431	6.47634e-15	1.0268e-12
ENSMUSG00000029727	Cyp3a13	78.0774	-24.9152	3.22628	-7.72257	1.14005e-14	1.79092e-12
ENSMUSG00000006143	Upk3bl	19.3975	-23.1952	3.02314	-7.67254	1.68618e-14	2.62476e-12
ENSMUSG00000020686	Gas2l2	31.1073	21.46	2.82547	7.59519	3.07348e-14	4.74119e-12
ENSMUSG00000051721	Wdcp	42.2397	21.446	2.82436	7.59325	3.11987e-14	4.76978e-12
ENSMUSG00000033788	Dysf	42.2887	21.4711	2.83424	7.57564	3.57372e-14	5.41529e-12
ENSMUSG00000046167	Gldn	46.1441	-23.7658	3.15111	-7.54204	4.62671e-14	6.94939e-12
ENSMUSG00000021852	Slc35f4	16.5699	20.9686	2.79851	7.49276	6.74397e-14	1.00415e-11
ENSMUSG00000024053	Emilin2	118.028	-24.1572	3.22467	-7.49139	6.81492e-14	1.00596e-11
ENSMUSG00000048617	Rtbdn	18.9347	-22.3476	2.98894	-7.47678	7.61678e-14	1.11472e-11
ENSMUSG00000021416	Eci3	42.677	20.1335	2.69552	7.46924	8.06581e-14	1.17043e-11
ENSMUSG00000003484	Cyp4f18	29.5433	21.1013	2.83657	7.43901	1.01444e-13	1.45968e-11
ENSMUSG00000051985	Igfn1	193.417	24.1673	3.25668	7.42085	1.1637e-13	1.65782e-11
ENSMUSG00000063704	Mapk15	32.5542	-23.0881	3.11162	-7.41997	1.1715e-13	1.65782e-11
ENSMUSG00000023122	Sult1c2	130.744	23.8697	3.21802	7.41749	1.19357e-13	1.67521e-11
ENSMUSG00000092586	Ly6g6c	118.848	-26.1626	3.5303	-7.41086	1.2548e-13	1.74682e-11
ENSMUSG00000078546	Zfp995	59.7002	23.0972	3.13337	7.37136	1.68895e-13	2.33226e-11
ENSMUSG00000028841	Cnksr1	58.5368	-24.6435	3.35648	-7.34205	2.10351e-13	2.88147e-11
ENSMUSG00000039099	Wdr93	40.2158	21.0674	2.87196	7.33555	2.20817e-13	3.00084e-11
ENSMUSG00000084052	Gm11745	9.55462	20.4755	2.79549	7.32449	2.39813e-13	3.23332e-11
ENSMUSG00000041538	H2-Ob	262.59	-9.76844	1.33394	-7.32302	2.42448e-13	3.24331e-11
ENSMUSG00000046826	Fam187b	27.9621	-22.4529	3.09731	-7.24918	4.19304e-13	5.56569e-11
ENSMUSG00000044933	Sstr3	29.4669	-23.1573	3.20259	-7.23082	4.80081e-13	6.3234e-11
ENSMUSG00000078949	R3hdml	81.3412	29.9976	4.16471	7.20279	5.89931e-13	7.71098e-11
ENSMUSG00000059361	Nrsn2	18.9768	-22.2794	3.09916	-7.18885	6.53377e-13	8.47559e-11
ENSMUSG00000041347	Bdkrb1	28.6593	-23.0485	3.20759	-7.18563	6.68987e-13	8.60563e-11
ENSMUSG00000046491	C1qtnf2	26.8099	-22.3777	3.11462	-7.18472	6.73453e-13	8.60563e-11
ENSMUSG00000032719	Sbspon	59.9381	22.8197	3.18823	7.1575	8.2163e-13	1.04213e-10
ENSMUSG00000086965	Rtl10	38.4799	-22.7044	3.17828	-7.14361	9.09112e-13	1.14461e-10
ENSMUSG00000098101	Gm27006	24.2407	-22.4849	3.15822	-7.11947	1.08341e-12	1.35411e-10
ENSMUSG00000011263	Exoc3l2	22.3259	21.1037	2.98137	7.0785	1.45718e-12	1.78954e-10
ENSMUSG00000024215	Spdef	22.1393	-22.4845	3.17656	-7.07825	1.45989e-12	1.78954e-10
ENSMUSG00000029716	Tfr2	33.2178	-22.5262	3.18259	-7.07794	1.46315e-12	1.78954e-10
ENSMUSG00000007591	Tssk4	33.1417	-23.7025	3.35211	-7.07093	1.539e-12	1.86896e-10
ENSMUSG00000039704	Lmbrd2	24.1235	-22.0924	3.13812	-7.04003	1.92197e-12	2.3176e-10
ENSMUSG00000023828	Slc22a3	26.7892	-21.8014	3.09817	-7.03686	1.96618e-12	2.35433e-10
ENSMUSG00000028327	Stra6l	20.0759	-21.9022	3.11474	-7.03178	2.03919e-12	2.4248e-10
ENSMUSG00000045498	Pcdhb3	91.0347	-22.6142	3.22647	-7.00897	2.40074e-12	2.83503e-10
ENSMUSG00000047730	Fcgbp	47.9126	22.1672	3.1722	6.98797	2.78888e-12	3.27082e-10
ENSMUSG00000031932	Gpr83	62.9393	22.3659	3.20833	6.97118	3.14292e-12	3.66097e-10
ENSMUSG00000034881	Tbxa2r	37.7486	-22.076	3.17002	-6.96401	3.30716e-12	3.82625e-10
ENSMUSG00000026535	Ifi202b	35.5819	-24.1476	3.47073	-6.95749	3.46377e-12	3.98054e-10
ENSMUSG00000053877	Srcap	63.0832	22.3489	3.22643	6.92682	4.30409e-12	4.91326e-10
ENSMUSG00000054667	Irs4	104.997	22.0163	3.20099	6.87796	6.07155e-12	6.88498e-10
ENSMUSG00000025038	Efhc2	58.6071	22.4082	3.26126	6.871	6.37515e-12	7.18169e-10
ENSMUSG00000047293	Gpr15	29.0263	-21.9276	3.19822	-6.85619	7.07211e-12	7.91475e-10
ENSMUSG00000092390	Gm20541	11.1588	-22.4019	3.26859	-6.8537	7.1965e-12	8.00167e-10
ENSMUSG00000069830	Nlrp1a	23.5294	-22.265	3.25008	-6.85061	7.35358e-12	8.12357e-10
ENSMUSG00000071716	Apol7e	55.0098	-23.5831	3.45524	-6.82531	8.77326e-12	9.62978e-10
ENSMUSG00000050963	Kcns2	18.7276	-21.2231	3.11983	-6.80266	1.02705e-11	1.12014e-09
ENSMUSG00000090273	Prr22	18.3796	20.9621	3.09689	6.76876	1.29888e-11	1.40764e-09
ENSMUSG00000030559	Rab38	64.5329	-24.1436	3.59799	-6.71028	1.94246e-11	2.09187e-09
ENSMUSG00000028539	Artn	27.4889	-23.7614	3.54605	-6.7008	2.07276e-11	2.21824e-09
ENSMUSG00000037738	Nek5	38.2647	21.1447	3.16207	6.68699	2.278e-11	2.42275e-09
ENSMUSG00000075502	Kbtbd6	21.5657	-22.5348	3.39392	-6.63976	3.14204e-11	3.32105e-09
ENSMUSG00000051331	Cacna1c	60.9612	-18.2823	2.75389	-6.63871	3.16434e-11	3.32411e-09
ENSMUSG00000028294	Cfap206	125.809	23.875	3.60635	6.62027	3.58553e-11	3.7436e-09
ENSMUSG00000027577	Chrna4	327.886	-9.10911	1.37636	-6.61828	3.63404e-11	3.77125e-09
ENSMUSG00000063975	Slco1a5	23.8204	-23.0495	3.50382	-6.57838	4.756e-11	4.89851e-09
ENSMUSG00000063388	BC023105	30.9349	20.6203	3.13487	6.57771	4.7775e-11	4.89851e-09
ENSMUSG00000005824	Tnfsf14	29.0232	-23.0056	3.5152	-6.54462	5.96487e-11	6.07955e-09
ENSMUSG00000030730	Atp2a1	11.5809	-22.283	3.40753	-6.53935	6.17863e-11	6.26016e-09
ENSMUSG00000043931	Gimap7	43.3136	-22.8667	3.49826	-6.5366	6.29349e-11	6.33902e-09
ENSMUSG00000035773	Kiss1r	122.21	-8.92792	1.36705	-6.5308	6.5419e-11	6.5507e-09
ENSMUSG00000009545	Kcnq1	32.8278	20.3535	3.1188	6.52606	6.75206e-11	6.72183e-09
ENSMUSG00000059816	Shisal2a	16.4453	-22.2005	3.40278	-6.52422	6.83543e-11	6.7655e-09
ENSMUSG00000012350	Ehf	248.552	-27.1327	4.16462	-6.51505	7.26646e-11	7.15078e-09
ENSMUSG00000032852	Rspo4	37.0417	19.8269	3.0516	6.49724	8.18096e-11	8.00472e-09
ENSMUSG00000049719	Prss46	12.8188	-22.3323	3.46288	-6.44907	1.12541e-10	1.09491e-08
ENSMUSG00000019767	Ccdc170	26.1621	-22.6694	3.52404	-6.43279	1.25285e-10	1.21201e-08
ENSMUSG00000022805	Cfap91	213.607	10.346	1.61725	6.3973	1.58153e-10	1.52138e-08
ENSMUSG00000056133	Unc93a2	18.1619	-22.5953	3.53297	-6.39554	1.59977e-10	1.53032e-08
ENSMUSG00000034570	Inpp5j	602.015	10.1656	1.59064	6.39092	1.6489e-10	1.56856e-08
ENSMUSG00000026866	Kynu	15.3223	-22.3098	3.49797	-6.37794	1.79487e-10	1.68999e-08
ENSMUSG00000041287	Sox15	35.0154	-24.3575	3.8191	-6.37782	1.79629e-10	1.68999e-08
ENSMUSG00000002565	Scin	17.2945	-22.9877	3.61169	-6.3648	1.95544e-10	1.82967e-08
ENSMUSG00000061371	Zfp873	17.1443	-22.3395	3.51703	-6.35182	2.12783e-10	1.98015e-08
ENSMUSG00000005202	Shbg	13.7735	-22.2126	3.49875	-6.34872	2.1712e-10	2.00959e-08
ENSMUSG00000022342	Kcnv1	43.3781	-22.4586	3.54847	-6.32909	2.46605e-10	2.27023e-08
ENSMUSG00000029149	Krtcap3	9.37207	-22.158	3.50232	-6.32667	2.50501e-10	2.29376e-08
ENSMUSG00000041481	Serpina3g	105.185	-22.6925	3.59174	-6.31797	2.65017e-10	2.41377e-08
ENSMUSG00000027996	Sfrp2	34.8259	-21.4173	3.39169	-6.31464	2.70792e-10	2.45331e-08
ENSMUSG00000058022	Adtrp	20.4208	-22.7894	3.6107	-6.31162	2.76123e-10	2.48845e-08
ENSMUSG00000028053	Ash1l	350.501	26.2791	4.16461	6.31011	2.78845e-10	2.49982e-08
ENSMUSG00000030336	Cd27	108.007	-5.82848	0.929858	-6.26814	3.65393e-10	3.25866e-08
ENSMUSG00000022357	Klhl38	19.6002	-21.7226	3.47093	-6.25844	3.88844e-10	3.44984e-08
ENSMUSG00000081309	Gm12397	52.6664	22.1674	3.5448	6.25349	4.01371e-10	3.54261e-08
ENSMUSG00000074006	Omp	34.6327	-22.56	3.60943	-6.2503	4.0966e-10	3.59723e-08
ENSMUSG00000063767	S100a7a	31.2139	-24.1229	3.86443	-6.24229	4.31205e-10	3.7671e-08
ENSMUSG00000026308	Klhl30	18.1214	-21.6144	3.48394	-6.204	5.50474e-10	4.76917e-08
ENSMUSG00000040323	Gm15429	71.199	22.1121	3.56471	6.20307	5.5373e-10	4.76917e-08
ENSMUSG00000037379	Spon2	61.2804	-25.1523	4.05491	-6.20292	5.54264e-10	4.76917e-08
ENSMUSG00000081225	Cyp2j12	875.524	-8.73429	1.41039	-6.19282	5.9099e-10	5.05976e-08
ENSMUSG00000070708	Gtsf1l	34.7794	21.892	3.54264	6.17959	6.42691e-10	5.47502e-08
ENSMUSG00000027233	Patl2	12.178	-22.2169	3.60007	-6.17125	6.77521e-10	5.74316e-08
ENSMUSG00000084230	Gm14388	13.519	16.614	2.69969	6.15406	7.55247e-10	6.37049e-08
ENSMUSG00000024421	Lama3	117.244	24.5233	3.98882	6.148	7.84666e-10	6.5862e-08
ENSMUSG00000045246	Kcng4	29.9769	-23.0318	3.77743	-6.09721	1.07933e-09	9.01533e-08
ENSMUSG00000022523	Fgf12	30.0348	18.3275	3.01416	6.08048	1.19824e-09	9.95995e-08
ENSMUSG00000035131	Brinp3	754.538	-7.729	1.28198	-6.02895	1.65024e-09	1.36508e-07
ENSMUSG00000040618	Pck2	68.9253	25.073	4.16473	6.02031	1.7408e-09	1.43306e-07
ENSMUSG00000019866	Crybg1	181.354	-10.7929	1.79324	-6.01866	1.75862e-09	1.44081e-07
ENSMUSG00000038112	AW551984	43.0816	21.1309	3.51154	6.01757	1.7706e-09	1.44371e-07
ENSMUSG00000067149	Jchain	58.8456	-25.0188	4.16475	-6.00729	1.88654e-09	1.53096e-07
ENSMUSG00000018581	Dnah11	43.4843	21.2943	3.54701	6.00345	1.93165e-09	1.56017e-07
ENSMUSG00000033453	Adamts15	478.636	-8.56615	1.4281	-5.9983	1.99394e-09	1.60292e-07
ENSMUSG00000084033	Gm7645	20.1743	-22.4215	3.74793	-5.98236	2.1993e-09	1.75548e-07
ENSMUSG00000050520	Cldn8	12.3684	-22.8118	3.81341	-5.98199	2.20422e-09	1.75548e-07
ENSMUSG00000027208	Fgf7	18.4075	21.4537	3.59415	5.96908	2.38598e-09	1.89144e-07
ENSMUSG00000023918	Adgrf4	45.8168	-24.7813	4.16477	-5.95022	2.67785e-09	2.11303e-07
ENSMUSG00000021721	Htr1a	63.4514	-24.25	4.12575	-5.87771	4.15975e-09	3.26732e-07
ENSMUSG00000091183	Gm5141	24.298	20.8142	3.55967	5.84723	4.99823e-09	3.90798e-07
ENSMUSG00000024842	Cabp4	9.66255	-22.4762	3.84775	-5.84138	5.17688e-09	4.02926e-07
ENSMUSG00000020702	Ccl1	31.8901	20.0148	3.43492	5.82686	5.64802e-09	4.36963e-07
ENSMUSG00000063754	Gm10136	64.9842	-6.15156	1.05582	-5.82635	5.66523e-09	4.36963e-07
ENSMUSG00000044037	Als2cl	388.587	-8.7324	1.49916	-5.82486	5.71591e-09	4.38895e-07
ENSMUSG00000042581	Thsd7b	1567.47	-7.78779	1.339	-5.81611	6.0232e-09	4.60425e-07
ENSMUSG00000005268	Prlr	1574.89	14.6525	2.52725	5.79782	6.71837e-09	5.11283e-07
ENSMUSG00000045761	Togaram2	26.6402	20.7355	3.58509	5.78382	7.30235e-09	5.53266e-07
ENSMUSG00000048304	Slitrk3	416.06	-7.21653	1.24797	-5.7826	7.35551e-09	5.54839e-07
ENSMUSG00000026971	Itgb6	62.2115	-24.0445	4.16481	-5.77326	7.77546e-09	5.83944e-07
ENSMUSG00000071347	C1qtnf9	16.8407	20.748	3.59594	5.76986	7.93376e-09	5.9323e-07
ENSMUSG00000060176	Kif27	29.8653	23.945	4.16514	5.74891	8.98221e-09	6.68706e-07
ENSMUSG00000020867	Spata20	29.2826	-23.8895	4.16497	-5.73583	9.70387e-09	7.19305e-07
ENSMUSG00000056071	S100a9	50.2269	-22.8712	3.9912	-5.7304	1.00194e-08	7.39493e-07
ENSMUSG00000048910	None	112.421	-23.8438	4.16498	-5.72484	1.03532e-08	7.60846e-07
ENSMUSG00000051599	Pcdhb2	65.2544	-23.2945	4.07213	-5.72047	1.06227e-08	7.77318e-07
ENSMUSG00000039391	Ccdc81	34.397	20.476	3.58093	5.71806	1.07749e-08	7.85099e-07
ENSMUSG00000040035	Disp2	2855.37	-8.58067	1.50376	-5.70616	1.15553e-08	8.38398e-07
ENSMUSG00000020100	Slc29a3	5442.18	3.32853	0.584178	5.6978	1.21362e-08	8.76827e-07
ENSMUSG00000091408	Gm6728	10.956	-22.4451	3.94941	-5.68314	1.32243e-08	9.51426e-07
ENSMUSG00000020620	Abca8b	417.593	-8.53667	1.50241	-5.68199	1.33138e-08	9.53856e-07
ENSMUSG00000023945	Slc5a7	50.746	-15.9885	2.81479	-5.68018	1.34556e-08	9.6e-07
ENSMUSG00000087075	Lbhd2	7.7888	-21.8888	3.85637	-5.67602	1.37868e-08	9.79549e-07
ENSMUSG00000069581	Tspear	11.7688	-22.3961	3.94995	-5.66996	1.42834e-08	1.01064e-06
ENSMUSG00000029784	Ssmem1	10.4167	19.7145	3.4868	5.65404	1.5672e-08	1.10433e-06
ENSMUSG00000020908	Myh3	22.1778	-22.8066	4.04399	-5.63962	1.70423e-08	1.19597e-06
ENSMUSG00000033187	BC016579	17.0177	-23.4548	4.16513	-5.63124	1.78914e-08	1.25043e-06
ENSMUSG00000061462	Obscn	21.2009	-23.4	4.16518	-5.61801	1.93164e-08	1.34453e-06
ENSMUSG00000014453	Blk	23.8498	-23.3508	4.16516	-5.60623	2.06783e-08	1.4335e-06
ENSMUSG00000031312	Itgb1bp2	8.3306	-21.7233	3.88439	-5.59245	2.23886e-08	1.5458e-06
ENSMUSG00000058740	Kcnt1	393.503	8.69217	1.55864	5.57676	2.45038e-08	1.68505e-06
ENSMUSG00000050395	Tnfsf15	16.7613	-23.2191	4.16519	-5.57457	2.48143e-08	1.69958e-06
ENSMUSG00000050545	Fam228b	13.2401	20.1129	3.60949	5.57224	2.5148e-08	1.71557e-06
ENSMUSG00000043903	Zfp469	20.7851	18.9903	3.40938	5.57001	2.54723e-08	1.7308e-06
ENSMUSG00000042385	Gzmk	18.1672	-22.6787	4.0755	-5.56464	2.62696e-08	1.77792e-06
ENSMUSG00000030109	Slc6a12	18.0553	-23.1659	4.1652	-5.56178	2.67041e-08	1.80021e-06
ENSMUSG00000052180	Serpinb6c	25.5288	-23.1537	4.16525	-5.55879	2.71655e-08	1.82414e-06
ENSMUSG00000036131	Frmd7	42.009	-18.7669	3.38327	-5.54696	2.90686e-08	1.9443e-06
ENSMUSG00000043913	Ccdc60	47.6024	22.3868	4.03791	5.54414	2.95397e-08	1.96812e-06
ENSMUSG00000041660	Bbox1	16.648	-23.0779	4.16535	-5.54044	3.01714e-08	2.00242e-06
ENSMUSG00000036853	Mcoln3	24.117	-23.0702	4.16525	-5.53872	3.04697e-08	2.00916e-06
ENSMUSG00000050824	Sstr5	15.1712	-23.0694	4.16529	-5.5385	3.05076e-08	2.00916e-06
ENSMUSG00000024132	Eci1	34.8646	-23.0643	4.16528	-5.53727	3.0723e-08	2.01559e-06
ENSMUSG00000026989	Dapl1	15.7037	-23.0422	4.1653	-5.53195	3.16692e-08	2.06974e-06
ENSMUSG00000054204	Alkal2	28.2928	22.1605	4.00809	5.52894	3.22168e-08	2.09752e-06
ENSMUSG00000071042	Rasgrp3	4558.88	2.96809	0.537294	5.52415	3.31091e-08	2.14745e-06
ENSMUSG00000024032	Tff1	13.0213	-22.972	4.16525	-5.51517	3.48447e-08	2.25149e-06
ENSMUSG00000074194	Zfp791	21.9488	-22.9555	4.16534	-5.51107	3.56663e-08	2.29592e-06
ENSMUSG00000042357	Gjb5	11.6045	-22.9341	4.16533	-5.50595	3.67189e-08	2.35482e-06
ENSMUSG00000084353	Gm15452	11.8054	-22.9144	4.16532	-5.50123	3.77147e-08	2.40966e-06
ENSMUSG00000016150	Tenm1	188.192	-7.34294	1.33747	-5.49015	4.01587e-08	2.55628e-06
ENSMUSG00000057719	Sh3rf2	25.1237	-22.8485	4.16538	-5.48534	4.12682e-08	2.61717e-06
ENSMUSG00000036587	Fut7	25.1994	-22.0491	4.02159	-5.48267	4.18943e-08	2.64707e-06
ENSMUSG00000090176	Cd200r2	22.3478	-22.6401	4.1535	-5.45086	5.01267e-08	3.15559e-06
ENSMUSG00000034783	Cd207	16.0162	-22.6982	4.1655	-5.44909	5.06278e-08	3.17269e-06
ENSMUSG00000062073	Gm10109	18.9163	-22.6961	4.1655	-5.4486	5.07689e-08	3.17269e-06
ENSMUSG00000082711	Gm12987	4.93569	-21.3097	3.91184	-5.44749	5.10855e-08	3.18086e-06
ENSMUSG00000075023	Accsl	12.3531	-22.6792	4.16552	-5.4445	5.1952e-08	3.2231e-06
ENSMUSG00000058921	Slc10a5	8.92787	-22.6394	4.16556	-5.43491	5.48244e-08	3.38902e-06
ENSMUSG00000097271	Gm9903	16.261	-22.622	4.16555	-5.43074	5.61205e-08	3.45666e-06
ENSMUSG00000031958	Ldhd	271.524	-8.32165	1.53276	-5.42918	5.66124e-08	3.47446e-06
ENSMUSG00000009900	Wnt3a	9.31344	-22.6097	4.16551	-5.42783	5.70424e-08	3.48835e-06
ENSMUSG00000046169	Adamts6	13.6602	-22.6048	4.16557	-5.42658	5.74438e-08	3.50039e-06
ENSMUSG00000037326	Capn15	47.6116	22.5959	4.16498	5.42522	5.78846e-08	3.51475e-06
ENSMUSG00000053541	Gvin-ps6	30.6092	-22.1678	4.08786	-5.42284	5.86604e-08	3.54927e-06
ENSMUSG00000079363	Gbp4	24.6941	-22.5176	4.16562	-5.40558	6.46002e-08	3.89489e-06
ENSMUSG00000085481	Gm16304	27.4028	22.4983	4.16503	5.40171	6.60077e-08	3.96579e-06
ENSMUSG00000045036	Tmem232	12.6904	-18.0777	3.35163	-5.39369	6.90265e-08	4.13266e-06
ENSMUSG00000022181	C6	7.97787	-22.4486	4.16572	-5.38889	7.08956e-08	4.22977e-06
ENSMUSG00000027401	Tgm3	9.02561	-22.4378	4.16573	-5.38628	7.19296e-08	4.27656e-06
ENSMUSG00000045493	Bhlhe23	16.3715	-22.4262	4.1657	-5.38353	7.30375e-08	4.32741e-06
ENSMUSG00000001504	Irx2	15.2041	-22.3877	4.16564	-5.37437	7.68498e-08	4.53758e-06
ENSMUSG00000022715	Tmem114	13.1015	-22.3794	4.16579	-5.37217	7.77926e-08	4.57747e-06
ENSMUSG00000041014	Nrg3	252.58	-6.30752	1.17554	-5.36564	8.06621e-08	4.71587e-06
ENSMUSG00000081683	Fzd10	23.6996	-22.0583	4.11108	-5.36557	8.06955e-08	4.71587e-06
ENSMUSG00000026115	None	23.6684	-21.8528	4.08286	-5.35232	8.68319e-08	5.05722e-06
ENSMUSG00000052276	Ostn	10.0103	20.8934	3.90595	5.34913	8.83784e-08	5.12984e-06
ENSMUSG00000095719	None	10.0461	-22.2753	4.16584	-5.34714	8.93568e-08	5.16911e-06
ENSMUSG00000020017	Hal	8.91181	-22.2713	4.16603	-5.34591	8.99621e-08	5.1866e-06
ENSMUSG00000032494	Tdgf1	8.11846	22.2678	4.16588	5.34527	9.02811e-08	5.18753e-06
ENSMUSG00000000739	Sult5a1	146.446	-4.55796	0.85302	-5.34332	9.12595e-08	5.22621e-06
ENSMUSG00000023120	Ldc1	15.077	21.5529	4.03828	5.33716	9.44154e-08	5.38892e-06
ENSMUSG00000082962	Gm10601	6.59626	-22.2166	4.1659	-5.33296	9.6623e-08	5.4966e-06
ENSMUSG00000040452	Cdh12	31.9545	-21.5392	4.04076	-5.33048	9.7955e-08	5.55392e-06
ENSMUSG00000076752	Trgc2	15.1582	-22.1995	4.16593	-5.32881	9.88572e-08	5.58657e-06
ENSMUSG00000000216	Scnn1g	10.7038	-22.196	4.16593	-5.32798	9.93131e-08	5.59387e-06
ENSMUSG00000027913	Crct1	6.69407	-22.1756	4.16588	-5.32314	1.01992e-07	5.72593e-06
ENSMUSG00000050700	Emilin3	21.7747	21.0918	3.96753	5.31609	1.06019e-07	5.93258e-06
ENSMUSG00000034117	Ptgdr2	22.9801	-16.0319	3.02174	-5.30553	1.12345e-07	6.26605e-06
ENSMUSG00000040525	Cblc	7.54352	-21.756	4.10195	-5.30383	1.13396e-07	6.30415e-06
ENSMUSG00000021255	Esrrb	8.87283	20.7767	3.91921	5.30125	1.15016e-07	6.3735e-06
ENSMUSG00000074817	Papolb	15.187	22.0622	4.16534	5.29661	1.17971e-07	6.51621e-06
ENSMUSG00000024972	Lgals12	11.0933	-22.0294	4.16608	-5.2878	1.23799e-07	6.81612e-06
ENSMUSG00000079494	Nat8f5	12.9919	-21.2382	4.01905	-5.28438	1.26131e-07	6.92222e-06
ENSMUSG00000057346	Apol9a	16.8304	22.0069	4.16536	5.2833	1.26874e-07	6.94078e-06
ENSMUSG00000066438	Plekhd1	8.04351	-21.5789	4.08891	-5.27742	1.31016e-07	7.14456e-06
ENSMUSG00000071550	Cfap44	57.0391	13.8663	2.62822	5.27595	1.32071e-07	7.17922e-06
ENSMUSG00000031139	Mcf2	18.8915	-21.1624	4.01159	-5.27532	1.32523e-07	7.18096e-06
ENSMUSG00000062028	Irgc1	26.4251	21.9671	4.16524	5.27391	1.33548e-07	7.21372e-06
ENSMUSG00000032318	Isl2	15.5286	-21.9152	4.16619	-5.26026	1.43853e-07	7.74588e-06
ENSMUSG00000033024	Klra9	14.7694	-21.8898	4.16625	-5.25407	1.48771e-07	7.98562e-06
ENSMUSG00000044453	Ffar1	8.93273	-21.8738	4.16627	-5.25021	1.51923e-07	8.1293e-06
ENSMUSG00000020793	Galr2	7.70579	-21.8674	4.16629	-5.24865	1.53215e-07	8.1729e-06
ENSMUSG00000082683	Gm12697	6.86863	21.8094	4.16612	5.23494	1.65043e-07	8.77648e-06
ENSMUSG00000044678	Ly6k	16.0809	-21.7865	4.16609	-5.22949	1.69977e-07	9.01088e-06
ENSMUSG00000079224	Gm6565	15.2814	-21.7606	4.16595	-5.22343	1.75636e-07	9.28215e-06
ENSMUSG00000048582	Gja3	19.1438	-21.7549	4.16639	-5.22151	1.77466e-07	9.35001e-06
ENSMUSG00000025482	Odf3	15.0321	21.7434	4.16552	5.21985	1.7907e-07	9.40555e-06
ENSMUSG00000073010	Gm5127	7.64487	-21.714	4.16651	-5.21154	1.87276e-07	9.80651e-06
ENSMUSG00000026527	Rgs7	26.0011	21.6909	4.16555	5.20722	1.91691e-07	9.99643e-06
ENSMUSG00000041372	B4galnt3	11.1372	-21.6944	4.1665	-5.20685	1.92071e-07	9.99643e-06
ENSMUSG00000082938	Gm2810	6.57666	-21.6516	4.16659	-5.19648	2.03102e-07	1.05386e-05
ENSMUSG00000025105	Bnc1	16.3196	-21.5955	4.16668	-5.1829	2.1846e-07	1.13012e-05
ENSMUSG00000038002	Cramp1	17.3084	21.5843	4.1655	5.18167	2.19911e-07	1.1342e-05
ENSMUSG00000086996	4933416E14Rik	13.4429	21.5453	4.16554	5.17226	2.31286e-07	1.18928e-05
ENSMUSG00000034829	Nxnl1	14.5281	21.5342	4.1655	5.16965	2.34528e-07	1.20234e-05
ENSMUSG00000054003	Tdrd9	19.551	-21.5189	4.16677	-5.1644	2.41208e-07	1.2329e-05
ENSMUSG00000061815	Rufy4	13.1222	-21.511	4.16681	-5.16247	2.43712e-07	1.24199e-05
ENSMUSG00000024650	Slc22a6	22.3642	21.5006	4.16545	5.16166	2.44772e-07	1.24369e-05
ENSMUSG00000051527	Usp29	26.5238	-21.4288	4.16684	-5.14269	2.70832e-07	1.36818e-05
ENSMUSG00000005950	P2rx5	379.961	7.73646	1.50437	5.14266	2.70872e-07	1.36818e-05
ENSMUSG00000005320	Fgfr4	26.581	21.3708	4.16551	5.13041	2.89108e-07	1.456e-05
ENSMUSG00000041754	Trem3	5.91031	-21.3583	4.16708	-5.12548	2.96784e-07	1.49027e-05
ENSMUSG00000018830	Myh11	30.5228	-21.2729	4.1672	-5.10484	3.3107e-07	1.65758e-05
ENSMUSG00000042256	Ptchd4	8.88208	-21.1357	4.16746	-5.07162	3.94448e-07	1.96913e-05
ENSMUSG00000081664	Gm15544	12.1789	21.0955	4.16584	5.06393	4.10701e-07	2.04431e-05
ENSMUSG00000079774	None	50.5175	-20.9429	4.16862	-5.02395	5.06204e-07	2.51239e-05
ENSMUSG00000021848	Otx2	415.488	11.7246	2.33839	5.01393	5.33289e-07	2.63916e-05
ENSMUSG00000030256	Bhlhe41	1703.73	-1.27119	0.254012	-5.00446	5.60194e-07	2.76432e-05
ENSMUSG00000027568	Ntsr1	16.8235	20.833	4.16603	5.00067	5.71303e-07	2.81104e-05
ENSMUSG00000040428	Plekha4	19.2393	20.744	4.16612	4.97921	6.38445e-07	3.12769e-05
ENSMUSG00000035852	Misp	18.4124	-20.7543	4.16841	-4.97895	6.3931e-07	3.12769e-05
ENSMUSG00000091636	Akain1	12.6312	20.7198	4.16619	4.97332	6.58155e-07	3.21071e-05
ENSMUSG00000031554	Adam5	6.09315	20.6677	4.16681	4.96006	7.04697e-07	3.42799e-05
ENSMUSG00000048852	Gm12185	32.2953	-20.6703	4.16863	-4.95854	7.10247e-07	3.4452e-05
ENSMUSG00000021219	Rgs6	11.7846	20.4957	4.13528	4.9563	7.18476e-07	3.47527e-05
ENSMUSG00000044551	9930012K11Rik	228.098	-8.02224	1.62236	-4.94478	7.62283e-07	3.67678e-05
ENSMUSG00000006724	Cyp27b1	10.1758	20.5942	4.16636	4.94296	7.69445e-07	3.7009e-05
ENSMUSG00000083186	Gm11805	7.32672	20.5774	4.16645	4.93883	7.85943e-07	3.76967e-05
ENSMUSG00000037016	Frem2	173.205	-8.79073	1.78945	-4.91252	8.99118e-07	4.30045e-05
ENSMUSG00000024647	Cbln2	8.47024	20.4036	4.16666	4.89687	9.73763e-07	4.64235e-05
ENSMUSG00000045441	Gprin3	50.8169	20.4005	4.16641	4.89641	9.76024e-07	4.64235e-05
ENSMUSG00000042988	Notum	144.822	-9.53475	1.95262	-4.88305	1.04457e-06	4.95461e-05
ENSMUSG00000062778	Chia1	71.4607	-15.1909	3.12235	-4.86523	1.14327e-06	5.40778e-05
ENSMUSG00000061584	Lyg2	7.4357	20.2303	4.16746	4.85434	1.2079e-06	5.69775e-05
ENSMUSG00000044647	Csrnp3	474.729	-7.05177	1.45314	-4.85278	1.21744e-06	5.72698e-05
ENSMUSG00000023000	Dhh	28.1001	-18.798	3.88571	-4.83772	1.31339e-06	6.1614e-05
ENSMUSG00000032323	Cyp11a1	13.4802	20.1348	4.167	4.83195	1.35201e-06	6.32526e-05
ENSMUSG00000031962	Cdh15	13.1146	20.1122	4.16702	4.82653	1.38932e-06	6.48211e-05
ENSMUSG00000005836	Gata6	6.31573	20.0413	4.16728	4.80921	1.51532e-06	7.05076e-05
ENSMUSG00000063439	B9d2	11.9292	20.0364	4.16724	4.80806	1.52402e-06	7.07203e-05
ENSMUSG00000026814	Eng	2928.77	3.77892	0.787648	4.79773	1.60474e-06	7.42646e-05
ENSMUSG00000053216	Btn2a2	16.3918	-19.9942	4.17143	-4.79312	1.64209e-06	7.57884e-05
ENSMUSG00000053161	Daw1	10.5881	-19.982	4.17168	-4.78993	1.66843e-06	7.67972e-05
ENSMUSG00000031872	Bean1	162.458	-8.68139	1.81444	-4.78461	1.71318e-06	7.86457e-05
ENSMUSG00000045083	Lingo2	558.88	-8.05052	1.68344	-4.78217	1.7341e-06	7.93929e-05
ENSMUSG00000090338	Gm17081	74.5008	-7.80074	1.63471	-4.77194	1.82461e-06	8.33141e-05
ENSMUSG00000047161	Chst9	14.2712	-18.4635	3.88552	-4.75187	2.01543e-06	9.17823e-05
ENSMUSG00000052496	Pkdrej	15.567	-18.821	3.96671	-4.74475	2.08768e-06	9.48206e-05
ENSMUSG00000031994	Adamts8	414.489	-7.74905	1.63613	-4.73621	2.17747e-06	9.86371e-05
ENSMUSG00000055540	Epha6	13.4743	16.3274	3.45001	4.73255	2.21715e-06	0.00010017
ENSMUSG00000015829	Tnr	598.257	-8.14694	1.72735	-4.71644	2.40011e-06	0.00010815
ENSMUSG00000019888	Mgat4c	70.4936	-7.69167	1.6346	-4.70554	2.5319e-06	0.000113789
ENSMUSG00000025969	Nrp2	12776.6	2.77641	0.594038	4.67379	2.95691e-06	0.000132425
ENSMUSG00000021366	Hivep1	2721.2	1.68651	0.360872	4.67344	2.96202e-06	0.000132425
ENSMUSG00000049176	Frmpd4	322.629	11.6298	2.51046	4.63252	3.61239e-06	0.000161081
ENSMUSG00000028758	Kif17	86.4623	9.22627	1.99368	4.62775	3.69662e-06	0.000164408
ENSMUSG00000044055	Otos	81.7177	-6.534	1.41562	-4.61565	3.9187e-06	0.000173834
ENSMUSG00000037578	Pkd2l1	729.329	-8.18317	1.7756	-4.60867	4.05252e-06	0.000179306
ENSMUSG00000078763	Slfn1	28.5504	18.2378	3.9594	4.60619	4.10109e-06	0.000180987
ENSMUSG00000034384	Barhl2	521.779	-7.07988	1.54711	-4.57619	4.73519e-06	0.000208434
ENSMUSG00000079330	Lemd1	30.2525	-7.23383	1.58149	-4.57405	4.7838e-06	0.000210034
ENSMUSG00000033713	Foxn3	12616.2	2.72927	0.597275	4.56953	4.88823e-06	0.00021407
ENSMUSG00000022180	Slc7a8	6831.29	2.08328	0.457488	4.55374	5.26994e-06	0.000230197
ENSMUSG00000024617	Camk2a	1691.04	3.3174	0.728853	4.55154	5.32538e-06	0.000232027
ENSMUSG00000058488	Kl	3899.72	9.7524	2.14964	4.53676	5.71259e-06	0.000248266
ENSMUSG00000020015	Cdk17	5148.2	1.01178	0.223347	4.53009	5.89596e-06	0.000255586
ENSMUSG00000031129	Slc9a9	4579.4	2.07517	0.458225	4.52872	5.93416e-06	0.000256592
ENSMUSG00000045404	Kcnk13	8827.21	2.21617	0.490112	4.52177	6.13249e-06	0.0002645
ENSMUSG00000075307	Klhl41	10.9982	-15.1879	3.36695	-4.51089	6.45574e-06	0.000277743
ENSMUSG00000041870	Ankrd13a	16130.9	1.22818	0.272755	4.50288	6.70398e-06	0.0002877
ENSMUSG00000046828	Mettl21e	10.6345	18.7347	4.17225	4.49031	7.11197e-06	0.000304446
ENSMUSG00000037086	Prr32	418.88	9.42811	2.10287	4.48345	7.3446e-06	0.00031362
ENSMUSG00000044519	Zfp488	306.112	-6.39593	1.43956	-4.44298	8.87208e-06	0.000377902
ENSMUSG00000026322	Htr4	69.4582	-18.5678	4.18214	-4.43977	9.00539e-06	0.000382629
ENSMUSG00000033061	Resp18	304.329	-6.75641	1.52213	-4.4388	9.04633e-06	0.000383417
ENSMUSG00000039585	Myo9a	2852.92	2.28239	0.515813	4.42483	9.65161e-06	0.000407603
ENSMUSG00000031786	Drc7	1474.53	8.91716	2.01538	4.42454	9.66459e-06	0.000407603
ENSMUSG00000097086	Gm7672	5.86746	17.4611	3.96592	4.40279	1.06869e-05	0.000449613
ENSMUSG00000048540	Nhlh2	69.4718	-5.32226	1.2116	-4.39275	1.11928e-05	0.000469741
ENSMUSG00000084029	Gm8855	12.7555	18.2804	4.17339	4.38021	1.18563e-05	0.000496369
ENSMUSG00000005615	Pcyt1a	5279.35	1.10617	0.25299	4.37238	1.22898e-05	0.000513262
ENSMUSG00000049103	Ccr2	76.807	-10.0499	2.30225	-4.36522	1.26993e-05	0.000529077
ENSMUSG00000045780	Olfr624	156.682	2.35396	0.541091	4.35039	1.35896e-05	0.000564791
ENSMUSG00000051354	Samd3	110.278	-8.10976	1.86845	-4.34036	1.42251e-05	0.000589773
ENSMUSG00000033498	Strc	13.5201	-18.1764	4.1907	-4.33732	1.44233e-05	0.000596057
ENSMUSG00000053025	Sv2b	155.14	-8.51176	1.96261	-4.33697	1.44463e-05	0.000596057
ENSMUSG00000038370	Pcp4l1	4350.48	3.10858	0.717819	4.33058	1.48716e-05	0.000612132
ENSMUSG00000061288	Taok3	3989.17	1.91898	0.450683	4.25793	2.06329e-05	0.000847236
ENSMUSG00000021298	Gpr132	530.217	3.32465	0.782735	4.24748	2.16185e-05	0.000885583
ENSMUSG00000080795	Gm6783	34.4104	2.85533	0.673753	4.23795	2.25573e-05	0.000919102
ENSMUSG00000032338	Hcn4	192.648	6.23554	1.47149	4.23757	2.2595e-05	0.000919102
ENSMUSG00000041679	Lrrc29	18.0289	-17.7959	4.19959	-4.23754	2.25978e-05	0.000919102
ENSMUSG00000027947	Il6ra	3214.81	2.39174	0.56508	4.23258	2.31028e-05	0.000937416
ENSMUSG00000041468	Gpr12	100.224	-5.94384	1.40603	-4.22739	2.36422e-05	0.000957034
ENSMUSG00000045467	Ttll13	33.3582	-8.82766	2.09266	-4.2184	2.46044e-05	0.000993635
ENSMUSG00000030075	Cntn3	53.6938	17.5777	4.1783	4.20689	2.5891e-05	0.00104313
ENSMUSG00000058396	Gpr182	46.2021	-8.66734	2.06127	-4.20485	2.6126e-05	0.00105013
ENSMUSG00000025314	Ptprj	5658.3	2.89544	0.689014	4.2023	2.64221e-05	0.0010585
ENSMUSG00000045980	Tmem104	2595.85	1.96005	0.466456	4.20199	2.64579e-05	0.0010585
ENSMUSG00000051339	2900026A02Rik	18.015	17.5525	4.1792	4.19995	2.66968e-05	0.00106557
ENSMUSG00000034762	Glis1	54.3398	-6.09975	1.45286	-4.19845	2.6875e-05	0.00107019
ENSMUSG00000050919	Zfp366	290.187	10.6614	2.54109	4.19561	2.72134e-05	0.00108115
ENSMUSG00000047126	Cltc	27482.8	1.65621	0.395751	4.18498	2.85186e-05	0.00113038
ENSMUSG00000022949	Clic6	4875.17	7.26898	1.73731	4.18405	2.86364e-05	0.00113243
ENSMUSG00000030786	Itgam	10437	3.20359	0.767477	4.17419	2.99048e-05	0.00117986
ENSMUSG00000030894	Tpp1	8977.46	2.21754	0.531369	4.17326	3.00272e-05	0.00118197
ENSMUSG00000015750	Aph1a	3904.4	1.22991	0.294958	4.16978	3.04887e-05	0.00119738
ENSMUSG00000058886	Deaf1	2781.3	0.785302	0.18839	4.1685	3.06615e-05	0.00120141
ENSMUSG00000026418	Tnni1	1357.09	5.87412	1.41435	4.15323	3.27815e-05	0.00128155
ENSMUSG00000020681	Ace	1722.76	8.24457	1.9933	4.13613	3.53208e-05	0.00137767
ENSMUSG00000019943	Atp2b1	9433.36	2.10373	0.508838	4.13439	3.55904e-05	0.00138503
ENSMUSG00000045689	Pcdhb4	124.35	-9.16841	2.22522	-4.12023	3.785e-05	0.00146963
ENSMUSG00000028041	Adam15	12115.6	1.80668	0.439656	4.1093	3.9686e-05	0.00153743
ENSMUSG00000002981	Clptm1	3859.91	1.57242	0.382849	4.10715	4.00576e-05	0.00154832
ENSMUSG00000028149	Rap1gds1	5955.51	1.71664	0.418665	4.10027	4.12673e-05	0.00159148
ENSMUSG00000035517	Tdrd7	4267.87	1.851	0.453344	4.08299	4.44604e-05	0.00171025
ENSMUSG00000022200	Golph3	5158.77	1.35149	0.331041	4.08254	4.45467e-05	0.00171025
ENSMUSG00000001281	Itgb7	437.03	-4.89284	1.19868	-4.08186	4.46769e-05	0.00171142
ENSMUSG00000046699	Slitrk4	135.566	8.07183	1.97928	4.07816	4.53939e-05	0.001735
ENSMUSG00000027339	Rassf2	8962.85	1.10566	0.271724	4.06907	4.72009e-05	0.00179758
ENSMUSG00000030468	Siglecg	164.333	-7.13588	1.75377	-4.06887	4.72411e-05	0.00179758
ENSMUSG00000032434	Cmtm6	16425.5	1.92401	0.474048	4.05869	4.93491e-05	0.00187362
ENSMUSG00000025034	Trim8	11502.1	1.28556	0.316917	4.05646	4.98219e-05	0.00188739
ENSMUSG00000041193	Pla2g5	317.181	10.0167	2.46968	4.05585	4.99522e-05	0.00188815
ENSMUSG00000030283	St8sia1	189.572	-6.42891	1.58714	-4.05061	5.10837e-05	0.00192667
ENSMUSG00000024991	Eif3a	11896.8	0.898995	0.222682	4.03712	5.41121e-05	0.0020364
ENSMUSG00000065954	Tacc1	4438.01	1.66012	0.412101	4.02844	5.61481e-05	0.00210839
ENSMUSG00000040163	1700034J05Rik	19.5388	15.6037	3.88491	4.0165	5.90701e-05	0.00221325
ENSMUSG00000096603	None	158.998	-9.54978	2.3784	-4.01522	5.93903e-05	0.00222039
ENSMUSG00000063232	Serpina11	10.2151	15.4369	3.85255	4.00693	6.15138e-05	0.00229477
ENSMUSG00000018126	Baiap2l2	109.803	-5.91032	1.47581	-4.0048	6.20706e-05	0.00231051
ENSMUSG00000056537	Rlim	6796.72	1.4501	0.362454	4.00079	6.31309e-05	0.00234488
ENSMUSG00000026827	Gpd2	4593.7	2.0282	0.507818	3.99394	6.49842e-05	0.00240849
ENSMUSG00000015568	Lpl	11232.8	2.6834	0.672218	3.99186	6.55566e-05	0.00242446
ENSMUSG00000037653	Kctd8	306.964	7.20788	1.80603	3.991	6.57948e-05	0.00242803
ENSMUSG00000028019	Pdgfc	421.301	4.72598	1.18553	3.98638	6.70901e-05	0.0024705
ENSMUSG00000028008	Asic5	301.276	-6.01509	1.51041	-3.98242	6.82163e-05	0.00250658
ENSMUSG00000091049	Gm1979	37.5902	-5.92768	1.4943	-3.96686	7.28251e-05	0.0026702
ENSMUSG00000021190	Lgmn	43351.2	2.05226	0.519401	3.95121	7.7756e-05	0.00284491
ENSMUSG00000017670	Elmo2	6135.87	1.00078	0.253333	3.95047	7.79988e-05	0.0028477
ENSMUSG00000021823	Vcl	6077.65	1.22233	0.310264	3.93965	8.16017e-05	0.00297291
ENSMUSG00000045912	C2cd4c	13.6735	15.1282	3.8528	3.92654	8.6177e-05	0.00313293
ENSMUSG00000055762	Eef1d	8386.53	-0.706525	0.180051	-3.92402	8.70841e-05	0.0031592
ENSMUSG00000033849	B3galt2	397.703	-3.39586	0.866009	-3.92128	8.80802e-05	0.00318858
ENSMUSG00000032570	Atp2c1	9661.43	1.55339	0.396486	3.91789	8.93276e-05	0.00322691
ENSMUSG00000030447	Cyfip1	24979.5	1.86249	0.475589	3.91618	8.99618e-05	0.00324298
ENSMUSG00000024896	Minpp1	3233.24	1.10985	0.283745	3.91144	9.17492e-05	0.00330046
ENSMUSG00000042564	Fam227a	76.3544	-6.61212	1.69156	-3.90888	9.27232e-05	0.00332851
ENSMUSG00000061099	Gapdhs	26.8733	-4.15048	1.06209	-3.90784	9.31253e-05	0.00333396
ENSMUSG00000007476	Lrrc8a	1045	1.7323	0.44333	3.90748	9.32644e-05	0.00333396
ENSMUSG00000001520	Nrip2	189.916	-3.46289	0.89179	-3.88308	0.000103142	0.00367578
ENSMUSG00000022125	Cln5	4021.28	1.82388	0.469733	3.88281	0.000103256	0.00367578
ENSMUSG00000004207	Psap	86606.2	1.49846	0.386241	3.8796	0.000104628	0.00371691
ENSMUSG00000032020	Ubash3b	3414.87	1.47138	0.37987	3.87338	0.000107335	0.00380518
ENSMUSG00000013415	Igf2bp1	38.3836	-8.37697	2.16402	-3.87102	0.000108381	0.00383432
ENSMUSG00000002103	Acp2	6369.67	1.49098	0.385258	3.87009	0.000108795	0.00384103
ENSMUSG00000048807	Slc35e4	12169.3	1.6682	0.431753	3.8638	0.000111638	0.00393329
ENSMUSG00000039458	Mtmr12	2902.95	1.44014	0.373065	3.8603	0.000113249	0.00398187
ENSMUSG00000020741	Cluh	3968.33	1.81139	0.469368	3.85921	0.000113756	0.00399149
ENSMUSG00000029313	Aff1	5066.17	2.19432	0.569104	3.85574	0.000115379	0.00404015
ENSMUSG00000040339	Fam102b	2454.51	2.20581	0.573171	3.84843	0.000118878	0.00415418
ENSMUSG00000020250	Txnrd1	20587.8	1.72904	0.449408	3.84736	0.000119396	0.00416378
ENSMUSG00000044667	Plppr4	807.61	4.17554	1.08929	3.83325	0.00012646	0.00440118
ENSMUSG00000036180	Gatad2a	10796.4	1.1853	0.309428	3.83062	0.00012782	0.00443949
ENSMUSG00000051678	Pcdhb6	149.153	-7.51892	1.96311	-3.83011	0.000128085	0.00443967
ENSMUSG00000020432	Tcn2	11028.6	1.78851	0.467456	3.82606	0.000130211	0.00450426
ENSMUSG00000032120	C2cd2l	2810.55	1.6854	0.440652	3.82479	0.000130885	0.00451844
ENSMUSG00000034247	Plekhm1	4691.95	1.88473	0.493348	3.82029	0.000133293	0.00459232
ENSMUSG00000047197	Gjd3	44.8158	-5.33664	1.39984	-3.81233	0.000137664	0.00473338
ENSMUSG00000020078	Vps26a	8073.46	1.03484	0.271706	3.80868	0.000139711	0.00478658
ENSMUSG00000034462	Pkd2	1764.21	1.50843	0.396061	3.80857	0.00013977	0.00478658
ENSMUSG00000074903	Gm2058	22.5289	8.52036	2.24113	3.80182	0.000143636	0.00490913
ENSMUSG00000024479	Mal2	479.839	-6.08964	1.60208	-3.80107	0.000144072	0.00491423
ENSMUSG00000026083	Eif5b	2124.77	1.10624	0.291387	3.79645	0.00014678	0.00499665
ENSMUSG00000019944	Rhobtb1	2314.83	2.31302	0.609366	3.79578	0.000147182	0.00500038
ENSMUSG00000047344	Lancl3	51.8771	-8.98057	2.36774	-3.79288	0.000148911	0.00504912
ENSMUSG00000097991	Gm7656	10.3737	-16.1041	4.24705	-3.79184	0.000149534	0.00506023
ENSMUSG00000078502	Zfp268	131.026	5.80978	1.53308	3.78961	0.000150883	0.0050958
ENSMUSG00000056091	St3gal5	12917.9	1.21597	0.321036	3.78763	0.000152091	0.00512649
ENSMUSG00000031015	Swap70	20925.8	2.26292	0.597587	3.78677	0.00015262	0.00513422
ENSMUSG00000036775	Decr2	1800.95	1.30723	0.345455	3.78408	0.000154279	0.00517395
ENSMUSG00000056215	Lrguk	47.9899	-4.85282	1.2825	-3.78387	0.000154406	0.00517395
ENSMUSG00000027848	Olfml3	19143.3	2.82396	0.746577	3.78254	0.000155236	0.00518451
ENSMUSG00000038733	Wdr26	5057.76	1.63253	0.431667	3.78191	0.000155627	0.00518451
ENSMUSG00000042082	Arsb	7693.32	1.55297	0.410632	3.78191	0.000155629	0.00518451
ENSMUSG00000083512	Gm12749	45.3908	-6.26143	1.65794	-3.77663	0.000158964	0.00528533
ENSMUSG00000028550	Atg4c	1091.64	2.00898	0.532021	3.77613	0.000159284	0.0052857
ENSMUSG00000081594	Gm15467	41.326	8.10127	2.14743	3.77254	0.000161596	0.00535205
ENSMUSG00000024222	Fkbp5	6176.95	1.23883	0.328431	3.77198	0.000161957	0.00535365
ENSMUSG00000028382	Ptbp3	4299.77	1.66033	0.440861	3.76612	0.000165807	0.00547036
ENSMUSG00000039982	Dtx4	3583.63	2.33896	0.621165	3.76545	0.000166252	0.00547447
ENSMUSG00000025793	Hgs	11246.4	0.998211	0.265439	3.7606	0.000169504	0.00556472
ENSMUSG00000019235	Rps6kl1	114.597	-6.45645	1.71696	-3.7604	0.000169642	0.00556472
ENSMUSG00000025384	Faap100	4397.88	1.08728	0.289235	3.75915	0.000170492	0.0055819
ENSMUSG00000097333	Zfp87	1220.28	1.20962	0.321869	3.75812	0.000171196	0.00559424
ENSMUSG00000056413	Adap1	9665.24	2.11929	0.565556	3.74727	0.000178771	0.00582117
ENSMUSG00000028581	Laptm5	53693.6	2.1674	0.578405	3.7472	0.00017882	0.00582117
ENSMUSG00000040812	Agbl2	78.124	8.61619	2.30335	3.74073	0.000183487	0.00596177
ENSMUSG00000038181	Chpf2	3517.92	2.10074	0.561761	3.73955	0.000184349	0.00597843
ENSMUSG00000060671	Atp8b2	4309.6	2.07673	0.555678	3.7373	0.00018601	0.00602088
ENSMUSG00000052336	Cx3cr1	18457.3	2.77189	0.741934	3.73603	0.000186948	0.00603984
ENSMUSG00000027628	Aar2	4554.11	1.1054	0.295984	3.73466	0.000187971	0.00606144
ENSMUSG00000052387	Trpm3	893.371	8.35844	2.23861	3.73376	0.000188644	0.00607173
ENSMUSG00000022408	Fam83f	88.9312	-8.92406	2.39043	-3.73324	0.000189036	0.0060729
ENSMUSG00000020843	Timm22	4149.85	-0.897789	0.240638	-3.73086	0.000190825	0.00611891
ENSMUSG00000033444	Specc1l	6925.51	1.4813	0.397259	3.72881	0.000192388	0.00615316
ENSMUSG00000038611	Phrf1	7224.79	1.75074	0.469614	3.72805	0.000192968	0.00615316
ENSMUSG00000046836	Brox	6002.49	1.30368	0.349696	3.72804	0.000192971	0.00615316
ENSMUSG00000024908	Ppp6r3	3513.54	1.52058	0.40797	3.72719	0.000193623	0.00616246
ENSMUSG00000070780	Rbm47	2636.26	3.37539	0.909594	3.71088	0.000206542	0.00656144
ENSMUSG00000029101	Rgs12	4376.44	1.49773	0.403696	3.71004	0.000207223	0.00657089
ENSMUSG00000070471	Erich6	21.9959	-7.91936	2.13731	-3.7053	0.000211139	0.0066827
ENSMUSG00000002847	Pla1a	50.9584	-8.34278	2.25212	-3.70441	0.000211879	0.00669374
ENSMUSG00000023915	Tnfrsf21	11673.6	1.39463	0.376904	3.70023	0.000215406	0.00679262
ENSMUSG00000037253	Mex3c	4634.57	1.29216	0.349312	3.69916	0.000216315	0.00680876
ENSMUSG00000058297	Spock2	5471.97	2.26332	0.612355	3.69609	0.000218949	0.00686976
ENSMUSG00000039607	Rbms3	1040.27	2.18096	0.59014	3.69566	0.000219316	0.00686976
ENSMUSG00000034714	Ttyh2	10337.9	2.41816	0.654353	3.6955	0.000219457	0.00686976
ENSMUSG00000051391	Ywhag	15198.4	0.961657	0.260483	3.69182	0.000222652	0.00695708
ENSMUSG00000001349	Cnn1	56.1787	-5.96248	1.61662	-3.68824	0.000225809	0.00704284
ENSMUSG00000052296	Ppp6r1	11264.8	1.02662	0.278596	3.68496	0.000228741	0.00712132
ENSMUSG00000056162	Cndp1	124.536	6.97444	1.89321	3.68392	0.000229674	0.00713741
ENSMUSG00000025163	Cd7	238.818	-5.4343	1.47707	-3.6791	0.000234056	0.0072604
ENSMUSG00000028234	Rps20	7119.35	-0.643822	0.175162	-3.67557	0.000237315	0.00734819
ENSMUSG00000029528	Pxn	9401.25	1.87779	0.511199	3.6733	0.000239438	0.00740053
ENSMUSG00000041552	Ptchd1	660.934	3.11096	0.847341	3.67144	0.000241188	0.00743756
ENSMUSG00000061175	Fnip2	5060.57	2.47114	0.673134	3.6711	0.000241505	0.00743756
ENSMUSG00000026667	Uhmk1	3137.61	2.8944	0.788668	3.66999	0.000242557	0.00745657
ENSMUSG00000001441	Npepps	3288.7	1.54882	0.422225	3.66822	0.000244241	0.00748913
ENSMUSG00000081179	Gm13136	51.3551	-4.48097	1.22165	-3.66796	0.000244491	0.00748913
ENSMUSG00000010044	Zmynd10	110.306	9.13556	2.493	3.66448	0.000247837	0.0075719
ENSMUSG00000020962	Gtf2a1	3624.5	1.64	0.447569	3.66424	0.000248078	0.0075719
ENSMUSG00000002603	Tgfb1	4684.79	2.1355	0.582941	3.66331	0.000248977	0.00758582
ENSMUSG00000089857	Zfp882	255.563	-4.15856	1.13557	-3.66208	0.000250173	0.00760873
ENSMUSG00000032754	Slc8b1	4795.66	1.6105	0.440992	3.652	0.00026021	0.00789995
ENSMUSG00000019790	Stxbp5	1939.53	1.80427	0.494229	3.65068	0.000261546	0.00792646
ENSMUSG00000039883	Lrrc17	1335.15	4.03458	1.10554	3.6494	0.000262849	0.00795188
ENSMUSG00000032220	Myo1e	9640.39	1.88692	0.517315	3.64753	0.000264776	0.00799603
ENSMUSG00000021611	Tert	101.832	-10.8871	2.98859	-3.64289	0.000269599	0.00812737
ENSMUSG00000075415	Fnbp1	13613.3	1.44239	0.396263	3.63999	0.000272649	0.00820488
ENSMUSG00000030093	Wnt7a	417.791	-4.08247	1.12177	-3.63932	0.000273361	0.00821186
ENSMUSG00000031438	Rnf128	1797.55	2.60844	0.718629	3.62975	0.000283695	0.00850657
ENSMUSG00000055865	Tafa3	135.894	10.3431	2.84988	3.62932	0.000284165	0.00850657
ENSMUSG00000021097	Clmn	1493.43	3.30216	0.910367	3.62729	0.000286416	0.00855898
ENSMUSG00000030536	Iqgap1	16990.9	1.63298	0.450541	3.62449	0.000289536	0.00862405
ENSMUSG00000002228	Ppm1j	147.786	-5.89198	1.62578	-3.6241	0.000289973	0.00862405
ENSMUSG00000039264	Gimap3	61.3868	-8.21004	2.26548	-3.62398	0.000290104	0.00862405
ENSMUSG00000027351	Spred1	7441.21	1.48436	0.409947	3.62085	0.000293632	0.00870554
ENSMUSG00000021451	Sema4d	8890.04	1.96776	0.543481	3.62065	0.000293862	0.00870554
ENSMUSG00000017132	Cyth1	12704.5	1.46138	0.403958	3.61766	0.000297278	0.00879153
ENSMUSG00000007613	Tgfbr1	10043.5	2.16797	0.599465	3.6165	0.000298612	0.00880897
ENSMUSG00000031095	Cul4b	1889.11	1.96771	0.54413	3.61625	0.000298897	0.00880897
ENSMUSG00000068962	Zfp114	59.6436	-8.00059	2.21343	-3.61457	0.000300848	0.00885124
ENSMUSG00000021870	Slmap	3124.47	2.57104	0.711872	3.61166	0.000304248	0.00893593
ENSMUSG00000030671	Pde3b	3215.94	1.86868	0.517952	3.60783	0.000308771	0.00905324
ENSMUSG00000033491	Prss35	31.9277	-7.76279	2.15309	-3.60542	0.000311646	0.0091219
ENSMUSG00000033007	Asic4	400.563	-5.01376	1.39139	-3.60343	0.00031404	0.009168
ENSMUSG00000032097	Ddx6	1953.66	2.0833	0.578177	3.60323	0.000314291	0.009168
ENSMUSG00000041596	Nlrp5-ps	39.7703	-6.45875	1.79432	-3.59956	0.000318754	0.00928236
ENSMUSG00000024621	Csf1r	103237	2.21946	0.617263	3.59566	0.000323575	0.00940676
ENSMUSG00000068328	Aup1	2375.92	0.938347	0.261067	3.59428	0.000325292	0.00944064
ENSMUSG00000035914	Cd276	3037.5	1.59351	0.444077	3.58836	0.000332767	0.00964125
ENSMUSG00000022361	Zhx1	3510.88	1.40654	0.392401	3.58445	0.000337794	0.00977035
ENSMUSG00000038780	Smurf1	5826.18	1.43813	0.40179	3.57931	0.000344505	0.00994764
ENSMUSG00000024413	Npc1	5989.08	2.10196	0.587335	3.57881	0.000345164	0.0099499
ENSMUSG00000008206	Cers4	2513.23	1.50725	0.421241	3.57812	0.00034608	0.00995953
ENSMUSG00000048070	Pirt	31.3442	-15.1796	4.24705	-3.57416	0.000351359	0.0100945
ENSMUSG00000021187	Tc2n	127.921	7.78289	2.17883	3.57206	0.000354188	0.0101587
ENSMUSG00000030108	Slc6a13	101.687	-6.84799	1.918	-3.57038	0.000356463	0.0102069
ENSMUSG00000022124	Fbxl3	3255.23	0.821855	0.230628	3.56355	0.000365875	0.0104589
ENSMUSG00000017707	Serinc3	58129.3	1.52171	0.427365	3.56069	0.000369882	0.0105457
ENSMUSG00000029595	Lhx5	679.369	-4.75775	1.33626	-3.5605	0.000370145	0.0105457
ENSMUSG00000045962	Wnk1	8651.04	1.84021	0.517121	3.55857	0.000372873	0.0106058
ENSMUSG00000074472	Zfp872	23.9057	-15.0636	4.24142	-3.55154	0.000382989	0.0108755
ENSMUSG00000025026	Add3	1033.4	1.91176	0.538584	3.54961	0.000385806	0.0109373
ENSMUSG00000018986	Slfn3	89.058	10.4708	2.95173	3.54736	0.000389112	0.0110128
ENSMUSG00000041112	Elmo1	10647.7	1.51104	0.426122	3.54603	0.000391086	0.011049
ENSMUSG00000072494	Ppp1r3e	129.855	-4.07022	1.14795	-3.54563	0.000391682	0.011049
ENSMUSG00000028656	Cap1	3592.96	1.61322	0.455111	3.54467	0.000393105	0.011071
ENSMUSG00000071567	None	174.325	-4.85246	1.36962	-3.54294	0.0003957	0.0111257
ENSMUSG00000009035	Tmem184b	3766.26	1.4301	0.40404	3.5395	0.000400887	0.0112531
ENSMUSG00000037965	Zc3h7a	3847.18	1.54859	0.437787	3.53732	0.000404207	0.0113277
ENSMUSG00000000253	Gmpr	1278.11	1.8189	0.514903	3.53252	0.00041162	0.0115166
ENSMUSG00000004891	Nes	6106.57	1.70562	0.483225	3.52965	0.000416106	0.0116173
ENSMUSG00000006740	Kif5b	9655.07	1.10559	0.313255	3.52935	0.000416574	0.0116173
ENSMUSG00000037685	Atp8a1	6563.39	2.13781	0.606117	3.52706	0.0004202	0.0116993
ENSMUSG00000056234	Ncoa4	8769.22	1.29487	0.367222	3.52613	0.000421675	0.0117213
ENSMUSG00000017631	Abr	5255.81	2.03147	0.576246	3.52535	0.000422924	0.011737
ENSMUSG00000020097	Sgpl1	22684.4	1.47637	0.418924	3.52421	0.000424751	0.0117686
ENSMUSG00000029729	Zkscan1	3196.49	1.40794	0.39978	3.52178	0.000428663	0.0118578
ENSMUSG00000020018	Snrpf	3772.92	-0.790639	0.224982	-3.51424	0.000441015	0.0121646
ENSMUSG00000080021	Gm5915	37.87	-2.92905	0.833504	-3.51414	0.000441173	0.0121646
ENSMUSG00000021594	Srd5a1	2220.88	1.55399	0.442276	3.51363	0.000442032	0.0121687
ENSMUSG00000071415	Rpl23	8585.08	-0.663288	0.189	-3.50947	0.000449008	0.0123409
ENSMUSG00000036894	Rap2b	2560.1	1.7938	0.511242	3.50871	0.000450284	0.0123561
ENSMUSG00000019362	D8Ertd738e	8843.41	-0.725166	0.206703	-3.50825	0.000451064	0.0123577
ENSMUSG00000030681	Mvp	8155.16	1.56573	0.446869	3.50379	0.000458682	0.0125464
ENSMUSG00000036858	Ptcra	53.1952	-2.87582	0.821211	-3.50193	0.000461901	0.0126062
ENSMUSG00000056222	Spock1	409.301	5.00371	1.42895	3.50168	0.000462341	0.0126062
ENSMUSG00000020101	Vsir	12194.6	2.07158	0.591836	3.50025	0.000464822	0.0126536
ENSMUSG00000062115	Rai1	1347.22	1.31218	0.375028	3.49888	0.000467225	0.0126989
ENSMUSG00000010205	Raver1	2085.85	1.35739	0.388073	3.49777	0.000469168	0.0127315
ENSMUSG00000053580	Tanc2	5394.13	1.69799	0.485738	3.49569	0.000472832	0.0128106
ENSMUSG00000019851	Perp	2575.04	-2.34496	0.671562	-3.4918	0.000479772	0.0129781
ENSMUSG00000039853	Trim14	601.515	2.71712	0.778382	3.49072	0.000481714	0.0130101
ENSMUSG00000058498	Rnf207	27.0775	-7.71027	2.21276	-3.48446	0.000493138	0.0132976
ENSMUSG00000047388	Atmin	2860.81	1.48572	0.426512	3.48342	0.000495059	0.0133285
ENSMUSG00000021929	Kpna3	5183.64	1.20677	0.346744	3.4803	0.000500858	0.0134634
ENSMUSG00000021388	Aspn	55.8219	-5.58692	1.60567	-3.47949	0.000502365	0.0134828
ENSMUSG00000020315	Sptbn1	8904.72	2.06327	0.59313	3.47861	0.000504014	0.0135058
ENSMUSG00000064329	Scn1a	144.328	-5.58531	1.6059	-3.47799	0.00050519	0.0135162
ENSMUSG00000066151	Fkbp15	3697.43	1.39903	0.402334	3.47729	0.000506515	0.0135305
ENSMUSG00000033499	Larp4b	1651.52	2.02485	0.582427	3.47657	0.000507863	0.0135454
ENSMUSG00000042707	Dnali1	157.18	9.12355	2.62736	3.47251	0.000515612	0.0137307
ENSMUSG00000047562	Mmp10	118.574	11.3869	3.28106	3.4705	0.000519485	0.0137925
ENSMUSG00000038521	C1s1	92.1124	-8.77756	2.52921	-3.47047	0.000519544	0.0137925
ENSMUSG00000030994	D7Ertd443e	459.609	4.80561	1.38542	3.46869	0.000523005	0.0138629
ENSMUSG00000048371	Pdp2	567.224	2.5595	0.738549	3.46558	0.000529094	0.0140026
ENSMUSG00000038295	Atg9b	90.8248	-5.06103	1.46197	-3.46179	0.000536599	0.0141773
ENSMUSG00000005686	Ampd3	1811.58	1.60028	0.46232	3.46141	0.00053735	0.0141773
ENSMUSG00000045216	Hs6st1	5333.9	1.47213	0.425444	3.46023	0.000539712	0.0142177
ENSMUSG00000004535	Tax1bp1	14994.8	0.710648	0.205435	3.45924	0.00054171	0.0142357
ENSMUSG00000021109	Hif1a	10129.1	1.0546	0.30488	3.45906	0.000542058	0.0142357
ENSMUSG00000032812	Arap1	12850	2.25762	0.65282	3.45827	0.000543665	0.014256
ENSMUSG00000026365	Cfh	7603.53	2.29342	0.66351	3.45651	0.000547228	0.0143275
ENSMUSG00000049659	Aftph	4577.76	0.992106	0.287306	3.45313	0.000554119	0.0144858
ENSMUSG00000069662	Marcks	32600.7	1.0653	0.308594	3.4521	0.000556248	0.0145193
ENSMUSG00000060969	Irx1	16.278	-7.13839	2.06853	-3.45095	0.000558609	0.0145454
ENSMUSG00000010608	Rbm25	6893.37	0.619147	0.179422	3.45079	0.00055895	0.0145454
ENSMUSG00000030101	Sumf1	2722.06	0.882393	0.256007	3.44675	0.000567369	0.0147421
ENSMUSG00000095746	None	6.77589	-4.85205	1.40798	-3.44611	0.000568723	0.0147549
ENSMUSG00000039703	Nploc4	8918.23	0.917029	0.266138	3.44569	0.000569606	0.0147555
ENSMUSG00000036054	Sugp2	3288.42	1.00975	0.293117	3.44486	0.000571354	0.0147784
ENSMUSG00000032034	Kcnj5	524.236	5.05214	1.46869	3.43989	0.00058195	0.0150298
ENSMUSG00000027340	Slc23a2	9828.21	1.73022	0.503906	3.43362	0.000595576	0.0153585
ENSMUSG00000042228	Lyn	16324.1	1.93596	0.564496	3.42954	0.000604616	0.0155579
ENSMUSG00000026110	Mgat4a	2228.61	2.38064	0.694206	3.42931	0.000605126	0.0155579
ENSMUSG00000002083	Bbc3	1966.08	-0.826219	0.24109	-3.42701	0.000610259	0.0156664
ENSMUSG00000037049	Smpd1	7466.28	0.953251	0.278273	3.4256	0.000613442	0.0157245
ENSMUSG00000032175	Tyk2	21.908	14.5354	4.24705	3.42246	0.000620567	0.0158643
ENSMUSG00000075031	H2bc3	37.9574	-5.15391	1.50594	-3.42238	0.00062075	0.0158643
ENSMUSG00000059187	Tafa1	114.223	-5.92187	1.73311	-3.41691	0.000633362	0.0161625
ENSMUSG00000034707	Gns	13152.1	1.62052	0.474421	3.41579	0.000635976	0.0161816
ENSMUSG00000038331	Satb2	42.1288	-6.3797	1.86797	-3.41531	0.00063709	0.0161816
ENSMUSG00000040268	Plekha1	7708.88	1.22142	0.357676	3.41487	0.000638115	0.0161816
ENSMUSG00000052415	Tchh	948.723	-3.62481	1.06149	-3.41483	0.000638212	0.0161816
ENSMUSG00000049001	Ndnf	7914.11	5.09839	1.49313	3.41457	0.000638836	0.0161816
ENSMUSG00000026811	St6galnac6	1694.19	1.00509	0.29439	3.41416	0.000639794	0.016182
ENSMUSG00000022558	Mroh1	3248.13	1.74407	0.511066	3.41261	0.000643441	0.016242
ENSMUSG00000031960	Aars	28698.5	0.827269	0.242434	3.41235	0.000644063	0.016242
ENSMUSG00000078877	Gm14295	686.914	-2.80387	0.822251	-3.41	0.000649633	0.0163568
ENSMUSG00000057551	Zfp317	62.4866	-8.63331	2.53204	-3.40962	0.000650527	0.0163568
ENSMUSG00000019194	Scn1b	1077.9	1.55939	0.458149	3.40366	0.000664884	0.0166842
ENSMUSG00000043391	2510009E07Rik	4703.5	1.24258	0.365098	3.40341	0.000665497	0.0166842
ENSMUSG00000026786	Apbb1ip	1968.31	2.72918	0.803122	3.39821	0.000678282	0.0169722
ENSMUSG00000019312	Grb7	46.1258	-9.139	2.68957	-3.39793	0.000678967	0.0169722
ENSMUSG00000078974	Sec61g	1764.61	-0.959411	0.282391	-3.39745	0.000680162	0.0169773
ENSMUSG00000055053	Nfic	4806.44	0.704972	0.207558	3.3965	0.000682532	0.0170116
ENSMUSG00000005103	Wdr1	24577.6	0.794897	0.234122	3.39523	0.000685709	0.0170639
ENSMUSG00000022094	Slc39a14	2511.77	1.52576	0.449431	3.39487	0.000686623	0.0170639
ENSMUSG00000045709	Smkr-ps	22.4114	-6.19443	1.82538	-3.3935	0.000690048	0.0171242
ENSMUSG00000036315	Polr1h	2520.59	-0.891441	0.262822	-3.3918	0.000694345	0.0172059
ENSMUSG00000028525	Pde4b	12487.8	1.1568	0.341099	3.39139	0.000695379	0.0172066
ENSMUSG00000043932	Klri2	32.7059	-7.96857	2.3516	-3.38857	0.000702568	0.0173594
ENSMUSG00000040420	Cdh18	53.9916	8.10846	2.39431	3.38656	0.000707751	0.0174623
ENSMUSG00000039662	Icmt	3173.48	1.77761	0.525051	3.3856	0.000710239	0.0174985
ENSMUSG00000026596	Abl2	2151.65	1.46836	0.433765	3.38515	0.000711398	0.0175018
ENSMUSG00000031207	Msn	22930.7	1.53397	0.453343	3.38369	0.000715191	0.0175699
ENSMUSG00000028412	Slc44a1	33041.8	1.30506	0.385779	3.38291	0.000717209	0.0175942
ENSMUSG00000058626	Capn11	57.1377	-7.48297	2.21323	-3.38102	0.000722169	0.0176893
ENSMUSG00000032625	Thsd7a	821.185	-4.77941	1.41376	-3.38065	0.000723152	0.0176893
ENSMUSG00000040430	Pitpnc1	2605.37	1.56857	0.464284	3.37846	0.000728929	0.0178052
ENSMUSG00000022219	Cideb	22.4801	-7.58693	2.25383	-3.36625	0.000761985	0.0185861
ENSMUSG00000027742	Cog6	2221.05	0.802396	0.238444	3.36513	0.000765064	0.0186183
ENSMUSG00000027087	Itgav	4115.96	1.43124	0.425345	3.3649	0.000765727	0.0186183
ENSMUSG00000040899	Ccr6	49.5442	-7.72933	2.29726	-3.36459	0.000766567	0.0186183
ENSMUSG00000020027	Socs2	1363.48	1.61444	0.479999	3.36342	0.000769844	0.0186714
ENSMUSG00000020604	Arsg	7604.04	2.67329	0.79499	3.36267	0.000771934	0.0186956
ENSMUSG00000018909	Arrb1	2832.46	1.21892	0.362611	3.36149	0.000775219	0.0187487
ENSMUSG00000005483	Dnajb1	14762.1	-0.964495	0.287199	-3.35828	0.000784299	0.0189415
ENSMUSG00000071650	Ganab	2370.62	1.78734	0.532691	3.35531	0.000792763	0.019119
ENSMUSG00000019302	Atp6v0a1	12201.4	1.06459	0.317477	3.35328	0.000798604	0.0192328
ENSMUSG00000028976	Slc2a5	4519.73	2.68811	0.801951	3.35196	0.000802409	0.0192879
ENSMUSG00000022488	Nckap1l	5992.67	2.00512	0.598237	3.35171	0.000803148	0.0192879
ENSMUSG00000027624	Epb41l1	2112.76	1.61561	0.482491	3.34847	0.000812579	0.0194871
ENSMUSG00000026167	Wnt10a	169.632	-5.61399	1.67734	-3.34695	0.000817055	0.0195671
ENSMUSG00000021798	Ldb3	273.654	-6.35548	1.90173	-3.34195	0.00083192	0.0198952
ENSMUSG00000020841	Cpd	8071.71	1.8411	0.551989	3.33539	0.000851792	0.0203279
ENSMUSG00000037513	None	3114.49	1.05305	0.315759	3.335	0.000853005	0.0203279
ENSMUSG00000038866	Zcchc2	2064.24	1.60829	0.482273	3.33481	0.000853577	0.0203279
ENSMUSG00000092558	Med20	3296.01	1.09773	0.329255	3.33397	0.000856155	0.020361
ENSMUSG00000089872	Rps6kc1	3178.02	1.81687	0.54531	3.33181	0.000862836	0.0204915
ENSMUSG00000042688	Mapk6	11883.4	0.847319	0.254445	3.33007	0.000868233	0.0205911
ENSMUSG00000008668	Rps18	15558.7	-0.684363	0.205681	-3.3273	0.000876918	0.0207683
ENSMUSG00000034854	Mfsd12	10103.1	1.48502	0.446475	3.32609	0.000880745	0.0208301
ENSMUSG00000032311	Nrg4	84.617	2.78552	0.837673	3.32531	0.000883209	0.0208596
ENSMUSG00000082088	Gm15753	22.2542	-6.65735	2.00265	-3.32427	0.000886497	0.0209084
ENSMUSG00000016664	Pacsin2	3066.92	1.93178	0.581306	3.32318	0.000889982	0.0209407
ENSMUSG00000026426	Arl8a	11278	0.804904	0.242217	3.32307	0.000890314	0.0209407
ENSMUSG00000030067	Foxp1	4544.42	1.24569	0.375277	3.3194	0.000902115	0.0211892
ENSMUSG00000037833	Sh2d4b	28.3311	-8.26373	2.49168	-3.31653	0.00091142	0.0213784
ENSMUSG00000020661	Dnmt3a	9753.01	1.29806	0.391439	3.31611	0.000912788	0.0213812
ENSMUSG00000023852	Chd1	3031.39	1.10579	0.333877	3.31198	0.000926392	0.0216702
ENSMUSG00000033213	AA467197	48.9566	-4.84607	1.46352	-3.31123	0.000928855	0.0216982
ENSMUSG00000051319	Mtln	1579.72	-0.773454	0.233664	-3.31011	0.000932595	0.0217559
ENSMUSG00000030123	Plxnd1	1411.92	2.12061	0.641518	3.30561	0.000947687	0.0220779
ENSMUSG00000042541	Sem1	9260.79	-0.788537	0.238798	-3.3021	0.000959634	0.0223258
ENSMUSG00000021189	Atxn3	1206.66	1.18199	0.35839	3.29806	0.000973565	0.0226192
ENSMUSG00000034807	Colgalt1	5577.67	1.10984	0.336668	3.29653	0.000978881	0.0227119
ENSMUSG00000022912	Pros1	4120.15	1.56377	0.475121	3.29132	0.000997198	0.0231056
ENSMUSG00000046805	Mpeg1	2951.46	2.88436	0.876686	3.29007	0.00100161	0.0231764
ENSMUSG00000021188	Trip11	2502.12	1.37403	0.417692	3.28957	0.0010034	0.0231866
ENSMUSG00000026686	Lmx1a	143.899	-6.06696	1.84555	-3.28735	0.00101136	0.023339
ENSMUSG00000040521	Tsfm	2055.93	-0.787917	0.239737	-3.28659	0.00101407	0.0233475
ENSMUSG00000029580	Actb	274182	0.68343	0.207952	3.28649	0.00101446	0.0233475
ENSMUSG00000028868	Wasf2	4484.61	1.24003	0.377404	3.28567	0.0010174	0.0233837
ENSMUSG00000070564	Ntn5	70.8568	7.34129	2.23623	3.28289	0.0010275	0.0235843
ENSMUSG00000043770	Gm12481	3345.55	-0.845721	0.257779	-3.2808	0.00103512	0.0237224
ENSMUSG00000006456	Rbm14	7063.06	1.02936	0.313784	3.28049	0.00103629	0.0237224
ENSMUSG00000060733	Ipmk	3287.39	1.08479	0.330823	3.27908	0.00104145	0.0238088
ENSMUSG00000032841	Prr5l	4838.48	2.03927	0.62236	3.27668	0.00105036	0.0239741
ENSMUSG00000056515	Rab31	19358.3	1.16508	0.355599	3.27638	0.00105149	0.0239741
ENSMUSG00000028859	Csf3r	5085.15	2.3885	0.7298	3.27282	0.0010648	0.0242455
ENSMUSG00000036698	Ago2	4112.67	1.75276	0.535728	3.27174	0.00106888	0.0243061
ENSMUSG00000032094	Cd3d	71.7286	-4.29935	1.31478	-3.27002	0.00107541	0.0244221
ENSMUSG00000020696	Rffl	3499	1.6504	0.505197	3.26684	0.00108754	0.0246648
ENSMUSG00000031865	Dctn1	18741.8	0.935425	0.286464	3.26542	0.00109301	0.0247444
ENSMUSG00000059182	Skap2	2179.71	1.60047	0.490161	3.26518	0.00109394	0.0247444
ENSMUSG00000068566	Myadm	8638.41	1.72587	0.529093	3.26195	0.00110649	0.0249954
ENSMUSG00000045664	Cdc42ep2	2456.42	1.92135	0.589259	3.26061	0.00111172	0.0250804
ENSMUSG00000068040	Tm9sf4	5305.53	0.832398	0.2555	3.25792	0.00112233	0.0252865
ENSMUSG00000058881	Zfp516	2520.16	1.79107	0.550595	3.25297	0.00114205	0.0256968
ENSMUSG00000059149	Mfsd4a	686.05	2.16266	0.665526	3.24954	0.00115591	0.0259745
ENSMUSG00000001768	Rin2	10652.2	1.80725	0.556323	3.24856	0.00115991	0.0260303
ENSMUSG00000041378	Cldn5	6484.84	2.17835	0.670747	3.24765	0.00116362	0.0260793
ENSMUSG00000028465	Tln1	12880.7	1.26338	0.389674	3.24213	0.00118639	0.026555
ENSMUSG00000074305	Peak1	2324.42	2.66467	0.822314	3.24046	0.00119339	0.0266296
ENSMUSG00000026181	Ppm1f	4989.65	1.83367	0.56588	3.24038	0.00119368	0.0266296
ENSMUSG00000024600	Slc27a6	46.8045	-9.19899	2.839	-3.24022	0.00119439	0.0266296
ENSMUSG00000037400	Atp11b	1160.04	2.5403	0.784499	3.23812	0.00120322	0.0267916
ENSMUSG00000028457	Atp8b5	42.0756	-6.34786	1.96081	-3.23736	0.00120641	0.0268243
ENSMUSG00000053985	Zfp14	82.5937	5.8998	1.82279	3.23668	0.00120928	0.0268243
ENSMUSG00000050930	Map10	1580.35	1.89903	0.586727	3.23666	0.00120939	0.0268243
ENSMUSG00000021905	Dph3	5651.14	-0.791875	0.244716	-3.2359	0.0012126	0.0268516
ENSMUSG00000094840	Muc3a	7.12324	13.7419	4.24705	3.23563	0.00121376	0.0268516
ENSMUSG00000066036	Ubr4	4256.89	1.62005	0.500809	3.23488	0.00121695	0.0268876
ENSMUSG00000021998	Lcp1	25068.4	1.83421	0.567435	3.23246	0.00122731	0.0270815
ENSMUSG00000072492	Gm10364	34.2932	-7.6903	2.38141	-3.22931	0.0012409	0.0273462
ENSMUSG00000022175	Lrp10	10302.8	1.21886	0.377809	3.22613	0.00125476	0.0276159
ENSMUSG00000029178	Klf3	5451.77	1.06171	0.329148	3.22564	0.00125693	0.0276284
ENSMUSG00000024949	Sf1	14198.4	0.549529	0.170697	3.21932	0.00128495	0.028208
ENSMUSG00000060427	Zfp868	1807.4	0.932758	0.289861	3.21795	0.00129111	0.0283068
ENSMUSG00000032802	Srxn1	65148.6	1.12854	0.350935	3.21581	0.00130077	0.0284822
ENSMUSG00000015243	Abca1	5774.28	1.47681	0.459527	3.21376	0.00131009	0.0286241
ENSMUSG00000024431	Nr3c1	5463.43	1.28516	0.399908	3.21365	0.00131059	0.0286241
ENSMUSG00000022781	Pak2	6231.21	1.15981	0.361449	3.20879	0.00133293	0.0290748
ENSMUSG00000034390	Cmip	9284.99	1.13495	0.353758	3.20828	0.00133532	0.0290898
ENSMUSG00000044934	Zfp367	2947.12	1.01284	0.315736	3.20787	0.00133723	0.0290946
ENSMUSG00000026663	Atf6	4969.4	1.40542	0.438411	3.20572	0.00134725	0.0292753
ENSMUSG00000023088	Abcc1	4056.43	1.57903	0.492651	3.20517	0.00134982	0.029294
ENSMUSG00000001985	Grik3	217.995	-5.87191	1.8331	-3.20327	0.00135877	0.0294361
ENSMUSG00000048897	Zfp710	820.141	1.3249	0.413637	3.20305	0.00135981	0.0294361
ENSMUSG00000071654	Uqcc3	1818.6	-0.888521	0.277541	-3.2014	0.00136761	0.0295677
ENSMUSG00000032217	Rnf111	2033.93	1.53067	0.478179	3.20103	0.00136937	0.0295684
ENSMUSG00000031451	Gas6	15131.3	1.10139	0.344128	3.20052	0.00137178	0.0295831
ENSMUSG00000056941	Commd7	3527.13	-0.695248	0.217284	-3.19972	0.00137561	0.0296284
ENSMUSG00000000346	Dazap2	30170.9	0.541009	0.16935	3.19463	0.00140013	0.0301185
ENSMUSG00000039218	Srrm2	2007.62	0.99342	0.311064	3.19362	0.00140499	0.0301853
ENSMUSG00000029860	Zyx	4035.04	1.39147	0.435803	3.19288	0.0014086	0.0302248
ENSMUSG00000019564	Arid3a	1514.77	1.59994	0.501389	3.19101	0.00141776	0.0303473
ENSMUSG00000026781	Acbd5	1725.78	1.01155	0.317003	3.19099	0.00141785	0.0303473
ENSMUSG00000024985	Tcf7l2	1750.08	1.50424	0.471742	3.18869	0.00142917	0.0305515
ENSMUSG00000037750	Fam222b	2812.62	1.20797	0.378971	3.18749	0.00143513	0.0306406
ENSMUSG00000021374	Nup153	4347.7	1.35817	0.426423	3.18504	0.00144732	0.0308623
ENSMUSG00000039637	Coro7	3334.18	0.92536	0.290825	3.18185	0.00146338	0.031166
ENSMUSG00000036731	Cysrt1	29.1679	-3.20352	1.00742	-3.17991	0.0014732	0.0313362
ENSMUSG00000037242	Clic4	50816	0.812731	0.255658	3.17898	0.00147795	0.0313981
ENSMUSG00000031652	N4bp1	2547.65	1.28221	0.403474	3.17791	0.0014834	0.0314731
ENSMUSG00000037857	Nufip2	4385.79	1.16326	0.366085	3.17757	0.00148515	0.0314731
ENSMUSG00000085603	Gm11346	33.5065	-6.9464	2.18802	-3.17474	0.0014997	0.0317391
ENSMUSG00000037902	Sirpa	24354.2	1.70235	0.536271	3.17441	0.00150141	0.0317391
ENSMUSG00000029182	Fam166c	45.1006	9.39004	2.95868	3.17373	0.00150492	0.0317741
ENSMUSG00000082920	Gm13864	18.5643	-6.49585	2.04751	-3.17256	0.00151104	0.0318223
ENSMUSG00000031986	Sprtn	456.65	1.75625	0.553575	3.17255	0.00151107	0.0318223
ENSMUSG00000057322	Rpl38	5870.86	-0.813161	0.256338	-3.17222	0.00151278	0.0318223
ENSMUSG00000033417	Cacul1	3329.81	1.12358	0.354586	3.16872	0.00153114	0.0321689
ENSMUSG00000006611	Hfe	2873.74	1.48725	0.469478	3.16788	0.00153554	0.0322219
ENSMUSG00000017754	Pltp	21570	1.62507	0.513147	3.16686	0.00154093	0.0322954
ENSMUSG00000073678	Pgap1	1281.94	2.17828	0.688328	3.16459	0.001553	0.0325085
ENSMUSG00000027076	Timm10	2083.03	-0.816455	0.258123	-3.16304	0.00156128	0.0326421
ENSMUSG00000003271	Sult2b1	236.667	-5.5674	1.76198	-3.15974	0.0015791	0.0329356
ENSMUSG00000029455	Aldh2	9701.53	1.13139	0.358066	3.15973	0.00157917	0.0329356
ENSMUSG00000015854	Cd5l	25.772	-8.02062	2.5388	-3.15922	0.0015819	0.0329524
ENSMUSG00000022508	Bcl6	2807.68	2.04606	0.647945	3.15777	0.0015898	0.0330461
ENSMUSG00000056856	Jakmip3	139.615	-5.05737	1.60168	-3.15755	0.00159102	0.0330461
ENSMUSG00000025372	Baiap2	10194.4	0.659441	0.20886	3.15733	0.00159219	0.0330461
ENSMUSG00000033557	Fam20b	4209.31	0.942439	0.298674	3.15541	0.00160272	0.0332245
ENSMUSG00000031586	Rbpms	969.987	1.67345	0.530835	3.15249	0.00161883	0.0335179
ENSMUSG00000026224	4933407L21Rik	41.5238	-6.14775	1.95268	-3.14837	0.00164183	0.0338594
ENSMUSG00000027035	Cers6	1693.16	1.42292	0.451955	3.14837	0.00164184	0.0338594
ENSMUSG00000020143	Dock2	3718	2.41313	0.766537	3.14809	0.00164339	0.0338594
ENSMUSG00000079235	Ccdc13	1426.83	-2.83681	0.901226	-3.14773	0.00164545	0.0338594
ENSMUSG00000046318	Ccbe1	42.534	-7.28103	2.31315	-3.14767	0.00164575	0.0338594
ENSMUSG00000027276	Jag1	2359.13	1.84697	0.586819	3.14742	0.00164719	0.0338594
ENSMUSG00000043020	Dnai3	62.4428	-7.34891	2.33605	-3.14587	0.00165595	0.0339985
ENSMUSG00000037820	Tgm2	7313.46	2.01332	0.640339	3.14414	0.00166574	0.0341322
ENSMUSG00000022799	Arhgap31	4471.47	1.31805	0.419234	3.14394	0.00166689	0.0341322
ENSMUSG00000033335	Dnm2	15961.5	1.04177	0.331385	3.14367	0.00166844	0.0341322
ENSMUSG00000021892	Sh3bp5	16331	1.33106	0.423489	3.14309	0.00167175	0.0341519
ENSMUSG00000005142	Man2b1	6914.31	1.54395	0.491266	3.1428	0.00167339	0.0341519
ENSMUSG00000000708	Kat2b	1063.68	1.95922	0.623558	3.14201	0.00167794	0.034204
ENSMUSG00000037014	Sstr4	39.7177	-8.0788	2.57279	-3.14009	0.00168895	0.0343839
ENSMUSG00000029840	Mtpn	8231.32	0.651967	0.207648	3.13977	0.00169078	0.0343839
ENSMUSG00000004633	Chn2	4789.57	1.62382	0.517353	3.13872	0.0016969	0.0344675
ENSMUSG00000033386	Frrs1	1560.99	1.70329	0.543536	3.13371	0.00172609	0.0350187
ENSMUSG00000060636	Rpl35a	7396.56	-0.650248	0.207876	-3.12806	0.00175963	0.0356377
ENSMUSG00000023973	Cnpy3	8780.09	0.474842	0.15181	3.12787	0.00176076	0.0356377
ENSMUSG00000040723	Rcsd1	4018.14	2.06081	0.659067	3.12685	0.00176688	0.0357194
ENSMUSG00000034708	Grn	55946.6	1.57037	0.502315	3.12626	0.00177043	0.0357488
ENSMUSG00000026796	Niban2	20842.1	1.57813	0.505202	3.12376	0.00178555	0.0360117
ENSMUSG00000048583	Igf2	1200.11	3.22807	1.0337	3.12283	0.00179121	0.0360835
ENSMUSG00000026123	Plekhb2	11061.5	1.40906	0.451552	3.12049	0.00180553	0.0362965
ENSMUSG00000045665	Mfsd5	7012.03	0.756692	0.242498	3.1204	0.00180603	0.0362965
ENSMUSG00000022828	Gtf2e1	2243.12	1.13193	0.36282	3.1198	0.00180972	0.0363281
ENSMUSG00000078908	Mon1b	2198.91	1.67247	0.536454	3.11763	0.0018231	0.0365348
ENSMUSG00000032548	Slco2a1	160.532	-4.05501	1.30075	-3.11744	0.00182429	0.0365348
ENSMUSG00000060509	Xcr1	36.2841	-5.10364	1.63762	-3.11649	0.00183017	0.0366099
ENSMUSG00000021413	Prpf4b	939.957	-1.43744	0.461337	-3.11581	0.00183442	0.036652
ENSMUSG00000025579	Gaa	24335	1.26041	0.404675	3.11462	0.00184181	0.0367568
ENSMUSG00000041649	Klf8	193.55	7.02625	2.25742	3.11251	0.00185501	0.0369153
ENSMUSG00000039058	Ak5	336.48	5.01962	1.61321	3.11158	0.00186089	0.0369153
ENSMUSG00000056919	Cep162	1303.64	1.93532	0.622094	3.11098	0.00186466	0.0369153
ENSMUSG00000009013	Dynll1	25696.9	-0.619511	0.199159	-3.11063	0.00186686	0.0369153
ENSMUSG00000017778	Cox7c	9269.67	-0.654022	0.210272	-3.11036	0.0018686	0.0369153
ENSMUSG00000033128	Gga1	1406.53	0.906642	0.291524	3.11001	0.00187084	0.0369153
ENSMUSG00000021250	Fos	175623	-0.753329	0.242237	-3.10988	0.00187164	0.0369153
ENSMUSG00000056153	Socs6	3073.39	1.10299	0.35468	3.10983	0.00187195	0.0369153
ENSMUSG00000042594	Sh2b3	9171.68	1.64359	0.528548	3.10964	0.00187317	0.0369153
ENSMUSG00000027544	Nfatc2	15689.9	1.06579	0.342762	3.10941	0.00187461	0.0369153
ENSMUSG00000035342	Lzts2	7714.3	0.83425	0.268311	3.10927	0.0018755	0.0369153
ENSMUSG00000020134	Peli1	10813.1	1.09852	0.353308	3.10925	0.00187562	0.0369153
ENSMUSG00000027827	Kcnab1	213.005	-3.83102	1.23229	-3.10886	0.00187812	0.036922
ENSMUSG00000005823	Gpr108	2740.05	0.860881	0.276946	3.10848	0.0018805	0.0369265
ENSMUSG00000041380	Htr2c	245.335	8.35867	2.69089	3.10629	0.00189454	0.0371407
ENSMUSG00000042364	Snx18	4833.48	0.949097	0.305593	3.10575	0.00189796	0.0371407
ENSMUSG00000061048	Cdh3	112.263	-6.55089	2.10948	-3.10545	0.00189987	0.0371407
ENSMUSG00000027111	Itga6	3073.73	1.68235	0.541764	3.10531	0.00190081	0.0371407
ENSMUSG00000018654	Ikzf1	774.489	2.80541	0.903489	3.10508	0.00190226	0.0371407
ENSMUSG00000022283	Pabpc1	8556.78	0.450159	0.145066	3.10313	0.00191488	0.0373132
ENSMUSG00000018593	Sparc	33223.9	1.91292	0.616466	3.10304	0.00191545	0.0373132
ENSMUSG00000020566	Atp6v1c2	11.4666	-4.90389	1.58151	-3.10076	0.00193026	0.037559
ENSMUSG00000048154	Kmt2d	1838.79	1.53634	0.495752	3.09901	0.00194169	0.0376896
ENSMUSG00000050069	Grem2	31.9288	5.15415	1.66334	3.09867	0.00194393	0.0376896
ENSMUSG00000022439	Parvg	2177.26	2.10051	0.677925	3.09844	0.00194539	0.0376896
ENSMUSG00000022443	Myh9	5938.14	1.60815	0.519029	3.09839	0.00194578	0.0376896
ENSMUSG00000001227	Sema6b	2290.31	1.27351	0.411088	3.09789	0.00194904	0.0377102
ENSMUSG00000022568	Scrib	1946.28	1.41768	0.457695	3.09743	0.00195205	0.0377256
ENSMUSG00000023010	Tmbim6	15169.5	1.01496	0.327971	3.09467	0.00197032	0.0380359
ENSMUSG00000043252	Tmem64	2037.28	1.55389	0.50236	3.09319	0.0019802	0.0381836
ENSMUSG00000033323	Ctdp1	5699.45	1.19883	0.388163	3.08846	0.00201195	0.0387146
ENSMUSG00000026285	Pdcd1	552.267	-4.95961	1.60588	-3.08842	0.00201226	0.0387146
ENSMUSG00000032116	Stt3a	9444.45	0.782198	0.253333	3.08762	0.00201765	0.0387747
ENSMUSG00000039021	Ttc16	77.3116	-3.21737	1.04223	-3.087	0.00202188	0.0388123
ENSMUSG00000060938	Rpl26	12486.3	-0.9029	0.292535	-3.08647	0.00202549	0.0388382
ENSMUSG00000046079	Lrrc8d	17168.3	0.994011	0.322143	3.08563	0.00203125	0.0388701
ENSMUSG00000035212	Leprot	6287.45	0.661539	0.214419	3.08526	0.00203377	0.0388701
ENSMUSG00000022817	Itgb5	16405.2	1.99828	0.647694	3.08523	0.00203396	0.0388701
ENSMUSG00000027702	Lrrc34	34.71	8.23732	2.67143	3.08349	0.0020459	0.0390426
ENSMUSG00000054256	Msi1	154.668	-2.44706	0.793665	-3.08325	0.00204755	0.0390426
ENSMUSG00000007656	Arpp19	8755.7	-0.671529	0.217886	-3.08202	0.00205604	0.0390862
ENSMUSG00000030615	Tmem126a	2502.31	-0.874614	0.283807	-3.08172	0.00205809	0.0390862
ENSMUSG00000034158	Lrrc58	8198.75	1.43304	0.465017	3.08169	0.00205832	0.0390862
ENSMUSG00000032554	Trf	310794	1.50925	0.489762	3.08159	0.00205897	0.0390862
ENSMUSG00000037375	Hhat	93.677	-5.39071	1.75318	-3.07482	0.0021063	0.0399152
ENSMUSG00000032712	Resf1	2394.83	1.33471	0.434098	3.07468	0.0021073	0.0399152
ENSMUSG00000030824	Nucb1	10053.4	0.906798	0.295098	3.07287	0.00212012	0.0401137
ENSMUSG00000026939	Tmem141	1102.99	1.20375	0.392027	3.07059	0.00213634	0.0403464
ENSMUSG00000021108	Prkch	4530.86	1.70467	0.55518	3.07048	0.00213713	0.0403464
ENSMUSG00000054978	Kbtbd13	86.8839	9.29528	3.02957	3.06818	0.00215368	0.0406139
ENSMUSG00000029204	Rhoh	18.3625	-6.83635	2.22871	-3.06741	0.00215924	0.0406359
ENSMUSG00000026482	Rgl1	12899	1.53832	0.501554	3.0671	0.00216146	0.0406359
ENSMUSG00000032261	Sh3bgrl2	2730.16	1.63568	0.53331	3.06703	0.00216196	0.0406359
ENSMUSG00000038738	Shank1	555.514	2.73471	0.89207	3.06558	0.00217247	0.0407887
ENSMUSG00000024300	Myo1f	4431.29	2.1176	0.69085	3.06521	0.00217517	0.0407945
ENSMUSG00000048799	Cep120	2843.81	1.01392	0.33091	3.06404	0.00218368	0.0408844
ENSMUSG00000022680	Pdxdc1	8414.31	0.689762	0.225125	3.0639	0.00218473	0.0408844
ENSMUSG00000019261	Map1s	9934.65	0.948917	0.309851	3.0625	0.00219496	0.041031
ENSMUSG00000003644	Rps6ka1	5594.62	1.60433	0.524445	3.05911	0.00221995	0.0414527
ENSMUSG00000043131	Mob1a	6853.09	1.42003	0.464273	3.0586	0.00222371	0.0414778
ENSMUSG00000043909	Trp53bp1	6651.69	1.47696	0.482952	3.05819	0.0022268	0.0414902
ENSMUSG00000035164	Zc3h12c	2311.22	2.37247	0.776211	3.05648	0.00223955	0.0416824
ENSMUSG00000050052	Tdrp	1234.44	2.19201	0.717541	3.05489	0.00225143	0.0418581
ENSMUSG00000035653	Lrfn5	290.308	-5.81694	1.90519	-3.05321	0.00226407	0.0419447
ENSMUSG00000038366	Lasp1	16813.9	1.46584	0.48012	3.05307	0.00226512	0.0419447
ENSMUSG00000024052	Lpin2	7088.1	1.32532	0.434146	3.05271	0.00226784	0.0419447
ENSMUSG00000050108	Bpifc	39.0099	-6.30621	2.06584	-3.05261	0.00226857	0.0419447
ENSMUSG00000036815	Dpp10	417.301	-4.23826	1.38847	-3.05246	0.00226971	0.0419447
ENSMUSG00000004934	Pias4	3614.14	0.907427	0.297291	3.05232	0.00227079	0.0419447
ENSMUSG00000034116	Vav1	10519.8	2.12211	0.695881	3.04954	0.00229195	0.04229
ENSMUSG00000001472	Tcf25	12715.5	0.361922	0.118719	3.04855	0.00229949	0.0423834
ENSMUSG00000025508	Rplp2	10008.3	-0.552684	0.181334	-3.04788	0.00230463	0.0424324
ENSMUSG00000056429	Tgoln1	20608.5	1.24174	0.407476	3.04739	0.00230836	0.0424555
ENSMUSG00000061104	Sap18b	11480.8	-0.489282	0.160607	-3.04645	0.00231561	0.0425431
ENSMUSG00000030104	Edem1	10421.3	1.37731	0.452238	3.04553	0.00232267	0.0426271
ENSMUSG00000078429	Ctdsp2	5576.62	0.816489	0.26829	3.0433	0.00233996	0.0428985
ENSMUSG00000050921	P2ry10	87.0838	-6.20502	2.03943	-3.04252	0.00234604	0.0429639
ENSMUSG00000055435	Maf	1328.16	1.92942	0.634221	3.04218	0.00234869	0.0429665
ENSMUSG00000034354	Mtmr3	6540.5	1.47412	0.484697	3.04131	0.00235547	0.0430446
ENSMUSG00000025362	Rps26	3116.89	-0.764115	0.251477	-3.03851	0.00237753	0.0434013
ENSMUSG00000063146	Clip2	2094.99	1.23731	0.407327	3.03765	0.00238435	0.0434794
ENSMUSG00000006273	Atp6v1b2	25477.3	0.923187	0.303954	3.03726	0.00238738	0.0434884
ENSMUSG00000018507	Trpv2	3343.69	1.64243	0.541582	3.03266	0.00242406	0.0440075
ENSMUSG00000051344	Plekhm3	2158.19	1.47262	0.485631	3.03239	0.00242624	0.0440075
ENSMUSG00000042599	Kdm7a	2380.62	1.17309	0.386885	3.03213	0.00242836	0.0440075
ENSMUSG00000033792	Atp7a	2661.5	1.88583	0.621951	3.03212	0.00242841	0.0440075
ENSMUSG00000054675	Tmem119	15074.1	2.31604	0.763938	3.03171	0.00243171	0.0440075
ENSMUSG00000038872	Zfhx3	1339.74	3.34994	1.10506	3.03145	0.00243379	0.0440075
ENSMUSG00000025091	Pnliprp2	36.6641	-6.85963	2.26283	-3.03144	0.00243387	0.0440075
ENSMUSG00000023043	Krt18	1571.34	6.59419	2.17578	3.03073	0.00243967	0.044033
ENSMUSG00000022122	Ednrb	4902.98	1.55193	0.512126	3.03036	0.00244261	0.044033
ENSMUSG00000073982	Rhog	19059.6	0.884019	0.291725	3.03031	0.00244299	0.044033
ENSMUSG00000042425	Frmpd3	19.3986	-7.83938	2.58955	-3.02731	0.00246742	0.0444265
ENSMUSG00000047098	Rnf31	2120.53	1.06024	0.350339	3.02634	0.00247537	0.0445035
ENSMUSG00000022205	Sub1	14126.2	-0.702869	0.232265	-3.02615	0.00247689	0.0445035
ENSMUSG00000021311	Mtr	998.424	2.54889	0.842724	3.02458	0.00248976	0.0446879
ENSMUSG00000046747	Gm9812	91.9314	-2.29943	0.760377	-3.02407	0.00249402	0.0447173
ENSMUSG00000045377	Tmem88	606.232	1.51275	0.500344	3.02342	0.00249931	0.0447654
ENSMUSG00000024937	Ehbp1l1	1133.86	1.70035	0.562696	3.0218	0.00251275	0.0449591
ENSMUSG00000045886	Pam16l	1775.41	-0.932983	0.308845	-3.02088	0.00252043	0.04504
ENSMUSG00000068267	Cenpb	3693.93	0.894565	0.296152	3.02062	0.00252254	0.04504
ENSMUSG00000029072	Tas1r3	62.3462	6.77359	2.24347	3.01925	0.00253398	0.0451972
ENSMUSG00000034560	Washc4	3346.13	1.14528	0.379402	3.01864	0.00253912	0.0452224
ENSMUSG00000029050	Ski	12250.6	0.965129	0.319743	3.01845	0.00254067	0.0452224
ENSMUSG00000063234	Gpr84	15294.1	2.36622	0.784116	3.01769	0.00254708	0.0452893
ENSMUSG00000075581	Gm16409	6.82676	-2.69271	0.892594	-3.01673	0.0025552	0.0453866
ENSMUSG00000067608	Pcna-ps2	34.1362	-0.918692	0.304676	-3.01531	0.00256716	0.0455469
ENSMUSG00000034480	Diaph2	1599.41	2.56431	0.850511	3.01503	0.00256955	0.0455469
ENSMUSG00000060467	Gm10080	7.82823	-2.97337	0.987216	-3.01188	0.00259638	0.0459463
ENSMUSG00000074884	Serf2	25684.7	-0.705396	0.234229	-3.01157	0.00259902	0.0459463
ENSMUSG00000022895	Ets2	7493.08	1.30305	0.432711	3.01136	0.00260078	0.0459463
ENSMUSG00000022324	Matn2	399.097	3.82022	1.2687	3.01113	0.00260281	0.0459463
ENSMUSG00000048537	Phldb1	8243.02	1.30941	0.434996	3.01015	0.00261117	0.0460465
ENSMUSG00000021770	Samd8	2094.17	-0.906622	0.301672	-3.00533	0.00265296	0.0466892
ENSMUSG00000042371	Slc5a10	77.3043	5.48744	1.82591	3.00531	0.00265307	0.0466892
ENSMUSG00000020220	Vps13d	1354.35	1.75267	0.583322	3.00464	0.00265893	0.0467442
ENSMUSG00000019132	BC005537	3871.59	0.903561	0.300916	3.00271	0.00267591	0.0469428
ENSMUSG00000043207	Zmpste24	2622.77	0.944899	0.314688	3.00266	0.00267634	0.0469428
ENSMUSG00000024736	Tmem132a	3332.05	0.80878	0.269382	3.00235	0.00267901	0.0469428
ENSMUSG00000024201	Kdm4b	5396.04	0.960937	0.320106	3.00194	0.00268269	0.0469428
ENSMUSG00000070687	Htr1d	53.3041	-6.76833	2.25476	-3.00179	0.00268394	0.0469428
ENSMUSG00000034850	Tmem127	4857.65	1.07568	0.358753	2.99838	0.00271417	0.0474232
ENSMUSG00000029581	Fscn1	26017.7	1.01369	0.338223	2.99711	0.00272557	0.0475738
ENSMUSG00000056529	Ptafr	6380.09	1.74527	0.58238	2.99678	0.00272847	0.047576
ENSMUSG00000033192	Lpcat2	6604.69	2.1839	0.729068	2.99547	0.00274022	0.0477322
ENSMUSG00000086564	Cd101	31.9056	-6.9975	2.33668	-2.99464	0.0027477	0.0477425
ENSMUSG00000090137	Uba52	8741.89	-0.795918	0.265788	-2.99456	0.00274838	0.0477425
ENSMUSG00000030759	Far1	4134.72	1.04929	0.350408	2.99447	0.00274918	0.0477425
ENSMUSG00000024927	Rela	20128.8	1.04478	0.349001	2.99362	0.00275687	0.0478075
ENSMUSG00000056770	Setd3	8671.45	0.577971	0.193079	2.99344	0.0027585	0.0478075
ENSMUSG00000022529	Zfp263	5822.51	0.971713	0.324826	2.99149	0.00277621	0.0480657
ENSMUSG00000044034	Npb	35.4912	-3.93694	1.31619	-2.99117	0.00277911	0.0480674
ENSMUSG00000074452	Pate2	20.7916	-5.35308	1.78998	-2.99058	0.00278452	0.0481123
ENSMUSG00000058586	Serhl	1487.55	0.681183	0.227897	2.98899	0.00279898	0.0483135
ENSMUSG00000020399	Havcr2	4449.67	2.30877	0.772747	2.98774	0.00281047	0.0484629
ENSMUSG00000001827	Folr1	1517.1	6.62636	2.21849	2.98688	0.00281842	0.0485511
ENSMUSG00000018322	Tomm34	5465.4	0.782959	0.262231	2.98577	0.00282867	0.0486788
ENSMUSG00000050830	Vwc2	77.642	-4.40321	1.47599	-2.98323	0.00285225	0.0490353
ENSMUSG00000041328	Pcf11	2857.28	0.99145	0.332754	2.97953	0.0028869	0.0495811
ENSMUSG00000020387	Jade2	743.495	2.388	0.802371	2.97618	0.00291863	0.0500759
ENSMUSG00000059248	Septin9	4438.49	0.932831	0.313539	2.97517	0.00292829	0.0501914
ENSMUSG00000009293	Ube2g2	11689.5	0.611598	0.205612	2.97452	0.00293443	0.050215
ENSMUSG00000087412	Gm15501	637.868	-1.40654	0.472879	-2.97441	0.00293554	0.050215
ENSMUSG00000033450	Tagap	2508.45	2.51866	0.847284	2.97262	0.00295266	0.0504575
ENSMUSG00000027584	Oprl1	353.715	-5.81705	1.95751	-2.97166	0.00296194	0.0505656
ENSMUSG00000035211	Xrra1	42.6511	-9.44207	3.17862	-2.97049	0.00297326	0.0507084
ENSMUSG00000021665	Hexb	67443.8	2.10176	0.7077	2.96985	0.00297947	0.0507089
ENSMUSG00000013089	Etv5	4299.18	0.690549	0.232539	2.96961	0.00298181	0.0507089
ENSMUSG00000089901	Gm8113	61.5126	-3.05288	1.02807	-2.96954	0.00298249	0.0507089
ENSMUSG00000027215	Cd82	17951.8	1.30973	0.441095	2.96926	0.00298514	0.0507089
ENSMUSG00000043964	Orai3	1929.71	1.02344	0.344786	2.96833	0.00299425	0.0508132
ENSMUSG00000040007	Bahd1	2777.83	1.29491	0.436388	2.96735	0.0030038	0.0509247
ENSMUSG00000028413	B4galt1	4729.82	1.56684	0.528144	2.96668	0.00301031	0.0509564
ENSMUSG00000034653	Ythdc2	590.646	1.91031	0.643952	2.96655	0.00301162	0.0509564
ENSMUSG00000029647	Pan3	705.914	1.9072	0.643577	2.96344	0.00304223	0.0514236
ENSMUSG00000023118	Sympk	2992.38	0.791163	0.267032	2.9628	0.00304854	0.0514575
ENSMUSG00000029238	Clock	978.15	2.52432	0.852055	2.96263	0.00305025	0.0514575
ENSMUSG00000000732	Icosl	6008.49	2.0803	0.702806	2.96	0.00307644	0.0518483
ENSMUSG00000029648	Flt1	6684.21	2.2164	0.749352	2.95775	0.00309888	0.0521752
ENSMUSG00000034739	Mfrp	15.0769	-5.22437	1.76665	-2.95722	0.00310428	0.0522147
ENSMUSG00000039521	Foxp3	10.0353	-4.15864	1.40645	-2.95683	0.00310824	0.05223
ENSMUSG00000020717	Pecam1	2651.12	2.09574	0.708924	2.95623	0.00311422	0.0522792
ENSMUSG00000009628	Tex15	68.2436	8.52603	2.88505	2.95524	0.00312425	0.052346
ENSMUSG00000030970	Ctbp2	3070.93	0.873029	0.295418	2.95523	0.00312431	0.052346
ENSMUSG00000020152	Actr2	5577.17	1.07987	0.365581	2.95385	0.00313837	0.0525301
ENSMUSG00000007653	Gabrb2	235.468	3.82159	1.29428	2.95268	0.00315024	0.0526773
ENSMUSG00000004054	Map3k11	3048.21	0.86591	0.293333	2.95197	0.00315752	0.0526975
ENSMUSG00000052593	Adam17	5755.73	1.40199	0.474935	2.95196	0.0031576	0.0526975
ENSMUSG00000092097	Gm5819	8.90311	-6.05375	2.05198	-2.9502	0.00317571	0.0529481
ENSMUSG00000030557	Mef2a	7346.63	1.28983	0.437278	2.94968	0.00318107	0.0529858
ENSMUSG00000019087	Atp6ap1	26885	0.910007	0.308611	2.94872	0.00319094	0.0530986
ENSMUSG00000050896	Rtn4rl2	358.754	-2.73268	0.926982	-2.94794	0.00319901	0.0531813
ENSMUSG00000030124	Lag3	571.709	2.43091	0.825002	2.94654	0.00321347	0.0533698
ENSMUSG00000006301	Tmbim1	27251.8	0.854993	0.290233	2.94589	0.00322027	0.0534309
ENSMUSG00000043940	Wdfy3	6571.36	1.22661	0.41654	2.94476	0.00323202	0.0535081
ENSMUSG00000032046	Abhd12	21906.4	0.799714	0.27158	2.94467	0.00323297	0.0535081
ENSMUSG00000066543	Rpl17-ps9	15.6571	-3.2011	1.08713	-2.94455	0.0032343	0.0535081
ENSMUSG00000043279	Trim56	659.026	2.6073	0.885964	2.9429	0.00325157	0.0537419
ENSMUSG00000033209	Ttc28	3792.61	1.44881	0.492778	2.94009	0.00328119	0.0541316
ENSMUSG00000053465	Hs6st3	44.0075	-6.00017	2.04083	-2.94006	0.00328147	0.0541316
ENSMUSG00000021224	Numb	4260.19	1.59778	0.54413	2.9364	0.00332046	0.0547221
ENSMUSG00000046841	Ckap4	6381.72	0.62084	0.211502	2.93538	0.00333136	0.0548489
ENSMUSG00000030096	Slc6a6	9284.22	1.31695	0.448705	2.93499	0.00333553	0.0548649
ENSMUSG00000078193	Gm2000	8554.37	-0.904739	0.3083	-2.93461	0.00333969	0.0548717
ENSMUSG00000024907	Gal	31.639	-8.19708	2.79348	-2.93436	0.00334235	0.0548717
ENSMUSG00000027698	Nceh1	2856.47	1.9862	0.677053	2.93359	0.00335063	0.0549528
ENSMUSG00000028599	Tnfrsf1b	26844.7	1.90148	0.648289	2.93307	0.00335629	0.0549528
ENSMUSG00000003429	Rps11	18908.8	-0.780522	0.266116	-2.93301	0.00335692	0.0549528
ENSMUSG00000007659	Bcl2l1	17888.5	1.10101	0.375578	2.93152	0.00337308	0.0551646
ENSMUSG00000020422	Tns3	3602.95	1.89004	0.644798	2.93121	0.00337648	0.0551675
ENSMUSG00000022749	Tbc1d23	1292.45	1.41617	0.48325	2.93051	0.00338411	0.0552394
ENSMUSG00000040746	Rnf167	6703.61	0.761438	0.259924	2.92946	0.00339551	0.0553726
ENSMUSG00000054885	4930578G10Rik	11.9654	-4.2233	1.44287	-2.92702	0.00342228	0.055719
ENSMUSG00000030748	Il4ra	1794.57	1.31785	0.450285	2.92671	0.00342569	0.055719
ENSMUSG00000038803	Ost4	6835.87	-0.516749	0.176568	-2.92663	0.00342651	0.055719
ENSMUSG00000033352	Map2k4	4089.68	1.02963	0.351888	2.926	0.00343352	0.05578
ENSMUSG00000026276	Septin2	4540.84	1.04985	0.359007	2.92431	0.00345226	0.0559941
ENSMUSG00000031314	Taf1	2967.1	1.32159	0.451949	2.92419	0.0034535	0.0559941
ENSMUSG00000031543	Ank1	222.387	-4.8137	1.64643	-2.92372	0.00345877	0.0559941
ENSMUSG00000028278	Rragd	2790.57	1.68183	0.575256	2.92363	0.00345978	0.0559941
ENSMUSG00000047777	Phf13	2511.26	1.03183	0.353162	2.92168	0.00348147	0.056278
ENSMUSG00000079469	Pigb	1098.56	-1.51613	0.518961	-2.92146	0.00348389	0.056278
ENSMUSG00000030432	Rpl28	3916.79	-0.727528	0.24921	-2.91934	0.00350778	0.0566104
ENSMUSG00000037601	Nme1	12149	-0.881288	0.301912	-2.91902	0.00351132	0.0566142
ENSMUSG00000041607	Mbp	237621	1.90789	0.653728	2.91848	0.0035174	0.0566199
ENSMUSG00000020183	Cpm	4499.39	-2.83071	0.969952	-2.9184	0.00351828	0.0566199
ENSMUSG00000098841	None	89.7895	4.46699	1.53131	2.91711	0.00353293	0.0568022
ENSMUSG00000085867	Gm5834	30.1378	2.66786	0.915281	2.9148	0.00355919	0.0570989
ENSMUSG00000020009	Ifngr1	5853.95	1.54657	0.530668	2.91438	0.00356396	0.0570989
ENSMUSG00000036908	Unc93b1	24422.5	1.79622	0.616407	2.91402	0.00356808	0.0570989
ENSMUSG00000015852	Fcrls	41549	1.71957	0.59014	2.91384	0.00357012	0.0570989
ENSMUSG00000030061	Uba3	2674.76	-0.490254	0.168255	-2.91375	0.00357116	0.0570989
ENSMUSG00000025854	Fam20c	11052.6	1.37729	0.472689	2.91373	0.00357139	0.0570989
ENSMUSG00000032355	Mlip	27.272	-7.12718	2.4474	-2.91214	0.00358962	0.0573368
ENSMUSG00000028127	Abcd3	3255.13	0.794889	0.273044	2.91121	0.00360035	0.0574546
ENSMUSG00000018740	Slc25a35	463.016	2.67315	0.918716	2.90966	0.00361825	0.0576866
ENSMUSG00000042535	Gtpbp1	5444.35	0.726603	0.249777	2.90901	0.00362578	0.0577528
ENSMUSG00000046229	Scand1	2813.64	-0.703075	0.241757	-2.90819	0.00363523	0.0578153
ENSMUSG00000067698	Gm10220	29.0363	-4.05448	1.39421	-2.90809	0.00363646	0.0578153
ENSMUSG00000057841	Rpl32	17555.3	-0.663249	0.228135	-2.90727	0.003646	0.0579132
ENSMUSG00000023030	Slc11a2	9901.5	1.41163	0.48598	2.90471	0.00367595	0.0583349
ENSMUSG00000031785	Adgrg1	28890.3	0.708949	0.244157	2.90365	0.00368835	0.0584775
ENSMUSG00000024483	Ankhd1	3355.67	1.15413	0.397566	2.903	0.0036961	0.0585143
ENSMUSG00000020458	Rtn4	8465.82	1.01505	0.349683	2.90278	0.00369866	0.0585143
ENSMUSG00000024339	Tap2	3509.47	1.25606	0.432754	2.90249	0.00370212	0.0585143
ENSMUSG00000038007	Acer2	2227.39	2.10816	0.726377	2.9023	0.00370435	0.0585143
ENSMUSG00000018076	Med13l	1932.5	1.1374	0.391938	2.902	0.00370792	0.0585168
ENSMUSG00000030869	Ndufab1	7940.47	-0.687416	0.236912	-2.90156	0.00371307	0.0585441
ENSMUSG00000025220	Oga	12692.2	1.01106	0.34857	2.9006	0.00372443	0.0586692
ENSMUSG00000000317	Bcl6b	2676.33	1.88191	0.649682	2.89667	0.00377148	0.0593557
ENSMUSG00000000131	Xpo6	8293.11	0.723285	0.249748	2.89606	0.00377875	0.0594156
ENSMUSG00000032402	Smad3	2342.53	1.6301	0.563269	2.894	0.00380367	0.0597524
ENSMUSG00000007670	Khsrp	2934.59	0.839097	0.290056	2.89288	0.00381731	0.0599118
ENSMUSG00000029810	Tmem176b	10590.3	0.867307	0.299849	2.89248	0.00382211	0.0599322
ENSMUSG00000027329	Spef1	601.998	1.16493	0.402972	2.89084	0.0038421	0.0601905
ENSMUSG00000035929	H2-Q4	427.01	1.84156	0.637123	2.89043	0.00384721	0.0602106
ENSMUSG00000047989	Ino80c	2537.13	-0.912882	0.315858	-2.89016	0.00385041	0.0602106
ENSMUSG00000045210	Vcpip1	3953.29	1.34959	0.467767	2.88518	0.00391189	0.0611162
ENSMUSG00000043556	Fbxl7	390.625	4.34148	1.50515	2.88442	0.00392138	0.0612085
ENSMUSG00000032182	Yipf2	1888.44	1.11917	0.38813	2.88349	0.0039329	0.0613325
ENSMUSG00000028367	Txn1	10963.7	-0.779385	0.270505	-2.88122	0.00396142	0.0617211
ENSMUSG00000063870	Chd4	6867.58	0.842673	0.292566	2.88029	0.00397313	0.0618473
ENSMUSG00000040712	Camta2	4113.63	1.61574	0.561305	2.87853	0.00399529	0.0621356
ENSMUSG00000020641	Rsad2	1733.67	1.39776	0.485694	2.87787	0.00400375	0.0622107
ENSMUSG00000037706	Cd81	85089.8	0.897334	0.31192	2.8768	0.00401724	0.0623637
ENSMUSG00000038976	Ppp1r9b	2077.79	0.992649	0.345275	2.87495	0.00404089	0.0626678
ENSMUSG00000009927	Rps25	2281.3	-0.79503	0.276574	-2.87456	0.00404585	0.0626678
ENSMUSG00000064294	Aox3	61.6818	-8.42559	2.93124	-2.87441	0.00404781	0.0626678
ENSMUSG00000035161	Ints6	2165.66	1.39227	0.484688	2.8725	0.00407233	0.0629906
ENSMUSG00000022099	Dmtn	188.209	4.0506	1.41108	2.87056	0.00409746	0.0632397
ENSMUSG00000090000	Ier3ip1	3135.9	-0.561749	0.195696	-2.87052	0.004098	0.0632397
ENSMUSG00000004677	Myo9b	3947.68	1.19224	0.415357	2.8704	0.00409952	0.0632397
ENSMUSG00000030084	Plxna1	2712.22	1.97882	0.689574	2.86962	0.00410963	0.0633386
ENSMUSG00000021556	Golm1	8895.27	1.54964	0.54018	2.86874	0.00412112	0.0634586
ENSMUSG00000061787	Rps17	11177.2	-0.704212	0.245573	-2.86763	0.00413559	0.0636242
ENSMUSG00000032741	Tpcn1	360.765	2.35974	0.823188	2.86659	0.0041492	0.0637763
ENSMUSG00000021200	Asb2	2581.89	2.4079	0.840133	2.86609	0.00415577	0.0638199
ENSMUSG00000002748	Baz1b	4645.81	0.935123	0.326412	2.86485	0.00417202	0.0640121
ENSMUSG00000030549	Rhcg	16.0507	-7.71962	2.69527	-2.86413	0.00418151	0.0641003
ENSMUSG00000040345	Arhgap9	644.578	3.26089	1.13898	2.86299	0.00419659	0.0642691
ENSMUSG00000039844	Rapgef1	4819.31	1.12936	0.394505	2.86273	0.00420003	0.0642691
ENSMUSG00000092014	Gm4468	3.75849	-5.53018	1.93248	-2.8617	0.00421379	0.0644221
ENSMUSG00000022285	Ywhaz	62441	0.379131	0.132513	2.86107	0.00422211	0.0644495
ENSMUSG00000032058	Ppp2r1b	5313.91	0.885597	0.309541	2.861	0.00422311	0.0644495
ENSMUSG00000079435	Rpl36a	3092.96	-0.8119	0.283915	-2.85966	0.00424098	0.0646645
ENSMUSG00000049353	Rd3	548.742	5.44882	1.90668	2.85775	0.00426656	0.0649967
ENSMUSG00000070369	Itgad	148.491	-4.11912	1.44222	-2.8561	0.00428874	0.0652766
ENSMUSG00000048865	Arhgap30	2971.32	2.45733	0.86085	2.85454	0.00430998	0.0655416
ENSMUSG00000027195	Hsd17b12	8684.98	0.765934	0.268396	2.85375	0.00432062	0.065645
ENSMUSG00000030232	Aebp2	3657.6	1.36042	0.477074	2.85159	0.00435006	0.0659326
ENSMUSG00000037419	Endod1	10038.8	1.42197	0.498679	2.85147	0.00435174	0.0659326
ENSMUSG00000036264	Fstl4	94.3704	-5.75982	2.02006	-2.85131	0.00435399	0.0659326
ENSMUSG00000033272	Slc35a4	8376.78	0.554963	0.194639	2.85124	0.00435495	0.0659326
ENSMUSG00000026341	Actr3	19503.3	0.88605	0.310838	2.85052	0.0043648	0.0660234
ENSMUSG00000061130	Ppm1b	4581.13	0.661079	0.231987	2.84964	0.00437688	0.0661477
ENSMUSG00000043257	Pigv	1623.82	1.58402	0.556191	2.84797	0.00439984	0.066436
ENSMUSG00000024526	Cidea	240.149	-4.78907	1.68238	-2.84661	0.00441879	0.0666634
ENSMUSG00000008348	Ubc	448281	0.678537	0.238449	2.84562	0.0044325	0.0668113
ENSMUSG00000018377	Vezf1	3303.47	0.906227	0.318555	2.8448	0.00444391	0.0668682
ENSMUSG00000030287	Itpr2	2833.4	2.17712	0.765299	2.84479	0.00444408	0.0668682
ENSMUSG00000044221	Grsf1	4791.95	0.910077	0.319978	2.84418	0.00445254	0.0669366
ENSMUSG00000026304	Rab17	33.8508	-9.28916	3.26691	-2.84341	0.00446336	0.0670404
ENSMUSG00000018217	Pmp22	35948	1.21687	0.428176	2.84198	0.00448344	0.0672831
ENSMUSG00000048285	Frmd6	3849.16	1.54672	0.544374	2.84128	0.00449328	0.0673612
ENSMUSG00000040761	Spen	4203.87	1.28565	0.452526	2.84105	0.00449652	0.0673612
ENSMUSG00000066152	Slc31a2	5018.52	1.26882	0.446855	2.83944	0.00451923	0.0676424
ENSMUSG00000020901	Pik3r5	12600.7	2.19014	0.771572	2.83854	0.00453204	0.067741
ENSMUSG00000024575	Pde6a	5.28552	3.45947	1.2188	2.83842	0.00453374	0.067741
ENSMUSG00000017929	B4galt5	3694.49	1.65742	0.584204	2.83705	0.00455318	0.0679115
ENSMUSG00000021969	Zdhhc20	3327.64	1.09701	0.386691	2.83692	0.00455507	0.0679115
ENSMUSG00000020437	Myo1g	5167.42	1.88314	0.663828	2.83678	0.00455705	0.0679115
ENSMUSG00000026305	Lrrfip1	7198.29	1.27989	0.451462	2.83498	0.00458286	0.0681828
ENSMUSG00000073119	Speer4a	56.1317	-4.37031	1.54158	-2.83496	0.00458321	0.0681828
ENSMUSG00000037405	Icam1	20219.2	1.45845	0.51456	2.83437	0.00459166	0.0682181
ENSMUSG00000026944	Abca2	31143.2	3.02725	1.0681	2.83423	0.00459356	0.0682181
ENSMUSG00000024965	Fermt3	4390.89	1.75763	0.62021	2.83393	0.00459796	0.0682244
ENSMUSG00000028795	Ccdc28b	1782.98	-1.18044	0.416861	-2.83172	0.0046298	0.0685983
ENSMUSG00000034663	Bmp2k	4580.31	1.35688	0.479187	2.83163	0.00463118	0.0685983
ENSMUSG00000039232	Stx11	3161.68	1.46974	0.519324	2.8301	0.00465329	0.068856
ENSMUSG00000026395	Ptprc	3737.39	1.96842	0.695585	2.82988	0.00465661	0.068856
ENSMUSG00000012848	Rps5	15272.5	-0.644524	0.227883	-2.82831	0.00467944	0.0691338
ENSMUSG00000003731	Kpna6	1755.71	1.14029	0.40321	2.82802	0.00468363	0.069136
ENSMUSG00000001773	Folh1	640.586	-3.7763	1.33548	-2.82767	0.00468886	0.0691536
ENSMUSG00000023990	Tfeb	5550.53	1.17177	0.414725	2.82542	0.00472192	0.0695813
ENSMUSG00000040249	Lrp1	17609.6	1.43206	0.506938	2.82492	0.00472929	0.0696299
ENSMUSG00000027338	Prnd	72.2669	-6.19456	2.19308	-2.82459	0.0047341	0.0696409
ENSMUSG00000085795	Zfp703	1693.53	1.43783	0.509153	2.82396	0.00474343	0.0697006
ENSMUSG00000081562	Gm11575	443.947	-0.816267	0.28909	-2.82357	0.00474916	0.0697006
ENSMUSG00000007815	Rhoa	23247.2	0.44157	0.156394	2.82345	0.00475104	0.0697006
ENSMUSG00000060450	Rnf14	7072.29	0.68395	0.242259	2.82322	0.00475444	0.0697006
ENSMUSG00000033083	Tbc1d4	1989.41	1.57143	0.556774	2.82238	0.00476688	0.0698231
ENSMUSG00000092526	Gm17907	204.353	2.77101	0.982179	2.82129	0.00478316	0.0700018
ENSMUSG00000000290	Itgb2	9014.43	1.76616	0.626132	2.82075	0.0047912	0.0700244
ENSMUSG00000031681	Smad1	9355.21	0.53992	0.191437	2.82035	0.00479708	0.0700244
ENSMUSG00000049130	C5ar1	32018.5	1.47334	0.52242	2.82021	0.00479916	0.0700244
ENSMUSG00000001280	Sp1	1620.64	1.45861	0.517222	2.82009	0.00480106	0.0700244
ENSMUSG00000028106	Rprd2	48.2979	-4.52021	1.60341	-2.81913	0.00481548	0.0701748
ENSMUSG00000041930	Fam222a	135.504	2.4171	0.857573	2.81853	0.00482434	0.0701814
ENSMUSG00000024130	Abca3	4187.91	1.33439	0.473487	2.81822	0.00482911	0.0701814
ENSMUSG00000027660	Skil	7056.52	1.78029	0.631757	2.81801	0.0048323	0.0701814
ENSMUSG00000090498	None	193.78	-4.57491	1.6235	-2.81792	0.00483358	0.0701814
ENSMUSG00000022469	Rapgef3	3431.77	1.74447	0.619118	2.81767	0.00483742	0.0701814
ENSMUSG00000019806	Aig1	4235.68	1.06896	0.379423	2.81733	0.00484247	0.0701814
ENSMUSG00000023827	Agpat4	14987.2	0.89336	0.317111	2.81719	0.00484462	0.0701814
ENSMUSG00000019795	Pcmt1	8586.42	-0.476346	0.169141	-2.81627	0.00485847	0.0703226
ENSMUSG00000048277	Syngr2	7707.7	1.20655	0.429169	2.81136	0.0049332	0.0713439
ENSMUSG00000074825	Itpripl1	450.697	2.26005	0.804018	2.81095	0.00493953	0.0713625
ENSMUSG00000029146	Snx17	12818.3	0.590237	0.209994	2.81074	0.00494282	0.0713625
ENSMUSG00000020869	Lrrc59	18128.8	0.421543	0.150089	2.80862	0.00497547	0.0717532
ENSMUSG00000053886	Sh2d4a	111.904	-6.04154	2.15122	-2.80843	0.00497833	0.0717532
ENSMUSG00000035969	Rusc2	7335.1	1.38049	0.491597	2.80817	0.00498245	0.0717532
ENSMUSG00000032562	Gnai2	34922	0.590123	0.210181	2.80769	0.00498979	0.0717984
ENSMUSG00000049807	Arhgap23	8092.36	1.48467	0.528877	2.80721	0.00499725	0.0718454
ENSMUSG00000025935	Tram1	7604.9	1.01752	0.362552	2.80655	0.00500747	0.0719319
ENSMUSG00000025823	Pdia4	11433.8	0.408943	0.14588	2.80328	0.00505852	0.0726044
ENSMUSG00000032330	Cox7a2	10785.9	-0.673101	0.240176	-2.80253	0.00507036	0.0727133
ENSMUSG00000030737	Slco2b1	9893.2	1.9596	0.699751	2.80043	0.00510353	0.0731278
ENSMUSG00000021948	Prkcd	11558.9	1.55719	0.556165	2.79988	0.00511223	0.0731913
ENSMUSG00000029333	None	11806.1	0.94706	0.338413	2.79853	0.00513357	0.0734354
ENSMUSG00000029249	Rest	3599.05	1.63181	0.583239	2.79785	0.00514447	0.0735299
ENSMUSG00000046844	Vat1l	1879.17	5.16302	1.84654	2.79605	0.00517317	0.073834
ENSMUSG00000050079	Rspry1	1540.02	0.877063	0.313709	2.79578	0.0051774	0.073834
ENSMUSG00000036781	Rps27l	7382.52	-0.831244	0.297356	-2.79545	0.00518278	0.073834
ENSMUSG00000024921	Smarca2	7831.91	0.725584	0.25956	2.79543	0.005183	0.073834
ENSMUSG00000041417	Pik3r1	5600.47	1.02524	0.366959	2.79389	0.00520779	0.0741255
ENSMUSG00000028648	Ndufs5	8381.08	-0.725454	0.259755	-2.79284	0.00522482	0.0743061
ENSMUSG00000025017	Pik3ap1	20563.6	1.76853	0.63343	2.79199	0.00523852	0.0744392
ENSMUSG00000018442	Derl2	3438.9	0.567548	0.203341	2.79112	0.00525267	0.0745635
ENSMUSG00000054304	D130007C19Rik	69.8018	-1.78212	0.638575	-2.79077	0.00525823	0.0745635
ENSMUSG00000035530	Eif1	84120.2	-0.440017	0.157676	-2.79064	0.00526034	0.0745635
ENSMUSG00000004451	Ralb	6773.5	0.850624	0.304939	2.78949	0.00527913	0.0747681
ENSMUSG00000023942	Slc29a1	7463.81	0.888437	0.318661	2.78803	0.0053029	0.074991
ENSMUSG00000005514	Por	31237.9	1.04388	0.37442	2.78799	0.00530363	0.074991
ENSMUSG00000019916	P4ha1	6032.95	1.24531	0.44673	2.78762	0.00530963	0.0750138
ENSMUSG00000033307	Mif	20427.4	-0.846999	0.304114	-2.78514	0.00535045	0.0754855
ENSMUSG00000002489	Tiam1	531.932	1.71803	0.616873	2.78506	0.00535183	0.0754855
ENSMUSG00000036591	Arhgap21	5765.08	1.1663	0.418923	2.78405	0.0053685	0.0755814
ENSMUSG00000019818	Cd164	12481.7	0.771649	0.277171	2.78402	0.00536894	0.0755814
ENSMUSG00000021040	Slirp	2977.88	-0.56752	0.203878	-2.78362	0.0053756	0.0755814
ENSMUSG00000054091	1810037I17Rik	7587.52	-0.523386	0.188026	-2.78358	0.00537628	0.0755814
ENSMUSG00000093674	Rpl41	28270.1	-0.729472	0.26211	-2.78308	0.00538456	0.0756356
ENSMUSG00000031214	Ophn1	3936.66	1.38812	0.498833	2.78274	0.00539019	0.0756527
ENSMUSG00000036030	Prtg	152.985	-3.98988	1.43479	-2.78081	0.00542235	0.0760416
ENSMUSG00000058357	Gm6612	12.8586	5.29461	1.90452	2.78002	0.0054356	0.0760891
ENSMUSG00000024604	Rbm22	3412.41	0.437752	0.157472	2.77987	0.00543799	0.0760891
ENSMUSG00000032356	Rasgrf1	764.138	5.54029	1.99329	2.77947	0.00544482	0.0760891
ENSMUSG00000018659	Pnpo	1727.19	1.60789	0.57849	2.77946	0.00544492	0.0760891
ENSMUSG00000044022	Pcdhb21	105.04	5.61847	2.02156	2.77928	0.00544795	0.0760891
ENSMUSG00000033014	Trim33	738.454	1.22995	0.442676	2.77843	0.00546218	0.0762257
ENSMUSG00000060279	Ap2a1	7774.88	0.561015	0.202005	2.77723	0.00548247	0.0764466
ENSMUSG00000046186	Cd109	149.192	-4.42227	1.59266	-2.77666	0.005492	0.0765171
ENSMUSG00000001440	Kpnb1	4719.25	1.23231	0.443984	2.77557	0.00551042	0.0767114
ENSMUSG00000029063	Nadk	11024.5	0.834616	0.300915	2.7736	0.00554403	0.07708
ENSMUSG00000026639	Lamb3	297.895	-4.32344	1.55885	-2.77349	0.00554591	0.07708
ENSMUSG00000039483	Asb6	4740.61	0.928099	0.334732	2.77266	0.00555998	0.0772129
ENSMUSG00000031557	Plekha2	3263.66	1.4912	0.537884	2.77235	0.00556534	0.0772222
ENSMUSG00000021357	Exoc2	2985.19	1.07359	0.387284	2.7721	0.00556967	0.0772222
ENSMUSG00000036291	Ap5m1	375.153	-3.37747	1.21898	-2.77073	0.00559304	0.0774835
ENSMUSG00000001542	Ell2	6025.19	1.511	0.545477	2.77006	0.00560458	0.0775806
ENSMUSG00000032280	Tle3	2691.84	1.1051	0.399089	2.76906	0.00562176	0.0776994
ENSMUSG00000051359	Ncald	6986.71	0.381477	0.137768	2.76899	0.00562312	0.0776994
ENSMUSG00000003226	Ranbp2	4224.38	1.27278	0.459691	2.76877	0.00562677	0.0776994
ENSMUSG00000007891	Ctsd	161533	1.3806	0.498742	2.76815	0.00563749	0.0777846
ENSMUSG00000027867	Spag17	3.70591	-5.93471	2.14426	-2.76772	0.00564506	0.0778264
ENSMUSG00000052459	Atp6v1a	17948.9	1.14288	0.41311	2.76654	0.00566546	0.0780448
ENSMUSG00000040188	Scamp2	8879.61	0.984439	0.355956	2.76562	0.00568145	0.0782022
ENSMUSG00000041303	Gtf3c3	1566.88	1.45965	0.528073	2.7641	0.00570799	0.0785044
ENSMUSG00000070372	Capza1	12465.9	0.921168	0.333309	2.76371	0.00571488	0.0785361
ENSMUSG00000019873	Reep3	2950.51	0.840888	0.304317	2.7632	0.00572376	0.0785949
ENSMUSG00000071528	Atp5md	7498.53	-0.678078	0.245445	-2.76264	0.00573355	0.0786663
ENSMUSG00000074622	Mafb	13360	1.67584	0.606905	2.7613	0.00575723	0.078928
ENSMUSG00000021751	Acox2	70.7114	5.76183	2.08719	2.76056	0.00577017	0.0790421
ENSMUSG00000019505	Ubb	325089	-0.362212	0.131238	-2.75998	0.00578056	0.0791211
ENSMUSG00000030105	Arl8b	10217.1	0.912899	0.330907	2.75878	0.00580173	0.0792839
ENSMUSG00000024867	Pip5k1b	409.537	4.5097	1.63474	2.75867	0.00580369	0.0792839
ENSMUSG00000000120	Ngfr	107.831	5.16162	1.87126	2.75836	0.00580924	0.0792839
ENSMUSG00000010095	Slc3a2	52381.4	0.94912	0.344121	2.7581	0.00581385	0.0792839
ENSMUSG00000023026	Dip2b	5175.84	0.920979	0.33393	2.758	0.0058156	0.0792839
ENSMUSG00000025880	Smad7	3710.99	1.57377	0.571027	2.75604	0.00585064	0.0796621
ENSMUSG00000055305	Zfp93	239.352	-3.58247	1.30003	-2.75567	0.00585717	0.0796621
ENSMUSG00000091780	Sco2	570.481	1.63069	0.591792	2.75552	0.00585993	0.0796621
ENSMUSG00000026249	Serpine2	14248.5	1.33383	0.484079	2.75541	0.00586195	0.0796621
ENSMUSG00000041695	Kcnj2	1078.48	3.74414	1.35934	2.75438	0.00588033	0.0798484
ENSMUSG00000041935	AW549877	3170.21	0.760047	0.276068	2.75312	0.0059031	0.0800883
ENSMUSG00000032680	6820408C15Rik	58.2907	6.10853	2.21896	2.75288	0.00590735	0.0800883
ENSMUSG00000006373	Pgrmc1	16250.3	-0.636731	0.231323	-2.75256	0.00591308	0.0801026
ENSMUSG00000096606	Tpbgl	1190.54	2.63284	0.956599	2.75229	0.00591796	0.0801053
ENSMUSG00000090136	Gm10177	3589.82	-0.763856	0.277576	-2.75188	0.00592539	0.0801425
ENSMUSG00000036427	Gpi1	15001.4	0.647035	0.235226	2.7507	0.0059468	0.0803574
ENSMUSG00000055102	Zfp819	52.4663	-6.63322	2.41175	-2.75038	0.00595256	0.0803574
ENSMUSG00000032293	Ireb2	1704.21	1.1507	0.418403	2.75023	0.00595536	0.0803574
ENSMUSG00000022462	Slc38a2	15551.8	1.24292	0.452042	2.74956	0.00596756	0.0804586
ENSMUSG00000045374	Wdr81	3270.47	1.5989	0.581622	2.74904	0.005977	0.0804681
ENSMUSG00000068323	Slc4a5	505.509	5.52676	2.01046	2.749	0.00597766	0.0804681
ENSMUSG00000038014	Fam120a	4600.26	0.682627	0.248346	2.74869	0.00598333	0.0804812
ENSMUSG00000037348	Paqr7	2686.05	2.26817	0.82555	2.74747	0.00600571	0.0806828
ENSMUSG00000028630	Dyrk2	3232.04	1.22644	0.446436	2.74718	0.00601099	0.0806828
ENSMUSG00000034168	Irf2bpl	16349.7	0.679488	0.247347	2.7471	0.00601245	0.0806828
ENSMUSG00000041669	Prima1	234.486	2.71365	0.988719	2.74462	0.00605815	0.0812323
ENSMUSG00000068240	Gm11808	14579.2	-0.653536	0.23817	-2.74399	0.00606965	0.0813228
ENSMUSG00000008683	Rps15a	6077.3	-0.596971	0.217581	-2.74368	0.00607553	0.0813381
ENSMUSG00000035694	Caps2	43.6305	-2.05371	0.748967	-2.74206	0.00610552	0.0816756
ENSMUSG00000064145	Arih2	5042.73	1.11008	0.404888	2.74171	0.00611204	0.081699
ENSMUSG00000030798	Cd37	2098.19	1.46807	0.535671	2.74062	0.00613234	0.0819064
ENSMUSG00000015766	Eps8	5206.07	1.28627	0.469504	2.73964	0.00615063	0.0820427
ENSMUSG00000073676	Hspe1	8690.74	-0.763313	0.278643	-2.7394	0.00615516	0.0820427
ENSMUSG00000078252	Krtap17-1	77.0867	-5.06641	1.84953	-2.73931	0.00615692	0.0820427
ENSMUSG00000057842	Zfp595	69.5068	-5.28377	1.9293	-2.7387	0.00616832	0.0820915
ENSMUSG00000054034	Tceal5	546.102	-2.02122	0.738055	-2.73857	0.00617062	0.0820915
ENSMUSG00000023143	Nagpa	3499.28	1.26766	0.462929	2.73834	0.00617496	0.0820915
ENSMUSG00000024277	Mapre2	15091.1	0.473082	0.172792	2.73786	0.006184	0.0821152
ENSMUSG00000058603	Rpl28-ps1	4082.49	-0.776222	0.283527	-2.73774	0.00618634	0.0821152
ENSMUSG00000050860	Phospho1	26.9914	3.91534	1.4314	2.73531	0.0062321	0.0825673
ENSMUSG00000047180	Neurl3	3005.6	1.78189	0.651486	2.73511	0.00623596	0.0825673
ENSMUSG00000020115	Tbk1	4253.82	1.38287	0.505671	2.73472	0.00624329	0.0825673
ENSMUSG00000031513	Leprotl1	3651.56	-0.69065	0.25255	-2.73471	0.00624352	0.0825673
ENSMUSG00000031239	Itm2a	15225.5	1.64379	0.601095	2.73466	0.00624451	0.0825673
ENSMUSG00000019785	Clvs2	261.236	-4.52339	1.65451	-2.73398	0.00625747	0.0826339
ENSMUSG00000022150	Dab2	20796.7	1.35075	0.494082	2.73385	0.00625989	0.0826339
ENSMUSG00000029203	Ube2k	386.439	2.60255	0.952048	2.73363	0.00626402	0.0826339
ENSMUSG00000052298	Cdc42se2	16273.3	0.871992	0.319049	2.7331	0.00627421	0.0827046
ENSMUSG00000012535	Tnpo3	6373.42	0.706064	0.258598	2.73035	0.00632664	0.0833316
ENSMUSG00000038812	Trmt112	4313.06	-0.551232	0.202356	-2.72407	0.0064482	0.0848674
ENSMUSG00000096351	Samd11	8.65698	-7.11523	2.6142	-2.72176	0.00649344	0.0853972
ENSMUSG00000000594	Gm2a	11433.5	0.703511	0.258591	2.72056	0.00651724	0.085543
ENSMUSG00000009097	Tbx1	326.991	4.82398	1.77322	2.72047	0.00651901	0.085543
ENSMUSG00000019055	Plod1	10088.4	0.938	0.344797	2.72044	0.00651951	0.085543
ENSMUSG00000054855	Rnd1	722.357	2.48419	0.913439	2.7196	0.00653615	0.0856957
ENSMUSG00000097565	Gm26965	39.7068	-7.61766	2.8016	-2.71904	0.00654708	0.0857732
ENSMUSG00000083892	Gm1848	2.12705	4.30793	1.58482	2.71825	0.00656286	0.0859143
ENSMUSG00000031367	Ap1s2	2848.65	0.678051	0.249567	2.71691	0.00658948	0.0861968
ENSMUSG00000091712	Sec14l5	71.0175	4.46214	1.6426	2.7165	0.00659757	0.0862368
ENSMUSG00000094483	Purb	6633.81	0.85871	0.316141	2.71622	0.00660319	0.0862444
ENSMUSG00000036751	Cox6b1	16582.9	-0.615124	0.226518	-2.71557	0.0066162	0.0863088
ENSMUSG00000044287	Nrn1l	94.069	-3.61958	1.33295	-2.71547	0.0066182	0.0863088
ENSMUSG00000016087	Fli1	1756.64	1.57347	0.579503	2.7152	0.00662354	0.0863127
ENSMUSG00000024781	Lipa	6034.36	1.60259	0.590339	2.71469	0.00663385	0.0863618
ENSMUSG00000037552	Plekhg2	1847.77	1.75296	0.645775	2.71451	0.0066374	0.0863618
ENSMUSG00000066150	Slc31a1	6360.49	0.992609	0.365723	2.7141	0.00664565	0.0864036
ENSMUSG00000050697	Prkaa1	1984.43	1.35504	0.499351	2.7136	0.00665558	0.0864287
ENSMUSG00000032089	Il10ra	9970.88	1.51652	0.558879	2.7135	0.00665768	0.0864287
ENSMUSG00000061718	Ppp1r1b	4813	4.33489	1.59768	2.71325	0.00666277	0.0864292
ENSMUSG00000028081	Rps3a1	24677.3	-0.588101	0.216782	-2.71287	0.00667042	0.086463
ENSMUSG00000023045	Soat2	74.6326	-3.36428	1.24058	-2.71186	0.00669074	0.0866608
ENSMUSG00000040010	Slc7a5	12965	0.674466	0.248757	2.71134	0.00670114	0.0866992
ENSMUSG00000039167	Adgrl4	3306.39	2.97747	1.09826	2.71108	0.00670645	0.0866992
ENSMUSG00000049680	Urgcp	6311.36	1.02199	0.376984	2.71096	0.00670889	0.0866992
ENSMUSG00000038239	Hrc	54.2532	9.41967	3.47796	2.70839	0.00676112	0.0872585
ENSMUSG00000032501	Trib1	9999.28	0.814859	0.300889	2.70817	0.00676544	0.0872585
ENSMUSG00000000215	Ins2	43.297	6.18585	2.28422	2.70808	0.00676747	0.0872585
ENSMUSG00000033671	Cep350	1695.6	1.49268	0.551388	2.70713	0.00678678	0.0874417
ENSMUSG00000029407	Uso1	4212.54	1.0725	0.396217	2.70685	0.00679253	0.08745
ENSMUSG00000087370	Tmem170b	2153.39	1.61464	0.596622	2.70631	0.00680354	0.087526
ENSMUSG00000039253	Fn3krp	48.7385	-1.98134	0.732661	-2.7043	0.00684485	0.0879913
ENSMUSG00000003812	Dnase2a	4141.37	1.41406	0.52295	2.704	0.006851	0.0880043
ENSMUSG00000002602	Axl	5313.49	1.47045	0.543931	2.70337	0.00686397	0.0880915
ENSMUSG00000021756	Il6st	8103.86	1.28485	0.475313	2.70317	0.00686808	0.0880915
ENSMUSG00000005034	Prkacb	9600.65	1.12234	0.415272	2.70267	0.0068785	0.0881591
ENSMUSG00000032440	Tgfbr2	6226.33	1.72353	0.637808	2.70227	0.00688671	0.0881983
ENSMUSG00000030530	Furin	7044.02	1.14288	0.423172	2.70074	0.00691844	0.0884914
ENSMUSG00000044456	Rin3	918.276	2.08623	0.772529	2.70052	0.00692318	0.0884914
ENSMUSG00000052485	Tmem171	15.542	-7.43678	2.75393	-2.70042	0.0069251	0.0884914
ENSMUSG00000051977	Prdm9	50.9772	-4.76598	1.76547	-2.69956	0.00694313	0.0886556
ENSMUSG00000096255	Dynlt1b	8406.06	-0.878914	0.325778	-2.69789	0.00697802	0.0890348
ENSMUSG00000000134	Tfe3	7589.48	0.948738	0.351749	2.6972	0.00699256	0.0891538
ENSMUSG00000040552	C3ar1	33687.4	1.46182	0.542088	2.69664	0.00700427	0.0892367
ENSMUSG00000074657	Kif5a	13871	1.63224	0.605749	2.69457	0.00704791	0.0897259
ENSMUSG00000040964	Arhgef10l	5288.65	1.71109	0.635104	2.69419	0.00705602	0.0897624
ENSMUSG00000025006	Sorbs1	691.347	2.34192	0.869501	2.69341	0.00707251	0.0899054
ENSMUSG00000021939	Ctsb	147576	1.04791	0.389126	2.69297	0.00708176	0.0899562
ENSMUSG00000022377	Asap1	3897.63	1.03099	0.382973	2.69208	0.00710082	0.0901315
ENSMUSG00000060126	Tpt1	22866.2	-0.563341	0.20946	-2.68949	0.00715611	0.090766
ENSMUSG00000046330	Rpl37a	12833.2	-0.640341	0.238147	-2.68885	0.00716988	0.0908733
ENSMUSG00000028426	Rad23b	2311.22	0.584487	0.217454	2.68787	0.00719101	0.0910737
ENSMUSG00000027422	Rrbp1	9042.89	1.36154	0.506705	2.68704	0.00720875	0.0912309
ENSMUSG00000028962	Slc4a2	9949.01	1.28867	0.479737	2.68619	0.00722713	0.091396
ENSMUSG00000026317	Cln8	18467.2	1.3115	0.488303	2.68584	0.00723486	0.0914262
ENSMUSG00000000078	Klf6	25900.6	0.942201	0.350906	2.68505	0.00725192	0.0915743
ENSMUSG00000039115	Itga9	2749.29	1.73987	0.64825	2.68395	0.00727588	0.091809
ENSMUSG00000022897	Dyrk1a	5373.81	1.20767	0.45001	2.68364	0.00728255	0.0918256
ENSMUSG00000036737	Oxsr1	2366.58	0.951559	0.354754	2.68231	0.00731159	0.0921238
ENSMUSG00000039095	En2	357.856	4.06904	1.51752	2.68138	0.00733187	0.0923115
ENSMUSG00000029004	Kmt2e	2059.19	1.15946	0.432639	2.67997	0.00736281	0.092633
ENSMUSG00000032127	Vps11	5188	0.75668	0.282588	2.67768	0.00741336	0.0932004
ENSMUSG00000033191	Tie1	2464.9	2.93412	1.09618	2.67667	0.00743582	0.0934142
ENSMUSG00000034163	Zfc3h1	2147.56	1.32411	0.494794	2.67608	0.00744884	0.0935091
ENSMUSG00000080862	Gm14523	10.3284	-5.53889	2.07017	-2.67557	0.00746027	0.0935841
ENSMUSG00000028271	Gtf2b	4019.24	-0.641529	0.239835	-2.67488	0.00747567	0.0937086
ENSMUSG00000081953	Gm12435	8.84506	-3.23424	1.20958	-2.67387	0.00749821	0.0938928
ENSMUSG00000036117	Il5	75.7258	8.60693	3.21907	2.67373	0.00750134	0.0938928
ENSMUSG00000029098	Acox3	2099.45	1.38863	0.519589	2.67256	0.00752754	0.094152
ENSMUSG00000001687	Ubl3	8832.79	0.954142	0.357105	2.67188	0.00754278	0.0942321
ENSMUSG00000058546	Rpl23a	12873.6	-0.663572	0.248369	-2.67172	0.00754631	0.0942321
ENSMUSG00000020275	Rel	5549.82	1.45889	0.546085	2.67154	0.00755046	0.0942321
ENSMUSG00000035133	Arhgap5	2420.44	0.894734	0.335039	2.67054	0.00757291	0.0944053
ENSMUSG00000015711	Prune1	1515.78	1.11063	0.415932	2.67021	0.00758032	0.0944053
ENSMUSG00000031659	Adcy7	1495.7	1.75339	0.656654	2.67019	0.00758087	0.0944053
ENSMUSG00000038390	Gpr162	477.773	1.07727	0.403481	2.66994	0.00758644	0.094406
ENSMUSG00000042747	Krtcap2	5876.37	-0.611243	0.22909	-2.66813	0.00762737	0.0947855
ENSMUSG00000018040	Rrp7a	6257.23	0.610406	0.228779	2.66811	0.00762801	0.0947855
ENSMUSG00000035493	Tgfbi	10834.9	1.16093	0.435237	2.66735	0.0076451	0.09489
ENSMUSG00000029416	Slc15a4	5620.27	1.06291	0.398504	2.66725	0.0076475	0.09489
ENSMUSG00000057863	Rpl36	9402.52	-0.640641	0.240211	-2.66699	0.00765337	0.0948941
ENSMUSG00000037062	Sh3glb1	2832.01	1.24024	0.465214	2.66597	0.00767677	0.0951153
ENSMUSG00000046447	Camk2n1	433.506	2.24002	0.840348	2.66558	0.00768547	0.0951499
ENSMUSG00000040913	Fbxw4	1394.45	1.6488	0.618603	2.66536	0.00769067	0.0951499
ENSMUSG00000053838	Nudcd3	6736.3	0.8218	0.308475	2.66407	0.00772016	0.0954457
ENSMUSG00000045180	Shroom2	3333.37	2.36815	0.889316	2.66289	0.00774726	0.0957116
ENSMUSG00000044176	Spink10	24.0676	-3.2109	1.20599	-2.66246	0.00775721	0.0957318
ENSMUSG00000002365	Snx9	4141.29	1.0061	0.3779	2.66233	0.00776007	0.0957318
ENSMUSG00000033316	Galnt9	1611.87	-2.163	0.812538	-2.66203	0.00776718	0.0957505
ENSMUSG00000028849	Map7d1	22891.7	0.79485	0.298637	2.66159	0.00777728	0.095806
ENSMUSG00000022237	Ankrd33b	3116.3	1.53797	0.578438	2.65883	0.00784117	0.0965008
ENSMUSG00000016940	Kctd2	3518.39	0.790123	0.297187	2.65867	0.00784495	0.0965008
ENSMUSG00000029467	Atp2a2	19509.6	0.990882	0.372931	2.65701	0.00788373	0.0968586
ENSMUSG00000055839	Elob	12010.8	-0.601664	0.22645	-2.65694	0.00788535	0.0968586
ENSMUSG00000024112	Cacna1h	304.334	-3.72369	1.4024	-2.65522	0.0079257	0.0972844
ENSMUSG00000026484	Rnf2	3555.21	1.25659	0.473509	2.65377	0.00795973	0.0975582
ENSMUSG00000022561	Gpaa1	5445.88	0.70239	0.264697	2.65356	0.00796469	0.0975582
ENSMUSG00000053754	Chd8	530.72	1.7309	0.652298	2.65355	0.0079651	0.0975582
ENSMUSG00000034947	Tmem106a	3417.94	1.15888	0.437031	2.65172	0.00800833	0.0980176
ENSMUSG00000052428	Tmco1	14.848	-6.34095	2.39165	-2.65129	0.00801849	0.0980718
ENSMUSG00000031667	Aktip	7025.36	-0.677486	0.255565	-2.65094	0.00802683	0.0981037
ENSMUSG00000022270	Retreg1	2571.74	1.58248	0.597088	2.65033	0.00804143	0.0982121
ENSMUSG00000024885	Aldh3b1	2926.73	1.72026	0.649202	2.64981	0.0080537	0.0982873
ENSMUSG00000005621	Zfp592	3780.28	1.15164	0.434648	2.64959	0.00805907	0.0982873
ENSMUSG00000064267	Hvcn1	7447.13	1.9207	0.725046	2.64908	0.00807118	0.098365
ENSMUSG00000058600	Rpl30	6896.2	-0.523841	0.197774	-2.64869	0.00808044	0.0984078
ENSMUSG00000037119	Fam91a1	4522.52	1.18419	0.447125	2.64844	0.00808633	0.0984096
ENSMUSG00000022365	Derl1	11234.4	0.950319	0.359156	2.64598	0.00814546	0.0989416
ENSMUSG00000069303	H2bc24	186.413	-2.56681	0.970103	-2.64591	0.00814712	0.0989416
ENSMUSG00000041954	Tnfrsf18	327.419	-2.87199	1.08545	-2.6459	0.00814739	0.0989416
ENSMUSG00000076609	Igkc	493.921	-4.85474	1.83517	-2.64539	0.00815976	0.0990216
ENSMUSG00000026288	Inpp5d	8434.04	1.33952	0.506443	2.64495	0.00817019	0.0990232
ENSMUSG00000025993	Slc40a1	21814.4	1.63509	0.618245	2.64473	0.00817571	0.0990232
ENSMUSG00000044086	Lmod3	18.3224	-5.87639	2.22198	-2.64466	0.00817724	0.0990232
ENSMUSG00000015013	Trappc2l	2054.61	-0.74015	0.280007	-2.64333	0.00820957	0.0993002
ENSMUSG00000034902	Pip5k1c	11968.7	1.06569	0.40321	2.64302	0.00821711	0.0993002
ENSMUSG00000052889	Prkcb	6087.2	1.07571	0.407003	2.643	0.00821751	0.0993002
ENSMUSG00000006705	Pknox1	3976.77	0.969195	0.366748	2.64268	0.00822537	0.0993251
ENSMUSG00000046378	Asphd1	212.691	-2.47927	0.938461	-2.64184	0.00824564	0.0994997
ENSMUSG00000035891	Cerk	8858.7	0.969064	0.366896	2.64125	0.00826013	0.0996043
ENSMUSG00000044768	Macir	4634.6	0.919765	0.348266	2.64099	0.00826646	0.0996106
ENSMUSG00000066026	Dhrs3	6123.04	0.931562	0.352766	2.64074	0.00827261	0.0996146
ENSMUSG00000044703	Phf11a	17.1843	-5.05425	1.91413	-2.64049	0.00827851	0.0996155
ENSMUSG00000055485	Soga1	5211.56	1.13627	0.430736	2.63798	0.00834016	0.100282
ENSMUSG00000030213	Atf7ip	2970.11	0.912376	0.345902	2.63767	0.00834772	0.100282
ENSMUSG00000022257	Laptm4b	7641.18	1.2697	0.481399	2.63752	0.00835142	0.100282
ENSMUSG00000083121	Gm6341	9.17433	-3.04956	1.15645	-2.637	0.00836416	0.100364
ENSMUSG00000021469	Msx2	31.3194	-8.41118	3.19184	-2.63521	0.00840844	0.100825
ENSMUSG00000021125	Arg2	74.7709	-4.66537	1.7714	-2.63371	0.00844566	0.1012
ENSMUSG00000031985	Gnpat	5341.51	0.561147	0.213191	2.63213	0.00848505	0.101601
ENSMUSG00000062825	Actg1	308301	0.400936	0.152346	2.63174	0.008495	0.101649
ENSMUSG00000017747	Ghdc	1424.81	1.43129	0.543949	2.63129	0.00850615	0.101682
ENSMUSG00000040310	Alx4	54.3571	6.8792	2.61452	2.63115	0.00850962	0.101682
ENSMUSG00000063694	Cycs	7705.26	-0.722189	0.274515	-2.63078	0.00851893	0.101722
ENSMUSG00000026457	Adipor1	16962.3	0.558543	0.212342	2.63039	0.00852858	0.101766
ENSMUSG00000026872	Zeb2	12056.5	0.961825	0.36583	2.62916	0.00855972	0.102067
ENSMUSG00000072763	5430403G16Rik	60.9402	-2.80154	1.06637	-2.62717	0.00860982	0.102593
ENSMUSG00000060284	Sp7	106.63	-5.62175	2.14007	-2.6269	0.00861678	0.102604
ENSMUSG00000085172	Gm6542	19.8725	-3.58577	1.36567	-2.62566	0.00864815	0.102906
ENSMUSG00000075279	Mrpl23-ps1	3594.17	-0.615506	0.234441	-2.62542	0.00865418	0.102907
ENSMUSG00000019920	Lims1	5131.61	0.679454	0.258823	2.62517	0.00866052	0.102911
ENSMUSG00000062997	Rpl35	6734.85	-0.876599	0.334033	-2.62429	0.00868301	0.103106
ENSMUSG00000005442	Cic	1436.96	1.03501	0.394434	2.62405	0.00868905	0.103106
ENSMUSG00000022517	Mgrn1	11438	0.842742	0.321283	2.62305	0.00871457	0.103338
ENSMUSG00000062127	Cttnbp2nl	6688.07	1.19448	0.455687	2.62127	0.0087604	0.103722
ENSMUSG00000020368	Canx	26695.2	0.828466	0.316077	2.62109	0.00876482	0.103722
ENSMUSG00000047881	Rell1	3284.54	1.1768	0.448989	2.621	0.00876729	0.103722
ENSMUSG00000034543	Morc2a	2982.64	0.98869	0.377241	2.62085	0.00877121	0.103722
ENSMUSG00000029207	Apbb2	3802.18	1.00167	0.382285	2.62022	0.0087873	0.10384
ENSMUSG00000083282	Ctsf	8319.99	0.870719	0.332385	2.61961	0.00880314	0.103956
ENSMUSG00000022867	Usp25	3423.84	0.706963	0.269901	2.61935	0.00880984	0.103963
ENSMUSG00000064281	Rpl19-ps1	12.6339	-2.82524	1.07882	-2.61883	0.00882329	0.104034
ENSMUSG00000020475	Pgam2	80.8696	3.16696	1.20947	2.61848	0.00883226	0.104034
ENSMUSG00000016534	Lamp2	16012.5	0.919014	0.351009	2.61821	0.00883936	0.104034
ENSMUSG00000039220	Ppp1r10	7210.71	0.810276	0.309481	2.61818	0.00884014	0.104034
ENSMUSG00000063904	Dpp3	4432.57	0.765474	0.29246	2.61736	0.00886128	0.104211
ENSMUSG00000063931	Pepd	9209.14	0.865294	0.330659	2.61688	0.00887371	0.104286
ENSMUSG00000052656	Rnf103	4562.48	1.14503	0.437746	2.61574	0.00890354	0.104565
ENSMUSG00000024789	Jak2	3266.7	1.108	0.424167	2.61218	0.00899666	0.105586
ENSMUSG00000040998	Npnt	2272.48	2.98593	1.14322	2.61186	0.00900513	0.105613
ENSMUSG00000030707	Coro1a	15309.3	1.55323	0.594988	2.61053	0.00904026	0.105952
ENSMUSG00000040296	Ddx58	727.549	2.59081	0.99266	2.60996	0.00905517	0.106054
ENSMUSG00000031591	Asah1	7845.67	1.06302	0.407342	2.60966	0.00906334	0.106072
ENSMUSG00000056758	Hmga2	11.0175	3.20717	1.22913	2.60931	0.00907245	0.106072
ENSMUSG00000031373	Car5b	85.0612	-3.14261	1.20451	-2.60903	0.0090799	0.106072
ENSMUSG00000030662	Ipo5	5698.54	1.07023	0.410212	2.60897	0.00908142	0.106072
ENSMUSG00000034993	Vat1	521.53	0.886426	0.339939	2.6076	0.00911788	0.106425
ENSMUSG00000041323	Ak7	94.3239	-5.47512	2.10001	-2.60718	0.00912902	0.106463
ENSMUSG00000000555	Itga5	14247.1	1.24854	0.478947	2.60685	0.00913789	0.106463
ENSMUSG00000060843	Ctnna3	218.878	-4.07746	1.56418	-2.60678	0.00913982	0.106463
ENSMUSG00000038861	Pi4kb	1596.06	2.26711	0.870023	2.6058	0.00916592	0.106695
ENSMUSG00000038146	Notch3	199.215	-4.57624	1.75645	-2.60539	0.00917701	0.106751
ENSMUSG00000022957	Itsn1	5136.05	1.02801	0.394648	2.60489	0.00919042	0.10683
ENSMUSG00000026737	Pip4k2a	9574.25	1.23443	0.47393	2.60467	0.00919622	0.10683
ENSMUSG00000006589	Aprt	3577.28	-0.520289	0.199812	-2.60389	0.00921714	0.107
ENSMUSG00000022350	Washc5	4889.03	0.861668	0.330964	2.60351	0.00922754	0.107005
ENSMUSG00000024030	Abcg1	2755.53	1.79987	0.691361	2.60337	0.00923131	0.107005
ENSMUSG00000026687	Aldh9a1	4428.41	0.847593	0.325613	2.60307	0.00923936	0.107005
ENSMUSG00000047842	Diras2	3299.49	1.72991	0.664596	2.60295	0.00924259	0.107005
ENSMUSG00000059040	Eno1b	448.819	1.14088	0.438503	2.60176	0.00927461	0.107303
ENSMUSG00000004933	Matk	1992.69	1.18482	0.455523	2.601	0.0092953	0.10747
ENSMUSG00000028646	Rragc	10658.3	0.764789	0.294112	2.60033	0.0093134	0.107607
ENSMUSG00000024982	Zdhhc6	618.653	2.33229	0.897018	2.60005	0.00932109	0.107623
ENSMUSG00000016179	Camk1g	64.4316	-6.8412	2.63213	-2.59911	0.00934654	0.107844
ENSMUSG00000003814	Calr	43897.3	0.540322	0.208071	2.59681	0.00940939	0.108496
ENSMUSG00000001988	Npas1	76.7756	6.1603	2.37248	2.59657	0.00941599	0.108499
ENSMUSG00000039936	Pik3cd	3379.73	2.05685	0.792431	2.59562	0.00944193	0.108725
ENSMUSG00000058099	Nfam1	2507.2	2.14695	0.827418	2.59476	0.00946577	0.108926
ENSMUSG00000027465	Tbc1d20	3567.11	1.23752	0.477048	2.59413	0.00948305	0.109052
ENSMUSG00000035671	Zswim4	7829.45	1.08169	0.417013	2.59389	0.00948969	0.109055
ENSMUSG00000037993	Dhx38	5035.16	0.721397	0.278159	2.59347	0.00950128	0.109115
ENSMUSG00000027133	Nop10	5053.43	-0.79966	0.308512	-2.59199	0.00954223	0.109478
ENSMUSG00000087610	Gm16253	4.83512	-4.31523	1.66491	-2.59187	0.0095457	0.109478
ENSMUSG00000068015	Lrch1	637.571	2.65063	1.02281	2.59152	0.00955517	0.109513
ENSMUSG00000026748	Plxdc2	9759.13	1.86392	0.719607	2.59019	0.00959227	0.109865
ENSMUSG00000020300	Cpeb4	2820.87	1.49998	0.579368	2.58899	0.00962583	0.110176
ENSMUSG00000096887	Gm20594	49.6993	1.55826	0.601996	2.5885	0.00963956	0.110198
ENSMUSG00000069682	Gm10275	4890.85	-0.896438	0.346321	-2.58846	0.00964065	0.110198
ENSMUSG00000032300	1700017B05Rik	3889.54	1.03395	0.399603	2.58744	0.00966919	0.110451
ENSMUSG00000044252	Osbpl1a	6044.53	1.10314	0.426447	2.58683	0.00968637	0.110573
ENSMUSG00000021130	Galnt16	1499.8	-2.29915	0.889378	-2.58512	0.00973463	0.11105
ENSMUSG00000035199	Arl6ip5	6020.64	0.522725	0.202245	2.58462	0.00974869	0.111136
ENSMUSG00000015672	Mrpl32	1155.42	-0.865607	0.33494	-2.58436	0.00975588	0.111144
ENSMUSG00000031871	Cdh5	854.613	1.8742	0.725379	2.58375	0.00977327	0.111268
ENSMUSG00000032560	Dnajc13	2065.09	1.52294	0.589595	2.58302	0.00979385	0.111429
ENSMUSG00000026303	Mlph	688.718	4.66779	1.80774	2.58212	0.0098195	0.111646
ENSMUSG00000032135	Mcam	4615.36	2.72999	1.05756	2.5814	0.00984006	0.111806
ENSMUSG00000049382	Krt8	954.412	4.46907	1.73194	2.58039	0.00986892	0.112059
ENSMUSG00000092592	Gm20449	18.6066	-4.69226	1.81865	-2.58008	0.00987785	0.112086
ENSMUSG00000054312	Mrps21	3993.81	-0.918454	0.356137	-2.57894	0.00991048	0.112382
ENSMUSG00000028059	Arhgef2	10723.1	0.682787	0.264779	2.5787	0.00991719	0.112384
ENSMUSG00000005045	Chd5	453.027	-2.74975	1.0667	-2.57781	0.00994294	0.112601
ENSMUSG00000035776	Cd99l2	2543.79	0.749014	0.290606	2.57742	0.00995413	0.112622
ENSMUSG00000038518	Jarid2	7095.26	1.01988	0.395734	2.5772	0.00996055	0.112622
ENSMUSG00000098274	Rpl24	15591.7	-0.891246	0.34584	-2.57705	0.00996471	0.112622
ENSMUSG00000078771	Evi2a	18008.2	1.04492	0.405505	2.57683	0.00997112	0.112622
ENSMUSG00000030325	Klrb1c	63.1138	-6.53489	2.53762	-2.57521	0.010018	0.113077
ENSMUSG00000024436	Mrps18b	4022.21	-0.706767	0.274505	-2.5747	0.0100328	0.11317
ENSMUSG00000036943	Rab8b	8194.43	0.96375	0.374436	2.57387	0.0100568	0.113366
ENSMUSG00000029587	Zfp12	1355.43	-2.49559	0.969851	-2.57317	0.0100773	0.113448
ENSMUSG00000038855	Itpkb	2949.83	1.72444	0.670164	2.57316	0.0100774	0.113448
ENSMUSG00000037679	Inf2	278.313	2.70267	1.05047	2.57283	0.0100872	0.113469
ENSMUSG00000030047	Arhgap25	4429.62	1.55368	0.603941	2.57256	0.010095	0.113469
ENSMUSG00000067058	Rps15a-ps5	7.16485	-3.26354	1.26875	-2.57224	0.0101042	0.113469
ENSMUSG00000028436	Dcaf12	6067.33	0.890538	0.346217	2.57219	0.0101057	0.113469
ENSMUSG00000071379	Hpcal1	2032.38	0.892867	0.347237	2.57135	0.0101303	0.113608
ENSMUSG00000029708	Gcc1	2842.38	1.2672	0.492823	2.57131	0.0101314	0.113608
ENSMUSG00000038178	Slc43a2	11715.4	0.77708	0.302246	2.57102	0.0101399	0.113629
ENSMUSG00000023572	Ccndbp1	4809	-0.413052	0.160727	-2.56991	0.0101726	0.113921
ENSMUSG00000048163	Selplg	25209.4	1.97474	0.768487	2.56965	0.0101803	0.113932
ENSMUSG00000028607	Cpt2	2068.37	1.30771	0.508993	2.56921	0.0101929	0.114
ENSMUSG00000009090	Ap1b1	7911.07	0.829596	0.322952	2.56879	0.0102055	0.114066
ENSMUSG00000027678	Ncoa3	5407	1.37983	0.537486	2.56718	0.0102528	0.114407
ENSMUSG00000022214	Dcaf11	9624.25	0.741418	0.288812	2.56712	0.0102546	0.114407
ENSMUSG00000020783	Ncbp3	1553.06	1.20704	0.470202	2.56707	0.0102561	0.114407
ENSMUSG00000037447	Arid5a	12737.3	-0.535927	0.208819	-2.56647	0.0102739	0.114532
ENSMUSG00000091803	Cox16	2470.17	-0.557593	0.217308	-2.56591	0.0102906	0.114643
ENSMUSG00000051615	Rap2a	5298.69	0.852881	0.332505	2.56501	0.0103172	0.114864
ENSMUSG00000031266	Gla	3596.83	1.09418	0.426735	2.56406	0.0103454	0.115094
ENSMUSG00000021484	Lman2	11008.2	0.397414	0.155006	2.56387	0.0103512	0.115094
ENSMUSG00000015837	Sqstm1	168486	0.918275	0.358361	2.56243	0.0103942	0.115474
ENSMUSG00000034330	Plcg2	2546.75	2.65747	1.03715	2.56227	0.0103989	0.115474
ENSMUSG00000025234	Arih1	4766.85	0.957884	0.373907	2.56182	0.0104124	0.115549
ENSMUSG00000029082	Bst1	31.2355	6.41031	2.50339	2.56065	0.0104478	0.115866
ENSMUSG00000022801	Lrch3	2940.57	0.915977	0.357777	2.56019	0.0104615	0.115944
ENSMUSG00000016252	Atp5e	7483.51	-0.741953	0.289895	-2.55939	0.0104857	0.116125
ENSMUSG00000020102	Slc16a7	668.236	2.75619	1.07697	2.5592	0.0104915	0.116125
ENSMUSG00000025982	Sf3b1	22830.5	0.779807	0.304823	2.55823	0.0105207	0.116373
ENSMUSG00000031608	Galnt7	2121.42	1.64234	0.642143	2.55759	0.0105401	0.116512
ENSMUSG00000027011	Ube2e3	7755.81	-0.460584	0.180116	-2.55715	0.0105533	0.116583
ENSMUSG00000081431	Gm15483	6.46111	-4.78601	1.872	-2.55663	0.010569	0.116585
ENSMUSG00000039501	Znfx1	4682.49	1.64506	0.643467	2.55656	0.0105714	0.116585
ENSMUSG00000031103	Elf4	1577.74	2.2813	0.892389	2.55639	0.0105763	0.116585
ENSMUSG00000044350	Lacc1	4508.48	1.54172	0.603118	2.55625	0.0105807	0.116585
ENSMUSG00000026970	Rbms1	3725.16	1.04419	0.408544	2.55589	0.0105916	0.116631
ENSMUSG00000039917	Rhbdd2	4487.05	1.07973	0.422511	2.55551	0.0106032	0.116682
ENSMUSG00000055771	Gm7936	1.87521	-3.89692	1.52535	-2.55477	0.0106259	0.116858
ENSMUSG00000021662	Arhgef28	654.464	-4.21976	1.65191	-2.55448	0.0106347	0.116879
ENSMUSG00000036002	Fam214b	6523.12	1.08872	0.426315	2.5538	0.0106555	0.116981
ENSMUSG00000026830	Ermn	13623.5	2.11028	0.82641	2.55355	0.010663	0.116981
ENSMUSG00000002266	Zim1	47.6381	-6.49927	2.54523	-2.55351	0.0106644	0.116981
ENSMUSG00000054611	Kdm2a	2762.46	1.10662	0.433577	2.55229	0.0107017	0.117254
ENSMUSG00000021003	Galc	1418.71	1.15002	0.450593	2.55225	0.010703	0.117254
ENSMUSG00000021218	Gdi2	10111.9	0.348794	0.1367	2.55154	0.0107249	0.117418
ENSMUSG00000057103	Nat8f1	751.441	1.88819	0.740137	2.55114	0.0107372	0.117478
ENSMUSG00000027583	Zbtb46	3043.08	0.66044	0.258932	2.55063	0.0107527	0.117573
ENSMUSG00000025809	Itgb1	14483.5	0.697002	0.273403	2.54936	0.0107921	0.117928
ENSMUSG00000032418	Me1	2094.12	1.52135	0.596821	2.54908	0.0108007	0.117947
ENSMUSG00000015846	Rxra	4883.82	0.911034	0.357462	2.54862	0.010815	0.117977
ENSMUSG00000028530	Jak1	13972.1	0.941294	0.369345	2.54855	0.0108172	0.117977
ENSMUSG00000034453	Polr3b	1502.77	1.22376	0.480725	2.54566	0.0109071	0.118834
ENSMUSG00000052146	Rps10	7676.4	-0.540232	0.212224	-2.54558	0.0109097	0.118834
ENSMUSG00000038025	Phf2	1730.07	1.14571	0.450181	2.545	0.0109279	0.118927
ENSMUSG00000038274	Fau	9766.15	-0.594474	0.233598	-2.54486	0.0109322	0.118927
ENSMUSG00000033249	Hsf4	102.043	3.67909	1.44706	2.54247	0.0110073	0.119669
ENSMUSG00000002105	Slc39a13	2175.21	1.08668	0.427613	2.54127	0.0110452	0.120004
ENSMUSG00000026627	Pacc1	4684.72	0.804159	0.316472	2.54101	0.0110532	0.120016
ENSMUSG00000049184	Purg	142.03	-2.22544	0.875894	-2.54076	0.0110611	0.120025
ENSMUSG00000096370	Gm21992	784.98	1.84724	0.727405	2.53949	0.0111016	0.120312
ENSMUSG00000005949	Ctns	1888.71	1.20975	0.476377	2.53948	0.0111016	0.120312
ENSMUSG00000021706	Zfyve16	1381.75	1.14777	0.452107	2.53871	0.0111262	0.12042
ENSMUSG00000022967	Ifnar1	9699.26	0.868651	0.342202	2.53841	0.0111356	0.12042
ENSMUSG00000026385	Dbi	32604	-0.816197	0.321566	-2.53819	0.0111427	0.12042
ENSMUSG00000030816	Rnf40	2833.43	0.821675	0.323735	2.53811	0.0111454	0.12042
ENSMUSG00000055024	Ep300	2363.57	2.18968	0.862735	2.53807	0.0111467	0.12042
ENSMUSG00000024687	Osbp	5737.39	1.39069	0.548036	2.53758	0.0111621	0.12051
ENSMUSG00000073609	D2hgdh	1731.56	2.08685	0.822898	2.53598	0.0112135	0.120988
ENSMUSG00000039713	Plekhg5	2928.13	1.02466	0.404131	2.53547	0.0112296	0.121015
ENSMUSG00000059493	Nhs	14.2921	-6.25527	2.46712	-2.53546	0.0112301	0.121015
ENSMUSG00000024835	Coro1b	14379.5	0.828709	0.327125	2.53331	0.0112991	0.121682
ENSMUSG00000062007	Hsh2d	52.8948	-5.31427	2.09896	-2.53185	0.0113461	0.122112
ENSMUSG00000096215	Smim22	132.437	4.02215	1.58909	2.5311	0.0113704	0.122252
ENSMUSG00000004266	Ptpn6	16214.4	1.50266	0.593718	2.53094	0.0113758	0.122252
ENSMUSG00000027995	Tlr2	15686.2	1.66391	0.657575	2.53037	0.0113943	0.122252
ENSMUSG00000047921	Trappc9	5292.83	1.06262	0.419946	2.53037	0.0113943	0.122252
ENSMUSG00000052539	Magi3	1965.7	1.11476	0.440557	2.53035	0.0113948	0.122252
ENSMUSG00000039463	Slc9a8	4109.01	0.865488	0.342117	2.5298	0.0114128	0.122368
ENSMUSG00000055560	Zfp459	18.9597	-5.29558	2.09347	-2.52957	0.0114201	0.12237
ENSMUSG00000043415	Otud1	6051.66	1.57123	0.621295	2.52896	0.01144	0.122506
ENSMUSG00000000740	Rpl13	58607.5	-0.586975	0.232162	-2.5283	0.0114616	0.12266
ENSMUSG00000025584	Pde8a	2891.39	2.05338	0.812327	2.52777	0.0114788	0.122768
ENSMUSG00000041220	Elovl6	936.468	2.51473	0.99498	2.52741	0.0114906	0.122817
ENSMUSG00000020092	Pald1	3044.72	2.17853	0.862101	2.527	0.0115041	0.122878
ENSMUSG00000092470	Gm20518	32.6712	5.46965	2.16474	2.5267	0.0115138	0.122878
ENSMUSG00000020120	Plek	38662.9	1.50963	0.597497	2.52658	0.0115178	0.122878
ENSMUSG00000095101	Gm13285	41.0786	-3.17612	1.25772	-2.5253	0.01156	0.123248
ENSMUSG00000048490	Nrip1	4072.65	1.45042	0.574404	2.52509	0.0115669	0.123248
ENSMUSG00000021840	Mapk1ip1l	5455.02	0.771034	0.305431	2.52441	0.0115893	0.12341
ENSMUSG00000031803	B3gnt3	176.379	5.28381	2.09474	2.52242	0.0116552	0.124035
ENSMUSG00000027775	Mfsd1	7733.81	0.977053	0.38741	2.52202	0.0116685	0.124099
ENSMUSG00000056692	Ilrun	4604.18	0.998689	0.396079	2.52144	0.0116877	0.124226
ENSMUSG00000040462	Os9	18339.2	0.774196	0.307297	2.51938	0.0117563	0.12483
ENSMUSG00000060036	Rpl3	32699.1	-0.386484	0.15341	-2.51929	0.0117591	0.12483
ENSMUSG00000020372	Rack1	13938.7	-0.564513	0.224119	-2.51882	0.011775	0.124922
ENSMUSG00000041168	Lonp1	6723.28	0.675983	0.268408	2.51849	0.0117859	0.12496
ENSMUSG00000036208	Nepro	709.609	2.02843	0.805591	2.51794	0.0118043	0.125078
ENSMUSG00000020859	Spag9	9617.89	0.792926	0.315079	2.5166	0.0118494	0.125468
ENSMUSG00000039329	Tex19.1	18.6547	-7.77013	3.08779	-2.51641	0.0118558	0.125468
ENSMUSG00000014609	Chrne	34.9557	-5.85539	2.32752	-2.51572	0.011879	0.125636
ENSMUSG00000033066	Gas7	2066.87	1.27381	0.506392	2.51546	0.0118876	0.125649
ENSMUSG00000024208	Uqcc2	4221.29	-0.954498	0.379603	-2.51446	0.0119214	0.125928
ENSMUSG00000038150	Ormdl3	6053.66	0.4329	0.172193	2.51404	0.0119357	0.126002
ENSMUSG00000022353	Mtss1	3445.8	0.794093	0.315991	2.51303	0.0119701	0.126212
ENSMUSG00000033960	Jcad	1672.83	2.07518	0.825772	2.51302	0.0119704	0.126212
ENSMUSG00000020823	Sec14l1	6055.76	1.07264	0.426913	2.51254	0.0119864	0.126215
ENSMUSG00000024258	Polr2d	4483.48	-0.693637	0.27607	-2.51254	0.0119865	0.126215
ENSMUSG00000048832	Vps37c	4654.2	0.825619	0.328636	2.51226	0.0119962	0.126215
ENSMUSG00000038290	Smg6	2505.98	1.13181	0.450564	2.51198	0.0120055	0.126215
ENSMUSG00000071866	Ppia	153593	-0.517463	0.206013	-2.51179	0.012012	0.126215
ENSMUSG00000037805	Rpl10a	6956.26	-0.809714	0.322376	-2.51171	0.0120148	0.126215
ENSMUSG00000029196	Tada2b	2107.76	0.812823	0.323961	2.50902	0.0121067	0.127102
ENSMUSG00000017760	Ctsa	42041.3	0.918621	0.366202	2.50851	0.0121241	0.127207
ENSMUSG00000052040	Klf13	7842.52	0.807998	0.322143	2.50819	0.0121351	0.127244
ENSMUSG00000028161	Ppp3ca	5997.01	0.767621	0.306099	2.50775	0.0121502	0.127324
ENSMUSG00000022255	Mtdh	8971.3	1.06396	0.424393	2.50702	0.0121753	0.12746
ENSMUSG00000061306	Slc38a10	14847.8	0.598443	0.238714	2.50694	0.012178	0.12746
ENSMUSG00000010406	Mrpl52	2766.56	-0.918359	0.366565	-2.50531	0.0122344	0.127904
ENSMUSG00000024645	Timm21	206.676	-2.33607	0.932457	-2.50528	0.0122354	0.127904
ENSMUSG00000025856	Pdgfa	6259.26	0.776453	0.309982	2.50483	0.0122509	0.127988
ENSMUSG00000040363	Bcor	4345.68	1.69958	0.678623	2.50446	0.0122639	0.128045
ENSMUSG00000083911	Gm4342	3.6535	-2.39069	0.955018	-2.50329	0.0123045	0.128391
ENSMUSG00000021457	Syk	4481.1	1.70323	0.680514	2.50286	0.0123196	0.12847
ENSMUSG00000041841	Rpl37	3310.89	-0.612842	0.244906	-2.50235	0.0123371	0.128504
ENSMUSG00000028063	Lmna	100215	0.660291	0.26387	2.50233	0.0123379	0.128504
ENSMUSG00000032422	Snx14	1682.76	0.93443	0.373548	2.5015	0.012367	0.128729
ENSMUSG00000026353	Ubxn4	7848.74	0.403353	0.161261	2.50125	0.0123755	0.12874
ENSMUSG00000059070	Rpl18	17540.1	-0.562233	0.224847	-2.50051	0.0124014	0.128931
ENSMUSG00000062169	Cnih4	2936.31	-0.601915	0.240761	-2.50005	0.0124174	0.128985
ENSMUSG00000031540	Kat6a	2459.59	1.75867	0.703485	2.49993	0.0124216	0.128985
ENSMUSG00000031506	Ptpn7	31.132	-7.26533	2.90735	-2.49895	0.0124561	0.1292
ENSMUSG00000039497	Dse	2661.22	1.16049	0.464396	2.49891	0.0124575	0.1292
ENSMUSG00000015354	Pcolce2	2142.98	3.34049	1.3371	2.49832	0.0124785	0.129335
ENSMUSG00000034832	Tet3	3187.81	0.86237	0.345217	2.49805	0.0124878	0.129335
ENSMUSG00000028649	Macf1	6110.93	0.896052	0.358751	2.4977	0.0125001	0.129335
ENSMUSG00000026234	Ncl	5795.09	0.603183	0.241526	2.49738	0.0125114	0.129335
ENSMUSG00000022304	Dpys	27.4673	-5.70492	2.28443	-2.49731	0.0125141	0.129335
ENSMUSG00000042099	Kank3	1340.44	1.45454	0.582455	2.49726	0.0125158	0.129335
ENSMUSG00000073207	Ccdc160	39.7152	-5.09544	2.04102	-2.49651	0.0125421	0.129528
ENSMUSG00000021814	Anxa7	2864.71	1.18117	0.473208	2.49609	0.0125572	0.129606
ENSMUSG00000032515	Csrnp1	6961.99	0.875548	0.35089	2.49522	0.0125879	0.129845
ENSMUSG00000057738	Sptan1	14279.1	0.788448	0.316022	2.49492	0.0125987	0.129878
ENSMUSG00000002885	Adgre5	4230.1	1.21433	0.486834	2.49433	0.0126194	0.130013
ENSMUSG00000021775	Nr1d2	2916.69	0.867928	0.34807	2.49354	0.0126476	0.130225
ENSMUSG00000071332	E230015B07Rik	21.2133	-7.80054	3.12868	-2.49324	0.0126585	0.130259
ENSMUSG00000020818	Mfsd11	7888.05	0.868267	0.348315	2.49277	0.0126752	0.130353
ENSMUSG00000073435	Nme3	1704.8	-0.599417	0.240595	-2.49139	0.0127244	0.13078
ENSMUSG00000051989	Smim11	2131.34	-0.951414	0.381941	-2.491	0.0127386	0.130847
ENSMUSG00000064360	mt-Nd3	7184.05	1.49329	0.599669	2.49019	0.0127676	0.131067
ENSMUSG00000001020	S100a4	262.051	-2.50791	1.00774	-2.48866	0.0128226	0.131553
ENSMUSG00000053317	Sec61b	5926.11	-0.706544	0.283967	-2.48812	0.012842	0.131672
ENSMUSG00000079523	Tmsb10	6083.92	-1.02029	0.410132	-2.4877	0.0128571	0.131672
ENSMUSG00000015533	Itga2	9.50641	-5.73227	2.30427	-2.48768	0.0128581	0.131672
ENSMUSG00000015134	Aldh1a3	118.114	-2.28373	0.918159	-2.48729	0.0128721	0.131672
ENSMUSG00000017776	Crk	7631.86	0.78193	0.314377	2.48723	0.0128741	0.131672
ENSMUSG00000039191	Rbpj	4629.74	1.35983	0.546798	2.48689	0.0128866	0.131672
ENSMUSG00000083477	Gm5555	3.18812	-2.86531	1.15225	-2.48671	0.012893	0.131672
ENSMUSG00000030806	Stx1b	1616.42	1.87539	0.754187	2.48663	0.0128958	0.131672
ENSMUSG00000073063	Hbq1b	64.0575	-4.28004	1.72158	-2.4861	0.012915	0.13179
ENSMUSG00000026163	Sphkap	656.559	-3.40162	1.36916	-2.48445	0.0129752	0.132325
ENSMUSG00000042015	Wdr41	2552.35	0.755041	0.304002	2.48367	0.0130037	0.132478
ENSMUSG00000029599	Ddx54	7974.03	0.600064	0.241609	2.48362	0.0130056	0.132478
ENSMUSG00000051695	Pcbp1	30392.6	0.270681	0.109043	2.48232	0.0130529	0.132853
ENSMUSG00000029142	None	3705.36	-0.762069	0.307016	-2.48218	0.013058	0.132853
ENSMUSG00000042129	Rassf4	9446.8	1.38594	0.558667	2.4808	0.0131088	0.133291
ENSMUSG00000022199	Slc22a17	7462.95	1.44047	0.580823	2.48005	0.0131365	0.133445
ENSMUSG00000047911	Npm2	19.9726	-4.82327	1.94489	-2.47996	0.0131396	0.133445
ENSMUSG00000050608	Micos10	10078.9	-0.512744	0.206798	-2.47945	0.0131585	0.13349
ENSMUSG00000070343	Gm10288	2379.08	-0.7834	0.315971	-2.47934	0.0131626	0.13349
ENSMUSG00000051224	Tceanc	522.194	2.38975	0.963915	2.47921	0.0131673	0.13349
ENSMUSG00000062762	Ei24	6043.83	0.438563	0.176957	2.47836	0.0131988	0.13373
ENSMUSG00000052584	Serp2	1054.82	-0.751683	0.303386	-2.47764	0.0132254	0.13392
ENSMUSG00000047250	Ptgs1	7105.87	1.75326	0.707964	2.47648	0.0132683	0.134275
ENSMUSG00000090707	Gm8237	17.4186	-6.49232	2.62255	-2.47558	0.0133021	0.134538
ENSMUSG00000063457	Rps15	10569.5	-0.666294	0.269192	-2.47516	0.0133177	0.134616
ENSMUSG00000081926	Gm15536	109.017	-0.672288	0.271724	-2.47416	0.013355	0.134913
ENSMUSG00000067847	Romo1	5144.88	-0.719182	0.290718	-2.47381	0.0133679	0.13495
ENSMUSG00000056752	Dnah9	59.037	-4.36972	1.76657	-2.47357	0.013377	0.13495
ENSMUSG00000060275	Nrg2	348.896	-2.57329	1.04037	-2.47343	0.0133823	0.13495
ENSMUSG00000039105	Atp6v1g1	18840.5	-0.381702	0.154396	-2.47223	0.0134271	0.135322
ENSMUSG00000031231	Cox7b	6371.51	-0.93614	0.379043	-2.46975	0.0135208	0.136186
ENSMUSG00000048779	P2ry6	5856.32	1.77248	0.71784	2.46919	0.013542	0.136319
ENSMUSG00000023277	Twf2	4029.45	0.67187	0.272186	2.46842	0.0135709	0.136472
ENSMUSG00000024446	Rpp21	1709.85	-0.887026	0.359357	-2.46837	0.0135731	0.136472
ENSMUSG00000037363	Letm2	550.049	-2.0727	0.839883	-2.46784	0.0135929	0.136591
ENSMUSG00000058966	Tlcd3b	168.078	-2.21016	0.896094	-2.46644	0.0136465	0.137049
ENSMUSG00000027245	Hypk	3680.59	-0.559558	0.226926	-2.46581	0.0136703	0.137208
ENSMUSG00000070394	Tmem256	5405.84	-0.728578	0.295546	-2.4652	0.0136938	0.137363
ENSMUSG00000054302	Eapp	4436.02	-0.508883	0.206499	-2.46434	0.0137267	0.137545
ENSMUSG00000047242	Taf9b	2841.24	1.0648	0.43209	2.4643	0.013728	0.137545
ENSMUSG00000013663	Pten	4659.4	0.86716	0.351977	2.46369	0.0137516	0.137701
ENSMUSG00000027199	Gatm	39490.7	0.835262	0.339089	2.46326	0.0137682	0.137786
ENSMUSG00000026499	Acbd3	6872.72	0.958106	0.389093	2.46241	0.0138007	0.138031
ENSMUSG00000038677	Scube3	516.69	4.42958	1.79912	2.46208	0.0138135	0.138055
ENSMUSG00000036907	C1ql2	1101.91	-3.17852	1.29115	-2.46179	0.0138247	0.138055
ENSMUSG00000038224	Serpinf2	19.8035	-8.26063	3.35657	-2.46104	0.0138537	0.138055
ENSMUSG00000025608	Podxl	2645.66	2.67893	1.08855	2.46101	0.0138547	0.138055
ENSMUSG00000070858	Gm1673	2778.88	-0.925019	0.375876	-2.46097	0.0138562	0.138055
ENSMUSG00000031545	Gpat4	8330.83	0.65409	0.265789	2.46094	0.0138575	0.138055
ENSMUSG00000043300	B3galnt1	2520.94	0.869167	0.353193	2.46088	0.0138595	0.138055
ENSMUSG00000014301	Pam16	1218.89	-1.1236	0.456635	-2.46062	0.0138698	0.138077
ENSMUSG00000025132	Arhgdia	43486.1	0.533324	0.216769	2.46033	0.0138809	0.138107
ENSMUSG00000068856	Sf3b4	9157.19	0.357247	0.14522	2.46003	0.0138924	0.138142
ENSMUSG00000027951	Adar	4107.3	1.05179	0.42766	2.45941	0.0139165	0.138301
ENSMUSG00000052331	Ankrd44	1570.74	1.50734	0.613087	2.4586	0.013948	0.138533
ENSMUSG00000031133	Arhgef6	876.398	2.00017	0.813636	2.45832	0.013959	0.138563
ENSMUSG00000026321	Tnfrsf11a	5657.24	2.06333	0.83958	2.45757	0.0139879	0.138769
ENSMUSG00000049641	Vgll2	10.1848	-7.06884	2.87713	-2.45691	0.0140137	0.138944
ENSMUSG00000022452	Smdt1	10353.8	-0.558028	0.227196	-2.45615	0.0140434	0.139158
ENSMUSG00000082969	Gm12630	15.7773	5.52531	2.25002	2.45567	0.0140623	0.139265
ENSMUSG00000061119	Prcp	793.795	1.63727	0.666882	2.4551	0.0140844	0.139403
ENSMUSG00000024533	Spire1	3864.16	0.726256	0.295938	2.45408	0.0141246	0.139617
ENSMUSG00000024597	Slc12a2	16553.6	1.5616	0.63633	2.45407	0.014125	0.139617
ENSMUSG00000035898	Uba6	1941.43	1.08432	0.441896	2.45379	0.0141359	0.139617
ENSMUSG00000003184	Irf3	1099.68	1.13031	0.46068	2.45358	0.0141444	0.139617
ENSMUSG00000026176	Ctdsp1	521.304	1.49027	0.607433	2.4534	0.0141515	0.139617
ENSMUSG00000022831	Hcls1	4396.42	1.53838	0.627065	2.45331	0.0141549	0.139617
ENSMUSG00000044167	Foxo1	4258.87	1.18334	0.482496	2.45255	0.0141848	0.139808
ENSMUSG00000084371	Gm14113	57.9646	-5.88362	2.39913	-2.4524	0.0141907	0.139808
ENSMUSG00000026443	Lrrn2	1537.06	3.52578	1.43795	2.45195	0.0142083	0.139901
ENSMUSG00000000149	Gna12	43112.5	0.571743	0.233234	2.45137	0.0142312	0.139967
ENSMUSG00000027684	Mecom	129.115	4.53159	1.84859	2.45137	0.0142313	0.139967
ENSMUSG00000028961	Pgd	9442.52	0.948926	0.387195	2.45077	0.0142551	0.14012
ENSMUSG00000033054	Npat	2455.9	1.01903	0.415996	2.44961	0.0143013	0.140494
ENSMUSG00000037731	Themis2	2469.92	1.50503	0.614754	2.44819	0.0143577	0.140967
ENSMUSG00000037331	Larp1	6112.55	0.690255	0.282024	2.4475	0.0143851	0.141155
ENSMUSG00000020395	Itk	354.014	-3.92527	1.60399	-2.4472	0.0143971	0.141174
ENSMUSG00000022092	Ppp3cc	1198.17	0.74055	0.302631	2.44704	0.0144035	0.141174
ENSMUSG00000031812	Map1lc3b	33286.9	-0.469812	0.192407	-2.44176	0.0146158	0.143173
ENSMUSG00000018415	Gid4	3668.61	1.00754	0.412676	2.44148	0.0146271	0.143201
ENSMUSG00000055013	Agap1	2141.92	1.25431	0.513924	2.44065	0.014661	0.143451
ENSMUSG00000040061	Plcb2	952.375	4.61307	1.89121	2.43921	0.0147192	0.143939
ENSMUSG00000082879	Gm13525	17.2407	-5.80932	2.38319	-2.43762	0.0147842	0.144492
ENSMUSG00000002147	Stat6	9215.9	1.50624	0.617995	2.43731	0.0147971	0.144536
ENSMUSG00000020790	Ankfy1	4694.35	0.925752	0.379903	2.43681	0.0148175	0.144653
ENSMUSG00000028999	Rint1	1487.49	-1.73724	0.713031	-2.43642	0.0148334	0.144725
ENSMUSG00000055538	Zcchc24	5859.17	0.806096	0.330915	2.43596	0.0148523	0.144827
ENSMUSG00000020268	Lyrm7	282.808	-2.12574	0.872809	-2.43552	0.0148706	0.144923
ENSMUSG00000018559	Ctdnep1	2971.53	1.00308	0.412001	2.43466	0.0149056	0.145145
ENSMUSG00000041453	Rpl21	13665.8	-0.71184	0.292391	-2.43455	0.0149103	0.145145
ENSMUSG00000025495	Ptdss2	3472.13	-0.5944	0.244193	-2.43414	0.0149271	0.145225
ENSMUSG00000003746	Man1a	5738.07	1.18868	0.488491	2.43337	0.0149591	0.145454
ENSMUSG00000002396	Ocel1	1435.65	0.891058	0.36632	2.43246	0.0149967	0.145714
ENSMUSG00000020766	Galk1	2933.94	0.50574	0.207926	2.43231	0.0150029	0.145714
ENSMUSG00000024384	Iws1	653.214	2.08216	0.856149	2.432	0.0150156	0.145755
ENSMUSG00000035011	Zbtb7a	6312.83	1.01099	0.415757	2.43168	0.0150288	0.145801
ENSMUSG00000034652	Cd300a	8102.14	1.58423	0.65194	2.43003	0.0150975	0.146384
ENSMUSG00000027184	Caprin1	17249.9	0.72831	0.299815	2.4292	0.0151324	0.14657
ENSMUSG00000003526	Prodh	824.513	1.57306	0.647572	2.42916	0.0151338	0.14657
ENSMUSG00000064141	Zfp69	504.337	1.18737	0.488881	2.42876	0.0151506	0.14665
ENSMUSG00000035329	Fbxo33	2287.77	1.25298	0.515951	2.42849	0.0151619	0.146677
ENSMUSG00000042608	Stk40	15925.5	0.680553	0.280267	2.42823	0.0151728	0.146699
ENSMUSG00000066626	Gm5121	9.64036	-1.39837	0.57597	-2.42784	0.0151888	0.146771
ENSMUSG00000056306	Sertm1	31.836	5.12821	2.11243	2.42763	0.0151978	0.146775
ENSMUSG00000002524	Puf60	21433	-0.381235	0.157071	-2.42716	0.0152177	0.146884
ENSMUSG00000018102	H2bc4	14624.4	-0.689338	0.284086	-2.42651	0.0152448	0.147063
ENSMUSG00000031751	Amfr	20998.8	0.636393	0.262356	2.42569	0.0152795	0.147315
ENSMUSG00000095456	None	19.1052	8.96315	3.69653	2.42475	0.015319	0.147612
ENSMUSG00000028655	Mfsd2a	3235.77	1.35528	0.559399	2.42274	0.0154039	0.148321
ENSMUSG00000038058	Nod1	2369.56	1.85389	0.765249	2.4226	0.0154099	0.148321
ENSMUSG00000083380	Ndufb4c	2468.14	-0.788142	0.325405	-2.42203	0.015434	0.148375
ENSMUSG00000006014	Prg4	47.6191	2.30106	0.950067	2.422	0.0154353	0.148375
ENSMUSG00000017404	Rpl19	22650.9	-0.634971	0.262184	-2.42186	0.0154415	0.148375
ENSMUSG00000037563	Rps16	8718.67	-0.640386	0.264537	-2.42079	0.015487	0.148729
ENSMUSG00000031996	Aplp2	24452.9	0.84682	0.349867	2.4204	0.0155033	0.148802
ENSMUSG00000019987	Arg1	14.7937	-6.73	2.78138	-2.41966	0.015535	0.148884
ENSMUSG00000028495	Rps6	30688	-0.632473	0.261412	-2.41946	0.0155438	0.148884
ENSMUSG00000037034	Pax1	56.2484	-6.08008	2.51318	-2.41928	0.0155514	0.148884
ENSMUSG00000036098	Myrf	6268.63	3.56264	1.47261	2.41926	0.0155519	0.148884
ENSMUSG00000023066	Rttn	258.343	-4.68518	1.93668	-2.41919	0.0155553	0.148884
ENSMUSG00000022807	Osbpl11	3399.57	0.866298	0.358213	2.41839	0.0155895	0.149128
ENSMUSG00000032479	Map4	15693	0.839728	0.347413	2.41709	0.0156451	0.149554
ENSMUSG00000059456	Ptk2b	2971.07	1.75545	0.726309	2.41694	0.0156515	0.149554
ENSMUSG00000073702	Rpl31	6302.18	-0.913912	0.378327	-2.41566	0.0157065	0.14997
ENSMUSG00000020589	Cyria	6173.42	1.00912	0.417763	2.41552	0.0157126	0.14997
ENSMUSG00000052477	C130026I21Rik	29.811	-3.27757	1.35789	-2.41373	0.0157902	0.150627
ENSMUSG00000027293	Ehd4	9685.77	1.33441	0.552958	2.41322	0.0158121	0.150711
ENSMUSG00000025792	Slc25a10	4777.98	0.943918	0.391171	2.41306	0.0158194	0.150711
ENSMUSG00000032504	Pdcd6ip	7800.94	0.773701	0.320692	2.4126	0.0158393	0.150711
ENSMUSG00000010342	Tex14	44.1776	-7.29614	3.02424	-2.41255	0.0158413	0.150711
ENSMUSG00000062006	Rpl34	7338.47	-0.528962	0.219258	-2.41251	0.015843	0.150711
ENSMUSG00000064326	Siva1	2979.37	-0.599316	0.248559	-2.41117	0.0159016	0.151184
ENSMUSG00000063297	Luzp2	1443.83	-2.18689	0.907616	-2.40949	0.0159748	0.151673
ENSMUSG00000040651	Tasor	1138.83	1.2284	0.509917	2.40902	0.0159956	0.151673
ENSMUSG00000030223	Ptpro	2527.15	1.39399	0.578654	2.40901	0.0159957	0.151673
ENSMUSG00000041445	Mmrn2	1109	2.91272	1.20912	2.40895	0.0159985	0.151673
ENSMUSG00000030219	Erp27	42.3473	-4.6748	1.94061	-2.40894	0.0159991	0.151673
ENSMUSG00000025488	Cox8b	288.999	3.84864	1.59776	2.40878	0.0160061	0.151673
ENSMUSG00000050721	Plekho2	20621.7	1.25794	0.522302	2.40845	0.0160205	0.151725
ENSMUSG00000061315	Naca	17120.8	-0.763486	0.317084	-2.40784	0.0160474	0.151896
ENSMUSG00000011148	Adssl1	7828.94	0.790242	0.328277	2.40724	0.0160735	0.152059
ENSMUSG00000053963	Stum	30.7065	5.57867	2.31879	2.40585	0.0161347	0.152478
ENSMUSG00000038718	Pbx3	393.019	-2.45541	1.02061	-2.40583	0.0161356	0.152478
ENSMUSG00000036362	P2ry13	2908.5	1.77359	0.737322	2.40545	0.0161525	0.152553
ENSMUSG00000091166	None	7.84742	-4.4719	1.86104	-2.40291	0.0162652	0.153533
ENSMUSG00000060032	H2aj	5515.58	-1.02035	0.424784	-2.40204	0.0163041	0.153761
ENSMUSG00000040824	Snrpd2	6922.91	-0.938199	0.390597	-2.40196	0.0163073	0.153761
ENSMUSG00000044030	Irf2bp1	5001.47	0.461936	0.19239	2.40104	0.0163484	0.154064
ENSMUSG00000031824	6430548M08Rik	8358.81	0.976936	0.407061	2.39997	0.0163964	0.154431
ENSMUSG00000015405	Ace2	113.781	-5.1914	2.16423	-2.39873	0.0164522	0.154701
ENSMUSG00000001418	Glmp	9946.97	0.950976	0.396456	2.39869	0.0164537	0.154701
ENSMUSG00000023025	Larp4	1459.79	1.08093	0.450657	2.39856	0.0164598	0.154701
ENSMUSG00000049608	Gpr55	17.9665	-6.83696	2.85048	-2.39853	0.0164612	0.154701
ENSMUSG00000053093	Myh7	69.4962	-6.33705	2.6429	-2.39777	0.0164954	0.154903
ENSMUSG00000019897	Ccdc59	4711.04	-0.617003	0.257337	-2.39765	0.0165008	0.154903
ENSMUSG00000003581	Rnf215	3380.48	-0.493347	0.205833	-2.39683	0.0165375	0.155162
ENSMUSG00000069072	Slc7a14	950.41	2.71391	1.13257	2.39625	0.0165638	0.15521
ENSMUSG00000051510	Mafg	10921.2	0.576689	0.240687	2.39602	0.0165744	0.15521
ENSMUSG00000040952	Rps19	23786.9	-0.511267	0.213392	-2.3959	0.0165795	0.15521
ENSMUSG00000051504	Siglech	13658.1	1.69484	0.707479	2.39561	0.0165928	0.15521
ENSMUSG00000027822	Slc33a1	1329.17	1.35936	0.567478	2.39544	0.0166002	0.15521
ENSMUSG00000020671	Rab10	18553.6	0.485945	0.20287	2.39535	0.0166043	0.15521
ENSMUSG00000020694	Tlk2	2340.76	0.683365	0.285306	2.3952	0.0166114	0.15521
ENSMUSG00000006699	Cdc42	36875	0.448314	0.187178	2.39512	0.0166151	0.15521
ENSMUSG00000041324	Inhba	422.335	-3.08857	1.28965	-2.39489	0.0166255	0.155222
ENSMUSG00000028553	Angptl3	51.9156	-2.87225	1.19947	-2.39461	0.0166382	0.155257
ENSMUSG00000021068	Nin	937.968	2.63362	1.10012	2.39394	0.0166683	0.155453
ENSMUSG00000078157	Fem1al	22.4231	7.89157	3.297	2.39356	0.0166857	0.15553
ENSMUSG00000025239	Limd1	4467.55	1.1291	0.471769	2.39334	0.0166958	0.15554
ENSMUSG00000068284	Usf3	476.338	1.85469	0.775147	2.3927	0.016725	0.155728
ENSMUSG00000057948	Unc13d	819.816	-0.73504	0.307294	-2.39198	0.0167578	0.155948
ENSMUSG00000031732	Phlpp2	277.392	1.78832	0.747941	2.39099	0.0168028	0.156282
ENSMUSG00000090247	Bloc1s1	5063.65	-0.650191	0.272012	-2.3903	0.0168345	0.156492
ENSMUSG00000034345	Gtf2h5	4434.07	-0.555855	0.232586	-2.38989	0.0168535	0.15651
ENSMUSG00000024038	Ndufv3	5327.12	-0.552739	0.231295	-2.38976	0.0168595	0.15651
ENSMUSG00000024404	Riok3	1233.96	1.2577	0.526308	2.38966	0.0168639	0.15651
ENSMUSG00000036372	Tmem258	5207.17	-0.848329	0.35513	-2.38878	0.0169043	0.1568
ENSMUSG00000033938	Ndufb7	9587.5	-0.605707	0.253599	-2.38845	0.0169198	0.156859
ENSMUSG00000032014	Oaf	6398.92	1.42191	0.595619	2.38728	0.0169733	0.15727
ENSMUSG00000052293	Taf9	7040.34	-0.671986	0.28155	-2.38674	0.0169985	0.157418
ENSMUSG00000028861	Mrps15	4372.82	-0.727134	0.304718	-2.38625	0.0170211	0.15747
ENSMUSG00000001576	Ergic1	7037.86	0.688924	0.288709	2.38622	0.0170225	0.15747
ENSMUSG00000041781	Cpsf2	2658.16	0.693939	0.290865	2.38578	0.0170431	0.157562
ENSMUSG00000027381	Bcl2l11	6147.67	1.12287	0.470684	2.38561	0.0170508	0.157562
ENSMUSG00000030654	Arl6ip1	25532.7	0.521345	0.218633	2.38456	0.0170994	0.157925
ENSMUSG00000037152	Ndufc1	4013.86	-0.628696	0.263708	-2.38406	0.0171227	0.158022
ENSMUSG00000031903	Pla2g15	5334.63	1.23905	0.519755	2.38391	0.0171297	0.158022
ENSMUSG00000066324	Bpnt2	3479.93	1.01589	0.426176	2.38374	0.0171375	0.158022
ENSMUSG00000024290	Rock1	1908.42	1.04781	0.439849	2.3822	0.0172096	0.158461
ENSMUSG00000051343	Rab11fip5	2574.73	1.30076	0.546107	2.38187	0.0172251	0.158461
ENSMUSG00000031762	Mt2	37332.8	-0.572533	0.240391	-2.38168	0.017234	0.158461
ENSMUSG00000091228	Gm20390	12175.3	-0.611456	0.256815	-2.38092	0.0172696	0.158461
ENSMUSG00000022108	Itm2b	77185.1	0.614917	0.258281	2.38081	0.0172747	0.158461
ENSMUSG00000038056	Kmt2c	3829.22	0.956445	0.401744	2.38073	0.0172783	0.158461
ENSMUSG00000057134	Ado	7458.92	0.848106	0.356243	2.38069	0.01728	0.158461
ENSMUSG00000030474	Siglece	1376.78	2.11151	0.887032	2.38042	0.017293	0.158461
ENSMUSG00000020709	Adap2	2953.03	1.5721	0.660433	2.38042	0.0172931	0.158461
ENSMUSG00000032870	Smap2	9365.5	1.09208	0.458801	2.3803	0.0172985	0.158461
ENSMUSG00000024639	Gnaq	2926.74	0.96948	0.40731	2.3802	0.017303	0.158461
ENSMUSG00000022820	Ndufb4	3535.46	-0.72419	0.304269	-2.3801	0.0173081	0.158461
ENSMUSG00000056602	Fry	1610.35	2.47811	1.0413	2.37982	0.017321	0.158461
ENSMUSG00000063506	Arhgap22	4103.05	1.54045	0.647303	2.37979	0.0173226	0.158461
ENSMUSG00000066621	Tecpr1	3767.5	0.847502	0.356129	2.37976	0.017324	0.158461
ENSMUSG00000036533	Cdc42ep3	2372.18	1.32662	0.557712	2.37868	0.0173749	0.158842
ENSMUSG00000028847	Trappc3	4815.82	0.417371	0.175502	2.37816	0.0173992	0.158979
ENSMUSG00000061808	Ttr	167465	4.13572	1.74045	2.37623	0.0174905	0.159728
ENSMUSG00000026023	Cdk15	9.36803	-6.99254	2.94377	-2.37537	0.0175313	0.160015
ENSMUSG00000019874	Fabp7	8143.56	-0.794057	0.334353	-2.37491	0.0175534	0.160053
ENSMUSG00000018008	Cyth4	18478.1	1.35579	0.570979	2.3745	0.0175725	0.160053
ENSMUSG00000021576	Pdcd6	5379.14	-0.499821	0.210495	-2.3745	0.0175726	0.160053
ENSMUSG00000074129	Rpl13a	4713.81	-0.753177	0.317194	-2.3745	0.0175729	0.160053
ENSMUSG00000032803	Cdv3	4480.61	0.772174	0.325251	2.37408	0.0175926	0.160148
ENSMUSG00000031776	Arl2bp	17522.4	-0.302379	0.127402	-2.37343	0.0176238	0.160328
ENSMUSG00000042548	Asxl1	2697.01	1.04733	0.441332	2.3731	0.0176394	0.160328
ENSMUSG00000028249	Sdcbp	38762.2	0.718477	0.302768	2.37303	0.0176429	0.160328
ENSMUSG00000017428	Psmd11	14561.5	0.390811	0.164699	2.37288	0.0176499	0.160328
ENSMUSG00000033365	Ipo13	9960.73	0.807628	0.34043	2.37238	0.017674	0.160463
ENSMUSG00000076498	Trbc2	351.162	-3.0028	1.26598	-2.37191	0.0176962	0.160504
ENSMUSG00000038175	Mylip	2861.32	1.46355	0.61704	2.37189	0.0176973	0.160504
ENSMUSG00000024242	Map4k3	1826.94	1.63312	0.688638	2.37152	0.0177149	0.160578
ENSMUSG00000041408	Wapl	4549.55	0.742994	0.31346	2.3703	0.0177735	0.161024
ENSMUSG00000074553	Eif1-ps1	8.98523	-1.73542	0.732274	-2.36991	0.0177925	0.161029
ENSMUSG00000023995	Tspo2	157.48	4.74675	2.00293	2.3699	0.0177929	0.161029
ENSMUSG00000027366	Sppl2a	3433.27	1.08036	0.456078	2.3688	0.0178458	0.161423
ENSMUSG00000025647	Shisa5	6931.37	1.08171	0.456901	2.36749	0.0179091	0.16191
ENSMUSG00000062458	Gm8623	5.90727	-3.4025	1.43783	-2.3664	0.0179618	0.162301
ENSMUSG00000004096	Cwc15	4280.44	-0.58835	0.248711	-2.3656	0.0180008	0.162568
ENSMUSG00000005198	Polr2a	3851.97	1.07645	0.455385	2.36383	0.018087	0.163259
ENSMUSG00000025521	Tmem192	3765.09	0.62602	0.26491	2.36314	0.0181208	0.163478
ENSMUSG00000061544	Zfp229	187.273	-2.63758	1.11631	-2.36277	0.0181388	0.163554
ENSMUSG00000024517	Grp	25.5611	5.49302	2.32652	2.36105	0.0182233	0.164215
ENSMUSG00000028794	A3galt2	39.8094	-5.71974	2.42289	-2.36071	0.0182399	0.164215
ENSMUSG00000051518	Rps19bp1	2524.35	-0.999023	0.42319	-2.36069	0.0182407	0.164215
ENSMUSG00000028345	Tex10	3189.36	0.873678	0.370132	2.36045	0.0182526	0.164235
ENSMUSG00000006800	Sulf2	10073.2	0.696054	0.294962	2.35981	0.0182842	0.164286
ENSMUSG00000054428	Atpif1	14259.2	-0.795979	0.337382	-2.35928	0.0183104	0.164286
ENSMUSG00000025225	Nfkb2	9869.66	1.41424	0.59945	2.35923	0.0183131	0.164286
ENSMUSG00000031320	Rps4x	13286	-0.518744	0.219882	-2.35919	0.018315	0.164286
ENSMUSG00000002014	Ssr4	6628.93	-0.544197	0.230695	-2.35894	0.0183271	0.164286
ENSMUSG00000024598	Fbn2	97.2478	-4.5074	1.9108	-2.35891	0.0183289	0.164286
ENSMUSG00000090697	None	10.7886	-7.79573	3.30541	-2.35848	0.0183501	0.164286
ENSMUSG00000028452	Vcp	44862.9	0.450509	0.191027	2.35836	0.0183561	0.164286
ENSMUSG00000021745	None	4496.91	0.905996	0.384165	2.35835	0.0183564	0.164286
ENSMUSG00000000787	Ddx3x	16657.9	0.673087	0.285461	2.3579	0.0183787	0.164286
ENSMUSG00000020530	Ggnbp2	8521.57	0.710924	0.30152	2.3578	0.0183835	0.164286
ENSMUSG00000008429	Herpud2	4752.14	0.63589	0.269723	2.35757	0.0183951	0.164286
ENSMUSG00000043091	Tuba1c	14052.8	0.907983	0.385137	2.35756	0.0183957	0.164286
ENSMUSG00000022565	Plec	6149.87	1.1569	0.490772	2.35731	0.0184079	0.164286
ENSMUSG00000049606	Zfp644	2168.42	0.621409	0.263614	2.35727	0.01841	0.164286
ENSMUSG00000021709	Erbin	5330.8	1.19416	0.506593	2.35723	0.0184118	0.164286
ENSMUSG00000035203	Epn1	1371.1	1.03989	0.441272	2.35658	0.0184443	0.16449
ENSMUSG00000006010	Odr4	3424.27	0.372879	0.158243	2.35637	0.0184548	0.164498
ENSMUSG00000029623	Pdap1	3322.6	-0.807526	0.342773	-2.35586	0.0184798	0.164612
ENSMUSG00000033004	Mycbp2	4244.55	0.868205	0.368581	2.35553	0.0184961	0.164612
ENSMUSG00000061477	Rps7	8883.88	-0.484193	0.205556	-2.35553	0.0184964	0.164612
ENSMUSG00000052384	Nrros	17233.5	1.39107	0.590611	2.35531	0.0185075	0.164622
ENSMUSG00000028619	Tceanc2	608.599	-2.05755	0.873648	-2.35512	0.0185168	0.164622
ENSMUSG00000047990	C2cd4a	34.4574	-5.56006	2.36174	-2.35422	0.0185618	0.164933
ENSMUSG00000019861	Gopc	1428.73	1.47354	0.625962	2.35403	0.018571	0.164933
ENSMUSG00000086040	Wipf3	31.6335	4.64855	1.97546	2.35315	0.0186153	0.165241
ENSMUSG00000029066	Mrpl20	5284.72	-0.567777	0.241383	-2.35218	0.0186637	0.165518
ENSMUSG00000021983	Atp8a2	2203.3	1.91046	0.812221	2.35214	0.0186658	0.165518
ENSMUSG00000059278	Naa38	2519.61	-0.543869	0.231266	-2.3517	0.0186878	0.165546
ENSMUSG00000017009	Sdc4	10277.9	1.43741	0.611223	2.35169	0.0186884	0.165546
ENSMUSG00000021086	Ccdc175	2.76347	3.59701	1.53026	2.35059	0.0187435	0.165949
ENSMUSG00000030720	Cln3	4850.4	0.806404	0.343202	2.34965	0.0187911	0.166284
ENSMUSG00000039156	Stim2	1876.07	1.13986	0.485309	2.34872	0.0188379	0.166613
ENSMUSG00000052310	Slc39a1	386.898	1.4691	0.625784	2.34762	0.0188939	0.167004
ENSMUSG00000047721	Bola2	4217.77	-0.787878	0.335652	-2.34731	0.0189097	0.167004
ENSMUSG00000031229	Atrx	4355.68	0.698743	0.297683	2.34727	0.0189114	0.167004
ENSMUSG00000047143	Dmrta2	136.649	-1.18486	0.504857	-2.34692	0.0189295	0.167077
ENSMUSG00000051853	Arf3	10683.5	0.981734	0.418355	2.34665	0.0189428	0.167108
ENSMUSG00000034867	Ankrd27	2969.13	0.675621	0.288	2.34591	0.0189806	0.167356
ENSMUSG00000021098	4930447C04Rik	9.14495	-6.04373	2.57689	-2.34535	0.0190091	0.167521
ENSMUSG00000050087	Cby3	12.0125	-5.04039	2.14936	-2.34506	0.019024	0.167566
ENSMUSG00000075419	Dolk	2347.18	0.76637	0.326847	2.34474	0.0190404	0.167624
ENSMUSG00000004730	Adgre1	11228.3	1.83456	0.782629	2.3441	0.0190731	0.167825
ENSMUSG00000030265	Kras	8633.45	0.872284	0.372169	2.34378	0.0190893	0.167882
ENSMUSG00000040747	Cd53	17212.1	1.2071	0.515293	2.34254	0.0191528	0.168316
ENSMUSG00000021149	Gtpbp4	5695.66	0.685969	0.292844	2.34244	0.0191583	0.168316
ENSMUSG00000004846	Plod3	6066.55	1.41403	0.60374	2.34211	0.019175	0.168322
ENSMUSG00000029475	Kdm2b	2828.55	0.952242	0.406587	2.34204	0.0191786	0.168322
ENSMUSG00000023845	Lnpep	973.893	1.62112	0.692246	2.34183	0.0191893	0.168329
ENSMUSG00000075284	Wipf1	1054.54	1.4314	0.611505	2.34078	0.0192436	0.168719
ENSMUSG00000020022	Ndufa12	7965.84	-0.677338	0.289398	-2.34051	0.0192576	0.168756
ENSMUSG00000034858	Fam214a	1464.8	-2.19184	0.9366	-2.34021	0.0192732	0.168805
ENSMUSG00000038776	Ephx1	2465.68	1.31363	0.561468	2.33963	0.019303	0.168981
ENSMUSG00000063894	Zkscan8	369.12	-2.93216	1.25372	-2.33877	0.0193471	0.169239
ENSMUSG00000028124	Gclm	11299.4	0.892846	0.381775	2.33867	0.0193524	0.169239
ENSMUSG00000062300	Nectin2	2629.35	-0.751791	0.321532	-2.33815	0.0193793	0.169388
ENSMUSG00000042351	Grap2	16.746	5.41128	2.31474	2.33775	0.0194001	0.169473
ENSMUSG00000062328	Rpl17	8469.09	-0.778181	0.332909	-2.33752	0.0194124	0.169473
ENSMUSG00000004285	Atp6v1f	12847	-0.447907	0.191627	-2.3374	0.0194187	0.169473
ENSMUSG00000029554	Mad1l1	3734.38	0.661457	0.283071	2.33672	0.019454	0.169529
ENSMUSG00000026914	Psmd14	8524.56	-0.64872	0.277622	-2.3367	0.0194548	0.169529
ENSMUSG00000020691	Mettl2	2245.24	0.543244	0.232499	2.33655	0.0194627	0.169529
ENSMUSG00000026610	Esrrg	34.6168	6.40118	2.73963	2.33651	0.0194647	0.169529
ENSMUSG00000025040	Fundc1	2248.98	0.581879	0.2492	2.33499	0.0195441	0.170134
ENSMUSG00000029649	Pomp	9347.26	-0.446724	0.19134	-2.33472	0.0195583	0.170171
ENSMUSG00000033554	Dph5	810.307	0.798996	0.342295	2.33423	0.0195835	0.170248
ENSMUSG00000049134	Nrap	1136.02	2.13787	0.915904	2.33417	0.0195871	0.170248
ENSMUSG00000091955	Gm9844	813.864	-0.921878	0.395087	-2.33336	0.0196295	0.170364
ENSMUSG00000028753	Vwa5b1	40.814	-7.90741	3.38909	-2.3332	0.0196377	0.170364
ENSMUSG00000035354	Uvrag	1618.65	1.35684	0.581539	2.33319	0.0196383	0.170364
ENSMUSG00000047810	Ccdc88b	1282.37	3.68365	1.57883	2.33315	0.0196402	0.170364
ENSMUSG00000037656	Slc20a2	4633.54	1.03815	0.445339	2.33114	0.0197457	0.171153
ENSMUSG00000083405	Gm15725	1160.14	1.12054	0.480716	2.33097	0.0197549	0.171153
ENSMUSG00000030201	Lrp6	2270.78	1.23704	0.530722	2.33085	0.0197611	0.171153
ENSMUSG00000005534	Insr	1520.49	1.92137	0.824676	2.32985	0.0198143	0.171527
ENSMUSG00000058835	Abi1	4514.47	0.765357	0.328551	2.32949	0.0198329	0.171601
ENSMUSG00000013858	Tmem259	1396.8	-0.805582	0.345904	-2.32891	0.0198636	0.171697
ENSMUSG00000028703	Lrrc41	6350.07	0.590171	0.253411	2.32891	0.019864	0.171697
ENSMUSG00000027130	Slc12a6	2690.42	1.02091	0.438411	2.32866	0.019877	0.171722
ENSMUSG00000033949	Trim36	2689.76	1.05037	0.451242	2.32773	0.0199262	0.172061
ENSMUSG00000046691	Chtf8	2377.11	0.659397	0.28333	2.32731	0.0199488	0.172162
ENSMUSG00000025290	Rps24	9006.32	-0.749767	0.322185	-2.32714	0.019958	0.172162
ENSMUSG00000061559	Wdr61	5212.18	-0.452492	0.194499	-2.32645	0.0199947	0.172308
ENSMUSG00000037408	Cnnm4	408.518	1.28804	0.553655	2.32644	0.0199951	0.172308
ENSMUSG00000047746	Fbxo40	19.1024	-7.51197	3.22927	-2.32621	0.0200073	0.172326
ENSMUSG00000053510	Nrd1	9467.9	1.45179	0.624181	2.32591	0.0200235	0.172337
ENSMUSG00000025794	Rpl14	11951.3	-0.561288	0.24137	-2.32542	0.0200493	0.172337
ENSMUSG00000070891	Gm12689	16.4961	-5.37573	2.3118	-2.32534	0.0200537	0.172337
ENSMUSG00000003134	Tbc1d8	1330.31	2.06669	0.888799	2.32526	0.0200582	0.172337
ENSMUSG00000029217	Tec	2307.79	1.37279	0.590383	2.32525	0.0200588	0.172337
ENSMUSG00000022500	Litaf	35131.5	0.729074	0.313598	2.32487	0.0200791	0.172425
ENSMUSG00000000088	Cox5a	10670.4	-0.494802	0.212989	-2.32313	0.0201723	0.173126
ENSMUSG00000029426	Scarb2	7788.39	0.678902	0.292257	2.32296	0.020181	0.173126
ENSMUSG00000038459	Abhd17c	4887.37	0.693047	0.298402	2.32253	0.0202046	0.173241
ENSMUSG00000005413	Hmox1	84631.7	1.22404	0.527077	2.32231	0.0202161	0.173253
[truncated: 17,386 more rows]

## Sheet: UP log2FC >2
PF4_EGFplus_v_NaCl_EGFplus
ensembl	gene name	baseMean	log2FoldChange	lfcSE	stat	pvalue	padj
ENSMUSG00000035486	Plk5	480.879	25.4322	2.10047	12.1078	9.60063e-34	9.67009e-31
ENSMUSG00000038259	Gdf5	335.942	19.8159	1.64501	12.0461	2.03416e-33	1.93505e-30
ENSMUSG00000074591	Ankub1	541.722	22.3301	1.85663	12.0272	2.55676e-33	2.30418e-30
ENSMUSG00000021396	Nxnl2	76.1718	23.0463	2.01418	11.4421	2.57709e-30	1.83865e-27
ENSMUSG00000026579	F5	817.283	26.6051	2.32833	11.4267	3.07684e-30	2.10739e-27
ENSMUSG00000039672	Kcne2	1063.72	25.9404	2.34066	11.0825	1.52554e-28	8.70726e-26
ENSMUSG00000042757	Tmem108	128.567	20.1523	1.8211	11.066	1.83456e-28	9.81662e-26
ENSMUSG00000022376	Adcy8	558.639	21.4313	2.00592	10.684	1.20907e-26	5.75078e-24
ENSMUSG00000002076	Hsf2bp	92.25	21.4132	2.08971	10.247	1.22066e-24	5.0979e-22
ENSMUSG00000029155	Spata18	48.5526	21.9719	2.26652	9.69414	3.19303e-22	1.16328e-19
ENSMUSG00000037358	Dipk2b	33.8791	22.2084	2.29463	9.67844	3.72351e-22	1.32829e-19
ENSMUSG00000037336	Mfsd2b	64.6038	22.4856	2.37392	9.47196	2.74634e-21	9.2207e-19
ENSMUSG00000019945	Cabcoco1	110.725	21.5101	2.27944	9.43658	3.85151e-21	1.26826e-18
ENSMUSG00000046500	Tafa4	177.543	20.4869	2.18894	9.35927	8.02876e-21	2.54586e-18
ENSMUSG00000042529	Kcnj12	107.006	20.8385	2.22705	9.35699	8.20394e-21	2.55411e-18
ENSMUSG00000040533	Matn1	187.961	20.5602	2.20332	9.3315	1.04385e-20	3.19176e-18
ENSMUSG00000074768	Bhmt	147.225	23.1757	2.49235	9.2987	1.42167e-20	4.27075e-18
ENSMUSG00000010136	Pifo	221.328	22.2959	2.40192	9.28252	1.65521e-20	4.88658e-18
ENSMUSG00000044816	D630023F18Rik	63.9306	23.4245	2.55709	9.16063	5.15936e-20	1.44826e-17
ENSMUSG00000073400	Trim10	103.088	19.9183	2.21765	8.98172	2.66555e-19	7.13159e-17
ENSMUSG00000020904	Cfap52	287.233	23.9111	2.69587	8.86954	7.34506e-19	1.7468e-16
ENSMUSG00000000359	Rem1	50.4388	21.7811	2.51599	8.65705	4.84131e-18	1.04934e-15
ENSMUSG00000037579	Kcnh3	91.094	22.9158	2.65498	8.63125	6.06827e-18	1.2828e-15
ENSMUSG00000020080	Hkdc1	40.0978	21.7399	2.56262	8.48349	2.18537e-17	4.45477e-15
ENSMUSG00000007480	Mc5r	34.7489	21.4666	2.5615	8.38049	5.27078e-17	1.03737e-14
ENSMUSG00000030450	Oca2	169.624	24.294	2.91653	8.32974	8.1023e-17	1.57654e-14
ENSMUSG00000090852	None	67.132	22.2007	2.6731	8.30523	9.96256e-17	1.91673e-14
ENSMUSG00000075289	Carns1	527.009	11.0652	1.34948	8.19965	2.41095e-16	4.34555e-14
ENSMUSG00000026807	Ak8	156.62	24.0859	2.95508	8.15065	3.61969e-16	6.45625e-14
ENSMUSG00000049112	Oxtr	95.2604	22.9814	2.85933	8.03734	9.18089e-16	1.55648e-13
ENSMUSG00000090061	Nwd2	31.5329	21.023	2.68317	7.83514	4.68338e-15	7.56542e-13
ENSMUSG00000051262	Nat8f3	32.2621	22.4424	2.87386	7.80915	5.75753e-15	9.21366e-13
ENSMUSG00000020686	Gas2l2	31.1073	21.46	2.82547	7.59519	3.07348e-14	4.74119e-12
ENSMUSG00000051721	Wdcp	42.2397	21.446	2.82436	7.59325	3.11987e-14	4.76978e-12
ENSMUSG00000033788	Dysf	42.2887	21.4711	2.83424	7.57564	3.57372e-14	5.41529e-12
ENSMUSG00000021852	Slc35f4	16.5699	20.9686	2.79851	7.49276	6.74397e-14	1.00415e-11
ENSMUSG00000021416	Eci3	42.677	20.1335	2.69552	7.46924	8.06581e-14	1.17043e-11
ENSMUSG00000003484	Cyp4f18	29.5433	21.1013	2.83657	7.43901	1.01444e-13	1.45968e-11
ENSMUSG00000051985	Igfn1	193.417	24.1673	3.25668	7.42085	1.1637e-13	1.65782e-11
ENSMUSG00000023122	Sult1c2	130.744	23.8697	3.21802	7.41749	1.19357e-13	1.67521e-11
ENSMUSG00000078546	Zfp995	59.7002	23.0972	3.13337	7.37136	1.68895e-13	2.33226e-11
ENSMUSG00000039099	Wdr93	40.2158	21.0674	2.87196	7.33555	2.20817e-13	3.00084e-11
ENSMUSG00000084052	Gm11745	9.55462	20.4755	2.79549	7.32449	2.39813e-13	3.23332e-11
ENSMUSG00000078949	R3hdml	81.3412	29.9976	4.16471	7.20279	5.89931e-13	7.71098e-11
ENSMUSG00000032719	Sbspon	59.9381	22.8197	3.18823	7.1575	8.2163e-13	1.04213e-10
ENSMUSG00000011263	Exoc3l2	22.3259	21.1037	2.98137	7.0785	1.45718e-12	1.78954e-10
ENSMUSG00000047730	Fcgbp	47.9126	22.1672	3.1722	6.98797	2.78888e-12	3.27082e-10
ENSMUSG00000031932	Gpr83	62.9393	22.3659	3.20833	6.97118	3.14292e-12	3.66097e-10
ENSMUSG00000053877	Srcap	63.0832	22.3489	3.22643	6.92682	4.30409e-12	4.91326e-10
ENSMUSG00000054667	Irs4	104.997	22.0163	3.20099	6.87796	6.07155e-12	6.88498e-10
ENSMUSG00000025038	Efhc2	58.6071	22.4082	3.26126	6.871	6.37515e-12	7.18169e-10
ENSMUSG00000090273	Prr22	18.3796	20.9621	3.09689	6.76876	1.29888e-11	1.40764e-09
ENSMUSG00000037738	Nek5	38.2647	21.1447	3.16207	6.68699	2.278e-11	2.42275e-09
ENSMUSG00000028294	Cfap206	125.809	23.875	3.60635	6.62027	3.58553e-11	3.7436e-09
ENSMUSG00000063388	BC023105	30.9349	20.6203	3.13487	6.57771	4.7775e-11	4.89851e-09
ENSMUSG00000009545	Kcnq1	32.8278	20.3535	3.1188	6.52606	6.75206e-11	6.72183e-09
ENSMUSG00000032852	Rspo4	37.0417	19.8269	3.0516	6.49724	8.18096e-11	8.00472e-09
ENSMUSG00000022805	Cfap91	213.607	10.346	1.61725	6.3973	1.58153e-10	1.52138e-08
ENSMUSG00000034570	Inpp5j	602.015	10.1656	1.59064	6.39092	1.6489e-10	1.56856e-08
ENSMUSG00000028053	Ash1l	350.501	26.2791	4.16461	6.31011	2.78845e-10	2.49982e-08
ENSMUSG00000081309	Gm12397	52.6664	22.1674	3.5448	6.25349	4.01371e-10	3.54261e-08
ENSMUSG00000040323	Gm15429	71.199	22.1121	3.56471	6.20307	5.5373e-10	4.76917e-08
ENSMUSG00000070708	Gtsf1l	34.7794	21.892	3.54264	6.17959	6.42691e-10	5.47502e-08
ENSMUSG00000084230	Gm14388	13.519	16.614	2.69969	6.15406	7.55247e-10	6.37049e-08
ENSMUSG00000024421	Lama3	117.244	24.5233	3.98882	6.148	7.84666e-10	6.5862e-08
ENSMUSG00000022523	Fgf12	30.0348	18.3275	3.01416	6.08048	1.19824e-09	9.95995e-08
ENSMUSG00000040618	Pck2	68.9253	25.073	4.16473	6.02031	1.7408e-09	1.43306e-07
ENSMUSG00000038112	AW551984	43.0816	21.1309	3.51154	6.01757	1.7706e-09	1.44371e-07
ENSMUSG00000018581	Dnah11	43.4843	21.2943	3.54701	6.00345	1.93165e-09	1.56017e-07
ENSMUSG00000027208	Fgf7	18.4075	21.4537	3.59415	5.96908	2.38598e-09	1.89144e-07
ENSMUSG00000091183	Gm5141	24.298	20.8142	3.55967	5.84723	4.99823e-09	3.90798e-07
ENSMUSG00000020702	Ccl1	31.8901	20.0148	3.43492	5.82686	5.64802e-09	4.36963e-07
ENSMUSG00000005268	Prlr	1574.89	14.6525	2.52725	5.79782	6.71837e-09	5.11283e-07
ENSMUSG00000045761	Togaram2	26.6402	20.7355	3.58509	5.78382	7.30235e-09	5.53266e-07
ENSMUSG00000071347	C1qtnf9	16.8407	20.748	3.59594	5.76986	7.93376e-09	5.9323e-07
ENSMUSG00000060176	Kif27	29.8653	23.945	4.16514	5.74891	8.98221e-09	6.68706e-07
ENSMUSG00000039391	Ccdc81	34.397	20.476	3.58093	5.71806	1.07749e-08	7.85099e-07
ENSMUSG00000020100	Slc29a3	5442.18	3.32853	0.584178	5.6978	1.21362e-08	8.76827e-07
ENSMUSG00000029784	Ssmem1	10.4167	19.7145	3.4868	5.65404	1.5672e-08	1.10433e-06
ENSMUSG00000058740	Kcnt1	393.503	8.69217	1.55864	5.57676	2.45038e-08	1.68505e-06
ENSMUSG00000050545	Fam228b	13.2401	20.1129	3.60949	5.57224	2.5148e-08	1.71557e-06
ENSMUSG00000043903	Zfp469	20.7851	18.9903	3.40938	5.57001	2.54723e-08	1.7308e-06
ENSMUSG00000043913	Ccdc60	47.6024	22.3868	4.03791	5.54414	2.95397e-08	1.96812e-06
ENSMUSG00000054204	Alkal2	28.2928	22.1605	4.00809	5.52894	3.22168e-08	2.09752e-06
ENSMUSG00000071042	Rasgrp3	4558.88	2.96809	0.537294	5.52415	3.31091e-08	2.14745e-06
ENSMUSG00000037326	Capn15	47.6116	22.5959	4.16498	5.42522	5.78846e-08	3.51475e-06
ENSMUSG00000085481	Gm16304	27.4028	22.4983	4.16503	5.40171	6.60077e-08	3.96579e-06
ENSMUSG00000052276	Ostn	10.0103	20.8934	3.90595	5.34913	8.83784e-08	5.12984e-06
ENSMUSG00000032494	Tdgf1	8.11846	22.2678	4.16588	5.34527	9.02811e-08	5.18753e-06
ENSMUSG00000023120	Ldc1	15.077	21.5529	4.03828	5.33716	9.44154e-08	5.38892e-06
ENSMUSG00000050700	Emilin3	21.7747	21.0918	3.96753	5.31609	1.06019e-07	5.93258e-06
ENSMUSG00000021255	Esrrb	8.87283	20.7767	3.91921	5.30125	1.15016e-07	6.3735e-06
ENSMUSG00000074817	Papolb	15.187	22.0622	4.16534	5.29661	1.17971e-07	6.51621e-06
ENSMUSG00000057346	Apol9a	16.8304	22.0069	4.16536	5.2833	1.26874e-07	6.94078e-06
ENSMUSG00000071550	Cfap44	57.0391	13.8663	2.62822	5.27595	1.32071e-07	7.17922e-06
ENSMUSG00000062028	Irgc1	26.4251	21.9671	4.16524	5.27391	1.33548e-07	7.21372e-06
ENSMUSG00000082683	Gm12697	6.86863	21.8094	4.16612	5.23494	1.65043e-07	8.77648e-06
ENSMUSG00000025482	Odf3	15.0321	21.7434	4.16552	5.21985	1.7907e-07	9.40555e-06
ENSMUSG00000026527	Rgs7	26.0011	21.6909	4.16555	5.20722	1.91691e-07	9.99643e-06
ENSMUSG00000038002	Cramp1	17.3084	21.5843	4.1655	5.18167	2.19911e-07	1.1342e-05
ENSMUSG00000086996	4933416E14Rik	13.4429	21.5453	4.16554	5.17226	2.31286e-07	1.18928e-05
ENSMUSG00000034829	Nxnl1	14.5281	21.5342	4.1655	5.16965	2.34528e-07	1.20234e-05
ENSMUSG00000024650	Slc22a6	22.3642	21.5006	4.16545	5.16166	2.44772e-07	1.24369e-05
ENSMUSG00000005950	P2rx5	379.961	7.73646	1.50437	5.14266	2.70872e-07	1.36818e-05
ENSMUSG00000005320	Fgfr4	26.581	21.3708	4.16551	5.13041	2.89108e-07	1.456e-05
ENSMUSG00000081664	Gm15544	12.1789	21.0955	4.16584	5.06393	4.10701e-07	2.04431e-05
ENSMUSG00000021848	Otx2	415.488	11.7246	2.33839	5.01393	5.33289e-07	2.63916e-05
ENSMUSG00000027568	Ntsr1	16.8235	20.833	4.16603	5.00067	5.71303e-07	2.81104e-05
ENSMUSG00000040428	Plekha4	19.2393	20.744	4.16612	4.97921	6.38445e-07	3.12769e-05
ENSMUSG00000091636	Akain1	12.6312	20.7198	4.16619	4.97332	6.58155e-07	3.21071e-05
ENSMUSG00000031554	Adam5	6.09315	20.6677	4.16681	4.96006	7.04697e-07	3.42799e-05
ENSMUSG00000021219	Rgs6	11.7846	20.4957	4.13528	4.9563	7.18476e-07	3.47527e-05
ENSMUSG00000006724	Cyp27b1	10.1758	20.5942	4.16636	4.94296	7.69445e-07	3.7009e-05
ENSMUSG00000083186	Gm11805	7.32672	20.5774	4.16645	4.93883	7.85943e-07	3.76967e-05
ENSMUSG00000024647	Cbln2	8.47024	20.4036	4.16666	4.89687	9.73763e-07	4.64235e-05
ENSMUSG00000045441	Gprin3	50.8169	20.4005	4.16641	4.89641	9.76024e-07	4.64235e-05
ENSMUSG00000061584	Lyg2	7.4357	20.2303	4.16746	4.85434	1.2079e-06	5.69775e-05
ENSMUSG00000032323	Cyp11a1	13.4802	20.1348	4.167	4.83195	1.35201e-06	6.32526e-05
ENSMUSG00000031962	Cdh15	13.1146	20.1122	4.16702	4.82653	1.38932e-06	6.48211e-05
ENSMUSG00000005836	Gata6	6.31573	20.0413	4.16728	4.80921	1.51532e-06	7.05076e-05
ENSMUSG00000063439	B9d2	11.9292	20.0364	4.16724	4.80806	1.52402e-06	7.07203e-05
ENSMUSG00000026814	Eng	2928.77	3.77892	0.787648	4.79773	1.60474e-06	7.42646e-05
ENSMUSG00000055540	Epha6	13.4743	16.3274	3.45001	4.73255	2.21715e-06	0.00010017
ENSMUSG00000025969	Nrp2	12776.6	2.77641	0.594038	4.67379	2.95691e-06	0.000132425
ENSMUSG00000049176	Frmpd4	322.629	11.6298	2.51046	4.63252	3.61239e-06	0.000161081
ENSMUSG00000028758	Kif17	86.4623	9.22627	1.99368	4.62775	3.69662e-06	0.000164408
ENSMUSG00000078763	Slfn1	28.5504	18.2378	3.9594	4.60619	4.10109e-06	0.000180987
ENSMUSG00000033713	Foxn3	12616.2	2.72927	0.597275	4.56953	4.88823e-06	0.00021407
ENSMUSG00000022180	Slc7a8	6831.29	2.08328	0.457488	4.55374	5.26994e-06	0.000230197
ENSMUSG00000024617	Camk2a	1691.04	3.3174	0.728853	4.55154	5.32538e-06	0.000232027
ENSMUSG00000058488	Kl	3899.72	9.7524	2.14964	4.53676	5.71259e-06	0.000248266
ENSMUSG00000031129	Slc9a9	4579.4	2.07517	0.458225	4.52872	5.93416e-06	0.000256592
ENSMUSG00000045404	Kcnk13	8827.21	2.21617	0.490112	4.52177	6.13249e-06	0.0002645
ENSMUSG00000046828	Mettl21e	10.6345	18.7347	4.17225	4.49031	7.11197e-06	0.000304446
ENSMUSG00000037086	Prr32	418.88	9.42811	2.10287	4.48345	7.3446e-06	0.00031362
ENSMUSG00000039585	Myo9a	2852.92	2.28239	0.515813	4.42483	9.65161e-06	0.000407603
ENSMUSG00000031786	Drc7	1474.53	8.91716	2.01538	4.42454	9.66459e-06	0.000407603
ENSMUSG00000097086	Gm7672	5.86746	17.4611	3.96592	4.40279	1.06869e-05	0.000449613
ENSMUSG00000084029	Gm8855	12.7555	18.2804	4.17339	4.38021	1.18563e-05	0.000496369
ENSMUSG00000045780	Olfr624	156.682	2.35396	0.541091	4.35039	1.35896e-05	0.000564791
ENSMUSG00000038370	Pcp4l1	4350.48	3.10858	0.717819	4.33058	1.48716e-05	0.000612132
ENSMUSG00000021298	Gpr132	530.217	3.32465	0.782735	4.24748	2.16185e-05	0.000885583
ENSMUSG00000080795	Gm6783	34.4104	2.85533	0.673753	4.23795	2.25573e-05	0.000919102
ENSMUSG00000032338	Hcn4	192.648	6.23554	1.47149	4.23757	2.2595e-05	0.000919102
ENSMUSG00000027947	Il6ra	3214.81	2.39174	0.56508	4.23258	2.31028e-05	0.000937416
ENSMUSG00000030075	Cntn3	53.6938	17.5777	4.1783	4.20689	2.5891e-05	0.00104313
ENSMUSG00000025314	Ptprj	5658.3	2.89544	0.689014	4.2023	2.64221e-05	0.0010585
ENSMUSG00000051339	2900026A02Rik	18.015	17.5525	4.1792	4.19995	2.66968e-05	0.00106557
ENSMUSG00000050919	Zfp366	290.187	10.6614	2.54109	4.19561	2.72134e-05	0.00108115
ENSMUSG00000022949	Clic6	4875.17	7.26898	1.73731	4.18405	2.86364e-05	0.00113243
ENSMUSG00000030786	Itgam	10437	3.20359	0.767477	4.17419	2.99048e-05	0.00117986
ENSMUSG00000030894	Tpp1	8977.46	2.21754	0.531369	4.17326	3.00272e-05	0.00118197
ENSMUSG00000026418	Tnni1	1357.09	5.87412	1.41435	4.15323	3.27815e-05	0.00128155
ENSMUSG00000020681	Ace	1722.76	8.24457	1.9933	4.13613	3.53208e-05	0.00137767
ENSMUSG00000019943	Atp2b1	9433.36	2.10373	0.508838	4.13439	3.55904e-05	0.00138503
ENSMUSG00000046699	Slitrk4	135.566	8.07183	1.97928	4.07816	4.53939e-05	0.001735
ENSMUSG00000041193	Pla2g5	317.181	10.0167	2.46968	4.05585	4.99522e-05	0.00188815
ENSMUSG00000040163	1700034J05Rik	19.5388	15.6037	3.88491	4.0165	5.90701e-05	0.00221325
ENSMUSG00000063232	Serpina11	10.2151	15.4369	3.85255	4.00693	6.15138e-05	0.00229477
ENSMUSG00000026827	Gpd2	4593.7	2.0282	0.507818	3.99394	6.49842e-05	0.00240849
ENSMUSG00000015568	Lpl	11232.8	2.6834	0.672218	3.99186	6.55566e-05	0.00242446
ENSMUSG00000037653	Kctd8	306.964	7.20788	1.80603	3.991	6.57948e-05	0.00242803
ENSMUSG00000028019	Pdgfc	421.301	4.72598	1.18553	3.98638	6.70901e-05	0.0024705
ENSMUSG00000021190	Lgmn	43351.2	2.05226	0.519401	3.95121	7.7756e-05	0.00284491
ENSMUSG00000045912	C2cd4c	13.6735	15.1282	3.8528	3.92654	8.6177e-05	0.00313293
ENSMUSG00000029313	Aff1	5066.17	2.19432	0.569104	3.85574	0.000115379	0.00404015
ENSMUSG00000040339	Fam102b	2454.51	2.20581	0.573171	3.84843	0.000118878	0.00415418
ENSMUSG00000044667	Plppr4	807.61	4.17554	1.08929	3.83325	0.00012646	0.00440118
ENSMUSG00000074903	Gm2058	22.5289	8.52036	2.24113	3.80182	0.000143636	0.00490913
ENSMUSG00000019944	Rhobtb1	2314.83	2.31302	0.609366	3.79578	0.000147182	0.00500038
ENSMUSG00000078502	Zfp268	131.026	5.80978	1.53308	3.78961	0.000150883	0.0050958
ENSMUSG00000031015	Swap70	20925.8	2.26292	0.597587	3.78677	0.00015262	0.00513422
ENSMUSG00000027848	Olfml3	19143.3	2.82396	0.746577	3.78254	0.000155236	0.00518451
ENSMUSG00000028550	Atg4c	1091.64	2.00898	0.532021	3.77613	0.000159284	0.0052857
ENSMUSG00000081594	Gm15467	41.326	8.10127	2.14743	3.77254	0.000161596	0.00535205
ENSMUSG00000039982	Dtx4	3583.63	2.33896	0.621165	3.76545	0.000166252	0.00547447
ENSMUSG00000056413	Adap1	9665.24	2.11929	0.565556	3.74727	0.000178771	0.00582117
ENSMUSG00000028581	Laptm5	53693.6	2.1674	0.578405	3.7472	0.00017882	0.00582117
ENSMUSG00000040812	Agbl2	78.124	8.61619	2.30335	3.74073	0.000183487	0.00596177
ENSMUSG00000038181	Chpf2	3517.92	2.10074	0.561761	3.73955	0.000184349	0.00597843
ENSMUSG00000060671	Atp8b2	4309.6	2.07673	0.555678	3.7373	0.00018601	0.00602088
ENSMUSG00000052336	Cx3cr1	18457.3	2.77189	0.741934	3.73603	0.000186948	0.00603984
ENSMUSG00000052387	Trpm3	893.371	8.35844	2.23861	3.73376	0.000188644	0.00607173
ENSMUSG00000070780	Rbm47	2636.26	3.37539	0.909594	3.71088	0.000206542	0.00656144
ENSMUSG00000058297	Spock2	5471.97	2.26332	0.612355	3.69609	0.000218949	0.00686976
ENSMUSG00000039607	Rbms3	1040.27	2.18096	0.59014	3.69566	0.000219316	0.00686976
ENSMUSG00000034714	Ttyh2	10337.9	2.41816	0.654353	3.6955	0.000219457	0.00686976
ENSMUSG00000056162	Cndp1	124.536	6.97444	1.89321	3.68392	0.000229674	0.00713741
ENSMUSG00000041552	Ptchd1	660.934	3.11096	0.847341	3.67144	0.000241188	0.00743756
ENSMUSG00000061175	Fnip2	5060.57	2.47114	0.673134	3.6711	0.000241505	0.00743756
ENSMUSG00000026667	Uhmk1	3137.61	2.8944	0.788668	3.66999	0.000242557	0.00745657
ENSMUSG00000010044	Zmynd10	110.306	9.13556	2.493	3.66448	0.000247837	0.0075719
ENSMUSG00000002603	Tgfb1	4684.79	2.1355	0.582941	3.66331	0.000248977	0.00758582
ENSMUSG00000039883	Lrrc17	1335.15	4.03458	1.10554	3.6494	0.000262849	0.00795188
ENSMUSG00000031438	Rnf128	1797.55	2.60844	0.718629	3.62975	0.000283695	0.00850657
ENSMUSG00000055865	Tafa3	135.894	10.3431	2.84988	3.62932	0.000284165	0.00850657
ENSMUSG00000021097	Clmn	1493.43	3.30216	0.910367	3.62729	0.000286416	0.00855898
ENSMUSG00000007613	Tgfbr1	10043.5	2.16797	0.599465	3.6165	0.000298612	0.00880897
ENSMUSG00000021870	Slmap	3124.47	2.57104	0.711872	3.61166	0.000304248	0.00893593
ENSMUSG00000032097	Ddx6	1953.66	2.0833	0.578177	3.60323	0.000314291	0.009168
ENSMUSG00000024621	Csf1r	103237	2.21946	0.617263	3.59566	0.000323575	0.00940676
ENSMUSG00000024413	Npc1	5989.08	2.10196	0.587335	3.57881	0.000345164	0.0099499
ENSMUSG00000021187	Tc2n	127.921	7.78289	2.17883	3.57206	0.000354188	0.0101587
ENSMUSG00000018986	Slfn3	89.058	10.4708	2.95173	3.54736	0.000389112	0.0110128
ENSMUSG00000037685	Atp8a1	6563.39	2.13781	0.606117	3.52706	0.0004202	0.0116993
ENSMUSG00000017631	Abr	5255.81	2.03147	0.576246	3.52535	0.000422924	0.011737
ENSMUSG00000056222	Spock1	409.301	5.00371	1.42895	3.50168	0.000462341	0.0126062
ENSMUSG00000020101	Vsir	12194.6	2.07158	0.591836	3.50025	0.000464822	0.0126536
ENSMUSG00000039853	Trim14	601.515	2.71712	0.778382	3.49072	0.000481714	0.0130101
ENSMUSG00000020315	Sptbn1	8904.72	2.06327	0.59313	3.47861	0.000504014	0.0135058
ENSMUSG00000033499	Larp4b	1651.52	2.02485	0.582427	3.47657	0.000507863	0.0135454
ENSMUSG00000042707	Dnali1	157.18	9.12355	2.62736	3.47251	0.000515612	0.0137307
ENSMUSG00000047562	Mmp10	118.574	11.3869	3.28106	3.4705	0.000519485	0.0137925
ENSMUSG00000030994	D7Ertd443e	459.609	4.80561	1.38542	3.46869	0.000523005	0.0138629
ENSMUSG00000048371	Pdp2	567.224	2.5595	0.738549	3.46558	0.000529094	0.0140026
ENSMUSG00000032812	Arap1	12850	2.25762	0.65282	3.45827	0.000543665	0.014256
ENSMUSG00000026365	Cfh	7603.53	2.29342	0.66351	3.45651	0.000547228	0.0143275
ENSMUSG00000032034	Kcnj5	524.236	5.05214	1.46869	3.43989	0.00058195	0.0150298
ENSMUSG00000026110	Mgat4a	2228.61	2.38064	0.694206	3.42931	0.000605126	0.0155579
ENSMUSG00000032175	Tyk2	21.908	14.5354	4.24705	3.42246	0.000620567	0.0158643
ENSMUSG00000049001	Ndnf	7914.11	5.09839	1.49313	3.41457	0.000638836	0.0161816
ENSMUSG00000026786	Apbb1ip	1968.31	2.72918	0.803122	3.39821	0.000678282	0.0169722
ENSMUSG00000040420	Cdh18	53.9916	8.10846	2.39431	3.38656	0.000707751	0.0174623
ENSMUSG00000020604	Arsg	7604.04	2.67329	0.79499	3.36267	0.000771934	0.0186956
ENSMUSG00000028976	Slc2a5	4519.73	2.68811	0.801951	3.35196	0.000802409	0.0192879
ENSMUSG00000022488	Nckap1l	5992.67	2.00512	0.598237	3.35171	0.000803148	0.0192879
ENSMUSG00000032311	Nrg4	84.617	2.78552	0.837673	3.32531	0.000883209	0.0208596
ENSMUSG00000030123	Plxnd1	1411.92	2.12061	0.641518	3.30561	0.000947687	0.0220779
ENSMUSG00000046805	Mpeg1	2951.46	2.88436	0.876686	3.29007	0.00100161	0.0231764
ENSMUSG00000070564	Ntn5	70.8568	7.34129	2.23623	3.28289	0.0010275	0.0235843
ENSMUSG00000032841	Prr5l	4838.48	2.03927	0.62236	3.27668	0.00105036	0.0239741
ENSMUSG00000028859	Csf3r	5085.15	2.3885	0.7298	3.27282	0.0010648	0.0242455
ENSMUSG00000059149	Mfsd4a	686.05	2.16266	0.665526	3.24954	0.00115591	0.0259745
ENSMUSG00000041378	Cldn5	6484.84	2.17835	0.670747	3.24765	0.00116362	0.0260793
ENSMUSG00000074305	Peak1	2324.42	2.66467	0.822314	3.24046	0.00119339	0.0266296
ENSMUSG00000037400	Atp11b	1160.04	2.5403	0.784499	3.23812	0.00120322	0.0267916
ENSMUSG00000053985	Zfp14	82.5937	5.8998	1.82279	3.23668	0.00120928	0.0268243
ENSMUSG00000094840	Muc3a	7.12324	13.7419	4.24705	3.23563	0.00121376	0.0268516
ENSMUSG00000029182	Fam166c	45.1006	9.39004	2.95868	3.17373	0.00150492	0.0317741
ENSMUSG00000073678	Pgap1	1281.94	2.17828	0.688328	3.16459	0.001553	0.0325085
ENSMUSG00000022508	Bcl6	2807.68	2.04606	0.647945	3.15777	0.0015898	0.0330461
ENSMUSG00000020143	Dock2	3718	2.41313	0.766537	3.14809	0.00164339	0.0338594
ENSMUSG00000037820	Tgm2	7313.46	2.01332	0.640339	3.14414	0.00166574	0.0341322
ENSMUSG00000040723	Rcsd1	4018.14	2.06081	0.659067	3.12685	0.00176688	0.0357194
ENSMUSG00000048583	Igf2	1200.11	3.22807	1.0337	3.12283	0.00179121	0.0360835
ENSMUSG00000041649	Klf8	193.55	7.02625	2.25742	3.11251	0.00185501	0.0369153
ENSMUSG00000039058	Ak5	336.48	5.01962	1.61321	3.11158	0.00186089	0.0369153
ENSMUSG00000041380	Htr2c	245.335	8.35867	2.69089	3.10629	0.00189454	0.0371407
ENSMUSG00000018654	Ikzf1	774.489	2.80541	0.903489	3.10508	0.00190226	0.0371407
ENSMUSG00000050069	Grem2	31.9288	5.15415	1.66334	3.09867	0.00194393	0.0376896
ENSMUSG00000022439	Parvg	2177.26	2.10051	0.677925	3.09844	0.00194539	0.0376896
ENSMUSG00000027702	Lrrc34	34.71	8.23732	2.67143	3.08349	0.0020459	0.0390426
ENSMUSG00000054978	Kbtbd13	86.8839	9.29528	3.02957	3.06818	0.00215368	0.0406139
ENSMUSG00000038738	Shank1	555.514	2.73471	0.89207	3.06558	0.00217247	0.0407887
ENSMUSG00000024300	Myo1f	4431.29	2.1176	0.69085	3.06521	0.00217517	0.0407945
ENSMUSG00000035164	Zc3h12c	2311.22	2.37247	0.776211	3.05648	0.00223955	0.0416824
ENSMUSG00000050052	Tdrp	1234.44	2.19201	0.717541	3.05489	0.00225143	0.0418581
ENSMUSG00000034116	Vav1	10519.8	2.12211	0.695881	3.04954	0.00229195	0.04229
ENSMUSG00000054675	Tmem119	15074.1	2.31604	0.763938	3.03171	0.00243171	0.0440075
ENSMUSG00000038872	Zfhx3	1339.74	3.34994	1.10506	3.03145	0.00243379	0.0440075
ENSMUSG00000023043	Krt18	1571.34	6.59419	2.17578	3.03073	0.00243967	0.044033
ENSMUSG00000021311	Mtr	998.424	2.54889	0.842724	3.02458	0.00248976	0.0446879
ENSMUSG00000029072	Tas1r3	62.3462	6.77359	2.24347	3.01925	0.00253398	0.0451972
ENSMUSG00000063234	Gpr84	15294.1	2.36622	0.784116	3.01769	0.00254708	0.0452893
ENSMUSG00000034480	Diaph2	1599.41	2.56431	0.850511	3.01503	0.00256955	0.0455469
ENSMUSG00000022324	Matn2	399.097	3.82022	1.2687	3.01113	0.00260281	0.0459463
ENSMUSG00000042371	Slc5a10	77.3043	5.48744	1.82591	3.00531	0.00265307	0.0466892
ENSMUSG00000033192	Lpcat2	6604.69	2.1839	0.729068	2.99547	0.00274022	0.0477322
ENSMUSG00000020399	Havcr2	4449.67	2.30877	0.772747	2.98774	0.00281047	0.0484629
ENSMUSG00000001827	Folr1	1517.1	6.62636	2.21849	2.98688	0.00281842	0.0485511

## Sheet: DOWN log2FC <-2
PF4_EGFplus_v_NaCl_EGFplus
ensembl	gene name	baseMean	log2FoldChange	lfcSE	stat	pvalue	padj
ENSMUSG00000054065	Pkp3	511.216	-27.1676	1.7747	-15.3083	6.72833e-53	1.15209e-48
ENSMUSG00000030616	Sytl2	602.516	-23.9945	1.70708	-14.0559	7.08488e-45	6.06572e-41
ENSMUSG00000020160	Meis1	201.93	-24.2154	1.7347	-13.9594	2.7574e-44	1.57383e-40
ENSMUSG00000049336	Tenm2	161.225	-24.5758	1.77376	-13.8552	1.18296e-43	5.06395e-40
ENSMUSG00000068696	Gpr88	186.75	-22.1484	1.63802	-13.5215	1.16763e-41	3.99868e-38
ENSMUSG00000005251	Ripk4	862.565	-26.9036	2.00273	-13.4335	3.84896e-41	1.09843e-37
ENSMUSG00000045967	Gpr158	571.305	-22.57	1.72219	-13.1054	3.0676e-39	7.50378e-36
ENSMUSG00000023132	Gzma	210.598	-24.0464	1.88862	-12.7322	3.91451e-37	8.37853e-34
ENSMUSG00000031789	Cngb1	134.845	-25.6018	2.01754	-12.6896	6.75291e-37	1.28478e-33
ENSMUSG00000042604	Kcna4	257.073	-22.8599	1.82902	-12.4984	7.61477e-36	1.30388e-32
ENSMUSG00000030092	Cntn6	366.674	-22.7569	1.83692	-12.3886	3.01142e-35	4.68768e-32
ENSMUSG00000040254	Sema3d	390.978	-23.1333	1.86911	-12.3766	3.49639e-35	4.98905e-32
ENSMUSG00000017607	Tns4	271.981	-26.0359	2.11471	-12.3118	7.82269e-35	1.03037e-31
ENSMUSG00000079243	Xirp1	138.791	-24.3942	1.98641	-12.2805	1.15225e-34	1.40928e-31
ENSMUSG00000000817	Fasl	108.798	-24.1578	1.97924	-12.2056	2.90267e-34	3.3135e-31
ENSMUSG00000000791	Il12rb1	221.564	-22.789	1.88099	-12.1155	8.74641e-34	9.3603e-31
ENSMUSG00000034145	Tmem63c	184.871	-22.3022	1.8883	-11.8107	3.4351e-32	2.94096e-29
ENSMUSG00000030406	Gipr	132.954	-21.1692	1.79539	-11.7909	4.34848e-32	3.54567e-29
ENSMUSG00000041710	Trpc5	80.0227	-22.4683	1.92965	-11.6437	2.46946e-31	1.92203e-28
ENSMUSG00000020701	Tmem132e	376.145	-22.827	1.98828	-11.4808	1.64787e-30	1.22681e-27
ENSMUSG00000029334	Prkg2	431.466	-22.786	2.00503	-11.3644	6.28651e-30	4.14015e-27
ENSMUSG00000027861	Casq2	185.378	-25.5302	2.26892	-11.2522	2.25975e-29	1.4331e-26
ENSMUSG00000067860	Zic3	155.959	-23.0257	2.05695	-11.1941	4.35789e-29	2.66501e-26
ENSMUSG00000022584	Ly6c2	71.5724	-23.1881	2.09019	-11.0937	1.34541e-28	7.94398e-26
ENSMUSG00000030137	Tuba8	74.829	-24.5511	2.21752	-11.0714	1.72593e-28	9.53326e-26
ENSMUSG00000019852	Arfgef3	331.726	-22.6241	2.06907	-10.9344	7.8928e-28	4.09541e-25
ENSMUSG00000005465	Il27ra	95.8992	-24.1153	2.22538	-10.8365	2.31162e-27	1.16417e-24
ENSMUSG00000090559	Gm17137	27.8865	-22.9857	2.13851	-10.7485	6.02586e-27	2.94802e-24
ENSMUSG00000030672	Mylpf	43.1455	-20.5366	1.92426	-10.6725	1.36933e-26	6.33702e-24
ENSMUSG00000076749	Trgc1	48.5204	-23.6203	2.23985	-10.5455	5.32926e-26	2.40139e-23
ENSMUSG00000074604	Mgst2	52.81	-24.5231	2.35492	-10.4136	2.15049e-25	9.44176e-23
ENSMUSG00000059854	Hydin	100.048	-24.0444	2.32183	-10.3558	3.93875e-25	1.68608e-22
ENSMUSG00000040136	Abcc8	167.352	-23.8651	2.3621	-10.1033	5.33872e-24	2.17654e-21
ENSMUSG00000032203	None	129.112	-23.7972	2.36615	-10.0573	8.52647e-24	3.39532e-21
ENSMUSG00000044361	BC024139	145.247	-23.2568	2.33313	-9.96805	2.10321e-23	8.18485e-21
ENSMUSG00000063296	Tmem117	92.2116	-22.5508	2.27444	-9.91487	3.58708e-23	1.36492e-20
ENSMUSG00000047485	Klhl34	75.7401	-22.8688	2.33498	-9.79399	1.1948e-22	4.4475e-20
ENSMUSG00000027224	Duoxa1	69.2271	-24.1912	2.50959	-9.6395	5.44524e-22	1.90283e-19
ENSMUSG00000030769	Slc5a11	142.406	-22.2665	2.33571	-9.53309	1.52667e-21	5.22825e-19
ENSMUSG00000028755	Cda	25.7081	-23.2549	2.48448	-9.36006	7.9695e-21	2.54586e-18
ENSMUSG00000047033	Pcdhb15	87.9317	-23.803	2.58584	-9.20512	3.41297e-20	9.90514e-18
ENSMUSG00000035279	Ssc5d	87.5943	-24.1517	2.6298	-9.18386	4.15893e-20	1.18689e-17
ENSMUSG00000028661	Epha8	127.728	-22.9307	2.53972	-9.02882	1.73536e-19	4.79267e-17
ENSMUSG00000016283	H2-M2	44.7685	-22.4162	2.48794	-9.00997	2.06116e-19	5.60209e-17
ENSMUSG00000036040	Adamtsl2	111.687	-23.2358	2.5933	-8.95992	3.24927e-19	8.55956e-17
ENSMUSG00000021509	Slc25a48	44.7491	-21.8224	2.44456	-8.92692	4.38027e-19	1.13028e-16
ENSMUSG00000036334	Igsf10	92.9355	-23.2094	2.60024	-8.92586	4.42262e-19	1.13028e-16
ENSMUSG00000022997	Wnt1	83.626	-23.5448	2.64113	-8.91466	4.89333e-19	1.23218e-16
ENSMUSG00000045314	Sowahb	113.599	-25.1983	2.82931	-8.90618	5.28227e-19	1.31085e-16
ENSMUSG00000046008	Pnlip	117.263	-21.9068	2.46365	-8.89199	6.00227e-19	1.46824e-16
ENSMUSG00000031445	Proz	40.7371	-22.8039	2.57057	-8.87114	7.23983e-19	1.74602e-16
ENSMUSG00000071001	Hrct1	44.219	-22.2424	2.50874	-8.86595	7.58542e-19	1.77925e-16
ENSMUSG00000076937	Iglc2	32.7562	-22.3482	2.5281	-8.83991	9.57945e-19	2.21661e-16
ENSMUSG00000032419	Tbx18	66.7771	-24.7382	2.80116	-8.83142	1.03352e-18	2.3596e-16
ENSMUSG00000025934	Gsta3	82.0388	-25.0896	2.8549	-8.78824	1.51925e-18	3.42291e-16
ENSMUSG00000027219	Slc28a2	88.1955	-22.6818	2.60907	-8.69345	3.51603e-18	7.81882e-16
ENSMUSG00000034687	Fras1	81.232	-25.2813	2.90961	-8.68889	3.66011e-18	8.03488e-16
ENSMUSG00000073988	Ttpa	25.2074	-21.9947	2.54169	-8.65354	4.9924e-18	1.06856e-15
ENSMUSG00000091694	Apol11b	76.4701	-21.6211	2.50726	-8.62338	6.50051e-18	1.35742e-15
ENSMUSG00000043635	Adamts3	78.5896	-21.9754	2.55846	-8.58931	8.7493e-18	1.80499e-15
ENSMUSG00000026147	Col9a1	43.3013	-23.8536	2.82888	-8.43218	3.39274e-17	6.83458e-15
ENSMUSG00000043621	Ubxn10	92.1355	-24.3496	2.88852	-8.42979	3.46276e-17	6.89451e-15
ENSMUSG00000076757	Trgc4	46.3135	-23.2061	2.80351	-8.27753	1.25755e-16	2.39256e-14
ENSMUSG00000036915	Kirrel2	69.6388	-21.5118	2.60436	-8.25993	1.45754e-16	2.74258e-14
ENSMUSG00000026312	Cdh7	56.0226	-21.9163	2.65902	-8.24227	1.68973e-16	3.14493e-14
ENSMUSG00000032899	Styk1	39.8773	-23.3649	2.84017	-8.2266	1.92607e-16	3.54624e-14
ENSMUSG00000009654	Oit3	52.6942	-23.3986	2.85187	-8.20467	2.31234e-16	4.21214e-14
ENSMUSG00000074417	Pira12	39.3565	-23.032	2.83051	-8.13704	4.05068e-16	7.15049e-14
ENSMUSG00000048534	Jaml	36.2168	-23.0007	2.84567	-8.08269	6.33552e-16	1.10697e-13
ENSMUSG00000071679	Rtl4	69.5114	-22.9953	2.84723	-8.07637	6.67259e-16	1.15409e-13
ENSMUSG00000074676	Foxs1	62.6249	-22.7276	2.8271	-8.03918	9.04388e-16	1.54858e-13
ENSMUSG00000023484	Prph	31.9652	-22.5512	2.81823	-8.0019	1.22519e-15	2.05675e-13
ENSMUSG00000036510	Cdh8	46.5284	-22.8472	2.88428	-7.92127	2.35092e-15	3.90823e-13
ENSMUSG00000025916	Ppp1r42	34.7323	-22.0763	2.78908	-7.91528	2.46689e-15	4.0616e-13
ENSMUSG00000026581	Sell	55.96	-21.7806	2.75821	-7.89664	2.86512e-15	4.67233e-13
ENSMUSG00000038204	Asb10	70.2334	-24.6749	3.16576	-7.79431	6.47634e-15	1.0268e-12
ENSMUSG00000029727	Cyp3a13	78.0774	-24.9152	3.22628	-7.72257	1.14005e-14	1.79092e-12
ENSMUSG00000006143	Upk3bl	19.3975	-23.1952	3.02314	-7.67254	1.68618e-14	2.62476e-12
ENSMUSG00000046167	Gldn	46.1441	-23.7658	3.15111	-7.54204	4.62671e-14	6.94939e-12
ENSMUSG00000024053	Emilin2	118.028	-24.1572	3.22467	-7.49139	6.81492e-14	1.00596e-11
ENSMUSG00000048617	Rtbdn	18.9347	-22.3476	2.98894	-7.47678	7.61678e-14	1.11472e-11
ENSMUSG00000063704	Mapk15	32.5542	-23.0881	3.11162	-7.41997	1.1715e-13	1.65782e-11
ENSMUSG00000092586	Ly6g6c	118.848	-26.1626	3.5303	-7.41086	1.2548e-13	1.74682e-11
ENSMUSG00000028841	Cnksr1	58.5368	-24.6435	3.35648	-7.34205	2.10351e-13	2.88147e-11
ENSMUSG00000041538	H2-Ob	262.59	-9.76844	1.33394	-7.32302	2.42448e-13	3.24331e-11
ENSMUSG00000046826	Fam187b	27.9621	-22.4529	3.09731	-7.24918	4.19304e-13	5.56569e-11
ENSMUSG00000044933	Sstr3	29.4669	-23.1573	3.20259	-7.23082	4.80081e-13	6.3234e-11
ENSMUSG00000059361	Nrsn2	18.9768	-22.2794	3.09916	-7.18885	6.53377e-13	8.47559e-11
ENSMUSG00000041347	Bdkrb1	28.6593	-23.0485	3.20759	-7.18563	6.68987e-13	8.60563e-11
ENSMUSG00000046491	C1qtnf2	26.8099	-22.3777	3.11462	-7.18472	6.73453e-13	8.60563e-11
ENSMUSG00000086965	Rtl10	38.4799	-22.7044	3.17828	-7.14361	9.09112e-13	1.14461e-10
ENSMUSG00000098101	Gm27006	24.2407	-22.4849	3.15822	-7.11947	1.08341e-12	1.35411e-10
ENSMUSG00000024215	Spdef	22.1393	-22.4845	3.17656	-7.07825	1.45989e-12	1.78954e-10
ENSMUSG00000029716	Tfr2	33.2178	-22.5262	3.18259	-7.07794	1.46315e-12	1.78954e-10
ENSMUSG00000007591	Tssk4	33.1417	-23.7025	3.35211	-7.07093	1.539e-12	1.86896e-10
ENSMUSG00000039704	Lmbrd2	24.1235	-22.0924	3.13812	-7.04003	1.92197e-12	2.3176e-10
ENSMUSG00000023828	Slc22a3	26.7892	-21.8014	3.09817	-7.03686	1.96618e-12	2.35433e-10
ENSMUSG00000028327	Stra6l	20.0759	-21.9022	3.11474	-7.03178	2.03919e-12	2.4248e-10
ENSMUSG00000045498	Pcdhb3	91.0347	-22.6142	3.22647	-7.00897	2.40074e-12	2.83503e-10
ENSMUSG00000034881	Tbxa2r	37.7486	-22.076	3.17002	-6.96401	3.30716e-12	3.82625e-10
ENSMUSG00000026535	Ifi202b	35.5819	-24.1476	3.47073	-6.95749	3.46377e-12	3.98054e-10
ENSMUSG00000047293	Gpr15	29.0263	-21.9276	3.19822	-6.85619	7.07211e-12	7.91475e-10
ENSMUSG00000092390	Gm20541	11.1588	-22.4019	3.26859	-6.8537	7.1965e-12	8.00167e-10
ENSMUSG00000069830	Nlrp1a	23.5294	-22.265	3.25008	-6.85061	7.35358e-12	8.12357e-10
ENSMUSG00000071716	Apol7e	55.0098	-23.5831	3.45524	-6.82531	8.77326e-12	9.62978e-10
ENSMUSG00000050963	Kcns2	18.7276	-21.2231	3.11983	-6.80266	1.02705e-11	1.12014e-09
ENSMUSG00000030559	Rab38	64.5329	-24.1436	3.59799	-6.71028	1.94246e-11	2.09187e-09
ENSMUSG00000028539	Artn	27.4889	-23.7614	3.54605	-6.7008	2.07276e-11	2.21824e-09
ENSMUSG00000075502	Kbtbd6	21.5657	-22.5348	3.39392	-6.63976	3.14204e-11	3.32105e-09
ENSMUSG00000051331	Cacna1c	60.9612	-18.2823	2.75389	-6.63871	3.16434e-11	3.32411e-09
ENSMUSG00000027577	Chrna4	327.886	-9.10911	1.37636	-6.61828	3.63404e-11	3.77125e-09
ENSMUSG00000063975	Slco1a5	23.8204	-23.0495	3.50382	-6.57838	4.756e-11	4.89851e-09
ENSMUSG00000005824	Tnfsf14	29.0232	-23.0056	3.5152	-6.54462	5.96487e-11	6.07955e-09
ENSMUSG00000030730	Atp2a1	11.5809	-22.283	3.40753	-6.53935	6.17863e-11	6.26016e-09
ENSMUSG00000043931	Gimap7	43.3136	-22.8667	3.49826	-6.5366	6.29349e-11	6.33902e-09
ENSMUSG00000035773	Kiss1r	122.21	-8.92792	1.36705	-6.5308	6.5419e-11	6.5507e-09
ENSMUSG00000059816	Shisal2a	16.4453	-22.2005	3.40278	-6.52422	6.83543e-11	6.7655e-09
ENSMUSG00000012350	Ehf	248.552	-27.1327	4.16462	-6.51505	7.26646e-11	7.15078e-09
ENSMUSG00000049719	Prss46	12.8188	-22.3323	3.46288	-6.44907	1.12541e-10	1.09491e-08
ENSMUSG00000019767	Ccdc170	26.1621	-22.6694	3.52404	-6.43279	1.25285e-10	1.21201e-08
ENSMUSG00000056133	Unc93a2	18.1619	-22.5953	3.53297	-6.39554	1.59977e-10	1.53032e-08
ENSMUSG00000026866	Kynu	15.3223	-22.3098	3.49797	-6.37794	1.79487e-10	1.68999e-08
ENSMUSG00000041287	Sox15	35.0154	-24.3575	3.8191	-6.37782	1.79629e-10	1.68999e-08
ENSMUSG00000002565	Scin	17.2945	-22.9877	3.61169	-6.3648	1.95544e-10	1.82967e-08
ENSMUSG00000061371	Zfp873	17.1443	-22.3395	3.51703	-6.35182	2.12783e-10	1.98015e-08
ENSMUSG00000005202	Shbg	13.7735	-22.2126	3.49875	-6.34872	2.1712e-10	2.00959e-08
ENSMUSG00000022342	Kcnv1	43.3781	-22.4586	3.54847	-6.32909	2.46605e-10	2.27023e-08
ENSMUSG00000029149	Krtcap3	9.37207	-22.158	3.50232	-6.32667	2.50501e-10	2.29376e-08
ENSMUSG00000041481	Serpina3g	105.185	-22.6925	3.59174	-6.31797	2.65017e-10	2.41377e-08
ENSMUSG00000027996	Sfrp2	34.8259	-21.4173	3.39169	-6.31464	2.70792e-10	2.45331e-08
ENSMUSG00000058022	Adtrp	20.4208	-22.7894	3.6107	-6.31162	2.76123e-10	2.48845e-08
ENSMUSG00000030336	Cd27	108.007	-5.82848	0.929858	-6.26814	3.65393e-10	3.25866e-08
ENSMUSG00000022357	Klhl38	19.6002	-21.7226	3.47093	-6.25844	3.88844e-10	3.44984e-08
ENSMUSG00000074006	Omp	34.6327	-22.56	3.60943	-6.2503	4.0966e-10	3.59723e-08
ENSMUSG00000063767	S100a7a	31.2139	-24.1229	3.86443	-6.24229	4.31205e-10	3.7671e-08
ENSMUSG00000026308	Klhl30	18.1214	-21.6144	3.48394	-6.204	5.50474e-10	4.76917e-08
ENSMUSG00000037379	Spon2	61.2804	-25.1523	4.05491	-6.20292	5.54264e-10	4.76917e-08
ENSMUSG00000081225	Cyp2j12	875.524	-8.73429	1.41039	-6.19282	5.9099e-10	5.05976e-08
ENSMUSG00000027233	Patl2	12.178	-22.2169	3.60007	-6.17125	6.77521e-10	5.74316e-08
ENSMUSG00000045246	Kcng4	29.9769	-23.0318	3.77743	-6.09721	1.07933e-09	9.01533e-08
ENSMUSG00000035131	Brinp3	754.538	-7.729	1.28198	-6.02895	1.65024e-09	1.36508e-07
ENSMUSG00000019866	Crybg1	181.354	-10.7929	1.79324	-6.01866	1.75862e-09	1.44081e-07
ENSMUSG00000067149	Jchain	58.8456	-25.0188	4.16475	-6.00729	1.88654e-09	1.53096e-07
ENSMUSG00000033453	Adamts15	478.636	-8.56615	1.4281	-5.9983	1.99394e-09	1.60292e-07
ENSMUSG00000084033	Gm7645	20.1743	-22.4215	3.74793	-5.98236	2.1993e-09	1.75548e-07
ENSMUSG00000050520	Cldn8	12.3684	-22.8118	3.81341	-5.98199	2.20422e-09	1.75548e-07
ENSMUSG00000023918	Adgrf4	45.8168	-24.7813	4.16477	-5.95022	2.67785e-09	2.11303e-07
ENSMUSG00000021721	Htr1a	63.4514	-24.25	4.12575	-5.87771	4.15975e-09	3.26732e-07
ENSMUSG00000024842	Cabp4	9.66255	-22.4762	3.84775	-5.84138	5.17688e-09	4.02926e-07
ENSMUSG00000063754	Gm10136	64.9842	-6.15156	1.05582	-5.82635	5.66523e-09	4.36963e-07
ENSMUSG00000044037	Als2cl	388.587	-8.7324	1.49916	-5.82486	5.71591e-09	4.38895e-07
ENSMUSG00000042581	Thsd7b	1567.47	-7.78779	1.339	-5.81611	6.0232e-09	4.60425e-07
ENSMUSG00000048304	Slitrk3	416.06	-7.21653	1.24797	-5.7826	7.35551e-09	5.54839e-07
ENSMUSG00000026971	Itgb6	62.2115	-24.0445	4.16481	-5.77326	7.77546e-09	5.83944e-07
ENSMUSG00000020867	Spata20	29.2826	-23.8895	4.16497	-5.73583	9.70387e-09	7.19305e-07
ENSMUSG00000056071	S100a9	50.2269	-22.8712	3.9912	-5.7304	1.00194e-08	7.39493e-07
ENSMUSG00000048910	None	112.421	-23.8438	4.16498	-5.72484	1.03532e-08	7.60846e-07
ENSMUSG00000051599	Pcdhb2	65.2544	-23.2945	4.07213	-5.72047	1.06227e-08	7.77318e-07
ENSMUSG00000040035	Disp2	2855.37	-8.58067	1.50376	-5.70616	1.15553e-08	8.38398e-07
ENSMUSG00000091408	Gm6728	10.956	-22.4451	3.94941	-5.68314	1.32243e-08	9.51426e-07
ENSMUSG00000020620	Abca8b	417.593	-8.53667	1.50241	-5.68199	1.33138e-08	9.53856e-07
ENSMUSG00000023945	Slc5a7	50.746	-15.9885	2.81479	-5.68018	1.34556e-08	9.6e-07
ENSMUSG00000087075	Lbhd2	7.7888	-21.8888	3.85637	-5.67602	1.37868e-08	9.79549e-07
ENSMUSG00000069581	Tspear	11.7688	-22.3961	3.94995	-5.66996	1.42834e-08	1.01064e-06
ENSMUSG00000020908	Myh3	22.1778	-22.8066	4.04399	-5.63962	1.70423e-08	1.19597e-06
ENSMUSG00000033187	BC016579	17.0177	-23.4548	4.16513	-5.63124	1.78914e-08	1.25043e-06
ENSMUSG00000061462	Obscn	21.2009	-23.4	4.16518	-5.61801	1.93164e-08	1.34453e-06
ENSMUSG00000014453	Blk	23.8498	-23.3508	4.16516	-5.60623	2.06783e-08	1.4335e-06
ENSMUSG00000031312	Itgb1bp2	8.3306	-21.7233	3.88439	-5.59245	2.23886e-08	1.5458e-06
ENSMUSG00000050395	Tnfsf15	16.7613	-23.2191	4.16519	-5.57457	2.48143e-08	1.69958e-06
ENSMUSG00000042385	Gzmk	18.1672	-22.6787	4.0755	-5.56464	2.62696e-08	1.77792e-06
ENSMUSG00000030109	Slc6a12	18.0553	-23.1659	4.1652	-5.56178	2.67041e-08	1.80021e-06
ENSMUSG00000052180	Serpinb6c	25.5288	-23.1537	4.16525	-5.55879	2.71655e-08	1.82414e-06
ENSMUSG00000036131	Frmd7	42.009	-18.7669	3.38327	-5.54696	2.90686e-08	1.9443e-06
ENSMUSG00000041660	Bbox1	16.648	-23.0779	4.16535	-5.54044	3.01714e-08	2.00242e-06
ENSMUSG00000036853	Mcoln3	24.117	-23.0702	4.16525	-5.53872	3.04697e-08	2.00916e-06
ENSMUSG00000050824	Sstr5	15.1712	-23.0694	4.16529	-5.5385	3.05076e-08	2.00916e-06
ENSMUSG00000024132	Eci1	34.8646	-23.0643	4.16528	-5.53727	3.0723e-08	2.01559e-06
ENSMUSG00000026989	Dapl1	15.7037	-23.0422	4.1653	-5.53195	3.16692e-08	2.06974e-06
ENSMUSG00000024032	Tff1	13.0213	-22.972	4.16525	-5.51517	3.48447e-08	2.25149e-06
ENSMUSG00000074194	Zfp791	21.9488	-22.9555	4.16534	-5.51107	3.56663e-08	2.29592e-06
ENSMUSG00000042357	Gjb5	11.6045	-22.9341	4.16533	-5.50595	3.67189e-08	2.35482e-06
ENSMUSG00000084353	Gm15452	11.8054	-22.9144	4.16532	-5.50123	3.77147e-08	2.40966e-06
ENSMUSG00000016150	Tenm1	188.192	-7.34294	1.33747	-5.49015	4.01587e-08	2.55628e-06
ENSMUSG00000057719	Sh3rf2	25.1237	-22.8485	4.16538	-5.48534	4.12682e-08	2.61717e-06
ENSMUSG00000036587	Fut7	25.1994	-22.0491	4.02159	-5.48267	4.18943e-08	2.64707e-06
ENSMUSG00000090176	Cd200r2	22.3478	-22.6401	4.1535	-5.45086	5.01267e-08	3.15559e-06
ENSMUSG00000034783	Cd207	16.0162	-22.6982	4.1655	-5.44909	5.06278e-08	3.17269e-06
ENSMUSG00000062073	Gm10109	18.9163	-22.6961	4.1655	-5.4486	5.07689e-08	3.17269e-06
ENSMUSG00000082711	Gm12987	4.93569	-21.3097	3.91184	-5.44749	5.10855e-08	3.18086e-06
ENSMUSG00000075023	Accsl	12.3531	-22.6792	4.16552	-5.4445	5.1952e-08	3.2231e-06
ENSMUSG00000058921	Slc10a5	8.92787	-22.6394	4.16556	-5.43491	5.48244e-08	3.38902e-06
ENSMUSG00000097271	Gm9903	16.261	-22.622	4.16555	-5.43074	5.61205e-08	3.45666e-06
ENSMUSG00000031958	Ldhd	271.524	-8.32165	1.53276	-5.42918	5.66124e-08	3.47446e-06
ENSMUSG00000009900	Wnt3a	9.31344	-22.6097	4.16551	-5.42783	5.70424e-08	3.48835e-06
ENSMUSG00000046169	Adamts6	13.6602	-22.6048	4.16557	-5.42658	5.74438e-08	3.50039e-06
ENSMUSG00000053541	Gvin-ps6	30.6092	-22.1678	4.08786	-5.42284	5.86604e-08	3.54927e-06
ENSMUSG00000079363	Gbp4	24.6941	-22.5176	4.16562	-5.40558	6.46002e-08	3.89489e-06
ENSMUSG00000045036	Tmem232	12.6904	-18.0777	3.35163	-5.39369	6.90265e-08	4.13266e-06
ENSMUSG00000022181	C6	7.97787	-22.4486	4.16572	-5.38889	7.08956e-08	4.22977e-06
ENSMUSG00000027401	Tgm3	9.02561	-22.4378	4.16573	-5.38628	7.19296e-08	4.27656e-06
ENSMUSG00000045493	Bhlhe23	16.3715	-22.4262	4.1657	-5.38353	7.30375e-08	4.32741e-06
ENSMUSG00000001504	Irx2	15.2041	-22.3877	4.16564	-5.37437	7.68498e-08	4.53758e-06
ENSMUSG00000022715	Tmem114	13.1015	-22.3794	4.16579	-5.37217	7.77926e-08	4.57747e-06
ENSMUSG00000041014	Nrg3	252.58	-6.30752	1.17554	-5.36564	8.06621e-08	4.71587e-06
ENSMUSG00000081683	Fzd10	23.6996	-22.0583	4.11108	-5.36557	8.06955e-08	4.71587e-06
ENSMUSG00000026115	None	23.6684	-21.8528	4.08286	-5.35232	8.68319e-08	5.05722e-06
ENSMUSG00000095719	None	10.0461	-22.2753	4.16584	-5.34714	8.93568e-08	5.16911e-06
ENSMUSG00000020017	Hal	8.91181	-22.2713	4.16603	-5.34591	8.99621e-08	5.1866e-06
ENSMUSG00000000739	Sult5a1	146.446	-4.55796	0.85302	-5.34332	9.12595e-08	5.22621e-06
ENSMUSG00000082962	Gm10601	6.59626	-22.2166	4.1659	-5.33296	9.6623e-08	5.4966e-06
ENSMUSG00000040452	Cdh12	31.9545	-21.5392	4.04076	-5.33048	9.7955e-08	5.55392e-06
ENSMUSG00000076752	Trgc2	15.1582	-22.1995	4.16593	-5.32881	9.88572e-08	5.58657e-06
ENSMUSG00000000216	Scnn1g	10.7038	-22.196	4.16593	-5.32798	9.93131e-08	5.59387e-06
ENSMUSG00000027913	Crct1	6.69407	-22.1756	4.16588	-5.32314	1.01992e-07	5.72593e-06
ENSMUSG00000034117	Ptgdr2	22.9801	-16.0319	3.02174	-5.30553	1.12345e-07	6.26605e-06
ENSMUSG00000040525	Cblc	7.54352	-21.756	4.10195	-5.30383	1.13396e-07	6.30415e-06
ENSMUSG00000024972	Lgals12	11.0933	-22.0294	4.16608	-5.2878	1.23799e-07	6.81612e-06
ENSMUSG00000079494	Nat8f5	12.9919	-21.2382	4.01905	-5.28438	1.26131e-07	6.92222e-06
ENSMUSG00000066438	Plekhd1	8.04351	-21.5789	4.08891	-5.27742	1.31016e-07	7.14456e-06
ENSMUSG00000031139	Mcf2	18.8915	-21.1624	4.01159	-5.27532	1.32523e-07	7.18096e-06
ENSMUSG00000032318	Isl2	15.5286	-21.9152	4.16619	-5.26026	1.43853e-07	7.74588e-06
ENSMUSG00000033024	Klra9	14.7694	-21.8898	4.16625	-5.25407	1.48771e-07	7.98562e-06
ENSMUSG00000044453	Ffar1	8.93273	-21.8738	4.16627	-5.25021	1.51923e-07	8.1293e-06
ENSMUSG00000020793	Galr2	7.70579	-21.8674	4.16629	-5.24865	1.53215e-07	8.1729e-06
ENSMUSG00000044678	Ly6k	16.0809	-21.7865	4.16609	-5.22949	1.69977e-07	9.01088e-06
ENSMUSG00000079224	Gm6565	15.2814	-21.7606	4.16595	-5.22343	1.75636e-07	9.28215e-06
ENSMUSG00000048582	Gja3	19.1438	-21.7549	4.16639	-5.22151	1.77466e-07	9.35001e-06
ENSMUSG00000073010	Gm5127	7.64487	-21.714	4.16651	-5.21154	1.87276e-07	9.80651e-06
ENSMUSG00000041372	B4galnt3	11.1372	-21.6944	4.1665	-5.20685	1.92071e-07	9.99643e-06
ENSMUSG00000082938	Gm2810	6.57666	-21.6516	4.16659	-5.19648	2.03102e-07	1.05386e-05
ENSMUSG00000025105	Bnc1	16.3196	-21.5955	4.16668	-5.1829	2.1846e-07	1.13012e-05
ENSMUSG00000054003	Tdrd9	19.551	-21.5189	4.16677	-5.1644	2.41208e-07	1.2329e-05
ENSMUSG00000061815	Rufy4	13.1222	-21.511	4.16681	-5.16247	2.43712e-07	1.24199e-05
ENSMUSG00000051527	Usp29	26.5238	-21.4288	4.16684	-5.14269	2.70832e-07	1.36818e-05
ENSMUSG00000041754	Trem3	5.91031	-21.3583	4.16708	-5.12548	2.96784e-07	1.49027e-05
ENSMUSG00000018830	Myh11	30.5228	-21.2729	4.1672	-5.10484	3.3107e-07	1.65758e-05
ENSMUSG00000042256	Ptchd4	8.88208	-21.1357	4.16746	-5.07162	3.94448e-07	1.96913e-05
ENSMUSG00000079774	None	50.5175	-20.9429	4.16862	-5.02395	5.06204e-07	2.51239e-05
ENSMUSG00000035852	Misp	18.4124	-20.7543	4.16841	-4.97895	6.3931e-07	3.12769e-05
ENSMUSG00000048852	Gm12185	32.2953	-20.6703	4.16863	-4.95854	7.10247e-07	3.4452e-05
ENSMUSG00000044551	9930012K11Rik	228.098	-8.02224	1.62236	-4.94478	7.62283e-07	3.67678e-05
ENSMUSG00000037016	Frem2	173.205	-8.79073	1.78945	-4.91252	8.99118e-07	4.30045e-05
ENSMUSG00000042988	Notum	144.822	-9.53475	1.95262	-4.88305	1.04457e-06	4.95461e-05
ENSMUSG00000062778	Chia1	71.4607	-15.1909	3.12235	-4.86523	1.14327e-06	5.40778e-05
ENSMUSG00000044647	Csrnp3	474.729	-7.05177	1.45314	-4.85278	1.21744e-06	5.72698e-05
ENSMUSG00000023000	Dhh	28.1001	-18.798	3.88571	-4.83772	1.31339e-06	6.1614e-05
ENSMUSG00000053216	Btn2a2	16.3918	-19.9942	4.17143	-4.79312	1.64209e-06	7.57884e-05
ENSMUSG00000053161	Daw1	10.5881	-19.982	4.17168	-4.78993	1.66843e-06	7.67972e-05
ENSMUSG00000031872	Bean1	162.458	-8.68139	1.81444	-4.78461	1.71318e-06	7.86457e-05
ENSMUSG00000045083	Lingo2	558.88	-8.05052	1.68344	-4.78217	1.7341e-06	7.93929e-05
ENSMUSG00000090338	Gm17081	74.5008	-7.80074	1.63471	-4.77194	1.82461e-06	8.33141e-05
ENSMUSG00000047161	Chst9	14.2712	-18.4635	3.88552	-4.75187	2.01543e-06	9.17823e-05
ENSMUSG00000052496	Pkdrej	15.567	-18.821	3.96671	-4.74475	2.08768e-06	9.48206e-05
ENSMUSG00000031994	Adamts8	414.489	-7.74905	1.63613	-4.73621	2.17747e-06	9.86371e-05
ENSMUSG00000015829	Tnr	598.257	-8.14694	1.72735	-4.71644	2.40011e-06	0.00010815
ENSMUSG00000019888	Mgat4c	70.4936	-7.69167	1.6346	-4.70554	2.5319e-06	0.000113789
ENSMUSG00000044055	Otos	81.7177	-6.534	1.41562	-4.61565	3.9187e-06	0.000173834
ENSMUSG00000037578	Pkd2l1	729.329	-8.18317	1.7756	-4.60867	4.05252e-06	0.000179306
ENSMUSG00000034384	Barhl2	521.779	-7.07988	1.54711	-4.57619	4.73519e-06	0.000208434
ENSMUSG00000079330	Lemd1	30.2525	-7.23383	1.58149	-4.57405	4.7838e-06	0.000210034
ENSMUSG00000075307	Klhl41	10.9982	-15.1879	3.36695	-4.51089	6.45574e-06	0.000277743
ENSMUSG00000044519	Zfp488	306.112	-6.39593	1.43956	-4.44298	8.87208e-06	0.000377902
ENSMUSG00000026322	Htr4	69.4582	-18.5678	4.18214	-4.43977	9.00539e-06	0.000382629
ENSMUSG00000033061	Resp18	304.329	-6.75641	1.52213	-4.4388	9.04633e-06	0.000383417
ENSMUSG00000048540	Nhlh2	69.4718	-5.32226	1.2116	-4.39275	1.11928e-05	0.000469741
ENSMUSG00000049103	Ccr2	76.807	-10.0499	2.30225	-4.36522	1.26993e-05	0.000529077
ENSMUSG00000051354	Samd3	110.278	-8.10976	1.86845	-4.34036	1.42251e-05	0.000589773
ENSMUSG00000033498	Strc	13.5201	-18.1764	4.1907	-4.33732	1.44233e-05	0.000596057
ENSMUSG00000053025	Sv2b	155.14	-8.51176	1.96261	-4.33697	1.44463e-05	0.000596057
ENSMUSG00000041679	Lrrc29	18.0289	-17.7959	4.19959	-4.23754	2.25978e-05	0.000919102
ENSMUSG00000041468	Gpr12	100.224	-5.94384	1.40603	-4.22739	2.36422e-05	0.000957034
ENSMUSG00000045467	Ttll13	33.3582	-8.82766	2.09266	-4.2184	2.46044e-05	0.000993635
ENSMUSG00000058396	Gpr182	46.2021	-8.66734	2.06127	-4.20485	2.6126e-05	0.00105013
ENSMUSG00000034762	Glis1	54.3398	-6.09975	1.45286	-4.19845	2.6875e-05	0.00107019
ENSMUSG00000045689	Pcdhb4	124.35	-9.16841	2.22522	-4.12023	3.785e-05	0.00146963
ENSMUSG00000001281	Itgb7	437.03	-4.89284	1.19868	-4.08186	4.46769e-05	0.00171142
ENSMUSG00000030468	Siglecg	164.333	-7.13588	1.75377	-4.06887	4.72411e-05	0.00179758
ENSMUSG00000030283	St8sia1	189.572	-6.42891	1.58714	-4.05061	5.10837e-05	0.00192667
ENSMUSG00000096603	None	158.998	-9.54978	2.3784	-4.01522	5.93903e-05	0.00222039
ENSMUSG00000018126	Baiap2l2	109.803	-5.91032	1.47581	-4.0048	6.20706e-05	0.00231051
ENSMUSG00000028008	Asic5	301.276	-6.01509	1.51041	-3.98242	6.82163e-05	0.00250658
ENSMUSG00000091049	Gm1979	37.5902	-5.92768	1.4943	-3.96686	7.28251e-05	0.0026702
ENSMUSG00000033849	B3galt2	397.703	-3.39586	0.866009	-3.92128	8.80802e-05	0.00318858
ENSMUSG00000042564	Fam227a	76.3544	-6.61212	1.69156	-3.90888	9.27232e-05	0.00332851
ENSMUSG00000061099	Gapdhs	26.8733	-4.15048	1.06209	-3.90784	9.31253e-05	0.00333396
ENSMUSG00000001520	Nrip2	189.916	-3.46289	0.89179	-3.88308	0.000103142	0.00367578
ENSMUSG00000013415	Igf2bp1	38.3836	-8.37697	2.16402	-3.87102	0.000108381	0.00383432
ENSMUSG00000051678	Pcdhb6	149.153	-7.51892	1.96311	-3.83011	0.000128085	0.00443967
ENSMUSG00000047197	Gjd3	44.8158	-5.33664	1.39984	-3.81233	0.000137664	0.00473338
ENSMUSG00000024479	Mal2	479.839	-6.08964	1.60208	-3.80107	0.000144072	0.00491423
ENSMUSG00000047344	Lancl3	51.8771	-8.98057	2.36774	-3.79288	0.000148911	0.00504912
ENSMUSG00000097991	Gm7656	10.3737	-16.1041	4.24705	-3.79184	0.000149534	0.00506023
ENSMUSG00000056215	Lrguk	47.9899	-4.85282	1.2825	-3.78387	0.000154406	0.00517395
ENSMUSG00000083512	Gm12749	45.3908	-6.26143	1.65794	-3.77663	0.000158964	0.00528533
ENSMUSG00000019235	Rps6kl1	114.597	-6.45645	1.71696	-3.7604	0.000169642	0.00556472
ENSMUSG00000022408	Fam83f	88.9312	-8.92406	2.39043	-3.73324	0.000189036	0.0060729
ENSMUSG00000070471	Erich6	21.9959	-7.91936	2.13731	-3.7053	0.000211139	0.0066827
ENSMUSG00000002847	Pla1a	50.9584	-8.34278	2.25212	-3.70441	0.000211879	0.00669374
ENSMUSG00000001349	Cnn1	56.1787	-5.96248	1.61662	-3.68824	0.000225809	0.00704284
ENSMUSG00000025163	Cd7	238.818	-5.4343	1.47707	-3.6791	0.000234056	0.0072604
ENSMUSG00000081179	Gm13136	51.3551	-4.48097	1.22165	-3.66796	0.000244491	0.00748913
ENSMUSG00000089857	Zfp882	255.563	-4.15856	1.13557	-3.66208	0.000250173	0.00760873
ENSMUSG00000021611	Tert	101.832	-10.8871	2.98859	-3.64289	0.000269599	0.00812737
ENSMUSG00000030093	Wnt7a	417.791	-4.08247	1.12177	-3.63932	0.000273361	0.00821186
ENSMUSG00000002228	Ppm1j	147.786	-5.89198	1.62578	-3.6241	0.000289973	0.00862405
ENSMUSG00000039264	Gimap3	61.3868	-8.21004	2.26548	-3.62398	0.000290104	0.00862405
ENSMUSG00000068962	Zfp114	59.6436	-8.00059	2.21343	-3.61457	0.000300848	0.00885124
ENSMUSG00000033491	Prss35	31.9277	-7.76279	2.15309	-3.60542	0.000311646	0.0091219
ENSMUSG00000033007	Asic4	400.563	-5.01376	1.39139	-3.60343	0.00031404	0.009168
ENSMUSG00000041596	Nlrp5-ps	39.7703	-6.45875	1.79432	-3.59956	0.000318754	0.00928236
ENSMUSG00000048070	Pirt	31.3442	-15.1796	4.24705	-3.57416	0.000351359	0.0100945
ENSMUSG00000030108	Slc6a13	101.687	-6.84799	1.918	-3.57038	0.000356463	0.0102069
ENSMUSG00000029595	Lhx5	679.369	-4.75775	1.33626	-3.5605	0.000370145	0.0105457
ENSMUSG00000074472	Zfp872	23.9057	-15.0636	4.24142	-3.55154	0.000382989	0.0108755
ENSMUSG00000072494	Ppp1r3e	129.855	-4.07022	1.14795	-3.54563	0.000391682	0.011049
ENSMUSG00000071567	None	174.325	-4.85246	1.36962	-3.54294	0.0003957	0.0111257
ENSMUSG00000080021	Gm5915	37.87	-2.92905	0.833504	-3.51414	0.000441173	0.0121646
ENSMUSG00000036858	Ptcra	53.1952	-2.87582	0.821211	-3.50193	0.000461901	0.0126062
ENSMUSG00000019851	Perp	2575.04	-2.34496	0.671562	-3.4918	0.000479772	0.0129781
ENSMUSG00000058498	Rnf207	27.0775	-7.71027	2.21276	-3.48446	0.000493138	0.0132976
ENSMUSG00000021388	Aspn	55.8219	-5.58692	1.60567	-3.47949	0.000502365	0.0134828
ENSMUSG00000064329	Scn1a	144.328	-5.58531	1.6059	-3.47799	0.00050519	0.0135162
ENSMUSG00000038521	C1s1	92.1124	-8.77756	2.52921	-3.47047	0.000519544	0.0137925
ENSMUSG00000038295	Atg9b	90.8248	-5.06103	1.46197	-3.46179	0.000536599	0.0141773
ENSMUSG00000060969	Irx1	16.278	-7.13839	2.06853	-3.45095	0.000558609	0.0145454
ENSMUSG00000095746	None	6.77589	-4.85205	1.40798	-3.44611	0.000568723	0.0147549
ENSMUSG00000075031	H2bc3	37.9574	-5.15391	1.50594	-3.42238	0.00062075	0.0158643
ENSMUSG00000059187	Tafa1	114.223	-5.92187	1.73311	-3.41691	0.000633362	0.0161625
ENSMUSG00000038331	Satb2	42.1288	-6.3797	1.86797	-3.41531	0.00063709	0.0161816
ENSMUSG00000052415	Tchh	948.723	-3.62481	1.06149	-3.41483	0.000638212	0.0161816
ENSMUSG00000078877	Gm14295	686.914	-2.80387	0.822251	-3.41	0.000649633	0.0163568
ENSMUSG00000057551	Zfp317	62.4866	-8.63331	2.53204	-3.40962	0.000650527	0.0163568
ENSMUSG00000019312	Grb7	46.1258	-9.139	2.68957	-3.39793	0.000678967	0.0169722
ENSMUSG00000045709	Smkr-ps	22.4114	-6.19443	1.82538	-3.3935	0.000690048	0.0171242
ENSMUSG00000043932	Klri2	32.7059	-7.96857	2.3516	-3.38857	0.000702568	0.0173594
ENSMUSG00000058626	Capn11	57.1377	-7.48297	2.21323	-3.38102	0.000722169	0.0176893
ENSMUSG00000032625	Thsd7a	821.185	-4.77941	1.41376	-3.38065	0.000723152	0.0176893
ENSMUSG00000022219	Cideb	22.4801	-7.58693	2.25383	-3.36625	0.000761985	0.0185861
ENSMUSG00000040899	Ccr6	49.5442	-7.72933	2.29726	-3.36459	0.000766567	0.0186183
ENSMUSG00000026167	Wnt10a	169.632	-5.61399	1.67734	-3.34695	0.000817055	0.0195671
ENSMUSG00000021798	Ldb3	273.654	-6.35548	1.90173	-3.34195	0.00083192	0.0198952
ENSMUSG00000082088	Gm15753	22.2542	-6.65735	2.00265	-3.32427	0.000886497	0.0209084
ENSMUSG00000037833	Sh2d4b	28.3311	-8.26373	2.49168	-3.31653	0.00091142	0.0213784
ENSMUSG00000033213	AA467197	48.9566	-4.84607	1.46352	-3.31123	0.000928855	0.0216982
ENSMUSG00000026686	Lmx1a	143.899	-6.06696	1.84555	-3.28735	0.00101136	0.023339
ENSMUSG00000032094	Cd3d	71.7286	-4.29935	1.31478	-3.27002	0.00107541	0.0244221
ENSMUSG00000024600	Slc27a6	46.8045	-9.19899	2.839	-3.24022	0.00119439	0.0266296
ENSMUSG00000028457	Atp8b5	42.0756	-6.34786	1.96081	-3.23736	0.00120641	0.0268243
ENSMUSG00000072492	Gm10364	34.2932	-7.6903	2.38141	-3.22931	0.0012409	0.0273462
ENSMUSG00000001985	Grik3	217.995	-5.87191	1.8331	-3.20327	0.00135877	0.0294361
ENSMUSG00000036731	Cysrt1	29.1679	-3.20352	1.00742	-3.17991	0.0014732	0.0313362
ENSMUSG00000085603	Gm11346	33.5065	-6.9464	2.18802	-3.17474	0.0014997	0.0317391
ENSMUSG00000082920	Gm13864	18.5643	-6.49585	2.04751	-3.17256	0.00151104	0.0318223
ENSMUSG00000003271	Sult2b1	236.667	-5.5674	1.76198	-3.15974	0.0015791	0.0329356
ENSMUSG00000015854	Cd5l	25.772	-8.02062	2.5388	-3.15922	0.0015819	0.0329524
ENSMUSG00000056856	Jakmip3	139.615	-5.05737	1.60168	-3.15755	0.00159102	0.0330461
ENSMUSG00000026224	4933407L21Rik	41.5238	-6.14775	1.95268	-3.14837	0.00164183	0.0338594
ENSMUSG00000079235	Ccdc13	1426.83	-2.83681	0.901226	-3.14773	0.00164545	0.0338594
ENSMUSG00000046318	Ccbe1	42.534	-7.28103	2.31315	-3.14767	0.00164575	0.0338594
ENSMUSG00000043020	Dnai3	62.4428	-7.34891	2.33605	-3.14587	0.00165595	0.0339985
ENSMUSG00000037014	Sstr4	39.7177	-8.0788	2.57279	-3.14009	0.00168895	0.0343839
ENSMUSG00000032548	Slco2a1	160.532	-4.05501	1.30075	-3.11744	0.00182429	0.0365348
ENSMUSG00000060509	Xcr1	36.2841	-5.10364	1.63762	-3.11649	0.00183017	0.0366099
ENSMUSG00000027827	Kcnab1	213.005	-3.83102	1.23229	-3.10886	0.00187812	0.036922
ENSMUSG00000061048	Cdh3	112.263	-6.55089	2.10948	-3.10545	0.00189987	0.0371407
ENSMUSG00000020566	Atp6v1c2	11.4666	-4.90389	1.58151	-3.10076	0.00193026	0.037559
ENSMUSG00000026285	Pdcd1	552.267	-4.95961	1.60588	-3.08842	0.00201226	0.0387146
ENSMUSG00000039021	Ttc16	77.3116	-3.21737	1.04223	-3.087	0.00202188	0.0388123
ENSMUSG00000054256	Msi1	154.668	-2.44706	0.793665	-3.08325	0.00204755	0.0390426
ENSMUSG00000037375	Hhat	93.677	-5.39071	1.75318	-3.07482	0.0021063	0.0399152
ENSMUSG00000029204	Rhoh	18.3625	-6.83635	2.22871	-3.06741	0.00215924	0.0406359
ENSMUSG00000035653	Lrfn5	290.308	-5.81694	1.90519	-3.05321	0.00226407	0.0419447
ENSMUSG00000050108	Bpifc	39.0099	-6.30621	2.06584	-3.05261	0.00226857	0.0419447
ENSMUSG00000036815	Dpp10	417.301	-4.23826	1.38847	-3.05246	0.00226971	0.0419447
ENSMUSG00000050921	P2ry10	87.0838	-6.20502	2.03943	-3.04252	0.00234604	0.0429639
ENSMUSG00000025091	Pnliprp2	36.6641	-6.85963	2.26283	-3.03144	0.00243387	0.0440075
ENSMUSG00000042425	Frmpd3	19.3986	-7.83938	2.58955	-3.02731	0.00246742	0.0444265
ENSMUSG00000046747	Gm9812	91.9314	-2.29943	0.760377	-3.02407	0.00249402	0.0447173
ENSMUSG00000075581	Gm16409	6.82676	-2.69271	0.892594	-3.01673	0.0025552	0.0453866
ENSMUSG00000060467	Gm10080	7.82823	-2.97337	0.987216	-3.01188	0.00259638	0.0459463
ENSMUSG00000070687	Htr1d	53.3041	-6.76833	2.25476	-3.00179	0.00268394	0.0469428
ENSMUSG00000086564	Cd101	31.9056	-6.9975	2.33668	-2.99464	0.0027477	0.0477425
ENSMUSG00000044034	Npb	35.4912	-3.93694	1.31619	-2.99117	0.00277911	0.0480674
ENSMUSG00000074452	Pate2	20.7916	-5.35308	1.78998	-2.99058	0.00278452	0.0481123
ENSMUSG00000050830	Vwc2	77.642	-4.40321	1.47599	-2.98323	0.00285225	0.0490353

## Sheet: UNCHANGED
PF4_EGFplus_v_NaCl_EGFplus
ensembl	gene name	baseMean	log2FoldChange	lfcSE	stat	pvalue	padj
ENSMUSG00000030256	Bhlhe41	1703.73	-1.27119	0.254012	-5.00446	5.60194e-07	2.76432e-05
ENSMUSG00000021366	Hivep1	2721.2	1.68651	0.360872	4.67344	2.96202e-06	0.000132425
ENSMUSG00000020015	Cdk17	5148.2	1.01178	0.223347	4.53009	5.89596e-06	0.000255586
ENSMUSG00000041870	Ankrd13a	16130.9	1.22818	0.272755	4.50288	6.70398e-06	0.0002877
ENSMUSG00000005615	Pcyt1a	5279.35	1.10617	0.25299	4.37238	1.22898e-05	0.000513262
ENSMUSG00000061288	Taok3	3989.17	1.91898	0.450683	4.25793	2.06329e-05	0.000847236
ENSMUSG00000045980	Tmem104	2595.85	1.96005	0.466456	4.20199	2.64579e-05	0.0010585
ENSMUSG00000047126	Cltc	27482.8	1.65621	0.395751	4.18498	2.85186e-05	0.00113038
ENSMUSG00000015750	Aph1a	3904.4	1.22991	0.294958	4.16978	3.04887e-05	0.00119738
ENSMUSG00000058886	Deaf1	2781.3	0.785302	0.18839	4.1685	3.06615e-05	0.00120141
ENSMUSG00000028041	Adam15	12115.6	1.80668	0.439656	4.1093	3.9686e-05	0.00153743
ENSMUSG00000002981	Clptm1	3859.91	1.57242	0.382849	4.10715	4.00576e-05	0.00154832
ENSMUSG00000028149	Rap1gds1	5955.51	1.71664	0.418665	4.10027	4.12673e-05	0.00159148
ENSMUSG00000035517	Tdrd7	4267.87	1.851	0.453344	4.08299	4.44604e-05	0.00171025
ENSMUSG00000022200	Golph3	5158.77	1.35149	0.331041	4.08254	4.45467e-05	0.00171025
ENSMUSG00000027339	Rassf2	8962.85	1.10566	0.271724	4.06907	4.72009e-05	0.00179758
ENSMUSG00000032434	Cmtm6	16425.5	1.92401	0.474048	4.05869	4.93491e-05	0.00187362
ENSMUSG00000025034	Trim8	11502.1	1.28556	0.316917	4.05646	4.98219e-05	0.00188739
ENSMUSG00000024991	Eif3a	11896.8	0.898995	0.222682	4.03712	5.41121e-05	0.0020364
ENSMUSG00000065954	Tacc1	4438.01	1.66012	0.412101	4.02844	5.61481e-05	0.00210839
ENSMUSG00000056537	Rlim	6796.72	1.4501	0.362454	4.00079	6.31309e-05	0.00234488
ENSMUSG00000017670	Elmo2	6135.87	1.00078	0.253333	3.95047	7.79988e-05	0.0028477
ENSMUSG00000021823	Vcl	6077.65	1.22233	0.310264	3.93965	8.16017e-05	0.00297291
ENSMUSG00000055762	Eef1d	8386.53	-0.706525	0.180051	-3.92402	8.70841e-05	0.0031592
ENSMUSG00000032570	Atp2c1	9661.43	1.55339	0.396486	3.91789	8.93276e-05	0.00322691
ENSMUSG00000030447	Cyfip1	24979.5	1.86249	0.475589	3.91618	8.99618e-05	0.00324298
ENSMUSG00000024896	Minpp1	3233.24	1.10985	0.283745	3.91144	9.17492e-05	0.00330046
ENSMUSG00000007476	Lrrc8a	1045	1.7323	0.44333	3.90748	9.32644e-05	0.00333396
ENSMUSG00000022125	Cln5	4021.28	1.82388	0.469733	3.88281	0.000103256	0.00367578
ENSMUSG00000004207	Psap	86606.2	1.49846	0.386241	3.8796	0.000104628	0.00371691
ENSMUSG00000032020	Ubash3b	3414.87	1.47138	0.37987	3.87338	0.000107335	0.00380518
ENSMUSG00000002103	Acp2	6369.67	1.49098	0.385258	3.87009	0.000108795	0.00384103
ENSMUSG00000048807	Slc35e4	12169.3	1.6682	0.431753	3.8638	0.000111638	0.00393329
ENSMUSG00000039458	Mtmr12	2902.95	1.44014	0.373065	3.8603	0.000113249	0.00398187
ENSMUSG00000020741	Cluh	3968.33	1.81139	0.469368	3.85921	0.000113756	0.00399149
ENSMUSG00000020250	Txnrd1	20587.8	1.72904	0.449408	3.84736	0.000119396	0.00416378
ENSMUSG00000036180	Gatad2a	10796.4	1.1853	0.309428	3.83062	0.00012782	0.00443949
ENSMUSG00000020432	Tcn2	11028.6	1.78851	0.467456	3.82606	0.000130211	0.00450426
ENSMUSG00000032120	C2cd2l	2810.55	1.6854	0.440652	3.82479	0.000130885	0.00451844
ENSMUSG00000034247	Plekhm1	4691.95	1.88473	0.493348	3.82029	0.000133293	0.00459232
ENSMUSG00000020078	Vps26a	8073.46	1.03484	0.271706	3.80868	0.000139711	0.00478658
ENSMUSG00000034462	Pkd2	1764.21	1.50843	0.396061	3.80857	0.00013977	0.00478658
ENSMUSG00000026083	Eif5b	2124.77	1.10624	0.291387	3.79645	0.00014678	0.00499665
ENSMUSG00000056091	St3gal5	12917.9	1.21597	0.321036	3.78763	0.000152091	0.00512649
ENSMUSG00000036775	Decr2	1800.95	1.30723	0.345455	3.78408	0.000154279	0.00517395
ENSMUSG00000038733	Wdr26	5057.76	1.63253	0.431667	3.78191	0.000155627	0.00518451
ENSMUSG00000042082	Arsb	7693.32	1.55297	0.410632	3.78191	0.000155629	0.00518451
ENSMUSG00000024222	Fkbp5	6176.95	1.23883	0.328431	3.77198	0.000161957	0.00535365
ENSMUSG00000028382	Ptbp3	4299.77	1.66033	0.440861	3.76612	0.000165807	0.00547036
ENSMUSG00000025793	Hgs	11246.4	0.998211	0.265439	3.7606	0.000169504	0.00556472
ENSMUSG00000025384	Faap100	4397.88	1.08728	0.289235	3.75915	0.000170492	0.0055819
ENSMUSG00000097333	Zfp87	1220.28	1.20962	0.321869	3.75812	0.000171196	0.00559424
ENSMUSG00000027628	Aar2	4554.11	1.1054	0.295984	3.73466	0.000187971	0.00606144
ENSMUSG00000020843	Timm22	4149.85	-0.897789	0.240638	-3.73086	0.000190825	0.00611891
ENSMUSG00000033444	Specc1l	6925.51	1.4813	0.397259	3.72881	0.000192388	0.00615316
ENSMUSG00000038611	Phrf1	7224.79	1.75074	0.469614	3.72805	0.000192968	0.00615316
ENSMUSG00000046836	Brox	6002.49	1.30368	0.349696	3.72804	0.000192971	0.00615316
ENSMUSG00000024908	Ppp6r3	3513.54	1.52058	0.40797	3.72719	0.000193623	0.00616246
ENSMUSG00000029101	Rgs12	4376.44	1.49773	0.403696	3.71004	0.000207223	0.00657089
ENSMUSG00000023915	Tnfrsf21	11673.6	1.39463	0.376904	3.70023	0.000215406	0.00679262
ENSMUSG00000037253	Mex3c	4634.57	1.29216	0.349312	3.69916	0.000216315	0.00680876
ENSMUSG00000051391	Ywhag	15198.4	0.961657	0.260483	3.69182	0.000222652	0.00695708
ENSMUSG00000052296	Ppp6r1	11264.8	1.02662	0.278596	3.68496	0.000228741	0.00712132
ENSMUSG00000028234	Rps20	7119.35	-0.643822	0.175162	-3.67557	0.000237315	0.00734819
ENSMUSG00000029528	Pxn	9401.25	1.87779	0.511199	3.6733	0.000239438	0.00740053
ENSMUSG00000001441	Npepps	3288.7	1.54882	0.422225	3.66822	0.000244241	0.00748913
ENSMUSG00000020962	Gtf2a1	3624.5	1.64	0.447569	3.66424	0.000248078	0.0075719
ENSMUSG00000032754	Slc8b1	4795.66	1.6105	0.440992	3.652	0.00026021	0.00789995
ENSMUSG00000019790	Stxbp5	1939.53	1.80427	0.494229	3.65068	0.000261546	0.00792646
ENSMUSG00000032220	Myo1e	9640.39	1.88692	0.517315	3.64753	0.000264776	0.00799603
ENSMUSG00000075415	Fnbp1	13613.3	1.44239	0.396263	3.63999	0.000272649	0.00820488
ENSMUSG00000030536	Iqgap1	16990.9	1.63298	0.450541	3.62449	0.000289536	0.00862405
ENSMUSG00000027351	Spred1	7441.21	1.48436	0.409947	3.62085	0.000293632	0.00870554
ENSMUSG00000021451	Sema4d	8890.04	1.96776	0.543481	3.62065	0.000293862	0.00870554
ENSMUSG00000017132	Cyth1	12704.5	1.46138	0.403958	3.61766	0.000297278	0.00879153
ENSMUSG00000031095	Cul4b	1889.11	1.96771	0.54413	3.61625	0.000298897	0.00880897
ENSMUSG00000030671	Pde3b	3215.94	1.86868	0.517952	3.60783	0.000308771	0.00905324
ENSMUSG00000068328	Aup1	2375.92	0.938347	0.261067	3.59428	0.000325292	0.00944064
ENSMUSG00000035914	Cd276	3037.5	1.59351	0.444077	3.58836	0.000332767	0.00964125
ENSMUSG00000022361	Zhx1	3510.88	1.40654	0.392401	3.58445	0.000337794	0.00977035
ENSMUSG00000038780	Smurf1	5826.18	1.43813	0.40179	3.57931	0.000344505	0.00994764
ENSMUSG00000008206	Cers4	2513.23	1.50725	0.421241	3.57812	0.00034608	0.00995953
ENSMUSG00000022124	Fbxl3	3255.23	0.821855	0.230628	3.56355	0.000365875	0.0104589
ENSMUSG00000017707	Serinc3	58129.3	1.52171	0.427365	3.56069	0.000369882	0.0105457
ENSMUSG00000045962	Wnk1	8651.04	1.84021	0.517121	3.55857	0.000372873	0.0106058
ENSMUSG00000025026	Add3	1033.4	1.91176	0.538584	3.54961	0.000385806	0.0109373
ENSMUSG00000041112	Elmo1	10647.7	1.51104	0.426122	3.54603	0.000391086	0.011049
ENSMUSG00000028656	Cap1	3592.96	1.61322	0.455111	3.54467	0.000393105	0.011071
ENSMUSG00000009035	Tmem184b	3766.26	1.4301	0.40404	3.5395	0.000400887	0.0112531
ENSMUSG00000037965	Zc3h7a	3847.18	1.54859	0.437787	3.53732	0.000404207	0.0113277
ENSMUSG00000000253	Gmpr	1278.11	1.8189	0.514903	3.53252	0.00041162	0.0115166
ENSMUSG00000004891	Nes	6106.57	1.70562	0.483225	3.52965	0.000416106	0.0116173
ENSMUSG00000006740	Kif5b	9655.07	1.10559	0.313255	3.52935	0.000416574	0.0116173
ENSMUSG00000056234	Ncoa4	8769.22	1.29487	0.367222	3.52613	0.000421675	0.0117213
ENSMUSG00000020097	Sgpl1	22684.4	1.47637	0.418924	3.52421	0.000424751	0.0117686
ENSMUSG00000029729	Zkscan1	3196.49	1.40794	0.39978	3.52178	0.000428663	0.0118578
ENSMUSG00000020018	Snrpf	3772.92	-0.790639	0.224982	-3.51424	0.000441015	0.0121646
ENSMUSG00000021594	Srd5a1	2220.88	1.55399	0.442276	3.51363	0.000442032	0.0121687
ENSMUSG00000071415	Rpl23	8585.08	-0.663288	0.189	-3.50947	0.000449008	0.0123409
ENSMUSG00000036894	Rap2b	2560.1	1.7938	0.511242	3.50871	0.000450284	0.0123561
ENSMUSG00000019362	D8Ertd738e	8843.41	-0.725166	0.206703	-3.50825	0.000451064	0.0123577
ENSMUSG00000030681	Mvp	8155.16	1.56573	0.446869	3.50379	0.000458682	0.0125464
ENSMUSG00000062115	Rai1	1347.22	1.31218	0.375028	3.49888	0.000467225	0.0126989
ENSMUSG00000010205	Raver1	2085.85	1.35739	0.388073	3.49777	0.000469168	0.0127315
ENSMUSG00000053580	Tanc2	5394.13	1.69799	0.485738	3.49569	0.000472832	0.0128106
ENSMUSG00000047388	Atmin	2860.81	1.48572	0.426512	3.48342	0.000495059	0.0133285
ENSMUSG00000021929	Kpna3	5183.64	1.20677	0.346744	3.4803	0.000500858	0.0134634
ENSMUSG00000066151	Fkbp15	3697.43	1.39903	0.402334	3.47729	0.000506515	0.0135305
ENSMUSG00000005686	Ampd3	1811.58	1.60028	0.46232	3.46141	0.00053735	0.0141773
ENSMUSG00000045216	Hs6st1	5333.9	1.47213	0.425444	3.46023	0.000539712	0.0142177
ENSMUSG00000004535	Tax1bp1	14994.8	0.710648	0.205435	3.45924	0.00054171	0.0142357
ENSMUSG00000021109	Hif1a	10129.1	1.0546	0.30488	3.45906	0.000542058	0.0142357
ENSMUSG00000049659	Aftph	4577.76	0.992106	0.287306	3.45313	0.000554119	0.0144858
ENSMUSG00000069662	Marcks	32600.7	1.0653	0.308594	3.4521	0.000556248	0.0145193
ENSMUSG00000010608	Rbm25	6893.37	0.619147	0.179422	3.45079	0.00055895	0.0145454
ENSMUSG00000030101	Sumf1	2722.06	0.882393	0.256007	3.44675	0.000567369	0.0147421
ENSMUSG00000039703	Nploc4	8918.23	0.917029	0.266138	3.44569	0.000569606	0.0147555
ENSMUSG00000036054	Sugp2	3288.42	1.00975	0.293117	3.44486	0.000571354	0.0147784
ENSMUSG00000027340	Slc23a2	9828.21	1.73022	0.503906	3.43362	0.000595576	0.0153585
ENSMUSG00000042228	Lyn	16324.1	1.93596	0.564496	3.42954	0.000604616	0.0155579
ENSMUSG00000002083	Bbc3	1966.08	-0.826219	0.24109	-3.42701	0.000610259	0.0156664
ENSMUSG00000037049	Smpd1	7466.28	0.953251	0.278273	3.4256	0.000613442	0.0157245
ENSMUSG00000034707	Gns	13152.1	1.62052	0.474421	3.41579	0.000635976	0.0161816
ENSMUSG00000040268	Plekha1	7708.88	1.22142	0.357676	3.41487	0.000638115	0.0161816
ENSMUSG00000026811	St6galnac6	1694.19	1.00509	0.29439	3.41416	0.000639794	0.016182
ENSMUSG00000022558	Mroh1	3248.13	1.74407	0.511066	3.41261	0.000643441	0.016242
ENSMUSG00000031960	Aars	28698.5	0.827269	0.242434	3.41235	0.000644063	0.016242
ENSMUSG00000019194	Scn1b	1077.9	1.55939	0.458149	3.40366	0.000664884	0.0166842
ENSMUSG00000043391	2510009E07Rik	4703.5	1.24258	0.365098	3.40341	0.000665497	0.0166842
ENSMUSG00000078974	Sec61g	1764.61	-0.959411	0.282391	-3.39745	0.000680162	0.0169773
ENSMUSG00000055053	Nfic	4806.44	0.704972	0.207558	3.3965	0.000682532	0.0170116
ENSMUSG00000005103	Wdr1	24577.6	0.794897	0.234122	3.39523	0.000685709	0.0170639
ENSMUSG00000022094	Slc39a14	2511.77	1.52576	0.449431	3.39487	0.000686623	0.0170639
ENSMUSG00000036315	Polr1h	2520.59	-0.891441	0.262822	-3.3918	0.000694345	0.0172059
ENSMUSG00000028525	Pde4b	12487.8	1.1568	0.341099	3.39139	0.000695379	0.0172066
ENSMUSG00000039662	Icmt	3173.48	1.77761	0.525051	3.3856	0.000710239	0.0174985
ENSMUSG00000026596	Abl2	2151.65	1.46836	0.433765	3.38515	0.000711398	0.0175018
ENSMUSG00000031207	Msn	22930.7	1.53397	0.453343	3.38369	0.000715191	0.0175699
ENSMUSG00000028412	Slc44a1	33041.8	1.30506	0.385779	3.38291	0.000717209	0.0175942
ENSMUSG00000040430	Pitpnc1	2605.37	1.56857	0.464284	3.37846	0.000728929	0.0178052
ENSMUSG00000027742	Cog6	2221.05	0.802396	0.238444	3.36513	0.000765064	0.0186183
ENSMUSG00000027087	Itgav	4115.96	1.43124	0.425345	3.3649	0.000765727	0.0186183
ENSMUSG00000020027	Socs2	1363.48	1.61444	0.479999	3.36342	0.000769844	0.0186714
ENSMUSG00000018909	Arrb1	2832.46	1.21892	0.362611	3.36149	0.000775219	0.0187487
ENSMUSG00000005483	Dnajb1	14762.1	-0.964495	0.287199	-3.35828	0.000784299	0.0189415
ENSMUSG00000071650	Ganab	2370.62	1.78734	0.532691	3.35531	0.000792763	0.019119
ENSMUSG00000019302	Atp6v0a1	12201.4	1.06459	0.317477	3.35328	0.000798604	0.0192328
ENSMUSG00000027624	Epb41l1	2112.76	1.61561	0.482491	3.34847	0.000812579	0.0194871
ENSMUSG00000020841	Cpd	8071.71	1.8411	0.551989	3.33539	0.000851792	0.0203279
ENSMUSG00000037513	None	3114.49	1.05305	0.315759	3.335	0.000853005	0.0203279
ENSMUSG00000038866	Zcchc2	2064.24	1.60829	0.482273	3.33481	0.000853577	0.0203279
ENSMUSG00000092558	Med20	3296.01	1.09773	0.329255	3.33397	0.000856155	0.020361
ENSMUSG00000089872	Rps6kc1	3178.02	1.81687	0.54531	3.33181	0.000862836	0.0204915
ENSMUSG00000042688	Mapk6	11883.4	0.847319	0.254445	3.33007	0.000868233	0.0205911
ENSMUSG00000008668	Rps18	15558.7	-0.684363	0.205681	-3.3273	0.000876918	0.0207683
ENSMUSG00000034854	Mfsd12	10103.1	1.48502	0.446475	3.32609	0.000880745	0.0208301
ENSMUSG00000016664	Pacsin2	3066.92	1.93178	0.581306	3.32318	0.000889982	0.0209407
ENSMUSG00000026426	Arl8a	11278	0.804904	0.242217	3.32307	0.000890314	0.0209407
ENSMUSG00000030067	Foxp1	4544.42	1.24569	0.375277	3.3194	0.000902115	0.0211892
ENSMUSG00000020661	Dnmt3a	9753.01	1.29806	0.391439	3.31611	0.000912788	0.0213812
ENSMUSG00000023852	Chd1	3031.39	1.10579	0.333877	3.31198	0.000926392	0.0216702
ENSMUSG00000051319	Mtln	1579.72	-0.773454	0.233664	-3.31011	0.000932595	0.0217559
ENSMUSG00000042541	Sem1	9260.79	-0.788537	0.238798	-3.3021	0.000959634	0.0223258
ENSMUSG00000021189	Atxn3	1206.66	1.18199	0.35839	3.29806	0.000973565	0.0226192
ENSMUSG00000034807	Colgalt1	5577.67	1.10984	0.336668	3.29653	0.000978881	0.0227119
ENSMUSG00000022912	Pros1	4120.15	1.56377	0.475121	3.29132	0.000997198	0.0231056
ENSMUSG00000021188	Trip11	2502.12	1.37403	0.417692	3.28957	0.0010034	0.0231866
ENSMUSG00000040521	Tsfm	2055.93	-0.787917	0.239737	-3.28659	0.00101407	0.0233475
ENSMUSG00000029580	Actb	274182	0.68343	0.207952	3.28649	0.00101446	0.0233475
ENSMUSG00000028868	Wasf2	4484.61	1.24003	0.377404	3.28567	0.0010174	0.0233837
ENSMUSG00000043770	Gm12481	3345.55	-0.845721	0.257779	-3.2808	0.00103512	0.0237224
ENSMUSG00000006456	Rbm14	7063.06	1.02936	0.313784	3.28049	0.00103629	0.0237224
ENSMUSG00000060733	Ipmk	3287.39	1.08479	0.330823	3.27908	0.00104145	0.0238088
ENSMUSG00000056515	Rab31	19358.3	1.16508	0.355599	3.27638	0.00105149	0.0239741
ENSMUSG00000036698	Ago2	4112.67	1.75276	0.535728	3.27174	0.00106888	0.0243061
ENSMUSG00000020696	Rffl	3499	1.6504	0.505197	3.26684	0.00108754	0.0246648
ENSMUSG00000031865	Dctn1	18741.8	0.935425	0.286464	3.26542	0.00109301	0.0247444
ENSMUSG00000059182	Skap2	2179.71	1.60047	0.490161	3.26518	0.00109394	0.0247444
ENSMUSG00000068566	Myadm	8638.41	1.72587	0.529093	3.26195	0.00110649	0.0249954
ENSMUSG00000045664	Cdc42ep2	2456.42	1.92135	0.589259	3.26061	0.00111172	0.0250804
ENSMUSG00000068040	Tm9sf4	5305.53	0.832398	0.2555	3.25792	0.00112233	0.0252865
ENSMUSG00000058881	Zfp516	2520.16	1.79107	0.550595	3.25297	0.00114205	0.0256968
ENSMUSG00000001768	Rin2	10652.2	1.80725	0.556323	3.24856	0.00115991	0.0260303
ENSMUSG00000028465	Tln1	12880.7	1.26338	0.389674	3.24213	0.00118639	0.026555
ENSMUSG00000026181	Ppm1f	4989.65	1.83367	0.56588	3.24038	0.00119368	0.0266296
ENSMUSG00000050930	Map10	1580.35	1.89903	0.586727	3.23666	0.00120939	0.0268243
ENSMUSG00000021905	Dph3	5651.14	-0.791875	0.244716	-3.2359	0.0012126	0.0268516
ENSMUSG00000066036	Ubr4	4256.89	1.62005	0.500809	3.23488	0.00121695	0.0268876
ENSMUSG00000021998	Lcp1	25068.4	1.83421	0.567435	3.23246	0.00122731	0.0270815
ENSMUSG00000022175	Lrp10	10302.8	1.21886	0.377809	3.22613	0.00125476	0.0276159
ENSMUSG00000029178	Klf3	5451.77	1.06171	0.329148	3.22564	0.00125693	0.0276284
ENSMUSG00000024949	Sf1	14198.4	0.549529	0.170697	3.21932	0.00128495	0.028208
ENSMUSG00000060427	Zfp868	1807.4	0.932758	0.289861	3.21795	0.00129111	0.0283068
ENSMUSG00000032802	Srxn1	65148.6	1.12854	0.350935	3.21581	0.00130077	0.0284822
ENSMUSG00000015243	Abca1	5774.28	1.47681	0.459527	3.21376	0.00131009	0.0286241
ENSMUSG00000024431	Nr3c1	5463.43	1.28516	0.399908	3.21365	0.00131059	0.0286241
ENSMUSG00000022781	Pak2	6231.21	1.15981	0.361449	3.20879	0.00133293	0.0290748
ENSMUSG00000034390	Cmip	9284.99	1.13495	0.353758	3.20828	0.00133532	0.0290898
ENSMUSG00000044934	Zfp367	2947.12	1.01284	0.315736	3.20787	0.00133723	0.0290946
ENSMUSG00000026663	Atf6	4969.4	1.40542	0.438411	3.20572	0.00134725	0.0292753
ENSMUSG00000023088	Abcc1	4056.43	1.57903	0.492651	3.20517	0.00134982	0.029294
ENSMUSG00000048897	Zfp710	820.141	1.3249	0.413637	3.20305	0.00135981	0.0294361
ENSMUSG00000071654	Uqcc3	1818.6	-0.888521	0.277541	-3.2014	0.00136761	0.0295677
ENSMUSG00000032217	Rnf111	2033.93	1.53067	0.478179	3.20103	0.00136937	0.0295684
ENSMUSG00000031451	Gas6	15131.3	1.10139	0.344128	3.20052	0.00137178	0.0295831
ENSMUSG00000056941	Commd7	3527.13	-0.695248	0.217284	-3.19972	0.00137561	0.0296284
ENSMUSG00000000346	Dazap2	30170.9	0.541009	0.16935	3.19463	0.00140013	0.0301185
ENSMUSG00000039218	Srrm2	2007.62	0.99342	0.311064	3.19362	0.00140499	0.0301853
ENSMUSG00000029860	Zyx	4035.04	1.39147	0.435803	3.19288	0.0014086	0.0302248
ENSMUSG00000019564	Arid3a	1514.77	1.59994	0.501389	3.19101	0.00141776	0.0303473
ENSMUSG00000026781	Acbd5	1725.78	1.01155	0.317003	3.19099	0.00141785	0.0303473
ENSMUSG00000024985	Tcf7l2	1750.08	1.50424	0.471742	3.18869	0.00142917	0.0305515
ENSMUSG00000037750	Fam222b	2812.62	1.20797	0.378971	3.18749	0.00143513	0.0306406
ENSMUSG00000021374	Nup153	4347.7	1.35817	0.426423	3.18504	0.00144732	0.0308623
ENSMUSG00000039637	Coro7	3334.18	0.92536	0.290825	3.18185	0.00146338	0.031166
ENSMUSG00000037242	Clic4	50816	0.812731	0.255658	3.17898	0.00147795	0.0313981
ENSMUSG00000031652	N4bp1	2547.65	1.28221	0.403474	3.17791	0.0014834	0.0314731
ENSMUSG00000037857	Nufip2	4385.79	1.16326	0.366085	3.17757	0.00148515	0.0314731
ENSMUSG00000037902	Sirpa	24354.2	1.70235	0.536271	3.17441	0.00150141	0.0317391
ENSMUSG00000031986	Sprtn	456.65	1.75625	0.553575	3.17255	0.00151107	0.0318223
ENSMUSG00000057322	Rpl38	5870.86	-0.813161	0.256338	-3.17222	0.00151278	0.0318223
ENSMUSG00000033417	Cacul1	3329.81	1.12358	0.354586	3.16872	0.00153114	0.0321689
ENSMUSG00000006611	Hfe	2873.74	1.48725	0.469478	3.16788	0.00153554	0.0322219
ENSMUSG00000017754	Pltp	21570	1.62507	0.513147	3.16686	0.00154093	0.0322954
ENSMUSG00000027076	Timm10	2083.03	-0.816455	0.258123	-3.16304	0.00156128	0.0326421
ENSMUSG00000029455	Aldh2	9701.53	1.13139	0.358066	3.15973	0.00157917	0.0329356
ENSMUSG00000025372	Baiap2	10194.4	0.659441	0.20886	3.15733	0.00159219	0.0330461
ENSMUSG00000033557	Fam20b	4209.31	0.942439	0.298674	3.15541	0.00160272	0.0332245
ENSMUSG00000031586	Rbpms	969.987	1.67345	0.530835	3.15249	0.00161883	0.0335179
ENSMUSG00000027035	Cers6	1693.16	1.42292	0.451955	3.14837	0.00164184	0.0338594
ENSMUSG00000027276	Jag1	2359.13	1.84697	0.586819	3.14742	0.00164719	0.0338594
ENSMUSG00000022799	Arhgap31	4471.47	1.31805	0.419234	3.14394	0.00166689	0.0341322
ENSMUSG00000033335	Dnm2	15961.5	1.04177	0.331385	3.14367	0.00166844	0.0341322
ENSMUSG00000021892	Sh3bp5	16331	1.33106	0.423489	3.14309	0.00167175	0.0341519
ENSMUSG00000005142	Man2b1	6914.31	1.54395	0.491266	3.1428	0.00167339	0.0341519
ENSMUSG00000000708	Kat2b	1063.68	1.95922	0.623558	3.14201	0.00167794	0.034204
ENSMUSG00000029840	Mtpn	8231.32	0.651967	0.207648	3.13977	0.00169078	0.0343839
ENSMUSG00000004633	Chn2	4789.57	1.62382	0.517353	3.13872	0.0016969	0.0344675
ENSMUSG00000033386	Frrs1	1560.99	1.70329	0.543536	3.13371	0.00172609	0.0350187
ENSMUSG00000060636	Rpl35a	7396.56	-0.650248	0.207876	-3.12806	0.00175963	0.0356377
ENSMUSG00000023973	Cnpy3	8780.09	0.474842	0.15181	3.12787	0.00176076	0.0356377
ENSMUSG00000034708	Grn	55946.6	1.57037	0.502315	3.12626	0.00177043	0.0357488
ENSMUSG00000026796	Niban2	20842.1	1.57813	0.505202	3.12376	0.00178555	0.0360117
ENSMUSG00000026123	Plekhb2	11061.5	1.40906	0.451552	3.12049	0.00180553	0.0362965
ENSMUSG00000045665	Mfsd5	7012.03	0.756692	0.242498	3.1204	0.00180603	0.0362965
ENSMUSG00000022828	Gtf2e1	2243.12	1.13193	0.36282	3.1198	0.00180972	0.0363281
ENSMUSG00000078908	Mon1b	2198.91	1.67247	0.536454	3.11763	0.0018231	0.0365348
ENSMUSG00000021413	Prpf4b	939.957	-1.43744	0.461337	-3.11581	0.00183442	0.036652
ENSMUSG00000025579	Gaa	24335	1.26041	0.404675	3.11462	0.00184181	0.0367568
ENSMUSG00000056919	Cep162	1303.64	1.93532	0.622094	3.11098	0.00186466	0.0369153
ENSMUSG00000009013	Dynll1	25696.9	-0.619511	0.199159	-3.11063	0.00186686	0.0369153
ENSMUSG00000017778	Cox7c	9269.67	-0.654022	0.210272	-3.11036	0.0018686	0.0369153
ENSMUSG00000033128	Gga1	1406.53	0.906642	0.291524	3.11001	0.00187084	0.0369153
ENSMUSG00000021250	Fos	175623	-0.753329	0.242237	-3.10988	0.00187164	0.0369153
ENSMUSG00000056153	Socs6	3073.39	1.10299	0.35468	3.10983	0.00187195	0.0369153
ENSMUSG00000042594	Sh2b3	9171.68	1.64359	0.528548	3.10964	0.00187317	0.0369153
ENSMUSG00000027544	Nfatc2	15689.9	1.06579	0.342762	3.10941	0.00187461	0.0369153
ENSMUSG00000035342	Lzts2	7714.3	0.83425	0.268311	3.10927	0.0018755	0.0369153
ENSMUSG00000020134	Peli1	10813.1	1.09852	0.353308	3.10925	0.00187562	0.0369153
ENSMUSG00000005823	Gpr108	2740.05	0.860881	0.276946	3.10848	0.0018805	0.0369265
ENSMUSG00000042364	Snx18	4833.48	0.949097	0.305593	3.10575	0.00189796	0.0371407
ENSMUSG00000027111	Itga6	3073.73	1.68235	0.541764	3.10531	0.00190081	0.0371407
ENSMUSG00000022283	Pabpc1	8556.78	0.450159	0.145066	3.10313	0.00191488	0.0373132
ENSMUSG00000018593	Sparc	33223.9	1.91292	0.616466	3.10304	0.00191545	0.0373132
ENSMUSG00000048154	Kmt2d	1838.79	1.53634	0.495752	3.09901	0.00194169	0.0376896
ENSMUSG00000022443	Myh9	5938.14	1.60815	0.519029	3.09839	0.00194578	0.0376896
ENSMUSG00000001227	Sema6b	2290.31	1.27351	0.411088	3.09789	0.00194904	0.0377102
ENSMUSG00000022568	Scrib	1946.28	1.41768	0.457695	3.09743	0.00195205	0.0377256
ENSMUSG00000023010	Tmbim6	15169.5	1.01496	0.327971	3.09467	0.00197032	0.0380359
ENSMUSG00000043252	Tmem64	2037.28	1.55389	0.50236	3.09319	0.0019802	0.0381836
ENSMUSG00000033323	Ctdp1	5699.45	1.19883	0.388163	3.08846	0.00201195	0.0387146
ENSMUSG00000032116	Stt3a	9444.45	0.782198	0.253333	3.08762	0.00201765	0.0387747
ENSMUSG00000060938	Rpl26	12486.3	-0.9029	0.292535	-3.08647	0.00202549	0.0388382
ENSMUSG00000046079	Lrrc8d	17168.3	0.994011	0.322143	3.08563	0.00203125	0.0388701
ENSMUSG00000035212	Leprot	6287.45	0.661539	0.214419	3.08526	0.00203377	0.0388701
ENSMUSG00000022817	Itgb5	16405.2	1.99828	0.647694	3.08523	0.00203396	0.0388701
ENSMUSG00000007656	Arpp19	8755.7	-0.671529	0.217886	-3.08202	0.00205604	0.0390862
ENSMUSG00000030615	Tmem126a	2502.31	-0.874614	0.283807	-3.08172	0.00205809	0.0390862
ENSMUSG00000034158	Lrrc58	8198.75	1.43304	0.465017	3.08169	0.00205832	0.0390862
ENSMUSG00000032554	Trf	310794	1.50925	0.489762	3.08159	0.00205897	0.0390862
ENSMUSG00000032712	Resf1	2394.83	1.33471	0.434098	3.07468	0.0021073	0.0399152
ENSMUSG00000030824	Nucb1	10053.4	0.906798	0.295098	3.07287	0.00212012	0.0401137
ENSMUSG00000026939	Tmem141	1102.99	1.20375	0.392027	3.07059	0.00213634	0.0403464
ENSMUSG00000021108	Prkch	4530.86	1.70467	0.55518	3.07048	0.00213713	0.0403464
ENSMUSG00000026482	Rgl1	12899	1.53832	0.501554	3.0671	0.00216146	0.0406359
ENSMUSG00000032261	Sh3bgrl2	2730.16	1.63568	0.53331	3.06703	0.00216196	0.0406359
ENSMUSG00000048799	Cep120	2843.81	1.01392	0.33091	3.06404	0.00218368	0.0408844
ENSMUSG00000022680	Pdxdc1	8414.31	0.689762	0.225125	3.0639	0.00218473	0.0408844
ENSMUSG00000019261	Map1s	9934.65	0.948917	0.309851	3.0625	0.00219496	0.041031
ENSMUSG00000003644	Rps6ka1	5594.62	1.60433	0.524445	3.05911	0.00221995	0.0414527
ENSMUSG00000043131	Mob1a	6853.09	1.42003	0.464273	3.0586	0.00222371	0.0414778
ENSMUSG00000043909	Trp53bp1	6651.69	1.47696	0.482952	3.05819	0.0022268	0.0414902
ENSMUSG00000038366	Lasp1	16813.9	1.46584	0.48012	3.05307	0.00226512	0.0419447
ENSMUSG00000024052	Lpin2	7088.1	1.32532	0.434146	3.05271	0.00226784	0.0419447
ENSMUSG00000004934	Pias4	3614.14	0.907427	0.297291	3.05232	0.00227079	0.0419447
ENSMUSG00000001472	Tcf25	12715.5	0.361922	0.118719	3.04855	0.00229949	0.0423834
ENSMUSG00000025508	Rplp2	10008.3	-0.552684	0.181334	-3.04788	0.00230463	0.0424324
ENSMUSG00000056429	Tgoln1	20608.5	1.24174	0.407476	3.04739	0.00230836	0.0424555
ENSMUSG00000061104	Sap18b	11480.8	-0.489282	0.160607	-3.04645	0.00231561	0.0425431
ENSMUSG00000030104	Edem1	10421.3	1.37731	0.452238	3.04553	0.00232267	0.0426271
ENSMUSG00000078429	Ctdsp2	5576.62	0.816489	0.26829	3.0433	0.00233996	0.0428985
ENSMUSG00000055435	Maf	1328.16	1.92942	0.634221	3.04218	0.00234869	0.0429665
ENSMUSG00000034354	Mtmr3	6540.5	1.47412	0.484697	3.04131	0.00235547	0.0430446
ENSMUSG00000025362	Rps26	3116.89	-0.764115	0.251477	-3.03851	0.00237753	0.0434013
ENSMUSG00000063146	Clip2	2094.99	1.23731	0.407327	3.03765	0.00238435	0.0434794
ENSMUSG00000006273	Atp6v1b2	25477.3	0.923187	0.303954	3.03726	0.00238738	0.0434884
ENSMUSG00000018507	Trpv2	3343.69	1.64243	0.541582	3.03266	0.00242406	0.0440075
ENSMUSG00000051344	Plekhm3	2158.19	1.47262	0.485631	3.03239	0.00242624	0.0440075
ENSMUSG00000042599	Kdm7a	2380.62	1.17309	0.386885	3.03213	0.00242836	0.0440075
ENSMUSG00000033792	Atp7a	2661.5	1.88583	0.621951	3.03212	0.00242841	0.0440075
ENSMUSG00000022122	Ednrb	4902.98	1.55193	0.512126	3.03036	0.00244261	0.044033
ENSMUSG00000073982	Rhog	19059.6	0.884019	0.291725	3.03031	0.00244299	0.044033
ENSMUSG00000047098	Rnf31	2120.53	1.06024	0.350339	3.02634	0.00247537	0.0445035
ENSMUSG00000022205	Sub1	14126.2	-0.702869	0.232265	-3.02615	0.00247689	0.0445035
ENSMUSG00000045377	Tmem88	606.232	1.51275	0.500344	3.02342	0.00249931	0.0447654
ENSMUSG00000024937	Ehbp1l1	1133.86	1.70035	0.562696	3.0218	0.00251275	0.0449591
ENSMUSG00000045886	Pam16l	1775.41	-0.932983	0.308845	-3.02088	0.00252043	0.04504
ENSMUSG00000068267	Cenpb	3693.93	0.894565	0.296152	3.02062	0.00252254	0.04504
ENSMUSG00000034560	Washc4	3346.13	1.14528	0.379402	3.01864	0.00253912	0.0452224
ENSMUSG00000029050	Ski	12250.6	0.965129	0.319743	3.01845	0.00254067	0.0452224
ENSMUSG00000067608	Pcna-ps2	34.1362	-0.918692	0.304676	-3.01531	0.00256716	0.0455469
ENSMUSG00000074884	Serf2	25684.7	-0.705396	0.234229	-3.01157	0.00259902	0.0459463
ENSMUSG00000022895	Ets2	7493.08	1.30305	0.432711	3.01136	0.00260078	0.0459463
ENSMUSG00000048537	Phldb1	8243.02	1.30941	0.434996	3.01015	0.00261117	0.0460465
ENSMUSG00000021770	Samd8	2094.17	-0.906622	0.301672	-3.00533	0.00265296	0.0466892
ENSMUSG00000020220	Vps13d	1354.35	1.75267	0.583322	3.00464	0.00265893	0.0467442
ENSMUSG00000019132	BC005537	3871.59	0.903561	0.300916	3.00271	0.00267591	0.0469428
ENSMUSG00000043207	Zmpste24	2622.77	0.944899	0.314688	3.00266	0.00267634	0.0469428
ENSMUSG00000024736	Tmem132a	3332.05	0.80878	0.269382	3.00235	0.00267901	0.0469428
ENSMUSG00000024201	Kdm4b	5396.04	0.960937	0.320106	3.00194	0.00268269	0.0469428
ENSMUSG00000034850	Tmem127	4857.65	1.07568	0.358753	2.99838	0.00271417	0.0474232
ENSMUSG00000029581	Fscn1	26017.7	1.01369	0.338223	2.99711	0.00272557	0.0475738
ENSMUSG00000056529	Ptafr	6380.09	1.74527	0.58238	2.99678	0.00272847	0.047576
ENSMUSG00000090137	Uba52	8741.89	-0.795918	0.265788	-2.99456	0.00274838	0.0477425
ENSMUSG00000030759	Far1	4134.72	1.04929	0.350408	2.99447	0.00274918	0.0477425
ENSMUSG00000024927	Rela	20128.8	1.04478	0.349001	2.99362	0.00275687	0.0478075
ENSMUSG00000056770	Setd3	8671.45	0.577971	0.193079	2.99344	0.0027585	0.0478075
ENSMUSG00000022529	Zfp263	5822.51	0.971713	0.324826	2.99149	0.00277621	0.0480657
ENSMUSG00000058586	Serhl	1487.55	0.681183	0.227897	2.98899	0.00279898	0.0483135
ENSMUSG00000018322	Tomm34	5465.4	0.782959	0.262231	2.98577	0.00282867	0.0486788
ENSMUSG00000041328	Pcf11	2857.28	0.99145	0.332754	2.97953	0.0028869	0.0495811
ENSMUSG00000020387	Jade2	743.495	2.388	0.802371	2.97618	0.00291863	0.0500759
ENSMUSG00000059248	Septin9	4438.49	0.932831	0.313539	2.97517	0.00292829	0.0501914
ENSMUSG00000009293	Ube2g2	11689.5	0.611598	0.205612	2.97452	0.00293443	0.050215
ENSMUSG00000087412	Gm15501	637.868	-1.40654	0.472879	-2.97441	0.00293554	0.050215
ENSMUSG00000033450	Tagap	2508.45	2.51866	0.847284	2.97262	0.00295266	0.0504575
ENSMUSG00000027584	Oprl1	353.715	-5.81705	1.95751	-2.97166	0.00296194	0.0505656
ENSMUSG00000035211	Xrra1	42.6511	-9.44207	3.17862	-2.97049	0.00297326	0.0507084
ENSMUSG00000021665	Hexb	67443.8	2.10176	0.7077	2.96985	0.00297947	0.0507089
ENSMUSG00000013089	Etv5	4299.18	0.690549	0.232539	2.96961	0.00298181	0.0507089
ENSMUSG00000089901	Gm8113	61.5126	-3.05288	1.02807	-2.96954	0.00298249	0.0507089
ENSMUSG00000027215	Cd82	17951.8	1.30973	0.441095	2.96926	0.00298514	0.0507089
ENSMUSG00000043964	Orai3	1929.71	1.02344	0.344786	2.96833	0.00299425	0.0508132
ENSMUSG00000040007	Bahd1	2777.83	1.29491	0.436388	2.96735	0.0030038	0.0509247
ENSMUSG00000028413	B4galt1	4729.82	1.56684	0.528144	2.96668	0.00301031	0.0509564
ENSMUSG00000034653	Ythdc2	590.646	1.91031	0.643952	2.96655	0.00301162	0.0509564
ENSMUSG00000029647	Pan3	705.914	1.9072	0.643577	2.96344	0.00304223	0.0514236
ENSMUSG00000023118	Sympk	2992.38	0.791163	0.267032	2.9628	0.00304854	0.0514575
ENSMUSG00000029238	Clock	978.15	2.52432	0.852055	2.96263	0.00305025	0.0514575
ENSMUSG00000000732	Icosl	6008.49	2.0803	0.702806	2.96	0.00307644	0.0518483
ENSMUSG00000029648	Flt1	6684.21	2.2164	0.749352	2.95775	0.00309888	0.0521752
ENSMUSG00000034739	Mfrp	15.0769	-5.22437	1.76665	-2.95722	0.00310428	0.0522147
ENSMUSG00000039521	Foxp3	10.0353	-4.15864	1.40645	-2.95683	0.00310824	0.05223
ENSMUSG00000020717	Pecam1	2651.12	2.09574	0.708924	2.95623	0.00311422	0.0522792
ENSMUSG00000009628	Tex15	68.2436	8.52603	2.88505	2.95524	0.00312425	0.052346
ENSMUSG00000030970	Ctbp2	3070.93	0.873029	0.295418	2.95523	0.00312431	0.052346
ENSMUSG00000020152	Actr2	5577.17	1.07987	0.365581	2.95385	0.00313837	0.0525301
ENSMUSG00000007653	Gabrb2	235.468	3.82159	1.29428	2.95268	0.00315024	0.0526773
ENSMUSG00000004054	Map3k11	3048.21	0.86591	0.293333	2.95197	0.00315752	0.0526975
ENSMUSG00000052593	Adam17	5755.73	1.40199	0.474935	2.95196	0.0031576	0.0526975
ENSMUSG00000092097	Gm5819	8.90311	-6.05375	2.05198	-2.9502	0.00317571	0.0529481
ENSMUSG00000030557	Mef2a	7346.63	1.28983	0.437278	2.94968	0.00318107	0.0529858
ENSMUSG00000019087	Atp6ap1	26885	0.910007	0.308611	2.94872	0.00319094	0.0530986
ENSMUSG00000050896	Rtn4rl2	358.754	-2.73268	0.926982	-2.94794	0.00319901	0.0531813
ENSMUSG00000030124	Lag3	571.709	2.43091	0.825002	2.94654	0.00321347	0.0533698
ENSMUSG00000006301	Tmbim1	27251.8	0.854993	0.290233	2.94589	0.00322027	0.0534309
ENSMUSG00000043940	Wdfy3	6571.36	1.22661	0.41654	2.94476	0.00323202	0.0535081
ENSMUSG00000032046	Abhd12	21906.4	0.799714	0.27158	2.94467	0.00323297	0.0535081
ENSMUSG00000066543	Rpl17-ps9	15.6571	-3.2011	1.08713	-2.94455	0.0032343	0.0535081
ENSMUSG00000043279	Trim56	659.026	2.6073	0.885964	2.9429	0.00325157	0.0537419
ENSMUSG00000033209	Ttc28	3792.61	1.44881	0.492778	2.94009	0.00328119	0.0541316
ENSMUSG00000053465	Hs6st3	44.0075	-6.00017	2.04083	-2.94006	0.00328147	0.0541316
ENSMUSG00000021224	Numb	4260.19	1.59778	0.54413	2.9364	0.00332046	0.0547221
ENSMUSG00000046841	Ckap4	6381.72	0.62084	0.211502	2.93538	0.00333136	0.0548489
ENSMUSG00000030096	Slc6a6	9284.22	1.31695	0.448705	2.93499	0.00333553	0.0548649
ENSMUSG00000078193	Gm2000	8554.37	-0.904739	0.3083	-2.93461	0.00333969	0.0548717
ENSMUSG00000024907	Gal	31.639	-8.19708	2.79348	-2.93436	0.00334235	0.0548717
ENSMUSG00000027698	Nceh1	2856.47	1.9862	0.677053	2.93359	0.00335063	0.0549528
ENSMUSG00000028599	Tnfrsf1b	26844.7	1.90148	0.648289	2.93307	0.00335629	0.0549528
ENSMUSG00000003429	Rps11	18908.8	-0.780522	0.266116	-2.93301	0.00335692	0.0549528
ENSMUSG00000007659	Bcl2l1	17888.5	1.10101	0.375578	2.93152	0.00337308	0.0551646
ENSMUSG00000020422	Tns3	3602.95	1.89004	0.644798	2.93121	0.00337648	0.0551675
ENSMUSG00000022749	Tbc1d23	1292.45	1.41617	0.48325	2.93051	0.00338411	0.0552394
ENSMUSG00000040746	Rnf167	6703.61	0.761438	0.259924	2.92946	0.00339551	0.0553726
ENSMUSG00000054885	4930578G10Rik	11.9654	-4.2233	1.44287	-2.92702	0.00342228	0.055719
ENSMUSG00000030748	Il4ra	1794.57	1.31785	0.450285	2.92671	0.00342569	0.055719
ENSMUSG00000038803	Ost4	6835.87	-0.516749	0.176568	-2.92663	0.00342651	0.055719
ENSMUSG00000033352	Map2k4	4089.68	1.02963	0.351888	2.926	0.00343352	0.05578
ENSMUSG00000026276	Septin2	4540.84	1.04985	0.359007	2.92431	0.00345226	0.0559941
ENSMUSG00000031314	Taf1	2967.1	1.32159	0.451949	2.92419	0.0034535	0.0559941
ENSMUSG00000031543	Ank1	222.387	-4.8137	1.64643	-2.92372	0.00345877	0.0559941
ENSMUSG00000028278	Rragd	2790.57	1.68183	0.575256	2.92363	0.00345978	0.0559941
ENSMUSG00000047777	Phf13	2511.26	1.03183	0.353162	2.92168	0.00348147	0.056278
ENSMUSG00000079469	Pigb	1098.56	-1.51613	0.518961	-2.92146	0.00348389	0.056278
ENSMUSG00000030432	Rpl28	3916.79	-0.727528	0.24921	-2.91934	0.00350778	0.0566104
ENSMUSG00000037601	Nme1	12149	-0.881288	0.301912	-2.91902	0.00351132	0.0566142
ENSMUSG00000041607	Mbp	237621	1.90789	0.653728	2.91848	0.0035174	0.0566199
ENSMUSG00000020183	Cpm	4499.39	-2.83071	0.969952	-2.9184	0.00351828	0.0566199
ENSMUSG00000098841	None	89.7895	4.46699	1.53131	2.91711	0.00353293	0.0568022
ENSMUSG00000085867	Gm5834	30.1378	2.66786	0.915281	2.9148	0.00355919	0.0570989
ENSMUSG00000020009	Ifngr1	5853.95	1.54657	0.530668	2.91438	0.00356396	0.0570989
ENSMUSG00000036908	Unc93b1	24422.5	1.79622	0.616407	2.91402	0.00356808	0.0570989
ENSMUSG00000015852	Fcrls	41549	1.71957	0.59014	2.91384	0.00357012	0.0570989
ENSMUSG00000030061	Uba3	2674.76	-0.490254	0.168255	-2.91375	0.00357116	0.0570989
ENSMUSG00000025854	Fam20c	11052.6	1.37729	0.472689	2.91373	0.00357139	0.0570989
ENSMUSG00000032355	Mlip	27.272	-7.12718	2.4474	-2.91214	0.00358962	0.0573368
ENSMUSG00000028127	Abcd3	3255.13	0.794889	0.273044	2.91121	0.00360035	0.0574546
ENSMUSG00000018740	Slc25a35	463.016	2.67315	0.918716	2.90966	0.00361825	0.0576866
ENSMUSG00000042535	Gtpbp1	5444.35	0.726603	0.249777	2.90901	0.00362578	0.0577528
ENSMUSG00000046229	Scand1	2813.64	-0.703075	0.241757	-2.90819	0.00363523	0.0578153
ENSMUSG00000067698	Gm10220	29.0363	-4.05448	1.39421	-2.90809	0.00363646	0.0578153
ENSMUSG00000057841	Rpl32	17555.3	-0.663249	0.228135	-2.90727	0.003646	0.0579132
ENSMUSG00000023030	Slc11a2	9901.5	1.41163	0.48598	2.90471	0.00367595	0.0583349
ENSMUSG00000031785	Adgrg1	28890.3	0.708949	0.244157	2.90365	0.00368835	0.0584775
ENSMUSG00000024483	Ankhd1	3355.67	1.15413	0.397566	2.903	0.0036961	0.0585143
ENSMUSG00000020458	Rtn4	8465.82	1.01505	0.349683	2.90278	0.00369866	0.0585143
ENSMUSG00000024339	Tap2	3509.47	1.25606	0.432754	2.90249	0.00370212	0.0585143
ENSMUSG00000038007	Acer2	2227.39	2.10816	0.726377	2.9023	0.00370435	0.0585143
ENSMUSG00000018076	Med13l	1932.5	1.1374	0.391938	2.902	0.00370792	0.0585168
ENSMUSG00000030869	Ndufab1	7940.47	-0.687416	0.236912	-2.90156	0.00371307	0.0585441
ENSMUSG00000025220	Oga	12692.2	1.01106	0.34857	2.9006	0.00372443	0.0586692
ENSMUSG00000000317	Bcl6b	2676.33	1.88191	0.649682	2.89667	0.00377148	0.0593557
ENSMUSG00000000131	Xpo6	8293.11	0.723285	0.249748	2.89606	0.00377875	0.0594156
ENSMUSG00000032402	Smad3	2342.53	1.6301	0.563269	2.894	0.00380367	0.0597524
ENSMUSG00000007670	Khsrp	2934.59	0.839097	0.290056	2.89288	0.00381731	0.0599118
ENSMUSG00000029810	Tmem176b	10590.3	0.867307	0.299849	2.89248	0.00382211	0.0599322
ENSMUSG00000027329	Spef1	601.998	1.16493	0.402972	2.89084	0.0038421	0.0601905
ENSMUSG00000035929	H2-Q4	427.01	1.84156	0.637123	2.89043	0.00384721	0.0602106
ENSMUSG00000047989	Ino80c	2537.13	-0.912882	0.315858	-2.89016	0.00385041	0.0602106
ENSMUSG00000045210	Vcpip1	3953.29	1.34959	0.467767	2.88518	0.00391189	0.0611162
ENSMUSG00000043556	Fbxl7	390.625	4.34148	1.50515	2.88442	0.00392138	0.0612085
ENSMUSG00000032182	Yipf2	1888.44	1.11917	0.38813	2.88349	0.0039329	0.0613325
ENSMUSG00000028367	Txn1	10963.7	-0.779385	0.270505	-2.88122	0.00396142	0.0617211
ENSMUSG00000063870	Chd4	6867.58	0.842673	0.292566	2.88029	0.00397313	0.0618473
ENSMUSG00000040712	Camta2	4113.63	1.61574	0.561305	2.87853	0.00399529	0.0621356
ENSMUSG00000020641	Rsad2	1733.67	1.39776	0.485694	2.87787	0.00400375	0.0622107
ENSMUSG00000037706	Cd81	85089.8	0.897334	0.31192	2.8768	0.00401724	0.0623637
ENSMUSG00000038976	Ppp1r9b	2077.79	0.992649	0.345275	2.87495	0.00404089	0.0626678
ENSMUSG00000009927	Rps25	2281.3	-0.79503	0.276574	-2.87456	0.00404585	0.0626678
ENSMUSG00000064294	Aox3	61.6818	-8.42559	2.93124	-2.87441	0.00404781	0.0626678
ENSMUSG00000035161	Ints6	2165.66	1.39227	0.484688	2.8725	0.00407233	0.0629906
ENSMUSG00000022099	Dmtn	188.209	4.0506	1.41108	2.87056	0.00409746	0.0632397
ENSMUSG00000090000	Ier3ip1	3135.9	-0.561749	0.195696	-2.87052	0.004098	0.0632397
ENSMUSG00000004677	Myo9b	3947.68	1.19224	0.415357	2.8704	0.00409952	0.0632397
ENSMUSG00000030084	Plxna1	2712.22	1.97882	0.689574	2.86962	0.00410963	0.0633386
ENSMUSG00000021556	Golm1	8895.27	1.54964	0.54018	2.86874	0.00412112	0.0634586
ENSMUSG00000061787	Rps17	11177.2	-0.704212	0.245573	-2.86763	0.00413559	0.0636242
ENSMUSG00000032741	Tpcn1	360.765	2.35974	0.823188	2.86659	0.0041492	0.0637763
ENSMUSG00000021200	Asb2	2581.89	2.4079	0.840133	2.86609	0.00415577	0.0638199
ENSMUSG00000002748	Baz1b	4645.81	0.935123	0.326412	2.86485	0.00417202	0.0640121
ENSMUSG00000030549	Rhcg	16.0507	-7.71962	2.69527	-2.86413	0.00418151	0.0641003
ENSMUSG00000040345	Arhgap9	644.578	3.26089	1.13898	2.86299	0.00419659	0.0642691
ENSMUSG00000039844	Rapgef1	4819.31	1.12936	0.394505	2.86273	0.00420003	0.0642691
ENSMUSG00000092014	Gm4468	3.75849	-5.53018	1.93248	-2.8617	0.00421379	0.0644221
ENSMUSG00000022285	Ywhaz	62441	0.379131	0.132513	2.86107	0.00422211	0.0644495
ENSMUSG00000032058	Ppp2r1b	5313.91	0.885597	0.309541	2.861	0.00422311	0.0644495
ENSMUSG00000079435	Rpl36a	3092.96	-0.8119	0.283915	-2.85966	0.00424098	0.0646645
ENSMUSG00000049353	Rd3	548.742	5.44882	1.90668	2.85775	0.00426656	0.0649967
ENSMUSG00000070369	Itgad	148.491	-4.11912	1.44222	-2.8561	0.00428874	0.0652766
ENSMUSG00000048865	Arhgap30	2971.32	2.45733	0.86085	2.85454	0.00430998	0.0655416
ENSMUSG00000027195	Hsd17b12	8684.98	0.765934	0.268396	2.85375	0.00432062	0.065645
ENSMUSG00000030232	Aebp2	3657.6	1.36042	0.477074	2.85159	0.00435006	0.0659326
ENSMUSG00000037419	Endod1	10038.8	1.42197	0.498679	2.85147	0.00435174	0.0659326
ENSMUSG00000036264	Fstl4	94.3704	-5.75982	2.02006	-2.85131	0.00435399	0.0659326
ENSMUSG00000033272	Slc35a4	8376.78	0.554963	0.194639	2.85124	0.00435495	0.0659326
ENSMUSG00000026341	Actr3	19503.3	0.88605	0.310838	2.85052	0.0043648	0.0660234
ENSMUSG00000061130	Ppm1b	4581.13	0.661079	0.231987	2.84964	0.00437688	0.0661477
ENSMUSG00000043257	Pigv	1623.82	1.58402	0.556191	2.84797	0.00439984	0.066436
ENSMUSG00000024526	Cidea	240.149	-4.78907	1.68238	-2.84661	0.00441879	0.0666634
ENSMUSG00000008348	Ubc	448281	0.678537	0.238449	2.84562	0.0044325	0.0668113
ENSMUSG00000018377	Vezf1	3303.47	0.906227	0.318555	2.8448	0.00444391	0.0668682
ENSMUSG00000030287	Itpr2	2833.4	2.17712	0.765299	2.84479	0.00444408	0.0668682
ENSMUSG00000044221	Grsf1	4791.95	0.910077	0.319978	2.84418	0.00445254	0.0669366
ENSMUSG00000026304	Rab17	33.8508	-9.28916	3.26691	-2.84341	0.00446336	0.0670404
ENSMUSG00000018217	Pmp22	35948	1.21687	0.428176	2.84198	0.00448344	0.0672831
ENSMUSG00000048285	Frmd6	3849.16	1.54672	0.544374	2.84128	0.00449328	0.0673612
ENSMUSG00000040761	Spen	4203.87	1.28565	0.452526	2.84105	0.00449652	0.0673612
ENSMUSG00000066152	Slc31a2	5018.52	1.26882	0.446855	2.83944	0.00451923	0.0676424
ENSMUSG00000020901	Pik3r5	12600.7	2.19014	0.771572	2.83854	0.00453204	0.067741
ENSMUSG00000024575	Pde6a	5.28552	3.45947	1.2188	2.83842	0.00453374	0.067741
ENSMUSG00000017929	B4galt5	3694.49	1.65742	0.584204	2.83705	0.00455318	0.0679115
ENSMUSG00000021969	Zdhhc20	3327.64	1.09701	0.386691	2.83692	0.00455507	0.0679115
ENSMUSG00000020437	Myo1g	5167.42	1.88314	0.663828	2.83678	0.00455705	0.0679115
ENSMUSG00000026305	Lrrfip1	7198.29	1.27989	0.451462	2.83498	0.00458286	0.0681828
ENSMUSG00000073119	Speer4a	56.1317	-4.37031	1.54158	-2.83496	0.00458321	0.0681828
ENSMUSG00000037405	Icam1	20219.2	1.45845	0.51456	2.83437	0.00459166	0.0682181
ENSMUSG00000026944	Abca2	31143.2	3.02725	1.0681	2.83423	0.00459356	0.0682181
ENSMUSG00000024965	Fermt3	4390.89	1.75763	0.62021	2.83393	0.00459796	0.0682244
ENSMUSG00000028795	Ccdc28b	1782.98	-1.18044	0.416861	-2.83172	0.0046298	0.0685983
ENSMUSG00000034663	Bmp2k	4580.31	1.35688	0.479187	2.83163	0.00463118	0.0685983
ENSMUSG00000039232	Stx11	3161.68	1.46974	0.519324	2.8301	0.00465329	0.068856
ENSMUSG00000026395	Ptprc	3737.39	1.96842	0.695585	2.82988	0.00465661	0.068856
ENSMUSG00000012848	Rps5	15272.5	-0.644524	0.227883	-2.82831	0.00467944	0.0691338
ENSMUSG00000003731	Kpna6	1755.71	1.14029	0.40321	2.82802	0.00468363	0.069136
ENSMUSG00000001773	Folh1	640.586	-3.7763	1.33548	-2.82767	0.00468886	0.0691536
ENSMUSG00000023990	Tfeb	5550.53	1.17177	0.414725	2.82542	0.00472192	0.0695813
ENSMUSG00000040249	Lrp1	17609.6	1.43206	0.506938	2.82492	0.00472929	0.0696299
ENSMUSG00000027338	Prnd	72.2669	-6.19456	2.19308	-2.82459	0.0047341	0.0696409
ENSMUSG00000085795	Zfp703	1693.53	1.43783	0.509153	2.82396	0.00474343	0.0697006
ENSMUSG00000081562	Gm11575	443.947	-0.816267	0.28909	-2.82357	0.00474916	0.0697006
ENSMUSG00000007815	Rhoa	23247.2	0.44157	0.156394	2.82345	0.00475104	0.0697006
ENSMUSG00000060450	Rnf14	7072.29	0.68395	0.242259	2.82322	0.00475444	0.0697006
ENSMUSG00000033083	Tbc1d4	1989.41	1.57143	0.556774	2.82238	0.00476688	0.0698231
ENSMUSG00000092526	Gm17907	204.353	2.77101	0.982179	2.82129	0.00478316	0.0700018
ENSMUSG00000000290	Itgb2	9014.43	1.76616	0.626132	2.82075	0.0047912	0.0700244
ENSMUSG00000031681	Smad1	9355.21	0.53992	0.191437	2.82035	0.00479708	0.0700244
ENSMUSG00000049130	C5ar1	32018.5	1.47334	0.52242	2.82021	0.00479916	0.0700244
ENSMUSG00000001280	Sp1	1620.64	1.45861	0.517222	2.82009	0.00480106	0.0700244
ENSMUSG00000028106	Rprd2	48.2979	-4.52021	1.60341	-2.81913	0.00481548	0.0701748
ENSMUSG00000041930	Fam222a	135.504	2.4171	0.857573	2.81853	0.00482434	0.0701814
ENSMUSG00000024130	Abca3	4187.91	1.33439	0.473487	2.81822	0.00482911	0.0701814
ENSMUSG00000027660	Skil	7056.52	1.78029	0.631757	2.81801	0.0048323	0.0701814
ENSMUSG00000090498	None	193.78	-4.57491	1.6235	-2.81792	0.00483358	0.0701814
ENSMUSG00000022469	Rapgef3	3431.77	1.74447	0.619118	2.81767	0.00483742	0.0701814
ENSMUSG00000019806	Aig1	4235.68	1.06896	0.379423	2.81733	0.00484247	0.0701814
ENSMUSG00000023827	Agpat4	14987.2	0.89336	0.317111	2.81719	0.00484462	0.0701814
ENSMUSG00000019795	Pcmt1	8586.42	-0.476346	0.169141	-2.81627	0.00485847	0.0703226
ENSMUSG00000048277	Syngr2	7707.7	1.20655	0.429169	2.81136	0.0049332	0.0713439
ENSMUSG00000074825	Itpripl1	450.697	2.26005	0.804018	2.81095	0.00493953	0.0713625
ENSMUSG00000029146	Snx17	12818.3	0.590237	0.209994	2.81074	0.00494282	0.0713625
ENSMUSG00000020869	Lrrc59	18128.8	0.421543	0.150089	2.80862	0.00497547	0.0717532
ENSMUSG00000053886	Sh2d4a	111.904	-6.04154	2.15122	-2.80843	0.00497833	0.0717532
ENSMUSG00000035969	Rusc2	7335.1	1.38049	0.491597	2.80817	0.00498245	0.0717532
ENSMUSG00000032562	Gnai2	34922	0.590123	0.210181	2.80769	0.00498979	0.0717984
ENSMUSG00000049807	Arhgap23	8092.36	1.48467	0.528877	2.80721	0.00499725	0.0718454
ENSMUSG00000025935	Tram1	7604.9	1.01752	0.362552	2.80655	0.00500747	0.0719319
ENSMUSG00000025823	Pdia4	11433.8	0.408943	0.14588	2.80328	0.00505852	0.0726044
ENSMUSG00000032330	Cox7a2	10785.9	-0.673101	0.240176	-2.80253	0.00507036	0.0727133
ENSMUSG00000030737	Slco2b1	9893.2	1.9596	0.699751	2.80043	0.00510353	0.0731278
ENSMUSG00000021948	Prkcd	11558.9	1.55719	0.556165	2.79988	0.00511223	0.0731913
ENSMUSG00000029333	None	11806.1	0.94706	0.338413	2.79853	0.00513357	0.0734354
ENSMUSG00000029249	Rest	3599.05	1.63181	0.583239	2.79785	0.00514447	0.0735299
ENSMUSG00000046844	Vat1l	1879.17	5.16302	1.84654	2.79605	0.00517317	0.073834
ENSMUSG00000050079	Rspry1	1540.02	0.877063	0.313709	2.79578	0.0051774	0.073834
ENSMUSG00000036781	Rps27l	7382.52	-0.831244	0.297356	-2.79545	0.00518278	0.073834
ENSMUSG00000024921	Smarca2	7831.91	0.725584	0.25956	2.79543	0.005183	0.073834
ENSMUSG00000041417	Pik3r1	5600.47	1.02524	0.366959	2.79389	0.00520779	0.0741255
ENSMUSG00000028648	Ndufs5	8381.08	-0.725454	0.259755	-2.79284	0.00522482	0.0743061
ENSMUSG00000025017	Pik3ap1	20563.6	1.76853	0.63343	2.79199	0.00523852	0.0744392
ENSMUSG00000018442	Derl2	3438.9	0.567548	0.203341	2.79112	0.00525267	0.0745635
ENSMUSG00000054304	D130007C19Rik	69.8018	-1.78212	0.638575	-2.79077	0.00525823	0.0745635
ENSMUSG00000035530	Eif1	84120.2	-0.440017	0.157676	-2.79064	0.00526034	0.0745635
ENSMUSG00000004451	Ralb	6773.5	0.850624	0.304939	2.78949	0.00527913	0.0747681
ENSMUSG00000023942	Slc29a1	7463.81	0.888437	0.318661	2.78803	0.0053029	0.074991
ENSMUSG00000005514	Por	31237.9	1.04388	0.37442	2.78799	0.00530363	0.074991
ENSMUSG00000019916	P4ha1	6032.95	1.24531	0.44673	2.78762	0.00530963	0.0750138
ENSMUSG00000033307	Mif	20427.4	-0.846999	0.304114	-2.78514	0.00535045	0.0754855
ENSMUSG00000002489	Tiam1	531.932	1.71803	0.616873	2.78506	0.00535183	0.0754855
ENSMUSG00000036591	Arhgap21	5765.08	1.1663	0.418923	2.78405	0.0053685	0.0755814
ENSMUSG00000019818	Cd164	12481.7	0.771649	0.277171	2.78402	0.00536894	0.0755814
ENSMUSG00000021040	Slirp	2977.88	-0.56752	0.203878	-2.78362	0.0053756	0.0755814
ENSMUSG00000054091	1810037I17Rik	7587.52	-0.523386	0.188026	-2.78358	0.00537628	0.0755814
ENSMUSG00000093674	Rpl41	28270.1	-0.729472	0.26211	-2.78308	0.00538456	0.0756356
ENSMUSG00000031214	Ophn1	3936.66	1.38812	0.498833	2.78274	0.00539019	0.0756527
ENSMUSG00000036030	Prtg	152.985	-3.98988	1.43479	-2.78081	0.00542235	0.0760416
ENSMUSG00000058357	Gm6612	12.8586	5.29461	1.90452	2.78002	0.0054356	0.0760891
ENSMUSG00000024604	Rbm22	3412.41	0.437752	0.157472	2.77987	0.00543799	0.0760891
ENSMUSG00000032356	Rasgrf1	764.138	5.54029	1.99329	2.77947	0.00544482	0.0760891
ENSMUSG00000018659	Pnpo	1727.19	1.60789	0.57849	2.77946	0.00544492	0.0760891
ENSMUSG00000044022	Pcdhb21	105.04	5.61847	2.02156	2.77928	0.00544795	0.0760891
ENSMUSG00000033014	Trim33	738.454	1.22995	0.442676	2.77843	0.00546218	0.0762257
ENSMUSG00000060279	Ap2a1	7774.88	0.561015	0.202005	2.77723	0.00548247	0.0764466
ENSMUSG00000046186	Cd109	149.192	-4.42227	1.59266	-2.77666	0.005492	0.0765171
ENSMUSG00000001440	Kpnb1	4719.25	1.23231	0.443984	2.77557	0.00551042	0.0767114
ENSMUSG00000029063	Nadk	11024.5	0.834616	0.300915	2.7736	0.00554403	0.07708
ENSMUSG00000026639	Lamb3	297.895	-4.32344	1.55885	-2.77349	0.00554591	0.07708
ENSMUSG00000039483	Asb6	4740.61	0.928099	0.334732	2.77266	0.00555998	0.0772129
ENSMUSG00000031557	Plekha2	3263.66	1.4912	0.537884	2.77235	0.00556534	0.0772222
ENSMUSG00000021357	Exoc2	2985.19	1.07359	0.387284	2.7721	0.00556967	0.0772222
ENSMUSG00000036291	Ap5m1	375.153	-3.37747	1.21898	-2.77073	0.00559304	0.0774835
ENSMUSG00000001542	Ell2	6025.19	1.511	0.545477	2.77006	0.00560458	0.0775806
ENSMUSG00000032280	Tle3	2691.84	1.1051	0.399089	2.76906	0.00562176	0.0776994
ENSMUSG00000051359	Ncald	6986.71	0.381477	0.137768	2.76899	0.00562312	0.0776994
ENSMUSG00000003226	Ranbp2	4224.38	1.27278	0.459691	2.76877	0.00562677	0.0776994
ENSMUSG00000007891	Ctsd	161533	1.3806	0.498742	2.76815	0.00563749	0.0777846
ENSMUSG00000027867	Spag17	3.70591	-5.93471	2.14426	-2.76772	0.00564506	0.0778264
ENSMUSG00000052459	Atp6v1a	17948.9	1.14288	0.41311	2.76654	0.00566546	0.0780448
ENSMUSG00000040188	Scamp2	8879.61	0.984439	0.355956	2.76562	0.00568145	0.0782022
ENSMUSG00000041303	Gtf3c3	1566.88	1.45965	0.528073	2.7641	0.00570799	0.0785044
ENSMUSG00000070372	Capza1	12465.9	0.921168	0.333309	2.76371	0.00571488	0.0785361
ENSMUSG00000019873	Reep3	2950.51	0.840888	0.304317	2.7632	0.00572376	0.0785949
ENSMUSG00000071528	Atp5md	7498.53	-0.678078	0.245445	-2.76264	0.00573355	0.0786663
ENSMUSG00000074622	Mafb	13360	1.67584	0.606905	2.7613	0.00575723	0.078928
ENSMUSG00000021751	Acox2	70.7114	5.76183	2.08719	2.76056	0.00577017	0.0790421
ENSMUSG00000019505	Ubb	325089	-0.362212	0.131238	-2.75998	0.00578056	0.0791211
ENSMUSG00000030105	Arl8b	10217.1	0.912899	0.330907	2.75878	0.00580173	0.0792839
ENSMUSG00000024867	Pip5k1b	409.537	4.5097	1.63474	2.75867	0.00580369	0.0792839
ENSMUSG00000000120	Ngfr	107.831	5.16162	1.87126	2.75836	0.00580924	0.0792839
ENSMUSG00000010095	Slc3a2	52381.4	0.94912	0.344121	2.7581	0.00581385	0.0792839
ENSMUSG00000023026	Dip2b	5175.84	0.920979	0.33393	2.758	0.0058156	0.0792839
ENSMUSG00000025880	Smad7	3710.99	1.57377	0.571027	2.75604	0.00585064	0.0796621
ENSMUSG00000055305	Zfp93	239.352	-3.58247	1.30003	-2.75567	0.00585717	0.0796621
ENSMUSG00000091780	Sco2	570.481	1.63069	0.591792	2.75552	0.00585993	0.0796621
ENSMUSG00000026249	Serpine2	14248.5	1.33383	0.484079	2.75541	0.00586195	0.0796621
ENSMUSG00000041695	Kcnj2	1078.48	3.74414	1.35934	2.75438	0.00588033	0.0798484
ENSMUSG00000041935	AW549877	3170.21	0.760047	0.276068	2.75312	0.0059031	0.0800883
ENSMUSG00000032680	6820408C15Rik	58.2907	6.10853	2.21896	2.75288	0.00590735	0.0800883
ENSMUSG00000006373	Pgrmc1	16250.3	-0.636731	0.231323	-2.75256	0.00591308	0.0801026
ENSMUSG00000096606	Tpbgl	1190.54	2.63284	0.956599	2.75229	0.00591796	0.0801053
ENSMUSG00000090136	Gm10177	3589.82	-0.763856	0.277576	-2.75188	0.00592539	0.0801425
ENSMUSG00000036427	Gpi1	15001.4	0.647035	0.235226	2.7507	0.0059468	0.0803574
ENSMUSG00000055102	Zfp819	52.4663	-6.63322	2.41175	-2.75038	0.00595256	0.0803574
ENSMUSG00000032293	Ireb2	1704.21	1.1507	0.418403	2.75023	0.00595536	0.0803574
ENSMUSG00000022462	Slc38a2	15551.8	1.24292	0.452042	2.74956	0.00596756	0.0804586
ENSMUSG00000045374	Wdr81	3270.47	1.5989	0.581622	2.74904	0.005977	0.0804681
ENSMUSG00000068323	Slc4a5	505.509	5.52676	2.01046	2.749	0.00597766	0.0804681
ENSMUSG00000038014	Fam120a	4600.26	0.682627	0.248346	2.74869	0.00598333	0.0804812
ENSMUSG00000037348	Paqr7	2686.05	2.26817	0.82555	2.74747	0.00600571	0.0806828
ENSMUSG00000028630	Dyrk2	3232.04	1.22644	0.446436	2.74718	0.00601099	0.0806828
ENSMUSG00000034168	Irf2bpl	16349.7	0.679488	0.247347	2.7471	0.00601245	0.0806828
ENSMUSG00000041669	Prima1	234.486	2.71365	0.988719	2.74462	0.00605815	0.0812323
ENSMUSG00000068240	Gm11808	14579.2	-0.653536	0.23817	-2.74399	0.00606965	0.0813228
ENSMUSG00000008683	Rps15a	6077.3	-0.596971	0.217581	-2.74368	0.00607553	0.0813381
ENSMUSG00000035694	Caps2	43.6305	-2.05371	0.748967	-2.74206	0.00610552	0.0816756
ENSMUSG00000064145	Arih2	5042.73	1.11008	0.404888	2.74171	0.00611204	0.081699
ENSMUSG00000030798	Cd37	2098.19	1.46807	0.535671	2.74062	0.00613234	0.0819064
ENSMUSG00000015766	Eps8	5206.07	1.28627	0.469504	2.73964	0.00615063	0.0820427
ENSMUSG00000073676	Hspe1	8690.74	-0.763313	0.278643	-2.7394	0.00615516	0.0820427
ENSMUSG00000078252	Krtap17-1	77.0867	-5.06641	1.84953	-2.73931	0.00615692	0.0820427
ENSMUSG00000057842	Zfp595	69.5068	-5.28377	1.9293	-2.7387	0.00616832	0.0820915
ENSMUSG00000054034	Tceal5	546.102	-2.02122	0.738055	-2.73857	0.00617062	0.0820915
ENSMUSG00000023143	Nagpa	3499.28	1.26766	0.462929	2.73834	0.00617496	0.0820915
ENSMUSG00000024277	Mapre2	15091.1	0.473082	0.172792	2.73786	0.006184	0.0821152
ENSMUSG00000058603	Rpl28-ps1	4082.49	-0.776222	0.283527	-2.73774	0.00618634	0.0821152
ENSMUSG00000050860	Phospho1	26.9914	3.91534	1.4314	2.73531	0.0062321	0.0825673
ENSMUSG00000047180	Neurl3	3005.6	1.78189	0.651486	2.73511	0.00623596	0.0825673
ENSMUSG00000020115	Tbk1	4253.82	1.38287	0.505671	2.73472	0.00624329	0.0825673
ENSMUSG00000031513	Leprotl1	3651.56	-0.69065	0.25255	-2.73471	0.00624352	0.0825673
ENSMUSG00000031239	Itm2a	15225.5	1.64379	0.601095	2.73466	0.00624451	0.0825673
ENSMUSG00000019785	Clvs2	261.236	-4.52339	1.65451	-2.73398	0.00625747	0.0826339
ENSMUSG00000022150	Dab2	20796.7	1.35075	0.494082	2.73385	0.00625989	0.0826339
ENSMUSG00000029203	Ube2k	386.439	2.60255	0.952048	2.73363	0.00626402	0.0826339
ENSMUSG00000052298	Cdc42se2	16273.3	0.871992	0.319049	2.7331	0.00627421	0.0827046
ENSMUSG00000012535	Tnpo3	6373.42	0.706064	0.258598	2.73035	0.00632664	0.0833316
ENSMUSG00000038812	Trmt112	4313.06	-0.551232	0.202356	-2.72407	0.0064482	0.0848674
ENSMUSG00000096351	Samd11	8.65698	-7.11523	2.6142	-2.72176	0.00649344	0.0853972
ENSMUSG00000000594	Gm2a	11433.5	0.703511	0.258591	2.72056	0.00651724	0.085543
ENSMUSG00000009097	Tbx1	326.991	4.82398	1.77322	2.72047	0.00651901	0.085543
ENSMUSG00000019055	Plod1	10088.4	0.938	0.344797	2.72044	0.00651951	0.085543
ENSMUSG00000054855	Rnd1	722.357	2.48419	0.913439	2.7196	0.00653615	0.0856957
ENSMUSG00000097565	Gm26965	39.7068	-7.61766	2.8016	-2.71904	0.00654708	0.0857732
ENSMUSG00000083892	Gm1848	2.12705	4.30793	1.58482	2.71825	0.00656286	0.0859143
ENSMUSG00000031367	Ap1s2	2848.65	0.678051	0.249567	2.71691	0.00658948	0.0861968
ENSMUSG00000091712	Sec14l5	71.0175	4.46214	1.6426	2.7165	0.00659757	0.0862368
ENSMUSG00000094483	Purb	6633.81	0.85871	0.316141	2.71622	0.00660319	0.0862444
ENSMUSG00000036751	Cox6b1	16582.9	-0.615124	0.226518	-2.71557	0.0066162	0.0863088
ENSMUSG00000044287	Nrn1l	94.069	-3.61958	1.33295	-2.71547	0.0066182	0.0863088
ENSMUSG00000016087	Fli1	1756.64	1.57347	0.579503	2.7152	0.00662354	0.0863127
ENSMUSG00000024781	Lipa	6034.36	1.60259	0.590339	2.71469	0.00663385	0.0863618
ENSMUSG00000037552	Plekhg2	1847.77	1.75296	0.645775	2.71451	0.0066374	0.0863618
ENSMUSG00000066150	Slc31a1	6360.49	0.992609	0.365723	2.7141	0.00664565	0.0864036
ENSMUSG00000050697	Prkaa1	1984.43	1.35504	0.499351	2.7136	0.00665558	0.0864287
ENSMUSG00000032089	Il10ra	9970.88	1.51652	0.558879	2.7135	0.00665768	0.0864287
ENSMUSG00000061718	Ppp1r1b	4813	4.33489	1.59768	2.71325	0.00666277	0.0864292
ENSMUSG00000028081	Rps3a1	24677.3	-0.588101	0.216782	-2.71287	0.00667042	0.086463
ENSMUSG00000023045	Soat2	74.6326	-3.36428	1.24058	-2.71186	0.00669074	0.0866608
ENSMUSG00000040010	Slc7a5	12965	0.674466	0.248757	2.71134	0.00670114	0.0866992
ENSMUSG00000039167	Adgrl4	3306.39	2.97747	1.09826	2.71108	0.00670645	0.0866992
ENSMUSG00000049680	Urgcp	6311.36	1.02199	0.376984	2.71096	0.00670889	0.0866992
ENSMUSG00000038239	Hrc	54.2532	9.41967	3.47796	2.70839	0.00676112	0.0872585
ENSMUSG00000032501	Trib1	9999.28	0.814859	0.300889	2.70817	0.00676544	0.0872585
ENSMUSG00000000215	Ins2	43.297	6.18585	2.28422	2.70808	0.00676747	0.0872585
ENSMUSG00000033671	Cep350	1695.6	1.49268	0.551388	2.70713	0.00678678	0.0874417
ENSMUSG00000029407	Uso1	4212.54	1.0725	0.396217	2.70685	0.00679253	0.08745
ENSMUSG00000087370	Tmem170b	2153.39	1.61464	0.596622	2.70631	0.00680354	0.087526
ENSMUSG00000039253	Fn3krp	48.7385	-1.98134	0.732661	-2.7043	0.00684485	0.0879913
ENSMUSG00000003812	Dnase2a	4141.37	1.41406	0.52295	2.704	0.006851	0.0880043
ENSMUSG00000002602	Axl	5313.49	1.47045	0.543931	2.70337	0.00686397	0.0880915
ENSMUSG00000021756	Il6st	8103.86	1.28485	0.475313	2.70317	0.00686808	0.0880915
ENSMUSG00000005034	Prkacb	9600.65	1.12234	0.415272	2.70267	0.0068785	0.0881591
ENSMUSG00000032440	Tgfbr2	6226.33	1.72353	0.637808	2.70227	0.00688671	0.0881983
ENSMUSG00000030530	Furin	7044.02	1.14288	0.423172	2.70074	0.00691844	0.0884914
ENSMUSG00000044456	Rin3	918.276	2.08623	0.772529	2.70052	0.00692318	0.0884914
ENSMUSG00000052485	Tmem171	15.542	-7.43678	2.75393	-2.70042	0.0069251	0.0884914
ENSMUSG00000051977	Prdm9	50.9772	-4.76598	1.76547	-2.69956	0.00694313	0.0886556
ENSMUSG00000096255	Dynlt1b	8406.06	-0.878914	0.325778	-2.69789	0.00697802	0.0890348
ENSMUSG00000000134	Tfe3	7589.48	0.948738	0.351749	2.6972	0.00699256	0.0891538
ENSMUSG00000040552	C3ar1	33687.4	1.46182	0.542088	2.69664	0.00700427	0.0892367
ENSMUSG00000074657	Kif5a	13871	1.63224	0.605749	2.69457	0.00704791	0.0897259
ENSMUSG00000040964	Arhgef10l	5288.65	1.71109	0.635104	2.69419	0.00705602	0.0897624
ENSMUSG00000025006	Sorbs1	691.347	2.34192	0.869501	2.69341	0.00707251	0.0899054
ENSMUSG00000021939	Ctsb	147576	1.04791	0.389126	2.69297	0.00708176	0.0899562
ENSMUSG00000022377	Asap1	3897.63	1.03099	0.382973	2.69208	0.00710082	0.0901315
ENSMUSG00000060126	Tpt1	22866.2	-0.563341	0.20946	-2.68949	0.00715611	0.090766
ENSMUSG00000046330	Rpl37a	12833.2	-0.640341	0.238147	-2.68885	0.00716988	0.0908733
ENSMUSG00000028426	Rad23b	2311.22	0.584487	0.217454	2.68787	0.00719101	0.0910737
ENSMUSG00000027422	Rrbp1	9042.89	1.36154	0.506705	2.68704	0.00720875	0.0912309
ENSMUSG00000028962	Slc4a2	9949.01	1.28867	0.479737	2.68619	0.00722713	0.091396
ENSMUSG00000026317	Cln8	18467.2	1.3115	0.488303	2.68584	0.00723486	0.0914262
ENSMUSG00000000078	Klf6	25900.6	0.942201	0.350906	2.68505	0.00725192	0.0915743
ENSMUSG00000039115	Itga9	2749.29	1.73987	0.64825	2.68395	0.00727588	0.091809
ENSMUSG00000022897	Dyrk1a	5373.81	1.20767	0.45001	2.68364	0.00728255	0.0918256
ENSMUSG00000036737	Oxsr1	2366.58	0.951559	0.354754	2.68231	0.00731159	0.0921238
ENSMUSG00000039095	En2	357.856	4.06904	1.51752	2.68138	0.00733187	0.0923115
ENSMUSG00000029004	Kmt2e	2059.19	1.15946	0.432639	2.67997	0.00736281	0.092633
ENSMUSG00000032127	Vps11	5188	0.75668	0.282588	2.67768	0.00741336	0.0932004
ENSMUSG00000033191	Tie1	2464.9	2.93412	1.09618	2.67667	0.00743582	0.0934142
ENSMUSG00000034163	Zfc3h1	2147.56	1.32411	0.494794	2.67608	0.00744884	0.0935091
ENSMUSG00000080862	Gm14523	10.3284	-5.53889	2.07017	-2.67557	0.00746027	0.0935841
ENSMUSG00000028271	Gtf2b	4019.24	-0.641529	0.239835	-2.67488	0.00747567	0.0937086
ENSMUSG00000081953	Gm12435	8.84506	-3.23424	1.20958	-2.67387	0.00749821	0.0938928
ENSMUSG00000036117	Il5	75.7258	8.60693	3.21907	2.67373	0.00750134	0.0938928
ENSMUSG00000029098	Acox3	2099.45	1.38863	0.519589	2.67256	0.00752754	0.094152
ENSMUSG00000001687	Ubl3	8832.79	0.954142	0.357105	2.67188	0.00754278	0.0942321
ENSMUSG00000058546	Rpl23a	12873.6	-0.663572	0.248369	-2.67172	0.00754631	0.0942321
ENSMUSG00000020275	Rel	5549.82	1.45889	0.546085	2.67154	0.00755046	0.0942321
ENSMUSG00000035133	Arhgap5	2420.44	0.894734	0.335039	2.67054	0.00757291	0.0944053
ENSMUSG00000015711	Prune1	1515.78	1.11063	0.415932	2.67021	0.00758032	0.0944053
ENSMUSG00000031659	Adcy7	1495.7	1.75339	0.656654	2.67019	0.00758087	0.0944053
ENSMUSG00000038390	Gpr162	477.773	1.07727	0.403481	2.66994	0.00758644	0.094406
ENSMUSG00000042747	Krtcap2	5876.37	-0.611243	0.22909	-2.66813	0.00762737	0.0947855
ENSMUSG00000018040	Rrp7a	6257.23	0.610406	0.228779	2.66811	0.00762801	0.0947855
ENSMUSG00000035493	Tgfbi	10834.9	1.16093	0.435237	2.66735	0.0076451	0.09489
ENSMUSG00000029416	Slc15a4	5620.27	1.06291	0.398504	2.66725	0.0076475	0.09489
ENSMUSG00000057863	Rpl36	9402.52	-0.640641	0.240211	-2.66699	0.00765337	0.0948941
ENSMUSG00000037062	Sh3glb1	2832.01	1.24024	0.465214	2.66597	0.00767677	0.0951153
ENSMUSG00000046447	Camk2n1	433.506	2.24002	0.840348	2.66558	0.00768547	0.0951499
ENSMUSG00000040913	Fbxw4	1394.45	1.6488	0.618603	2.66536	0.00769067	0.0951499
ENSMUSG00000053838	Nudcd3	6736.3	0.8218	0.308475	2.66407	0.00772016	0.0954457
ENSMUSG00000045180	Shroom2	3333.37	2.36815	0.889316	2.66289	0.00774726	0.0957116
ENSMUSG00000044176	Spink10	24.0676	-3.2109	1.20599	-2.66246	0.00775721	0.0957318
ENSMUSG00000002365	Snx9	4141.29	1.0061	0.3779	2.66233	0.00776007	0.0957318
ENSMUSG00000033316	Galnt9	1611.87	-2.163	0.812538	-2.66203	0.00776718	0.0957505
ENSMUSG00000028849	Map7d1	22891.7	0.79485	0.298637	2.66159	0.00777728	0.095806
ENSMUSG00000022237	Ankrd33b	3116.3	1.53797	0.578438	2.65883	0.00784117	0.0965008
ENSMUSG00000016940	Kctd2	3518.39	0.790123	0.297187	2.65867	0.00784495	0.0965008
ENSMUSG00000029467	Atp2a2	19509.6	0.990882	0.372931	2.65701	0.00788373	0.0968586
ENSMUSG00000055839	Elob	12010.8	-0.601664	0.22645	-2.65694	0.00788535	0.0968586
ENSMUSG00000024112	Cacna1h	304.334	-3.72369	1.4024	-2.65522	0.0079257	0.0972844
ENSMUSG00000026484	Rnf2	3555.21	1.25659	0.473509	2.65377	0.00795973	0.0975582
ENSMUSG00000022561	Gpaa1	5445.88	0.70239	0.264697	2.65356	0.00796469	0.0975582
ENSMUSG00000053754	Chd8	530.72	1.7309	0.652298	2.65355	0.0079651	0.0975582
ENSMUSG00000034947	Tmem106a	3417.94	1.15888	0.437031	2.65172	0.00800833	0.0980176
ENSMUSG00000052428	Tmco1	14.848	-6.34095	2.39165	-2.65129	0.00801849	0.0980718
ENSMUSG00000031667	Aktip	7025.36	-0.677486	0.255565	-2.65094	0.00802683	0.0981037
ENSMUSG00000022270	Retreg1	2571.74	1.58248	0.597088	2.65033	0.00804143	0.0982121
ENSMUSG00000024885	Aldh3b1	2926.73	1.72026	0.649202	2.64981	0.0080537	0.0982873
ENSMUSG00000005621	Zfp592	3780.28	1.15164	0.434648	2.64959	0.00805907	0.0982873
ENSMUSG00000064267	Hvcn1	7447.13	1.9207	0.725046	2.64908	0.00807118	0.098365
ENSMUSG00000058600	Rpl30	6896.2	-0.523841	0.197774	-2.64869	0.00808044	0.0984078
ENSMUSG00000037119	Fam91a1	4522.52	1.18419	0.447125	2.64844	0.00808633	0.0984096
ENSMUSG00000022365	Derl1	11234.4	0.950319	0.359156	2.64598	0.00814546	0.0989416
ENSMUSG00000069303	H2bc24	186.413	-2.56681	0.970103	-2.64591	0.00814712	0.0989416
ENSMUSG00000041954	Tnfrsf18	327.419	-2.87199	1.08545	-2.6459	0.00814739	0.0989416
ENSMUSG00000076609	Igkc	493.921	-4.85474	1.83517	-2.64539	0.00815976	0.0990216
ENSMUSG00000026288	Inpp5d	8434.04	1.33952	0.506443	2.64495	0.00817019	0.0990232
ENSMUSG00000025993	Slc40a1	21814.4	1.63509	0.618245	2.64473	0.00817571	0.0990232
ENSMUSG00000044086	Lmod3	18.3224	-5.87639	2.22198	-2.64466	0.00817724	0.0990232
ENSMUSG00000015013	Trappc2l	2054.61	-0.74015	0.280007	-2.64333	0.00820957	0.0993002
ENSMUSG00000034902	Pip5k1c	11968.7	1.06569	0.40321	2.64302	0.00821711	0.0993002
ENSMUSG00000052889	Prkcb	6087.2	1.07571	0.407003	2.643	0.00821751	0.0993002
ENSMUSG00000006705	Pknox1	3976.77	0.969195	0.366748	2.64268	0.00822537	0.0993251
ENSMUSG00000046378	Asphd1	212.691	-2.47927	0.938461	-2.64184	0.00824564	0.0994997
ENSMUSG00000035891	Cerk	8858.7	0.969064	0.366896	2.64125	0.00826013	0.0996043
ENSMUSG00000044768	Macir	4634.6	0.919765	0.348266	2.64099	0.00826646	0.0996106
ENSMUSG00000066026	Dhrs3	6123.04	0.931562	0.352766	2.64074	0.00827261	0.0996146
ENSMUSG00000044703	Phf11a	17.1843	-5.05425	1.91413	-2.64049	0.00827851	0.0996155
ENSMUSG00000055485	Soga1	5211.56	1.13627	0.430736	2.63798	0.00834016	0.100282
ENSMUSG00000030213	Atf7ip	2970.11	0.912376	0.345902	2.63767	0.00834772	0.100282
ENSMUSG00000022257	Laptm4b	7641.18	1.2697	0.481399	2.63752	0.00835142	0.100282
ENSMUSG00000083121	Gm6341	9.17433	-3.04956	1.15645	-2.637	0.00836416	0.100364
ENSMUSG00000021469	Msx2	31.3194	-8.41118	3.19184	-2.63521	0.00840844	0.100825
ENSMUSG00000021125	Arg2	74.7709	-4.66537	1.7714	-2.63371	0.00844566	0.1012
ENSMUSG00000031985	Gnpat	5341.51	0.561147	0.213191	2.63213	0.00848505	0.101601
ENSMUSG00000062825	Actg1	308301	0.400936	0.152346	2.63174	0.008495	0.101649
ENSMUSG00000017747	Ghdc	1424.81	1.43129	0.543949	2.63129	0.00850615	0.101682
ENSMUSG00000040310	Alx4	54.3571	6.8792	2.61452	2.63115	0.00850962	0.101682
ENSMUSG00000063694	Cycs	7705.26	-0.722189	0.274515	-2.63078	0.00851893	0.101722
ENSMUSG00000026457	Adipor1	16962.3	0.558543	0.212342	2.63039	0.00852858	0.101766
ENSMUSG00000026872	Zeb2	12056.5	0.961825	0.36583	2.62916	0.00855972	0.102067
ENSMUSG00000072763	5430403G16Rik	60.9402	-2.80154	1.06637	-2.62717	0.00860982	0.102593
ENSMUSG00000060284	Sp7	106.63	-5.62175	2.14007	-2.6269	0.00861678	0.102604
ENSMUSG00000085172	Gm6542	19.8725	-3.58577	1.36567	-2.62566	0.00864815	0.102906
ENSMUSG00000075279	Mrpl23-ps1	3594.17	-0.615506	0.234441	-2.62542	0.00865418	0.102907
ENSMUSG00000019920	Lims1	5131.61	0.679454	0.258823	2.62517	0.00866052	0.102911
ENSMUSG00000062997	Rpl35	6734.85	-0.876599	0.334033	-2.62429	0.00868301	0.103106
ENSMUSG00000005442	Cic	1436.96	1.03501	0.394434	2.62405	0.00868905	0.103106
ENSMUSG00000022517	Mgrn1	11438	0.842742	0.321283	2.62305	0.00871457	0.103338
ENSMUSG00000062127	Cttnbp2nl	6688.07	1.19448	0.455687	2.62127	0.0087604	0.103722
ENSMUSG00000020368	Canx	26695.2	0.828466	0.316077	2.62109	0.00876482	0.103722
ENSMUSG00000047881	Rell1	3284.54	1.1768	0.448989	2.621	0.00876729	0.103722
ENSMUSG00000034543	Morc2a	2982.64	0.98869	0.377241	2.62085	0.00877121	0.103722
ENSMUSG00000029207	Apbb2	3802.18	1.00167	0.382285	2.62022	0.0087873	0.10384
ENSMUSG00000083282	Ctsf	8319.99	0.870719	0.332385	2.61961	0.00880314	0.103956
ENSMUSG00000022867	Usp25	3423.84	0.706963	0.269901	2.61935	0.00880984	0.103963
ENSMUSG00000064281	Rpl19-ps1	12.6339	-2.82524	1.07882	-2.61883	0.00882329	0.104034
ENSMUSG00000020475	Pgam2	80.8696	3.16696	1.20947	2.61848	0.00883226	0.104034
ENSMUSG00000016534	Lamp2	16012.5	0.919014	0.351009	2.61821	0.00883936	0.104034
ENSMUSG00000039220	Ppp1r10	7210.71	0.810276	0.309481	2.61818	0.00884014	0.104034
ENSMUSG00000063904	Dpp3	4432.57	0.765474	0.29246	2.61736	0.00886128	0.104211
ENSMUSG00000063931	Pepd	9209.14	0.865294	0.330659	2.61688	0.00887371	0.104286
ENSMUSG00000052656	Rnf103	4562.48	1.14503	0.437746	2.61574	0.00890354	0.104565
ENSMUSG00000024789	Jak2	3266.7	1.108	0.424167	2.61218	0.00899666	0.105586
ENSMUSG00000040998	Npnt	2272.48	2.98593	1.14322	2.61186	0.00900513	0.105613
ENSMUSG00000030707	Coro1a	15309.3	1.55323	0.594988	2.61053	0.00904026	0.105952
ENSMUSG00000040296	Ddx58	727.549	2.59081	0.99266	2.60996	0.00905517	0.106054
ENSMUSG00000031591	Asah1	7845.67	1.06302	0.407342	2.60966	0.00906334	0.106072
ENSMUSG00000056758	Hmga2	11.0175	3.20717	1.22913	2.60931	0.00907245	0.106072
ENSMUSG00000031373	Car5b	85.0612	-3.14261	1.20451	-2.60903	0.0090799	0.106072
ENSMUSG00000030662	Ipo5	5698.54	1.07023	0.410212	2.60897	0.00908142	0.106072
ENSMUSG00000034993	Vat1	521.53	0.886426	0.339939	2.6076	0.00911788	0.106425
ENSMUSG00000041323	Ak7	94.3239	-5.47512	2.10001	-2.60718	0.00912902	0.106463
ENSMUSG00000000555	Itga5	14247.1	1.24854	0.478947	2.60685	0.00913789	0.106463
ENSMUSG00000060843	Ctnna3	218.878	-4.07746	1.56418	-2.60678	0.00913982	0.106463
ENSMUSG00000038861	Pi4kb	1596.06	2.26711	0.870023	2.6058	0.00916592	0.106695
ENSMUSG00000038146	Notch3	199.215	-4.57624	1.75645	-2.60539	0.00917701	0.106751
ENSMUSG00000022957	Itsn1	5136.05	1.02801	0.394648	2.60489	0.00919042	0.10683
ENSMUSG00000026737	Pip4k2a	9574.25	1.23443	0.47393	2.60467	0.00919622	0.10683
ENSMUSG00000006589	Aprt	3577.28	-0.520289	0.199812	-2.60389	0.00921714	0.107
ENSMUSG00000022350	Washc5	4889.03	0.861668	0.330964	2.60351	0.00922754	0.107005
ENSMUSG00000024030	Abcg1	2755.53	1.79987	0.691361	2.60337	0.00923131	0.107005
ENSMUSG00000026687	Aldh9a1	4428.41	0.847593	0.325613	2.60307	0.00923936	0.107005
ENSMUSG00000047842	Diras2	3299.49	1.72991	0.664596	2.60295	0.00924259	0.107005
ENSMUSG00000059040	Eno1b	448.819	1.14088	0.438503	2.60176	0.00927461	0.107303
ENSMUSG00000004933	Matk	1992.69	1.18482	0.455523	2.601	0.0092953	0.10747
ENSMUSG00000028646	Rragc	10658.3	0.764789	0.294112	2.60033	0.0093134	0.107607
ENSMUSG00000024982	Zdhhc6	618.653	2.33229	0.897018	2.60005	0.00932109	0.107623
ENSMUSG00000016179	Camk1g	64.4316	-6.8412	2.63213	-2.59911	0.00934654	0.107844
ENSMUSG00000003814	Calr	43897.3	0.540322	0.208071	2.59681	0.00940939	0.108496
ENSMUSG00000001988	Npas1	76.7756	6.1603	2.37248	2.59657	0.00941599	0.108499
ENSMUSG00000039936	Pik3cd	3379.73	2.05685	0.792431	2.59562	0.00944193	0.108725
ENSMUSG00000058099	Nfam1	2507.2	2.14695	0.827418	2.59476	0.00946577	0.108926
ENSMUSG00000027465	Tbc1d20	3567.11	1.23752	0.477048	2.59413	0.00948305	0.109052
ENSMUSG00000035671	Zswim4	7829.45	1.08169	0.417013	2.59389	0.00948969	0.109055
ENSMUSG00000037993	Dhx38	5035.16	0.721397	0.278159	2.59347	0.00950128	0.109115
ENSMUSG00000027133	Nop10	5053.43	-0.79966	0.308512	-2.59199	0.00954223	0.109478
ENSMUSG00000087610	Gm16253	4.83512	-4.31523	1.66491	-2.59187	0.0095457	0.109478
ENSMUSG00000068015	Lrch1	637.571	2.65063	1.02281	2.59152	0.00955517	0.109513
ENSMUSG00000026748	Plxdc2	9759.13	1.86392	0.719607	2.59019	0.00959227	0.109865
ENSMUSG00000020300	Cpeb4	2820.87	1.49998	0.579368	2.58899	0.00962583	0.110176
ENSMUSG00000096887	Gm20594	49.6993	1.55826	0.601996	2.5885	0.00963956	0.110198
ENSMUSG00000069682	Gm10275	4890.85	-0.896438	0.346321	-2.58846	0.00964065	0.110198
ENSMUSG00000032300	1700017B05Rik	3889.54	1.03395	0.399603	2.58744	0.00966919	0.110451
ENSMUSG00000044252	Osbpl1a	6044.53	1.10314	0.426447	2.58683	0.00968637	0.110573
ENSMUSG00000021130	Galnt16	1499.8	-2.29915	0.889378	-2.58512	0.00973463	0.11105
ENSMUSG00000035199	Arl6ip5	6020.64	0.522725	0.202245	2.58462	0.00974869	0.111136
ENSMUSG00000015672	Mrpl32	1155.42	-0.865607	0.33494	-2.58436	0.00975588	0.111144
ENSMUSG00000031871	Cdh5	854.613	1.8742	0.725379	2.58375	0.00977327	0.111268
ENSMUSG00000032560	Dnajc13	2065.09	1.52294	0.589595	2.58302	0.00979385	0.111429
ENSMUSG00000026303	Mlph	688.718	4.66779	1.80774	2.58212	0.0098195	0.111646
ENSMUSG00000032135	Mcam	4615.36	2.72999	1.05756	2.5814	0.00984006	0.111806
ENSMUSG00000049382	Krt8	954.412	4.46907	1.73194	2.58039	0.00986892	0.112059
ENSMUSG00000092592	Gm20449	18.6066	-4.69226	1.81865	-2.58008	0.00987785	0.112086
ENSMUSG00000054312	Mrps21	3993.81	-0.918454	0.356137	-2.57894	0.00991048	0.112382
ENSMUSG00000028059	Arhgef2	10723.1	0.682787	0.264779	2.5787	0.00991719	0.112384
ENSMUSG00000005045	Chd5	453.027	-2.74975	1.0667	-2.57781	0.00994294	0.112601
ENSMUSG00000035776	Cd99l2	2543.79	0.749014	0.290606	2.57742	0.00995413	0.112622
ENSMUSG00000038518	Jarid2	7095.26	1.01988	0.395734	2.5772	0.00996055	0.112622
ENSMUSG00000098274	Rpl24	15591.7	-0.891246	0.34584	-2.57705	0.00996471	0.112622
ENSMUSG00000078771	Evi2a	18008.2	1.04492	0.405505	2.57683	0.00997112	0.112622
ENSMUSG00000030325	Klrb1c	63.1138	-6.53489	2.53762	-2.57521	0.010018	0.113077
ENSMUSG00000024436	Mrps18b	4022.21	-0.706767	0.274505	-2.5747	0.0100328	0.11317
ENSMUSG00000036943	Rab8b	8194.43	0.96375	0.374436	2.57387	0.0100568	0.113366
ENSMUSG00000029587	Zfp12	1355.43	-2.49559	0.969851	-2.57317	0.0100773	0.113448
ENSMUSG00000038855	Itpkb	2949.83	1.72444	0.670164	2.57316	0.0100774	0.113448
ENSMUSG00000037679	Inf2	278.313	2.70267	1.05047	2.57283	0.0100872	0.113469
ENSMUSG00000030047	Arhgap25	4429.62	1.55368	0.603941	2.57256	0.010095	0.113469
ENSMUSG00000067058	Rps15a-ps5	7.16485	-3.26354	1.26875	-2.57224	0.0101042	0.113469
ENSMUSG00000028436	Dcaf12	6067.33	0.890538	0.346217	2.57219	0.0101057	0.113469
ENSMUSG00000071379	Hpcal1	2032.38	0.892867	0.347237	2.57135	0.0101303	0.113608
ENSMUSG00000029708	Gcc1	2842.38	1.2672	0.492823	2.57131	0.0101314	0.113608
ENSMUSG00000038178	Slc43a2	11715.4	0.77708	0.302246	2.57102	0.0101399	0.113629
ENSMUSG00000023572	Ccndbp1	4809	-0.413052	0.160727	-2.56991	0.0101726	0.113921
ENSMUSG00000048163	Selplg	25209.4	1.97474	0.768487	2.56965	0.0101803	0.113932
ENSMUSG00000028607	Cpt2	2068.37	1.30771	0.508993	2.56921	0.0101929	0.114
ENSMUSG00000009090	Ap1b1	7911.07	0.829596	0.322952	2.56879	0.0102055	0.114066
ENSMUSG00000027678	Ncoa3	5407	1.37983	0.537486	2.56718	0.0102528	0.114407
ENSMUSG00000022214	Dcaf11	9624.25	0.741418	0.288812	2.56712	0.0102546	0.114407
ENSMUSG00000020783	Ncbp3	1553.06	1.20704	0.470202	2.56707	0.0102561	0.114407
ENSMUSG00000037447	Arid5a	12737.3	-0.535927	0.208819	-2.56647	0.0102739	0.114532
ENSMUSG00000091803	Cox16	2470.17	-0.557593	0.217308	-2.56591	0.0102906	0.114643
ENSMUSG00000051615	Rap2a	5298.69	0.852881	0.332505	2.56501	0.0103172	0.114864
ENSMUSG00000031266	Gla	3596.83	1.09418	0.426735	2.56406	0.0103454	0.115094
ENSMUSG00000021484	Lman2	11008.2	0.397414	0.155006	2.56387	0.0103512	0.115094
ENSMUSG00000015837	Sqstm1	168486	0.918275	0.358361	2.56243	0.0103942	0.115474
ENSMUSG00000034330	Plcg2	2546.75	2.65747	1.03715	2.56227	0.0103989	0.115474
ENSMUSG00000025234	Arih1	4766.85	0.957884	0.373907	2.56182	0.0104124	0.115549
ENSMUSG00000029082	Bst1	31.2355	6.41031	2.50339	2.56065	0.0104478	0.115866
ENSMUSG00000022801	Lrch3	2940.57	0.915977	0.357777	2.56019	0.0104615	0.115944
ENSMUSG00000016252	Atp5e	7483.51	-0.741953	0.289895	-2.55939	0.0104857	0.116125
ENSMUSG00000020102	Slc16a7	668.236	2.75619	1.07697	2.5592	0.0104915	0.116125
ENSMUSG00000025982	Sf3b1	22830.5	0.779807	0.304823	2.55823	0.0105207	0.116373
ENSMUSG00000031608	Galnt7	2121.42	1.64234	0.642143	2.55759	0.0105401	0.116512
ENSMUSG00000027011	Ube2e3	7755.81	-0.460584	0.180116	-2.55715	0.0105533	0.116583
ENSMUSG00000081431	Gm15483	6.46111	-4.78601	1.872	-2.55663	0.010569	0.116585
ENSMUSG00000039501	Znfx1	4682.49	1.64506	0.643467	2.55656	0.0105714	0.116585
ENSMUSG00000031103	Elf4	1577.74	2.2813	0.892389	2.55639	0.0105763	0.116585
ENSMUSG00000044350	Lacc1	4508.48	1.54172	0.603118	2.55625	0.0105807	0.116585
ENSMUSG00000026970	Rbms1	3725.16	1.04419	0.408544	2.55589	0.0105916	0.116631
ENSMUSG00000039917	Rhbdd2	4487.05	1.07973	0.422511	2.55551	0.0106032	0.116682
ENSMUSG00000055771	Gm7936	1.87521	-3.89692	1.52535	-2.55477	0.0106259	0.116858
ENSMUSG00000021662	Arhgef28	654.464	-4.21976	1.65191	-2.55448	0.0106347	0.116879
ENSMUSG00000036002	Fam214b	6523.12	1.08872	0.426315	2.5538	0.0106555	0.116981
ENSMUSG00000026830	Ermn	13623.5	2.11028	0.82641	2.55355	0.010663	0.116981
ENSMUSG00000002266	Zim1	47.6381	-6.49927	2.54523	-2.55351	0.0106644	0.116981
ENSMUSG00000054611	Kdm2a	2762.46	1.10662	0.433577	2.55229	0.0107017	0.117254
ENSMUSG00000021003	Galc	1418.71	1.15002	0.450593	2.55225	0.010703	0.117254
ENSMUSG00000021218	Gdi2	10111.9	0.348794	0.1367	2.55154	0.0107249	0.117418
ENSMUSG00000057103	Nat8f1	751.441	1.88819	0.740137	2.55114	0.0107372	0.117478
ENSMUSG00000027583	Zbtb46	3043.08	0.66044	0.258932	2.55063	0.0107527	0.117573
ENSMUSG00000025809	Itgb1	14483.5	0.697002	0.273403	2.54936	0.0107921	0.117928
ENSMUSG00000032418	Me1	2094.12	1.52135	0.596821	2.54908	0.0108007	0.117947
ENSMUSG00000015846	Rxra	4883.82	0.911034	0.357462	2.54862	0.010815	0.117977
ENSMUSG00000028530	Jak1	13972.1	0.941294	0.369345	2.54855	0.0108172	0.117977
ENSMUSG00000034453	Polr3b	1502.77	1.22376	0.480725	2.54566	0.0109071	0.118834
ENSMUSG00000052146	Rps10	7676.4	-0.540232	0.212224	-2.54558	0.0109097	0.118834
ENSMUSG00000038025	Phf2	1730.07	1.14571	0.450181	2.545	0.0109279	0.118927
ENSMUSG00000038274	Fau	9766.15	-0.594474	0.233598	-2.54486	0.0109322	0.118927
ENSMUSG00000033249	Hsf4	102.043	3.67909	1.44706	2.54247	0.0110073	0.119669
ENSMUSG00000002105	Slc39a13	2175.21	1.08668	0.427613	2.54127	0.0110452	0.120004
ENSMUSG00000026627	Pacc1	4684.72	0.804159	0.316472	2.54101	0.0110532	0.120016
ENSMUSG00000049184	Purg	142.03	-2.22544	0.875894	-2.54076	0.0110611	0.120025
ENSMUSG00000096370	Gm21992	784.98	1.84724	0.727405	2.53949	0.0111016	0.120312
ENSMUSG00000005949	Ctns	1888.71	1.20975	0.476377	2.53948	0.0111016	0.120312
ENSMUSG00000021706	Zfyve16	1381.75	1.14777	0.452107	2.53871	0.0111262	0.12042
ENSMUSG00000022967	Ifnar1	9699.26	0.868651	0.342202	2.53841	0.0111356	0.12042
ENSMUSG00000026385	Dbi	32604	-0.816197	0.321566	-2.53819	0.0111427	0.12042
ENSMUSG00000030816	Rnf40	2833.43	0.821675	0.323735	2.53811	0.0111454	0.12042
ENSMUSG00000055024	Ep300	2363.57	2.18968	0.862735	2.53807	0.0111467	0.12042
ENSMUSG00000024687	Osbp	5737.39	1.39069	0.548036	2.53758	0.0111621	0.12051
ENSMUSG00000073609	D2hgdh	1731.56	2.08685	0.822898	2.53598	0.0112135	0.120988
ENSMUSG00000039713	Plekhg5	2928.13	1.02466	0.404131	2.53547	0.0112296	0.121015
ENSMUSG00000059493	Nhs	14.2921	-6.25527	2.46712	-2.53546	0.0112301	0.121015
ENSMUSG00000024835	Coro1b	14379.5	0.828709	0.327125	2.53331	0.0112991	0.121682
ENSMUSG00000062007	Hsh2d	52.8948	-5.31427	2.09896	-2.53185	0.0113461	0.122112
ENSMUSG00000096215	Smim22	132.437	4.02215	1.58909	2.5311	0.0113704	0.122252
ENSMUSG00000004266	Ptpn6	16214.4	1.50266	0.593718	2.53094	0.0113758	0.122252
ENSMUSG00000027995	Tlr2	15686.2	1.66391	0.657575	2.53037	0.0113943	0.122252
ENSMUSG00000047921	Trappc9	5292.83	1.06262	0.419946	2.53037	0.0113943	0.122252
ENSMUSG00000052539	Magi3	1965.7	1.11476	0.440557	2.53035	0.0113948	0.122252
ENSMUSG00000039463	Slc9a8	4109.01	0.865488	0.342117	2.5298	0.0114128	0.122368
ENSMUSG00000055560	Zfp459	18.9597	-5.29558	2.09347	-2.52957	0.0114201	0.12237
ENSMUSG00000043415	Otud1	6051.66	1.57123	0.621295	2.52896	0.01144	0.122506
ENSMUSG00000000740	Rpl13	58607.5	-0.586975	0.232162	-2.5283	0.0114616	0.12266
ENSMUSG00000025584	Pde8a	2891.39	2.05338	0.812327	2.52777	0.0114788	0.122768
ENSMUSG00000041220	Elovl6	936.468	2.51473	0.99498	2.52741	0.0114906	0.122817
ENSMUSG00000020092	Pald1	3044.72	2.17853	0.862101	2.527	0.0115041	0.122878
ENSMUSG00000092470	Gm20518	32.6712	5.46965	2.16474	2.5267	0.0115138	0.122878
ENSMUSG00000020120	Plek	38662.9	1.50963	0.597497	2.52658	0.0115178	0.122878
ENSMUSG00000095101	Gm13285	41.0786	-3.17612	1.25772	-2.5253	0.01156	0.123248
ENSMUSG00000048490	Nrip1	4072.65	1.45042	0.574404	2.52509	0.0115669	0.123248
ENSMUSG00000021840	Mapk1ip1l	5455.02	0.771034	0.305431	2.52441	0.0115893	0.12341
ENSMUSG00000031803	B3gnt3	176.379	5.28381	2.09474	2.52242	0.0116552	0.124035
ENSMUSG00000027775	Mfsd1	7733.81	0.977053	0.38741	2.52202	0.0116685	0.124099
ENSMUSG00000056692	Ilrun	4604.18	0.998689	0.396079	2.52144	0.0116877	0.124226
ENSMUSG00000040462	Os9	18339.2	0.774196	0.307297	2.51938	0.0117563	0.12483
ENSMUSG00000060036	Rpl3	32699.1	-0.386484	0.15341	-2.51929	0.0117591	0.12483
ENSMUSG00000020372	Rack1	13938.7	-0.564513	0.224119	-2.51882	0.011775	0.124922
ENSMUSG00000041168	Lonp1	6723.28	0.675983	0.268408	2.51849	0.0117859	0.12496
ENSMUSG00000036208	Nepro	709.609	2.02843	0.805591	2.51794	0.0118043	0.125078
ENSMUSG00000020859	Spag9	9617.89	0.792926	0.315079	2.5166	0.0118494	0.125468
ENSMUSG00000039329	Tex19.1	18.6547	-7.77013	3.08779	-2.51641	0.0118558	0.125468
ENSMUSG00000014609	Chrne	34.9557	-5.85539	2.32752	-2.51572	0.011879	0.125636
ENSMUSG00000033066	Gas7	2066.87	1.27381	0.506392	2.51546	0.0118876	0.125649
ENSMUSG00000024208	Uqcc2	4221.29	-0.954498	0.379603	-2.51446	0.0119214	0.125928
ENSMUSG00000038150	Ormdl3	6053.66	0.4329	0.172193	2.51404	0.0119357	0.126002
ENSMUSG00000022353	Mtss1	3445.8	0.794093	0.315991	2.51303	0.0119701	0.126212
ENSMUSG00000033960	Jcad	1672.83	2.07518	0.825772	2.51302	0.0119704	0.126212
ENSMUSG00000020823	Sec14l1	6055.76	1.07264	0.426913	2.51254	0.0119864	0.126215
ENSMUSG00000024258	Polr2d	4483.48	-0.693637	0.27607	-2.51254	0.0119865	0.126215
ENSMUSG00000048832	Vps37c	4654.2	0.825619	0.328636	2.51226	0.0119962	0.126215
ENSMUSG00000038290	Smg6	2505.98	1.13181	0.450564	2.51198	0.0120055	0.126215
ENSMUSG00000071866	Ppia	153593	-0.517463	0.206013	-2.51179	0.012012	0.126215
ENSMUSG00000037805	Rpl10a	6956.26	-0.809714	0.322376	-2.51171	0.0120148	0.126215
ENSMUSG00000029196	Tada2b	2107.76	0.812823	0.323961	2.50902	0.0121067	0.127102
ENSMUSG00000017760	Ctsa	42041.3	0.918621	0.366202	2.50851	0.0121241	0.127207
ENSMUSG00000052040	Klf13	7842.52	0.807998	0.322143	2.50819	0.0121351	0.127244
ENSMUSG00000028161	Ppp3ca	5997.01	0.767621	0.306099	2.50775	0.0121502	0.127324
ENSMUSG00000022255	Mtdh	8971.3	1.06396	0.424393	2.50702	0.0121753	0.12746
ENSMUSG00000061306	Slc38a10	14847.8	0.598443	0.238714	2.50694	0.012178	0.12746
ENSMUSG00000010406	Mrpl52	2766.56	-0.918359	0.366565	-2.50531	0.0122344	0.127904
ENSMUSG00000024645	Timm21	206.676	-2.33607	0.932457	-2.50528	0.0122354	0.127904
ENSMUSG00000025856	Pdgfa	6259.26	0.776453	0.309982	2.50483	0.0122509	0.127988
ENSMUSG00000040363	Bcor	4345.68	1.69958	0.678623	2.50446	0.0122639	0.128045
ENSMUSG00000083911	Gm4342	3.6535	-2.39069	0.955018	-2.50329	0.0123045	0.128391
ENSMUSG00000021457	Syk	4481.1	1.70323	0.680514	2.50286	0.0123196	0.12847
ENSMUSG00000041841	Rpl37	3310.89	-0.612842	0.244906	-2.50235	0.0123371	0.128504
ENSMUSG00000028063	Lmna	100215	0.660291	0.26387	2.50233	0.0123379	0.128504
ENSMUSG00000032422	Snx14	1682.76	0.93443	0.373548	2.5015	0.012367	0.128729
ENSMUSG00000026353	Ubxn4	7848.74	0.403353	0.161261	2.50125	0.0123755	0.12874
ENSMUSG00000059070	Rpl18	17540.1	-0.562233	0.224847	-2.50051	0.0124014	0.128931
ENSMUSG00000062169	Cnih4	2936.31	-0.601915	0.240761	-2.50005	0.0124174	0.128985
ENSMUSG00000031540	Kat6a	2459.59	1.75867	0.703485	2.49993	0.0124216	0.128985
ENSMUSG00000031506	Ptpn7	31.132	-7.26533	2.90735	-2.49895	0.0124561	0.1292
ENSMUSG00000039497	Dse	2661.22	1.16049	0.464396	2.49891	0.0124575	0.1292
ENSMUSG00000015354	Pcolce2	2142.98	3.34049	1.3371	2.49832	0.0124785	0.129335
ENSMUSG00000034832	Tet3	3187.81	0.86237	0.345217	2.49805	0.0124878	0.129335
ENSMUSG00000028649	Macf1	6110.93	0.896052	0.358751	2.4977	0.0125001	0.129335
ENSMUSG00000026234	Ncl	5795.09	0.603183	0.241526	2.49738	0.0125114	0.129335
ENSMUSG00000022304	Dpys	27.4673	-5.70492	2.28443	-2.49731	0.0125141	0.129335
ENSMUSG00000042099	Kank3	1340.44	1.45454	0.582455	2.49726	0.0125158	0.129335
ENSMUSG00000073207	Ccdc160	39.7152	-5.09544	2.04102	-2.49651	0.0125421	0.129528
ENSMUSG00000021814	Anxa7	2864.71	1.18117	0.473208	2.49609	0.0125572	0.129606
ENSMUSG00000032515	Csrnp1	6961.99	0.875548	0.35089	2.49522	0.0125879	0.129845
ENSMUSG00000057738	Sptan1	14279.1	0.788448	0.316022	2.49492	0.0125987	0.129878
ENSMUSG00000002885	Adgre5	4230.1	1.21433	0.486834	2.49433	0.0126194	0.130013
ENSMUSG00000021775	Nr1d2	2916.69	0.867928	0.34807	2.49354	0.0126476	0.130225
ENSMUSG00000071332	E230015B07Rik	21.2133	-7.80054	3.12868	-2.49324	0.0126585	0.130259
ENSMUSG00000020818	Mfsd11	7888.05	0.868267	0.348315	2.49277	0.0126752	0.130353
ENSMUSG00000073435	Nme3	1704.8	-0.599417	0.240595	-2.49139	0.0127244	0.13078
ENSMUSG00000051989	Smim11	2131.34	-0.951414	0.381941	-2.491	0.0127386	0.130847
ENSMUSG00000064360	mt-Nd3	7184.05	1.49329	0.599669	2.49019	0.0127676	0.131067
ENSMUSG00000001020	S100a4	262.051	-2.50791	1.00774	-2.48866	0.0128226	0.131553
ENSMUSG00000053317	Sec61b	5926.11	-0.706544	0.283967	-2.48812	0.012842	0.131672
ENSMUSG00000079523	Tmsb10	6083.92	-1.02029	0.410132	-2.4877	0.0128571	0.131672
ENSMUSG00000015533	Itga2	9.50641	-5.73227	2.30427	-2.48768	0.0128581	0.131672
ENSMUSG00000015134	Aldh1a3	118.114	-2.28373	0.918159	-2.48729	0.0128721	0.131672
ENSMUSG00000017776	Crk	7631.86	0.78193	0.314377	2.48723	0.0128741	0.131672
ENSMUSG00000039191	Rbpj	4629.74	1.35983	0.546798	2.48689	0.0128866	0.131672
ENSMUSG00000083477	Gm5555	3.18812	-2.86531	1.15225	-2.48671	0.012893	0.131672
ENSMUSG00000030806	Stx1b	1616.42	1.87539	0.754187	2.48663	0.0128958	0.131672
ENSMUSG00000073063	Hbq1b	64.0575	-4.28004	1.72158	-2.4861	0.012915	0.13179
ENSMUSG00000026163	Sphkap	656.559	-3.40162	1.36916	-2.48445	0.0129752	0.132325
ENSMUSG00000042015	Wdr41	2552.35	0.755041	0.304002	2.48367	0.0130037	0.132478
ENSMUSG00000029599	Ddx54	7974.03	0.600064	0.241609	2.48362	0.0130056	0.132478
ENSMUSG00000051695	Pcbp1	30392.6	0.270681	0.109043	2.48232	0.0130529	0.132853
ENSMUSG00000029142	None	3705.36	-0.762069	0.307016	-2.48218	0.013058	0.132853
ENSMUSG00000042129	Rassf4	9446.8	1.38594	0.558667	2.4808	0.0131088	0.133291
ENSMUSG00000022199	Slc22a17	7462.95	1.44047	0.580823	2.48005	0.0131365	0.133445
ENSMUSG00000047911	Npm2	19.9726	-4.82327	1.94489	-2.47996	0.0131396	0.133445
ENSMUSG00000050608	Micos10	10078.9	-0.512744	0.206798	-2.47945	0.0131585	0.13349
ENSMUSG00000070343	Gm10288	2379.08	-0.7834	0.315971	-2.47934	0.0131626	0.13349
ENSMUSG00000051224	Tceanc	522.194	2.38975	0.963915	2.47921	0.0131673	0.13349
ENSMUSG00000062762	Ei24	6043.83	0.438563	0.176957	2.47836	0.0131988	0.13373
ENSMUSG00000052584	Serp2	1054.82	-0.751683	0.303386	-2.47764	0.0132254	0.13392
ENSMUSG00000047250	Ptgs1	7105.87	1.75326	0.707964	2.47648	0.0132683	0.134275
ENSMUSG00000090707	Gm8237	17.4186	-6.49232	2.62255	-2.47558	0.0133021	0.134538
ENSMUSG00000063457	Rps15	10569.5	-0.666294	0.269192	-2.47516	0.0133177	0.134616
ENSMUSG00000081926	Gm15536	109.017	-0.672288	0.271724	-2.47416	0.013355	0.134913
ENSMUSG00000067847	Romo1	5144.88	-0.719182	0.290718	-2.47381	0.0133679	0.13495
ENSMUSG00000056752	Dnah9	59.037	-4.36972	1.76657	-2.47357	0.013377	0.13495
ENSMUSG00000060275	Nrg2	348.896	-2.57329	1.04037	-2.47343	0.0133823	0.13495
ENSMUSG00000039105	Atp6v1g1	18840.5	-0.381702	0.154396	-2.47223	0.0134271	0.135322
ENSMUSG00000031231	Cox7b	6371.51	-0.93614	0.379043	-2.46975	0.0135208	0.136186
ENSMUSG00000048779	P2ry6	5856.32	1.77248	0.71784	2.46919	0.013542	0.136319
ENSMUSG00000023277	Twf2	4029.45	0.67187	0.272186	2.46842	0.0135709	0.136472
ENSMUSG00000024446	Rpp21	1709.85	-0.887026	0.359357	-2.46837	0.0135731	0.136472
ENSMUSG00000037363	Letm2	550.049	-2.0727	0.839883	-2.46784	0.0135929	0.136591
ENSMUSG00000058966	Tlcd3b	168.078	-2.21016	0.896094	-2.46644	0.0136465	0.137049
ENSMUSG00000027245	Hypk	3680.59	-0.559558	0.226926	-2.46581	0.0136703	0.137208
ENSMUSG00000070394	Tmem256	5405.84	-0.728578	0.295546	-2.4652	0.0136938	0.137363
ENSMUSG00000054302	Eapp	4436.02	-0.508883	0.206499	-2.46434	0.0137267	0.137545
ENSMUSG00000047242	Taf9b	2841.24	1.0648	0.43209	2.4643	0.013728	0.137545
ENSMUSG00000013663	Pten	4659.4	0.86716	0.351977	2.46369	0.0137516	0.137701
ENSMUSG00000027199	Gatm	39490.7	0.835262	0.339089	2.46326	0.0137682	0.137786
ENSMUSG00000026499	Acbd3	6872.72	0.958106	0.389093	2.46241	0.0138007	0.138031
ENSMUSG00000038677	Scube3	516.69	4.42958	1.79912	2.46208	0.0138135	0.138055
ENSMUSG00000036907	C1ql2	1101.91	-3.17852	1.29115	-2.46179	0.0138247	0.138055
ENSMUSG00000038224	Serpinf2	19.8035	-8.26063	3.35657	-2.46104	0.0138537	0.138055
ENSMUSG00000025608	Podxl	2645.66	2.67893	1.08855	2.46101	0.0138547	0.138055
ENSMUSG00000070858	Gm1673	2778.88	-0.925019	0.375876	-2.46097	0.0138562	0.138055
ENSMUSG00000031545	Gpat4	8330.83	0.65409	0.265789	2.46094	0.0138575	0.138055
ENSMUSG00000043300	B3galnt1	2520.94	0.869167	0.353193	2.46088	0.0138595	0.138055
ENSMUSG00000014301	Pam16	1218.89	-1.1236	0.456635	-2.46062	0.0138698	0.138077
ENSMUSG00000025132	Arhgdia	43486.1	0.533324	0.216769	2.46033	0.0138809	0.138107
ENSMUSG00000068856	Sf3b4	9157.19	0.357247	0.14522	2.46003	0.0138924	0.138142
ENSMUSG00000027951	Adar	4107.3	1.05179	0.42766	2.45941	0.0139165	0.138301
ENSMUSG00000052331	Ankrd44	1570.74	1.50734	0.613087	2.4586	0.013948	0.138533
ENSMUSG00000031133	Arhgef6	876.398	2.00017	0.813636	2.45832	0.013959	0.138563
ENSMUSG00000026321	Tnfrsf11a	5657.24	2.06333	0.83958	2.45757	0.0139879	0.138769
ENSMUSG00000049641	Vgll2	10.1848	-7.06884	2.87713	-2.45691	0.0140137	0.138944
ENSMUSG00000022452	Smdt1	10353.8	-0.558028	0.227196	-2.45615	0.0140434	0.139158
ENSMUSG00000082969	Gm12630	15.7773	5.52531	2.25002	2.45567	0.0140623	0.139265
ENSMUSG00000061119	Prcp	793.795	1.63727	0.666882	2.4551	0.0140844	0.139403
ENSMUSG00000024533	Spire1	3864.16	0.726256	0.295938	2.45408	0.0141246	0.139617
ENSMUSG00000024597	Slc12a2	16553.6	1.5616	0.63633	2.45407	0.014125	0.139617
ENSMUSG00000035898	Uba6	1941.43	1.08432	0.441896	2.45379	0.0141359	0.139617
ENSMUSG00000003184	Irf3	1099.68	1.13031	0.46068	2.45358	0.0141444	0.139617
ENSMUSG00000026176	Ctdsp1	521.304	1.49027	0.607433	2.4534	0.0141515	0.139617
ENSMUSG00000022831	Hcls1	4396.42	1.53838	0.627065	2.45331	0.0141549	0.139617
ENSMUSG00000044167	Foxo1	4258.87	1.18334	0.482496	2.45255	0.0141848	0.139808
ENSMUSG00000084371	Gm14113	57.9646	-5.88362	2.39913	-2.4524	0.0141907	0.139808
ENSMUSG00000026443	Lrrn2	1537.06	3.52578	1.43795	2.45195	0.0142083	0.139901
ENSMUSG00000000149	Gna12	43112.5	0.571743	0.233234	2.45137	0.0142312	0.139967
ENSMUSG00000027684	Mecom	129.115	4.53159	1.84859	2.45137	0.0142313	0.139967
ENSMUSG00000028961	Pgd	9442.52	0.948926	0.387195	2.45077	0.0142551	0.14012
ENSMUSG00000033054	Npat	2455.9	1.01903	0.415996	2.44961	0.0143013	0.140494
ENSMUSG00000037731	Themis2	2469.92	1.50503	0.614754	2.44819	0.0143577	0.140967
ENSMUSG00000037331	Larp1	6112.55	0.690255	0.282024	2.4475	0.0143851	0.141155
ENSMUSG00000020395	Itk	354.014	-3.92527	1.60399	-2.4472	0.0143971	0.141174
ENSMUSG00000022092	Ppp3cc	1198.17	0.74055	0.302631	2.44704	0.0144035	0.141174
ENSMUSG00000031812	Map1lc3b	33286.9	-0.469812	0.192407	-2.44176	0.0146158	0.143173
ENSMUSG00000018415	Gid4	3668.61	1.00754	0.412676	2.44148	0.0146271	0.143201
ENSMUSG00000055013	Agap1	2141.92	1.25431	0.513924	2.44065	0.014661	0.143451
ENSMUSG00000040061	Plcb2	952.375	4.61307	1.89121	2.43921	0.0147192	0.143939
ENSMUSG00000082879	Gm13525	17.2407	-5.80932	2.38319	-2.43762	0.0147842	0.144492
ENSMUSG00000002147	Stat6	9215.9	1.50624	0.617995	2.43731	0.0147971	0.144536
ENSMUSG00000020790	Ankfy1	4694.35	0.925752	0.379903	2.43681	0.0148175	0.144653
ENSMUSG00000028999	Rint1	1487.49	-1.73724	0.713031	-2.43642	0.0148334	0.144725
ENSMUSG00000055538	Zcchc24	5859.17	0.806096	0.330915	2.43596	0.0148523	0.144827
ENSMUSG00000020268	Lyrm7	282.808	-2.12574	0.872809	-2.43552	0.0148706	0.144923
ENSMUSG00000018559	Ctdnep1	2971.53	1.00308	0.412001	2.43466	0.0149056	0.145145
ENSMUSG00000041453	Rpl21	13665.8	-0.71184	0.292391	-2.43455	0.0149103	0.145145
ENSMUSG00000025495	Ptdss2	3472.13	-0.5944	0.244193	-2.43414	0.0149271	0.145225
ENSMUSG00000003746	Man1a	5738.07	1.18868	0.488491	2.43337	0.0149591	0.145454
ENSMUSG00000002396	Ocel1	1435.65	0.891058	0.36632	2.43246	0.0149967	0.145714
ENSMUSG00000020766	Galk1	2933.94	0.50574	0.207926	2.43231	0.0150029	0.145714
ENSMUSG00000024384	Iws1	653.214	2.08216	0.856149	2.432	0.0150156	0.145755
ENSMUSG00000035011	Zbtb7a	6312.83	1.01099	0.415757	2.43168	0.0150288	0.145801
ENSMUSG00000034652	Cd300a	8102.14	1.58423	0.65194	2.43003	0.0150975	0.146384
ENSMUSG00000027184	Caprin1	17249.9	0.72831	0.299815	2.4292	0.0151324	0.14657
ENSMUSG00000003526	Prodh	824.513	1.57306	0.647572	2.42916	0.0151338	0.14657
ENSMUSG00000064141	Zfp69	504.337	1.18737	0.488881	2.42876	0.0151506	0.14665
ENSMUSG00000035329	Fbxo33	2287.77	1.25298	0.515951	2.42849	0.0151619	0.146677
ENSMUSG00000042608	Stk40	15925.5	0.680553	0.280267	2.42823	0.0151728	0.146699
ENSMUSG00000066626	Gm5121	9.64036	-1.39837	0.57597	-2.42784	0.0151888	0.146771
ENSMUSG00000056306	Sertm1	31.836	5.12821	2.11243	2.42763	0.0151978	0.146775
ENSMUSG00000002524	Puf60	21433	-0.381235	0.157071	-2.42716	0.0152177	0.146884
ENSMUSG00000018102	H2bc4	14624.4	-0.689338	0.284086	-2.42651	0.0152448	0.147063
ENSMUSG00000031751	Amfr	20998.8	0.636393	0.262356	2.42569	0.0152795	0.147315
ENSMUSG00000095456	None	19.1052	8.96315	3.69653	2.42475	0.015319	0.147612
ENSMUSG00000028655	Mfsd2a	3235.77	1.35528	0.559399	2.42274	0.0154039	0.148321
ENSMUSG00000038058	Nod1	2369.56	1.85389	0.765249	2.4226	0.0154099	0.148321
ENSMUSG00000083380	Ndufb4c	2468.14	-0.788142	0.325405	-2.42203	0.015434	0.148375
ENSMUSG00000006014	Prg4	47.6191	2.30106	0.950067	2.422	0.0154353	0.148375
ENSMUSG00000017404	Rpl19	22650.9	-0.634971	0.262184	-2.42186	0.0154415	0.148375
ENSMUSG00000037563	Rps16	8718.67	-0.640386	0.264537	-2.42079	0.015487	0.148729
ENSMUSG00000031996	Aplp2	24452.9	0.84682	0.349867	2.4204	0.0155033	0.148802
ENSMUSG00000019987	Arg1	14.7937	-6.73	2.78138	-2.41966	0.015535	0.148884
ENSMUSG00000028495	Rps6	30688	-0.632473	0.261412	-2.41946	0.0155438	0.148884
ENSMUSG00000037034	Pax1	56.2484	-6.08008	2.51318	-2.41928	0.0155514	0.148884
ENSMUSG00000036098	Myrf	6268.63	3.56264	1.47261	2.41926	0.0155519	0.148884
ENSMUSG00000023066	Rttn	258.343	-4.68518	1.93668	-2.41919	0.0155553	0.148884
ENSMUSG00000022807	Osbpl11	3399.57	0.866298	0.358213	2.41839	0.0155895	0.149128
ENSMUSG00000032479	Map4	15693	0.839728	0.347413	2.41709	0.0156451	0.149554
ENSMUSG00000059456	Ptk2b	2971.07	1.75545	0.726309	2.41694	0.0156515	0.149554
ENSMUSG00000073702	Rpl31	6302.18	-0.913912	0.378327	-2.41566	0.0157065	0.14997
ENSMUSG00000020589	Cyria	6173.42	1.00912	0.417763	2.41552	0.0157126	0.14997
ENSMUSG00000052477	C130026I21Rik	29.811	-3.27757	1.35789	-2.41373	0.0157902	0.150627
ENSMUSG00000027293	Ehd4	9685.77	1.33441	0.552958	2.41322	0.0158121	0.150711
ENSMUSG00000025792	Slc25a10	4777.98	0.943918	0.391171	2.41306	0.0158194	0.150711
ENSMUSG00000032504	Pdcd6ip	7800.94	0.773701	0.320692	2.4126	0.0158393	0.150711
ENSMUSG00000010342	Tex14	44.1776	-7.29614	3.02424	-2.41255	0.0158413	0.150711
ENSMUSG00000062006	Rpl34	7338.47	-0.528962	0.219258	-2.41251	0.015843	0.150711
ENSMUSG00000064326	Siva1	2979.37	-0.599316	0.248559	-2.41117	0.0159016	0.151184
ENSMUSG00000063297	Luzp2	1443.83	-2.18689	0.907616	-2.40949	0.0159748	0.151673
ENSMUSG00000040651	Tasor	1138.83	1.2284	0.509917	2.40902	0.0159956	0.151673
ENSMUSG00000030223	Ptpro	2527.15	1.39399	0.578654	2.40901	0.0159957	0.151673
ENSMUSG00000041445	Mmrn2	1109	2.91272	1.20912	2.40895	0.0159985	0.151673
ENSMUSG00000030219	Erp27	42.3473	-4.6748	1.94061	-2.40894	0.0159991	0.151673
ENSMUSG00000025488	Cox8b	288.999	3.84864	1.59776	2.40878	0.0160061	0.151673
ENSMUSG00000050721	Plekho2	20621.7	1.25794	0.522302	2.40845	0.0160205	0.151725
ENSMUSG00000061315	Naca	17120.8	-0.763486	0.317084	-2.40784	0.0160474	0.151896
ENSMUSG00000011148	Adssl1	7828.94	0.790242	0.328277	2.40724	0.0160735	0.152059
ENSMUSG00000053963	Stum	30.7065	5.57867	2.31879	2.40585	0.0161347	0.152478
ENSMUSG00000038718	Pbx3	393.019	-2.45541	1.02061	-2.40583	0.0161356	0.152478
ENSMUSG00000036362	P2ry13	2908.5	1.77359	0.737322	2.40545	0.0161525	0.152553
ENSMUSG00000091166	None	7.84742	-4.4719	1.86104	-2.40291	0.0162652	0.153533
ENSMUSG00000060032	H2aj	5515.58	-1.02035	0.424784	-2.40204	0.0163041	0.153761
ENSMUSG00000040824	Snrpd2	6922.91	-0.938199	0.390597	-2.40196	0.0163073	0.153761
ENSMUSG00000044030	Irf2bp1	5001.47	0.461936	0.19239	2.40104	0.0163484	0.154064
ENSMUSG00000031824	6430548M08Rik	8358.81	0.976936	0.407061	2.39997	0.0163964	0.154431
ENSMUSG00000015405	Ace2	113.781	-5.1914	2.16423	-2.39873	0.0164522	0.154701
ENSMUSG00000001418	Glmp	9946.97	0.950976	0.396456	2.39869	0.0164537	0.154701
ENSMUSG00000023025	Larp4	1459.79	1.08093	0.450657	2.39856	0.0164598	0.154701
ENSMUSG00000049608	Gpr55	17.9665	-6.83696	2.85048	-2.39853	0.0164612	0.154701
ENSMUSG00000053093	Myh7	69.4962	-6.33705	2.6429	-2.39777	0.0164954	0.154903
ENSMUSG00000019897	Ccdc59	4711.04	-0.617003	0.257337	-2.39765	0.0165008	0.154903
ENSMUSG00000003581	Rnf215	3380.48	-0.493347	0.205833	-2.39683	0.0165375	0.155162
ENSMUSG00000069072	Slc7a14	950.41	2.71391	1.13257	2.39625	0.0165638	0.15521
ENSMUSG00000051510	Mafg	10921.2	0.576689	0.240687	2.39602	0.0165744	0.15521
ENSMUSG00000040952	Rps19	23786.9	-0.511267	0.213392	-2.3959	0.0165795	0.15521
ENSMUSG00000051504	Siglech	13658.1	1.69484	0.707479	2.39561	0.0165928	0.15521
ENSMUSG00000027822	Slc33a1	1329.17	1.35936	0.567478	2.39544	0.0166002	0.15521
ENSMUSG00000020671	Rab10	18553.6	0.485945	0.20287	2.39535	0.0166043	0.15521
ENSMUSG00000020694	Tlk2	2340.76	0.683365	0.285306	2.3952	0.0166114	0.15521
ENSMUSG00000006699	Cdc42	36875	0.448314	0.187178	2.39512	0.0166151	0.15521
ENSMUSG00000041324	Inhba	422.335	-3.08857	1.28965	-2.39489	0.0166255	0.155222
ENSMUSG00000028553	Angptl3	51.9156	-2.87225	1.19947	-2.39461	0.0166382	0.155257
ENSMUSG00000021068	Nin	937.968	2.63362	1.10012	2.39394	0.0166683	0.155453
ENSMUSG00000078157	Fem1al	22.4231	7.89157	3.297	2.39356	0.0166857	0.15553
ENSMUSG00000025239	Limd1	4467.55	1.1291	0.471769	2.39334	0.0166958	0.15554
ENSMUSG00000068284	Usf3	476.338	1.85469	0.775147	2.3927	0.016725	0.155728
ENSMUSG00000057948	Unc13d	819.816	-0.73504	0.307294	-2.39198	0.0167578	0.155948
ENSMUSG00000031732	Phlpp2	277.392	1.78832	0.747941	2.39099	0.0168028	0.156282
ENSMUSG00000090247	Bloc1s1	5063.65	-0.650191	0.272012	-2.3903	0.0168345	0.156492
ENSMUSG00000034345	Gtf2h5	4434.07	-0.555855	0.232586	-2.38989	0.0168535	0.15651
ENSMUSG00000024038	Ndufv3	5327.12	-0.552739	0.231295	-2.38976	0.0168595	0.15651
ENSMUSG00000024404	Riok3	1233.96	1.2577	0.526308	2.38966	0.0168639	0.15651
ENSMUSG00000036372	Tmem258	5207.17	-0.848329	0.35513	-2.38878	0.0169043	0.1568
ENSMUSG00000033938	Ndufb7	9587.5	-0.605707	0.253599	-2.38845	0.0169198	0.156859
ENSMUSG00000032014	Oaf	6398.92	1.42191	0.595619	2.38728	0.0169733	0.15727
ENSMUSG00000052293	Taf9	7040.34	-0.671986	0.28155	-2.38674	0.0169985	0.157418
ENSMUSG00000028861	Mrps15	4372.82	-0.727134	0.304718	-2.38625	0.0170211	0.15747
ENSMUSG00000001576	Ergic1	7037.86	0.688924	0.288709	2.38622	0.0170225	0.15747
ENSMUSG00000041781	Cpsf2	2658.16	0.693939	0.290865	2.38578	0.0170431	0.157562
ENSMUSG00000027381	Bcl2l11	6147.67	1.12287	0.470684	2.38561	0.0170508	0.157562
ENSMUSG00000030654	Arl6ip1	25532.7	0.521345	0.218633	2.38456	0.0170994	0.157925
ENSMUSG00000037152	Ndufc1	4013.86	-0.628696	0.263708	-2.38406	0.0171227	0.158022
ENSMUSG00000031903	Pla2g15	5334.63	1.23905	0.519755	2.38391	0.0171297	0.158022
ENSMUSG00000066324	Bpnt2	3479.93	1.01589	0.426176	2.38374	0.0171375	0.158022
ENSMUSG00000024290	Rock1	1908.42	1.04781	0.439849	2.3822	0.0172096	0.158461
ENSMUSG00000051343	Rab11fip5	2574.73	1.30076	0.546107	2.38187	0.0172251	0.158461
ENSMUSG00000031762	Mt2	37332.8	-0.572533	0.240391	-2.38168	0.017234	0.158461
ENSMUSG00000091228	Gm20390	12175.3	-0.611456	0.256815	-2.38092	0.0172696	0.158461
ENSMUSG00000022108	Itm2b	77185.1	0.614917	0.258281	2.38081	0.0172747	0.158461
ENSMUSG00000038056	Kmt2c	3829.22	0.956445	0.401744	2.38073	0.0172783	0.158461
ENSMUSG00000057134	Ado	7458.92	0.848106	0.356243	2.38069	0.01728	0.158461
ENSMUSG00000030474	Siglece	1376.78	2.11151	0.887032	2.38042	0.017293	0.158461
ENSMUSG00000020709	Adap2	2953.03	1.5721	0.660433	2.38042	0.0172931	0.158461
ENSMUSG00000032870	Smap2	9365.5	1.09208	0.458801	2.3803	0.0172985	0.158461
ENSMUSG00000024639	Gnaq	2926.74	0.96948	0.40731	2.3802	0.017303	0.158461
ENSMUSG00000022820	Ndufb4	3535.46	-0.72419	0.304269	-2.3801	0.0173081	0.158461
ENSMUSG00000056602	Fry	1610.35	2.47811	1.0413	2.37982	0.017321	0.158461
ENSMUSG00000063506	Arhgap22	4103.05	1.54045	0.647303	2.37979	0.0173226	0.158461
ENSMUSG00000066621	Tecpr1	3767.5	0.847502	0.356129	2.37976	0.017324	0.158461
ENSMUSG00000036533	Cdc42ep3	2372.18	1.32662	0.557712	2.37868	0.0173749	0.158842
ENSMUSG00000028847	Trappc3	4815.82	0.417371	0.175502	2.37816	0.0173992	0.158979
ENSMUSG00000061808	Ttr	167465	4.13572	1.74045	2.37623	0.0174905	0.159728
ENSMUSG00000026023	Cdk15	9.36803	-6.99254	2.94377	-2.37537	0.0175313	0.160015
ENSMUSG00000019874	Fabp7	8143.56	-0.794057	0.334353	-2.37491	0.0175534	0.160053
ENSMUSG00000018008	Cyth4	18478.1	1.35579	0.570979	2.3745	0.0175725	0.160053
ENSMUSG00000021576	Pdcd6	5379.14	-0.499821	0.210495	-2.3745	0.0175726	0.160053
ENSMUSG00000074129	Rpl13a	4713.81	-0.753177	0.317194	-2.3745	0.0175729	0.160053
ENSMUSG00000032803	Cdv3	4480.61	0.772174	0.325251	2.37408	0.0175926	0.160148
ENSMUSG00000031776	Arl2bp	17522.4	-0.302379	0.127402	-2.37343	0.0176238	0.160328
ENSMUSG00000042548	Asxl1	2697.01	1.04733	0.441332	2.3731	0.0176394	0.160328
ENSMUSG00000028249	Sdcbp	38762.2	0.718477	0.302768	2.37303	0.0176429	0.160328
ENSMUSG00000017428	Psmd11	14561.5	0.390811	0.164699	2.37288	0.0176499	0.160328
ENSMUSG00000033365	Ipo13	9960.73	0.807628	0.34043	2.37238	0.017674	0.160463
ENSMUSG00000076498	Trbc2	351.162	-3.0028	1.26598	-2.37191	0.0176962	0.160504
ENSMUSG00000038175	Mylip	2861.32	1.46355	0.61704	2.37189	0.0176973	0.160504
ENSMUSG00000024242	Map4k3	1826.94	1.63312	0.688638	2.37152	0.0177149	0.160578
ENSMUSG00000041408	Wapl	4549.55	0.742994	0.31346	2.3703	0.0177735	0.161024
ENSMUSG00000074553	Eif1-ps1	8.98523	-1.73542	0.732274	-2.36991	0.0177925	0.161029
ENSMUSG00000023995	Tspo2	157.48	4.74675	2.00293	2.3699	0.0177929	0.161029
ENSMUSG00000027366	Sppl2a	3433.27	1.08036	0.456078	2.3688	0.0178458	0.161423
ENSMUSG00000025647	Shisa5	6931.37	1.08171	0.456901	2.36749	0.0179091	0.16191
ENSMUSG00000062458	Gm8623	5.90727	-3.4025	1.43783	-2.3664	0.0179618	0.162301
ENSMUSG00000004096	Cwc15	4280.44	-0.58835	0.248711	-2.3656	0.0180008	0.162568
ENSMUSG00000005198	Polr2a	3851.97	1.07645	0.455385	2.36383	0.018087	0.163259
ENSMUSG00000025521	Tmem192	3765.09	0.62602	0.26491	2.36314	0.0181208	0.163478
ENSMUSG00000061544	Zfp229	187.273	-2.63758	1.11631	-2.36277	0.0181388	0.163554
ENSMUSG00000024517	Grp	25.5611	5.49302	2.32652	2.36105	0.0182233	0.164215
ENSMUSG00000028794	A3galt2	39.8094	-5.71974	2.42289	-2.36071	0.0182399	0.164215
ENSMUSG00000051518	Rps19bp1	2524.35	-0.999023	0.42319	-2.36069	0.0182407	0.164215
ENSMUSG00000028345	Tex10	3189.36	0.873678	0.370132	2.36045	0.0182526	0.164235
ENSMUSG00000006800	Sulf2	10073.2	0.696054	0.294962	2.35981	0.0182842	0.164286
ENSMUSG00000054428	Atpif1	14259.2	-0.795979	0.337382	-2.35928	0.0183104	0.164286
ENSMUSG00000025225	Nfkb2	9869.66	1.41424	0.59945	2.35923	0.0183131	0.164286
ENSMUSG00000031320	Rps4x	13286	-0.518744	0.219882	-2.35919	0.018315	0.164286
ENSMUSG00000002014	Ssr4	6628.93	-0.544197	0.230695	-2.35894	0.0183271	0.164286
ENSMUSG00000024598	Fbn2	97.2478	-4.5074	1.9108	-2.35891	0.0183289	0.164286
ENSMUSG00000090697	None	10.7886	-7.79573	3.30541	-2.35848	0.0183501	0.164286
ENSMUSG00000028452	Vcp	44862.9	0.450509	0.191027	2.35836	0.0183561	0.164286
ENSMUSG00000021745	None	4496.91	0.905996	0.384165	2.35835	0.0183564	0.164286
ENSMUSG00000000787	Ddx3x	16657.9	0.673087	0.285461	2.3579	0.0183787	0.164286
ENSMUSG00000020530	Ggnbp2	8521.57	0.710924	0.30152	2.3578	0.0183835	0.164286
ENSMUSG00000008429	Herpud2	4752.14	0.63589	0.269723	2.35757	0.0183951	0.164286
ENSMUSG00000043091	Tuba1c	14052.8	0.907983	0.385137	2.35756	0.0183957	0.164286
ENSMUSG00000022565	Plec	6149.87	1.1569	0.490772	2.35731	0.0184079	0.164286
ENSMUSG00000049606	Zfp644	2168.42	0.621409	0.263614	2.35727	0.01841	0.164286
ENSMUSG00000021709	Erbin	5330.8	1.19416	0.506593	2.35723	0.0184118	0.164286
ENSMUSG00000035203	Epn1	1371.1	1.03989	0.441272	2.35658	0.0184443	0.16449
ENSMUSG00000006010	Odr4	3424.27	0.372879	0.158243	2.35637	0.0184548	0.164498
ENSMUSG00000029623	Pdap1	3322.6	-0.807526	0.342773	-2.35586	0.0184798	0.164612
ENSMUSG00000033004	Mycbp2	4244.55	0.868205	0.368581	2.35553	0.0184961	0.164612
ENSMUSG00000061477	Rps7	8883.88	-0.484193	0.205556	-2.35553	0.0184964	0.164612
ENSMUSG00000052384	Nrros	17233.5	1.39107	0.590611	2.35531	0.0185075	0.164622
ENSMUSG00000028619	Tceanc2	608.599	-2.05755	0.873648	-2.35512	0.0185168	0.164622
ENSMUSG00000047990	C2cd4a	34.4574	-5.56006	2.36174	-2.35422	0.0185618	0.164933
ENSMUSG00000019861	Gopc	1428.73	1.47354	0.625962	2.35403	0.018571	0.164933
ENSMUSG00000086040	Wipf3	31.6335	4.64855	1.97546	2.35315	0.0186153	0.165241
ENSMUSG00000029066	Mrpl20	5284.72	-0.567777	0.241383	-2.35218	0.0186637	0.165518
ENSMUSG00000021983	Atp8a2	2203.3	1.91046	0.812221	2.35214	0.0186658	0.165518
ENSMUSG00000059278	Naa38	2519.61	-0.543869	0.231266	-2.3517	0.0186878	0.165546
ENSMUSG00000017009	Sdc4	10277.9	1.43741	0.611223	2.35169	0.0186884	0.165546
ENSMUSG00000021086	Ccdc175	2.76347	3.59701	1.53026	2.35059	0.0187435	0.165949
ENSMUSG00000030720	Cln3	4850.4	0.806404	0.343202	2.34965	0.0187911	0.166284
ENSMUSG00000039156	Stim2	1876.07	1.13986	0.485309	2.34872	0.0188379	0.166613
ENSMUSG00000052310	Slc39a1	386.898	1.4691	0.625784	2.34762	0.0188939	0.167004
ENSMUSG00000047721	Bola2	4217.77	-0.787878	0.335652	-2.34731	0.0189097	0.167004
ENSMUSG00000031229	Atrx	4355.68	0.698743	0.297683	2.34727	0.0189114	0.167004
ENSMUSG00000047143	Dmrta2	136.649	-1.18486	0.504857	-2.34692	0.0189295	0.167077
ENSMUSG00000051853	Arf3	10683.5	0.981734	0.418355	2.34665	0.0189428	0.167108
ENSMUSG00000034867	Ankrd27	2969.13	0.675621	0.288	2.34591	0.0189806	0.167356
ENSMUSG00000021098	4930447C04Rik	9.14495	-6.04373	2.57689	-2.34535	0.0190091	0.167521
ENSMUSG00000050087	Cby3	12.0125	-5.04039	2.14936	-2.34506	0.019024	0.167566
ENSMUSG00000075419	Dolk	2347.18	0.76637	0.326847	2.34474	0.0190404	0.167624
ENSMUSG00000004730	Adgre1	11228.3	1.83456	0.782629	2.3441	0.0190731	0.167825
ENSMUSG00000030265	Kras	8633.45	0.872284	0.372169	2.34378	0.0190893	0.167882
ENSMUSG00000040747	Cd53	17212.1	1.2071	0.515293	2.34254	0.0191528	0.168316
ENSMUSG00000021149	Gtpbp4	5695.66	0.685969	0.292844	2.34244	0.0191583	0.168316
ENSMUSG00000004846	Plod3	6066.55	1.41403	0.60374	2.34211	0.019175	0.168322
ENSMUSG00000029475	Kdm2b	2828.55	0.952242	0.406587	2.34204	0.0191786	0.168322
ENSMUSG00000023845	Lnpep	973.893	1.62112	0.692246	2.34183	0.0191893	0.168329
ENSMUSG00000075284	Wipf1	1054.54	1.4314	0.611505	2.34078	0.0192436	0.168719
ENSMUSG00000020022	Ndufa12	7965.84	-0.677338	0.289398	-2.34051	0.0192576	0.168756
ENSMUSG00000034858	Fam214a	1464.8	-2.19184	0.9366	-2.34021	0.0192732	0.168805
ENSMUSG00000038776	Ephx1	2465.68	1.31363	0.561468	2.33963	0.019303	0.168981
ENSMUSG00000063894	Zkscan8	369.12	-2.93216	1.25372	-2.33877	0.0193471	0.169239
ENSMUSG00000028124	Gclm	11299.4	0.892846	0.381775	2.33867	0.0193524	0.169239
ENSMUSG00000062300	Nectin2	2629.35	-0.751791	0.321532	-2.33815	0.0193793	0.169388
ENSMUSG00000042351	Grap2	16.746	5.41128	2.31474	2.33775	0.0194001	0.169473
ENSMUSG00000062328	Rpl17	8469.09	-0.778181	0.332909	-2.33752	0.0194124	0.169473
ENSMUSG00000004285	Atp6v1f	12847	-0.447907	0.191627	-2.3374	0.0194187	0.169473
ENSMUSG00000029554	Mad1l1	3734.38	0.661457	0.283071	2.33672	0.019454	0.169529
ENSMUSG00000026914	Psmd14	8524.56	-0.64872	0.277622	-2.3367	0.0194548	0.169529
ENSMUSG00000020691	Mettl2	2245.24	0.543244	0.232499	2.33655	0.0194627	0.169529
ENSMUSG00000026610	Esrrg	34.6168	6.40118	2.73963	2.33651	0.0194647	0.169529
ENSMUSG00000025040	Fundc1	2248.98	0.581879	0.2492	2.33499	0.0195441	0.170134
ENSMUSG00000029649	Pomp	9347.26	-0.446724	0.19134	-2.33472	0.0195583	0.170171
ENSMUSG00000033554	Dph5	810.307	0.798996	0.342295	2.33423	0.0195835	0.170248
ENSMUSG00000049134	Nrap	1136.02	2.13787	0.915904	2.33417	0.0195871	0.170248
ENSMUSG00000091955	Gm9844	813.864	-0.921878	0.395087	-2.33336	0.0196295	0.170364
ENSMUSG00000028753	Vwa5b1	40.814	-7.90741	3.38909	-2.3332	0.0196377	0.170364
ENSMUSG00000035354	Uvrag	1618.65	1.35684	0.581539	2.33319	0.0196383	0.170364
ENSMUSG00000047810	Ccdc88b	1282.37	3.68365	1.57883	2.33315	0.0196402	0.170364
ENSMUSG00000037656	Slc20a2	4633.54	1.03815	0.445339	2.33114	0.0197457	0.171153
ENSMUSG00000083405	Gm15725	1160.14	1.12054	0.480716	2.33097	0.0197549	0.171153
ENSMUSG00000030201	Lrp6	2270.78	1.23704	0.530722	2.33085	0.0197611	0.171153
ENSMUSG00000005534	Insr	1520.49	1.92137	0.824676	2.32985	0.0198143	0.171527
ENSMUSG00000058835	Abi1	4514.47	0.765357	0.328551	2.32949	0.0198329	0.171601
ENSMUSG00000013858	Tmem259	1396.8	-0.805582	0.345904	-2.32891	0.0198636	0.171697
ENSMUSG00000028703	Lrrc41	6350.07	0.590171	0.253411	2.32891	0.019864	0.171697
ENSMUSG00000027130	Slc12a6	2690.42	1.02091	0.438411	2.32866	0.019877	0.171722
ENSMUSG00000033949	Trim36	2689.76	1.05037	0.451242	2.32773	0.0199262	0.172061
ENSMUSG00000046691	Chtf8	2377.11	0.659397	0.28333	2.32731	0.0199488	0.172162
ENSMUSG00000025290	Rps24	9006.32	-0.749767	0.322185	-2.32714	0.019958	0.172162
ENSMUSG00000061559	Wdr61	5212.18	-0.452492	0.194499	-2.32645	0.0199947	0.172308
ENSMUSG00000037408	Cnnm4	408.518	1.28804	0.553655	2.32644	0.0199951	0.172308
ENSMUSG00000047746	Fbxo40	19.1024	-7.51197	3.22927	-2.32621	0.0200073	0.172326
ENSMUSG00000053510	Nrd1	9467.9	1.45179	0.624181	2.32591	0.0200235	0.172337
ENSMUSG00000025794	Rpl14	11951.3	-0.561288	0.24137	-2.32542	0.0200493	0.172337
ENSMUSG00000070891	Gm12689	16.4961	-5.37573	2.3118	-2.32534	0.0200537	0.172337
ENSMUSG00000003134	Tbc1d8	1330.31	2.06669	0.888799	2.32526	0.0200582	0.172337
ENSMUSG00000029217	Tec	2307.79	1.37279	0.590383	2.32525	0.0200588	0.172337
ENSMUSG00000022500	Litaf	35131.5	0.729074	0.313598	2.32487	0.0200791	0.172425
ENSMUSG00000000088	Cox5a	10670.4	-0.494802	0.212989	-2.32313	0.0201723	0.173126
ENSMUSG00000029426	Scarb2	7788.39	0.678902	0.292257	2.32296	0.020181	0.173126
ENSMUSG00000038459	Abhd17c	4887.37	0.693047	0.298402	2.32253	0.0202046	0.173241
ENSMUSG00000005413	Hmox1	84631.7	1.22404	0.527077	2.32231	0.0202161	0.173253
ENSMUSG00000043991	Pura	2250.99	0.474877	0.20453	2.32179	0.0202441	0.173407
ENSMUSG00000019189	Rnf145	6799.81	0.879994	0.379137	2.32104	0.0202844	0.173633
ENSMUSG00000057990	Gm53055	28.6451	-1.51079	0.650981	-2.32079	0.020298	0.173633
ENSMUSG00000029767	Calu	14631.6	0.48047	0.207042	2.32063	0.0203066	0.173633
ENSMUSG00000034187	Nsf	8312.24	0.806224	0.347428	2.32055	0.0203111	0.173633
ENSMUSG00000081541	Gm13940	27.9988	2.48455	1.07079	2.3203	0.0203247	0.173663
ENSMUSG00000021794	Glud1	10994.3	0.463003	0.199565	2.32006	0.0203378	0.173688
ENSMUSG00000041740	Rnf10	12765.4	0.395531	0.170526	2.31947	0.0203693	0.17387
ENSMUSG00000002897	Il17ra	97.0264	3.04747	1.31481	2.31781	0.0204597	0.174555
ENSMUSG00000031022	BC051019	10.3134	-5.80276	2.50463	-2.31682	0.0205138	0.174929
ENSMUSG00000030269	Mtmr14	5537.7	0.501816	0.216656	2.31619	0.0205478	0.17511
ENSMUSG00000026360	Rgs2	9199.85	-0.83791	0.361784	-2.31605	0.0205555	0.17511
ENSMUSG00000024900	Cpt1a	4098.01	1.62967	0.703742	2.31572	0.0205735	0.175176
ENSMUSG00000031230	Fgf16	9.34095	-6.66962	2.88069	-2.31528	0.0205974	0.175293
ENSMUSG00000066043	Phactr4	601.915	2.0058	0.866533	2.31474	0.020627	0.175456
ENSMUSG00000025066	Sfr1	10304.8	-0.411039	0.177588	-2.31456	0.0206371	0.175456
ENSMUSG00000027833	Shox2	10.4026	-7.47392	3.23017	-2.31378	0.0206796	0.17573
ENSMUSG00000011306	Sugp1	3771.44	0.609478	0.263446	2.31348	0.0206962	0.175784
ENSMUSG00000039427	Alg1	2555.17	0.582498	0.251857	2.31281	0.0207331	0.176011
ENSMUSG00000083626	Gm4459	1197.87	-0.646516	0.279582	-2.31244	0.0207537	0.176098
ENSMUSG00000038612	Mcl1	36575.4	0.766638	0.331634	2.3117	0.0207944	0.176313
ENSMUSG00000083097	Gm14494	2678.51	-0.627977	0.271663	-2.3116	0.0207997	0.176313
ENSMUSG00000020130	Tbc1d15	2920.72	0.797962	0.345435	2.31002	0.020887	0.176947
ENSMUSG00000070462	Tlnrd1	2487.35	0.943947	0.408657	2.30987	0.0208951	0.176947
ENSMUSG00000030774	Pak1	5718.25	0.840036	0.36384	2.30881	0.0209543	0.17736
ENSMUSG00000030695	Aldoa	78023.2	0.540688	0.234269	2.30797	0.0210006	0.177665
ENSMUSG00000091264	Smim13	2141.23	1.13946	0.493802	2.30752	0.021026	0.177791
ENSMUSG00000037791	Phf12	1561.32	1.10336	0.478201	2.30733	0.0210366	0.177794
ENSMUSG00000012405	Rpl15	14725.8	-0.510799	0.221413	-2.307	0.0210548	0.177859
ENSMUSG00000036136	Fam110c	60.2628	-9.60656	4.16472	-2.30665	0.0210743	0.177937
ENSMUSG00000003235	Eif2b5	5957.85	-0.444817	0.19286	-2.30642	0.021087	0.177956
ENSMUSG00000047090	Tmem198b	2920.92	0.997646	0.432608	2.30612	0.0211038	0.17801
ENSMUSG00000051007	Gatd1	1570.14	0.671778	0.29135	2.30574	0.021125	0.178029
ENSMUSG00000031024	Denn2b	2080.22	2.40492	1.0431	2.30556	0.0211352	0.178029
ENSMUSG00000015850	Adamtsl4	2633.92	2.02773	0.87951	2.30552	0.0211372	0.178029
ENSMUSG00000033933	Vhl	5398.81	0.583388	0.253277	2.30336	0.0212588	0.178881
ENSMUSG00000025246	Tbl1x	5638.81	0.794957	0.345145	2.30325	0.0212647	0.178881
ENSMUSG00000041707	Tmem273	52.461	-5.60609	2.43418	-2.30308	0.0212745	0.178881
ENSMUSG00000026064	Ptp4a1	24152.6	0.503911	0.218809	2.30298	0.0212801	0.178881
ENSMUSG00000034265	Zdhhc14	3392.89	1.4077	0.611643	2.3015	0.0213634	0.179107
ENSMUSG00000032816	Igdcc4	582.27	-3.25916	1.41614	-2.30144	0.0213666	0.179107
ENSMUSG00000040451	Sgms1	5466.42	1.19333	0.518519	2.30142	0.0213681	0.179107
ENSMUSG00000045983	Eif4g1	12317.7	0.758956	0.329798	2.30127	0.0213763	0.179107
ENSMUSG00000020612	Prkar1a	42697.7	0.500167	0.217354	2.30117	0.0213823	0.179107
ENSMUSG00000026626	Ppp2r5a	5330.6	0.449423	0.195303	2.30115	0.0213829	0.179107
ENSMUSG00000039968	Rsbn1l	515.685	1.87636	0.815438	2.30104	0.0213893	0.179107
ENSMUSG00000091956	C2cd4b	210.926	-2.48859	1.08152	-2.30102	0.0213907	0.179107
ENSMUSG00000078566	Bnip3	5042.66	-0.767819	0.333767	-2.30046	0.0214221	0.179282
ENSMUSG00000014769	Psmb1	7559.01	-0.603055	0.262201	-2.29997	0.0214498	0.179426
ENSMUSG00000003283	Hck	6945.94	1.49666	0.650844	2.29957	0.0214725	0.179528
ENSMUSG00000084319	Tpt1-ps3	8382.44	-0.65367	0.284307	-2.29917	0.0214954	0.179547
ENSMUSG00000029106	Add1	23514.2	0.659897	0.287016	2.29916	0.0214957	0.179547
ENSMUSG00000019877	Serinc1	22520.8	0.458879	0.199608	2.29889	0.0215109	0.179586
ENSMUSG00000098043	Gm26980	18.0196	4.33196	1.88477	2.2984	0.0215391	0.179734
ENSMUSG00000002477	Snrpd1	6864.07	-0.625001	0.271978	-2.29798	0.0215628	0.179784
ENSMUSG00000030214	Plbd1	93.5025	-5.32009	2.31517	-2.29792	0.0215661	0.179784
ENSMUSG00000081534	Slc48a1	24568.2	0.644333	0.280492	2.29715	0.0216102	0.180064
ENSMUSG00000038437	Mllt6	770.994	1.34105	0.583907	2.29668	0.0216369	0.180198
ENSMUSG00000036093	Arl5a	3280.07	0.71494	0.311361	2.29618	0.0216655	0.180349
ENSMUSG00000026450	Chit1	123.766	-8.89906	3.87623	-2.2958	0.0216871	0.180441
ENSMUSG00000017466	Timp2	22699.8	0.725412	0.316133	2.29464	0.0217538	0.180908
ENSMUSG00000026965	Anapc2	10260	0.525472	0.229025	2.29439	0.021768	0.18093
ENSMUSG00000026727	Rsu1	6390.25	0.493648	0.21517	2.29423	0.0217775	0.18093
ENSMUSG00000022770	Dlg1	2767.12	0.717424	0.31276	2.29385	0.021799	0.180958
ENSMUSG00000020964	Sel1l	8687.01	0.785486	0.342439	2.2938	0.021802	0.180958
ENSMUSG00000046456	Tmem150b	7.53432	3.78941	1.65239	2.29329	0.0218316	0.181115
ENSMUSG00000003458	Ncstn	7785.99	0.641994	0.28002	2.29267	0.0218671	0.181212
ENSMUSG00000059994	Fcrl1	454.378	4.47741	1.95294	2.29265	0.0218682	0.181212
ENSMUSG00000075318	Scn2a	178.03	-3.70062	1.61421	-2.29253	0.0218749	0.181212
ENSMUSG00000028173	Wls	1198.1	1.55855	0.679916	2.29227	0.0218898	0.181247
ENSMUSG00000073557	Ppp1r12b	1208.66	1.17662	0.513577	2.29103	0.0219616	0.181754
ENSMUSG00000034957	Cebpa	2315.52	1.31296	0.573233	2.29044	0.0219956	0.181947
ENSMUSG00000059890	Ube4a	2546.89	0.934932	0.408522	2.28857	0.0221042	0.182757
ENSMUSG00000014867	Surf4	14510.8	0.535475	0.234051	2.28785	0.0221461	0.183015
ENSMUSG00000041685	Fcho2	1411.41	0.819544	0.358246	2.28766	0.0221576	0.183022
ENSMUSG00000027852	Nras	3520.95	0.571775	0.250144	2.28578	0.0222672	0.183795
ENSMUSG00000020651	Slc26a4	19.8198	-7.96896	3.48646	-2.28569	0.0222726	0.183795
ENSMUSG00000061132	Blnk	9823.74	1.5784	0.690638	2.28542	0.0222883	0.183835
ENSMUSG00000035093	Secisbp2l	8470.22	1.01017	0.442245	2.28418	0.0223608	0.184344
ENSMUSG00000024309	Pfdn6	3997.13	-0.60483	0.264826	-2.28388	0.0223788	0.184404
ENSMUSG00000039239	Tgfb2	815.876	1.76901	0.774638	2.28366	0.0223915	0.184421
ENSMUSG00000050856	Atp5k	3457.96	-0.686	0.300427	-2.28342	0.0224059	0.18445
ENSMUSG00000036106	Prr5	825.616	1.30157	0.570247	2.28248	0.0224613	0.184817
ENSMUSG00000035215	Lsm7	4273.98	-0.829873	0.363625	-2.28222	0.0224761	0.184829
ENSMUSG00000045092	S1pr1	8368.75	1.21303	0.531546	2.28208	0.0224844	0.184829
ENSMUSG00000030427	Lilra6	16.4369	5.49763	2.40984	2.28132	0.0225295	0.185111
ENSMUSG00000032340	Neo1	4310.36	1.30189	0.570788	2.28087	0.0225561	0.185186
ENSMUSG00000039016	Timm8b	4666.68	-0.707031	0.309992	-2.2808	0.0225601	0.185186
ENSMUSG00000015599	Ttbk1	165.713	-2.33347	1.02335	-2.28022	0.0225948	0.185381
ENSMUSG00000018583	G3bp1	32064.4	0.507281	0.222621	2.27868	0.0226862	0.186042
ENSMUSG00000069729	Arid1b	997.591	-1.10023	0.482896	-2.2784	0.0227028	0.186089
ENSMUSG00000040274	Cdk6	7944.94	1.04539	0.458875	2.27817	0.0227166	0.186113
ENSMUSG00000010045	Tmem115	6066.97	0.65315	0.286737	2.27787	0.0227344	0.18617
ENSMUSG00000087701	Gm13493	31231.7	-0.532124	0.233644	-2.2775	0.0227564	0.186261
ENSMUSG00000057580	Cox7c-ps1	703.668	-0.499664	0.21942	-2.2772	0.0227742	0.186318
ENSMUSG00000051864	Tbc1d22a	3106.94	1.09519	0.481253	2.2757	0.0228638	0.186961
ENSMUSG00000025278	Flnb	6149.08	1.65342	0.72672	2.27519	0.0228946	0.187124
ENSMUSG00000047694	Yipf6	1801.01	0.779922	0.342836	2.27491	0.0229112	0.18717
ENSMUSG00000048118	Arid4a	2565.83	1.19576	0.52589	2.27379	0.0229789	0.1876
ENSMUSG00000020390	Ube2b	8070.77	-0.521873	0.229534	-2.27362	0.0229887	0.1876
ENSMUSG00000095762	Gm16378	3.62405	-3.55222	1.56245	-2.27349	0.0229967	0.1876
ENSMUSG00000062524	Ncr1	18.9181	-7.99507	3.51788	-2.2727	0.0230444	0.1879
ENSMUSG00000033220	Rac2	8006.61	1.46511	0.645026	2.27139	0.0231234	0.188404
ENSMUSG00000031696	Vps35	15079.2	0.62238	0.274018	2.27131	0.0231282	0.188404
ENSMUSG00000027322	Siglec1	613.678	2.01009	0.885383	2.2703	0.0231893	0.188812
ENSMUSG00000052085	Dock8	1412.94	1.85001	0.815204	2.26938	0.0232451	0.189176
ENSMUSG00000023452	Pisd	9014.85	0.682213	0.300695	2.26878	0.0232816	0.189383
ENSMUSG00000001089	Luzp1	2566.35	0.780411	0.344102	2.26797	0.0233312	0.189696
ENSMUSG00000066415	Msl2	2043.65	0.965819	0.425915	2.26763	0.0233517	0.189772
ENSMUSG00000020865	Abcc3	1902.68	2.84624	1.25527	2.26744	0.0233636	0.189779
ENSMUSG00000060419	Rps16-ps2	1375.27	-0.510373	0.225156	-2.26675	0.0234054	0.190029
ENSMUSG00000051627	H1f4	3904.55	-0.66551	0.293676	-2.26613	0.0234432	0.190182
ENSMUSG00000005672	Kit	1875.47	3.32751	1.46848	2.26596	0.0234539	0.190182
ENSMUSG00000081885	Gm13231	17.7236	4.61563	2.037	2.2659	0.0234576	0.190182
ENSMUSG00000040488	Ltbp4	5254.56	1.80115	0.794981	2.26565	0.0234727	0.190214
ENSMUSG00000024423	Impact	5134.76	1.04321	0.460517	2.2653	0.0234946	0.190255
ENSMUSG00000027907	S100a11	2628.16	-1.19073	0.525659	-2.26521	0.0234999	0.190255
ENSMUSG00000035580	Kcnh8	110.693	-4.48372	1.97974	-2.2648	0.0235252	0.190307
ENSMUSG00000023175	Bsg	58457.5	0.936674	0.41359	2.26474	0.0235286	0.190307
ENSMUSG00000045106	Ccdc73	126.233	-2.1605	0.954165	-2.26428	0.0235569	0.190446
ENSMUSG00000051118	Olfr77	174.426	-0.636361	0.281098	-2.26384	0.0235841	0.190576
ENSMUSG00000090862	Rps13	9017.28	-0.502548	0.222072	-2.263	0.0236358	0.19087
ENSMUSG00000031461	Myom2	17.1132	-1.96987	0.87052	-2.26286	0.0236442	0.19087
ENSMUSG00000073409	H2-Q6	7490.1	1.48442	0.656036	2.26271	0.0236539	0.19087
ENSMUSG00000055202	Zfp811	643.441	1.42699	0.631188	2.2608	0.0237718	0.191731
ENSMUSG00000030055	Rab43	1546.75	1.0383	0.459368	2.26029	0.0238034	0.191896
ENSMUSG00000020827	Mink1	1090.42	1.21989	0.539757	2.26008	0.0238166	0.191911
ENSMUSG00000006932	Ctnnb1	27812.4	0.411952	0.182361	2.25899	0.0238839	0.192363
ENSMUSG00000031930	Wwp2	4199.57	0.93389	0.413446	2.2588	0.023896	0.19237
ENSMUSG00000017843	Ppp2r5c	2740.47	1.33754	0.59241	2.2578	0.0239583	0.192781
ENSMUSG00000039621	Prex1	8068.56	0.939779	0.416275	2.25759	0.0239711	0.192793
ENSMUSG00000014361	Mertk	4309.44	1.84707	0.818736	2.256	0.0240707	0.193503
ENSMUSG00000038690	Atp5j2	9796.1	-0.734353	0.32562	-2.25525	0.0241179	0.193792
ENSMUSG00000036707	Cab39	10166.5	0.694048	0.307775	2.25505	0.0241304	0.193801
ENSMUSG00000049470	Aff4	8096.75	0.909898	0.403643	2.25421	0.0241828	0.194131
ENSMUSG00000036087	Slain2	3807.24	1.06312	0.471656	2.25401	0.0241955	0.194142
ENSMUSG00000036006	Ripor2	2791.15	2.02889	0.900297	2.25358	0.0242226	0.194199
ENSMUSG00000025260	Hsd17b10	5003.19	-0.82307	0.365235	-2.25354	0.0242253	0.194199
ENSMUSG00000022723	Crybg3	321.484	2.48142	1.10123	2.25332	0.0242391	0.194219
ENSMUSG00000030315	Vgll4	3333.88	-0.514575	0.228393	-2.25302	0.024258	0.19428
ENSMUSG00000083240	Gm13453	4.27579	-2.38717	1.05977	-2.25255	0.0242877	0.194381
ENSMUSG00000006673	Qrich1	9024.31	0.483163	0.214505	2.25246	0.0242933	0.194381
ENSMUSG00000093826	Gm6900	4.71131	-2.86085	1.27075	-2.25132	0.0243654	0.194866
ENSMUSG00000079415	Cntf	148.272	3.53487	1.57054	2.25074	0.0244021	0.195069
ENSMUSG00000070572	Trmt112-ps2	969.426	-0.732961	0.3258	-2.24973	0.0244664	0.195489
ENSMUSG00000037148	Arhgap10	756.247	1.15779	0.514704	2.24943	0.0244851	0.195489
ENSMUSG00000028392	Bspry	82.6334	-6.21311	2.76216	-2.24937	0.0244889	0.195489
ENSMUSG00000015522	Arnt	3435.97	1.19431	0.531002	2.24916	0.024502	0.195503
ENSMUSG00000020537	Drg2	6777.38	-0.666154	0.296282	-2.24838	0.0245523	0.19577
ENSMUSG00000022657	Cd96	45.5361	-5.76072	2.56228	-2.24828	0.0245584	0.19577
ENSMUSG00000097715	Gpr137b-ps	1273.05	1.6574	0.73744	2.2475	0.0246078	0.196073
ENSMUSG00000066440	Zfyve26	820.903	2.29535	1.02146	2.24713	0.0246318	0.19614
ENSMUSG00000029924	Slc37a3	1749.77	1.77206	0.788631	2.24701	0.0246392	0.19614
ENSMUSG00000017715	Pgs1	8403.33	0.705905	0.314218	2.24655	0.0246689	0.196285
ENSMUSG00000068011	Mkrn2os	16.7175	-6.96087	3.09874	-2.24636	0.0246812	0.196292
ENSMUSG00000024570	Rbfa	2309.96	-0.808192	0.359837	-2.246	0.0247043	0.19631
ENSMUSG00000045394	Epcam	12.8377	-7.72267	3.43847	-2.24596	0.0247065	0.19631
ENSMUSG00000053907	Mat2a	24367.1	0.512208	0.228126	2.24528	0.0247499	0.196501
ENSMUSG00000070056	Mfhas1	3012.06	1.56356	0.696391	2.24523	0.0247535	0.196501
ENSMUSG00000031833	Mast3	6477.09	1.07161	0.477372	2.24481	0.0247805	0.196625
ENSMUSG00000029229	Chic2	4681.63	-0.425113	0.189455	-2.24387	0.024841	0.197014
ENSMUSG00000026568	Mpc2	6345.63	-0.710963	0.316893	-2.24354	0.0248618	0.197088
ENSMUSG00000041645	Ddx24	13873	0.431499	0.192369	2.24308	0.0248918	0.197176
ENSMUSG00000071573	Rnls	503.803	0.643925	0.287099	2.24286	0.0249057	0.197176
ENSMUSG00000018572	Phf23	6687.84	0.539805	0.24068	2.24283	0.0249076	0.197176
ENSMUSG00000045322	Tlr9	92.5214	2.98894	1.33307	2.24215	0.0249516	0.197286
ENSMUSG00000025551	Fgf14	72.1706	-2.84651	1.26956	-2.24212	0.0249534	0.197286
ENSMUSG00000021987	Mtmr6	6322.12	0.550851	0.245687	2.24208	0.024956	0.197286
ENSMUSG00000022119	Rbm26	2256.95	0.729998	0.325689	2.2414	0.0250004	0.197546
ENSMUSG00000028163	Nfkb1	5352.27	1.23793	0.552395	2.24102	0.025025	0.197649
ENSMUSG00000042377	Fam83g	6842.76	1.48788	0.664314	2.23972	0.0251089	0.19815
ENSMUSG00000035441	Myo1d	2588.91	2.45111	1.09446	2.23956	0.0251193	0.19815
ENSMUSG00000036580	Spg20	7390.64	1.05521	0.471182	2.2395	0.0251231	0.19815
ENSMUSG00000071014	Ndufb6	6151.92	-0.541951	0.242097	-2.23856	0.0251843	0.198395
ENSMUSG00000029405	G3bp2	7889.56	0.421631	0.18835	2.23855	0.0251849	0.198395
ENSMUSG00000044103	Il36g	48.8092	-1.99867	0.892865	-2.23849	0.025189	0.198395
ENSMUSG00000042870	Tom1	6806.39	0.797657	0.356622	2.23671	0.0253056	0.199222
ENSMUSG00000021660	Btf3	16669.5	-0.638582	0.285578	-2.2361	0.0253452	0.199368
ENSMUSG00000048108	Tmem72	1514.66	1.38056	0.617407	2.23607	0.0253474	0.199368
ENSMUSG00000024457	Trim26	5147.45	0.407044	0.182053	2.23586	0.0253611	0.199384
ENSMUSG00000035697	Arhgap45	4933.17	1.38225	0.618402	2.23519	0.0254046	0.199634
ENSMUSG00000057914	Cacnb2	212.386	-2.58467	1.15743	-2.23312	0.0255411	0.200421
ENSMUSG00000027962	Vcam1	4617.69	0.994841	0.445502	2.23308	0.0255436	0.200421
ENSMUSG00000050640	Tmem150c	137.569	-3.64272	1.63133	-2.23298	0.0255501	0.200421
ENSMUSG00000090553	Snrpe	6371.03	-0.83725	0.374951	-2.23296	0.0255516	0.200421
ENSMUSG00000006299	Aamp	17329.9	0.34215	0.153313	2.23171	0.0256338	0.200974
ENSMUSG00000081650	Gm16181	33.618	-2.6959	1.20848	-2.23081	0.0256938	0.201319
ENSMUSG00000018900	Slc22a5	2541.93	0.576512	0.258445	2.2307	0.0257013	0.201319
ENSMUSG00000029075	Tnfrsf4	61.7941	-3.89718	1.74724	-2.23048	0.0257157	0.20134
ENSMUSG00000029765	Plxna4	2792.51	2.425	1.08757	2.22974	0.0257648	0.201632
ENSMUSG00000055371	Stam2	4226.01	0.886275	0.397512	2.22956	0.0257769	0.201635
ENSMUSG00000026870	Cutal	39.1936	6.42789	2.8836	2.22912	0.0258061	0.201705
ENSMUSG00000034278	Dnajc17	1097.91	-0.747627	0.335425	-2.22889	0.025821	0.201705
ENSMUSG00000053581	Zfand2a	9965.59	0.827487	0.371256	2.22889	0.0258213	0.201705
ENSMUSG00000024772	Ehd1	35160.4	1.05138	0.471838	2.22827	0.0258623	0.201934
ENSMUSG00000047021	Cfap65	138.031	7.07414	3.17747	2.22634	0.0259913	0.202681
ENSMUSG00000007880	Arid1a	3321.54	1.35979	0.610796	2.22626	0.0259971	0.202681
ENSMUSG00000025185	Loxl4	58.9567	5.3083	2.38449	2.22617	0.0260025	0.202681
ENSMUSG00000013698	Pea15a	38564.2	0.399714	0.179577	2.22586	0.0260235	0.202681
ENSMUSG00000028608	Czib	6572.67	-0.702363	0.315574	-2.22567	0.0260366	0.202681
ENSMUSG00000028458	Tesk1	5365.7	0.54183	0.243452	2.22561	0.0260402	0.202681
ENSMUSG00000020485	Supt4a	4876.01	-0.593364	0.266608	-2.2256	0.0260409	0.202681
ENSMUSG00000044715	Gskip	1678.15	0.83175	0.373839	2.22489	0.0260888	0.202961
ENSMUSG00000006095	Tbcb	11741.8	-0.627026	0.281892	-2.22435	0.026125	0.203126
ENSMUSG00000038722	Bud31	6898.03	-0.74451	0.334729	-2.22422	0.0261336	0.203126
ENSMUSG00000028322	Exosc3	3354.77	-0.558843	0.251275	-2.22403	0.0261467	0.203135
ENSMUSG00000062014	Gmfb	6502.89	0.731407	0.328942	2.22351	0.0261815	0.203295
ENSMUSG00000034210	Efcab14	7696.7	0.942954	0.424149	2.22317	0.0262044	0.203295
ENSMUSG00000047454	Gphn	1621.16	-1.32845	0.597575	-2.22306	0.0262115	0.203295
ENSMUSG00000040537	Adam22	3221.75	1.34707	0.605966	2.22302	0.0262148	0.203295
ENSMUSG00000020189	Osbpl8	3213.3	1.12767	0.50741	2.2224	0.0262564	0.203525
ENSMUSG00000028125	Abca4	483.946	5.88314	2.64826	2.22151	0.0263165	0.203899
ENSMUSG00000032087	Dscaml1	5871.05	-1.27921	0.576096	-2.22049	0.0263857	0.204317
ENSMUSG00000037896	Rcor1	2691.83	0.894092	0.402679	2.22036	0.0263943	0.204317
ENSMUSG00000034729	Mrps10	3983.22	-0.579606	0.261099	-2.21987	0.0264274	0.204419
ENSMUSG00000044894	Uqcrq	13333.2	-0.526291	0.237088	-2.21982	0.0264313	0.204419
ENSMUSG00000038393	Txnip	13416.3	0.800813	0.360811	2.21948	0.0264542	0.204443
ENSMUSG00000002455	Prpf6	7939.06	0.647727	0.291845	2.21942	0.0264583	0.204443
ENSMUSG00000010066	Cacna2d2	1201.01	2.78338	1.25482	2.21814	0.026545	0.20502
ENSMUSG00000026743	Mllt10	1512.18	0.808225	0.364405	2.21793	0.0265597	0.205041
ENSMUSG00000078249	Hmga1b	339.926	1.20616	0.543881	2.21769	0.0265759	0.205074
ENSMUSG00000074397	Foxr1	2.06214	-4.69466	2.11742	-2.21716	0.0266122	0.205262
ENSMUSG00000039158	Akna	5747.35	1.16243	0.524559	2.21602	0.02669	0.205769
ENSMUSG00000034640	Tiparp	9269.79	-0.425203	0.191937	-2.21533	0.0267374	0.206041
ENSMUSG00000079137	Rpl27-ps1	10.5003	-3.08177	1.39131	-2.21501	0.0267593	0.206066
ENSMUSG00000047215	Rpl9	15384.1	-0.507295	0.229034	-2.21493	0.0267646	0.206066
ENSMUSG00000061232	H2-K1	42211.1	1.09859	0.496054	2.21465	0.026784	0.206092
ENSMUSG00000032525	Nktr	5686.9	0.773988	0.349504	2.21453	0.0267921	0.206092
ENSMUSG00000036918	Ttc7	1998.06	1.97693	0.892844	2.21419	0.0268156	0.206154
ENSMUSG00000041881	Ndufa7	8751.07	-0.578367	0.261224	-2.21407	0.0268242	0.206154
ENSMUSG00000061244	Exoc5	5431.07	0.984921	0.445026	2.21318	0.0268855	0.206532
ENSMUSG00000060743	H3f3a	64846.1	-0.602378	0.272344	-2.21183	0.0269784	0.207153
ENSMUSG00000042622	Maff	3550.77	-0.544057	0.246175	-2.21004	0.0271022	0.207996
ENSMUSG00000015289	Lage3	2146.63	-0.579693	0.262317	-2.20989	0.0271125	0.207996
ENSMUSG00000031232	Magt1	2541.93	0.870418	0.393947	2.20948	0.0271411	0.208123
ENSMUSG00000024008	Cpne5	24.9383	-4.45434	2.01624	-2.20923	0.0271587	0.208164
ENSMUSG00000049971	Glt1d1	47.3063	-4.01185	1.8164	-2.20868	0.0271967	0.208362
ENSMUSG00000022427	Tomm22	5242.34	-0.38966	0.176471	-2.20807	0.0272392	0.208594
ENSMUSG00000033880	Lgals3bp	3914.89	1.11348	0.504326	2.20786	0.027254	0.208612
ENSMUSG00000019890	Nts	17.1897	-5.99997	2.71776	-2.20769	0.0272658	0.208612
ENSMUSG00000021575	Ahrr	69.1831	-3.56155	1.61396	-2.20671	0.0273343	0.208833
ENSMUSG00000047854	Stx19	65.1876	-2.42667	1.0997	-2.20666	0.0273376	0.208833
ENSMUSG00000030382	Slc27a5	17.7006	-5.18658	2.35055	-2.20653	0.0273466	0.208833
ENSMUSG00000024683	Mrpl16	2351.06	-0.547722	0.24824	-2.20643	0.0273542	0.208833
ENSMUSG00000032458	Copb2	9124.99	0.600801	0.272299	2.2064	0.0273558	0.208833
ENSMUSG00000022415	Syngr1	4936.12	0.903835	0.409724	2.20596	0.0273867	0.208892
ENSMUSG00000081929	Rps11-ps2	24.6406	-3.43508	1.55719	-2.20594	0.0273879	0.208892
ENSMUSG00000095450	ENSMUSG00000095450	5.13875	-5.84725	2.6514	-2.20535	0.0274297	0.209111
ENSMUSG00000019139	Isyna1	3904.71	0.983255	0.445906	2.20507	0.0274491	0.209111
ENSMUSG00000051648	Kctd19	9.79771	-6.2004	2.81196	-2.20501	0.0274533	0.209111
ENSMUSG00000004100	Ppan	6706.51	-0.704983	0.319748	-2.20481	0.0274675	0.209127
ENSMUSG00000031519	Asb5	13.829	5.92059	2.68585	2.20436	0.0274988	0.209239
ENSMUSG00000057177	Gsk3a	4577.24	0.405428	0.18393	2.20425	0.0275067	0.209239
ENSMUSG00000059791	Nrm	2147.83	0.89583	0.406489	2.20382	0.0275368	0.209375
ENSMUSG00000003382	Etv3	7179.03	1.09937	0.499257	2.20202	0.0276639	0.210223
ENSMUSG00000052915	Msl1	1696.33	0.976278	0.443381	2.20189	0.0276729	0.210223
ENSMUSG00000044813	Shb	1341.64	-0.724595	0.329248	-2.20076	0.0277531	0.210734
ENSMUSG00000090334	Gm17149	1.76776	-4.05889	1.84447	-2.20057	0.0277661	0.210734
ENSMUSG00000020048	Hsp90b1	38047.9	0.396957	0.1804	2.20042	0.027777	0.210734
ENSMUSG00000032698	Lmo2	4330.32	0.869075	0.395002	2.20018	0.0277941	0.21077
ENSMUSG00000020225	Tmbim4	5915.52	-0.387197	0.176018	-2.19976	0.0278238	0.210901
ENSMUSG00000042712	Tceal9	12755.9	-0.577771	0.26279	-2.19861	0.0279059	0.21143
ENSMUSG00000036606	Plxnb2	8672.18	0.803279	0.365463	2.19798	0.0279509	0.211677
ENSMUSG00000062797	Hikeshi	2456.62	-0.670077	0.305015	-2.19687	0.02803	0.212183
ENSMUSG00000069114	Zbtb10	624.238	2.04123	0.929407	2.19627	0.0280727	0.212412
ENSMUSG00000029918	Mrps33	7284.67	-0.51115	0.232807	-2.19559	0.0281212	0.212685
ENSMUSG00000025909	Sntg1	226.179	-3.6956	1.68342	-2.1953	0.028142	0.212749
ENSMUSG00000023089	Ndufa5	5572.3	-0.676431	0.308165	-2.19503	0.0281615	0.212802
ENSMUSG00000073418	C4b	4201.41	2.16129	0.984814	2.19462	0.0281909	0.212919
ENSMUSG00000054434	Tmem120b	1936.73	0.520773	0.237312	2.19447	0.0282018	0.212919
ENSMUSG00000078184	Rbm8a2	112.178	-0.594285	0.270872	-2.19397	0.0282376	0.213095
ENSMUSG00000027806	Tsc22d2	368.884	2.39065	1.09034	2.19257	0.0283384	0.213752
ENSMUSG00000040728	Esrp1	150.431	-4.16264	1.89866	-2.19241	0.0283496	0.213752
ENSMUSG00000068335	Dok1	1571.83	1.32168	0.603047	2.19166	0.028404	0.214024
ENSMUSG00000074582	Arfgef2	3065.42	1.06418	0.485579	2.19157	0.0284107	0.214024
ENSMUSG00000082286	Pisd-ps1	363.266	-1.28956	0.588488	-2.19131	0.0284294	0.21407
ENSMUSG00000039234	Sec24d	2262.41	0.906212	0.413778	2.19009	0.0285177	0.21463
ENSMUSG00000023903	Mmp25	38.2753	-5.27321	2.40793	-2.18994	0.0285288	0.21463
ENSMUSG00000020311	Erlec1	554.691	-1.39405	0.637151	-2.18794	0.0286741	0.215421
ENSMUSG00000043716	Rpl7	22160.6	-0.403697	0.184523	-2.18779	0.0286847	0.215421
ENSMUSG00000061578	Ksr2	66.6384	-2.42311	1.1076	-2.18771	0.0286907	0.215421
ENSMUSG00000081499	Gm12517	5.86255	-5.36688	2.45327	-2.18764	0.0286956	0.215421
ENSMUSG00000078185	Chml	191.182	-2.86267	1.30857	-2.18763	0.0286968	0.215421
ENSMUSG00000038797	Zscan2	42.5557	-2.64167	1.20788	-2.18704	0.02874	0.21565
ENSMUSG00000067224	Gm3695	13.9178	-1.76641	0.807762	-2.18679	0.0287577	0.21568
ENSMUSG00000060257	Scrt2	1349.69	0.959554	0.438827	2.18664	0.0287691	0.21568
ENSMUSG00000070319	Eif3g	14262.8	-0.440143	0.201337	-2.1861	0.028808	0.215877
ENSMUSG00000031532	Saraf	35977.8	0.496352	0.227085	2.18576	0.0288335	0.215974
ENSMUSG00000089789	Rdh1	7.83268	-7.55776	3.45809	-2.18553	0.0288499	0.216002
ENSMUSG00000041390	Mdfic	1147.55	1.99306	0.912119	2.18509	0.0288824	0.216123
ENSMUSG00000027679	Dnajc19	4180.13	-0.642803	0.294241	-2.18461	0.0289173	0.216123
ENSMUSG00000089993	Gm5822	6.25208	-3.65838	1.67462	-2.1846	0.0289179	0.216123
ENSMUSG00000075081	Olfr1247	2.24491	3.31899	1.51945	2.18434	0.028937	0.216123
ENSMUSG00000086697	4933427G23Rik	25.8038	2.87327	1.31539	2.18434	0.0289371	0.216123
ENSMUSG00000026768	Itga8	306.522	-3.42852	1.56964	-2.18428	0.0289417	0.216123
ENSMUSG00000047675	Rps8	10256.6	-0.742182	0.339811	-2.18411	0.0289545	0.216124
ENSMUSG00000071203	Naip5	487.73	3.02893	1.38727	2.18336	0.029009	0.216364
ENSMUSG00000037876	Jmjd1c	8288.8	0.699416	0.320345	2.18332	0.029012	0.216364
ENSMUSG00000029994	Anxa4	3821.79	0.941285	0.431219	2.18285	0.0290471	0.216448
ENSMUSG00000018574	Acadvl	9189.05	0.606352	0.277783	2.18283	0.0290485	0.216448
ENSMUSG00000032485	Scap	5611.68	0.92285	0.422844	2.18248	0.029074	0.216544
ENSMUSG00000062949	Atp11c	999.942	1.68653	0.772867	2.18217	0.0290971	0.216621
ENSMUSG00000015714	Cers2	29247	0.430626	0.197356	2.18198	0.0291114	0.216633
ENSMUSG00000048271	Rbm33	2201.21	0.743695	0.340906	2.18153	0.0291444	0.216659
ENSMUSG00000021936	Mapk8	860.377	-1.65453	0.758489	-2.18135	0.0291574	0.216659
ENSMUSG00000011008	Mcoln2	1008.22	2.55021	1.16913	2.1813	0.0291614	0.216659
ENSMUSG00000020295	Hbq1a	124.857	-2.89431	1.32691	-2.18124	0.0291654	0.216659
ENSMUSG00000022890	Atp5j	15139.9	-0.691911	0.317296	-2.18065	0.0292096	0.216893
ENSMUSG00000039001	Rps21	3767.31	-0.678424	0.31115	-2.18038	0.0292294	0.216946
ENSMUSG00000054520	Sh3bp2	5360.61	0.80887	0.371022	2.18011	0.029249	0.216997
ENSMUSG00000036067	Slc2a6	2285.41	2.19979	1.00911	2.17994	0.0292616	0.216997
ENSMUSG00000068959	Zfp619	222.051	-3.8213	1.75328	-2.17951	0.0292939	0.21705
ENSMUSG00000027254	Map1a	3203.89	1.61358	0.740343	2.17951	0.0292941	0.21705
ENSMUSG00000028788	Ptp4a2	12279.9	0.545079	0.250143	2.17906	0.0293268	0.217199
ENSMUSG00000010097	Nxf1	8911.24	-0.51696	0.237322	-2.17831	0.0293833	0.217523
ENSMUSG00000052160	Pld4	13139.8	1.35651	0.622861	2.17787	0.0294153	0.217573
ENSMUSG00000028890	Mtf1	2329.35	-0.552367	0.253627	-2.17787	0.0294155	0.217573
ENSMUSG00000026489	Coq8a	2647.6	0.787561	0.36167	2.17757	0.0294382	0.217647
ENSMUSG00000029185	Fam114a1	1246.61	1.66396	0.764223	2.17733	0.0294561	0.217685
ENSMUSG00000034269	Setd5	2099.51	0.623116	0.286225	2.17702	0.0294794	0.217763
ENSMUSG00000019850	Tnfaip3	11493.6	1.11974	0.514427	2.17668	0.0295046	0.217856
ENSMUSG00000024829	Mrpl21	2854.6	-0.863829	0.396889	-2.1765	0.029518	0.217861
ENSMUSG00000031447	Lamp1	77914.4	0.577023	0.265153	2.17619	0.029541	0.217865
ENSMUSG00000003873	Bax	8840.06	-0.557612	0.256238	-2.17615	0.0295441	0.217865
ENSMUSG00000024644	Cndp2	21747.2	0.791907	0.364091	2.17502	0.0296283	0.218391
ENSMUSG00000094083	Gm1604b	6.82051	-5.71752	2.62892	-2.17486	0.0296409	0.218391
ENSMUSG00000002222	Rmnd5a	1988.94	1.02057	0.469339	2.17449	0.0296687	0.218474
ENSMUSG00000063524	Eno1	61353.4	0.648025	0.29803	2.17437	0.0296777	0.218474
ENSMUSG00000036887	C1qa	65462.6	1.27902	0.588384	2.17378	0.0297214	0.218564
ENSMUSG00000034786	Gpsm3	589.183	1.68301	0.774256	2.17372	0.0297265	0.218564
ENSMUSG00000003970	Rpl8	17391.7	-0.374116	0.172112	-2.17367	0.02973	0.218564
ENSMUSG00000003352	Cacnb3	149.872	3.91104	1.7994	2.17352	0.0297409	0.218564
ENSMUSG00000034932	Mrpl54	5336.51	-0.651606	0.299953	-2.17236	0.0298284	0.219112
ENSMUSG00000061731	Ext1	4272.45	0.879319	0.4049	2.17169	0.0298787	0.219388
ENSMUSG00000025473	Adam8	2703.38	1.1712	0.539701	2.1701	0.0299996	0.220182
ENSMUSG00000064373	Selenop	47239.9	0.782477	0.360705	2.1693	0.03006	0.22053
ENSMUSG00000001729	Akt1	18937	0.355856	0.164061	2.16904	0.0300795	0.220578
ENSMUSG00000022682	Rrn3	4587.6	0.637544	0.294163	2.16731	0.030211	0.221448
ENSMUSG00000000563	Atp5pb	15315	-0.280437	0.129423	-2.16683	0.0302475	0.221519
ENSMUSG00000023009	Nckap5l	908.449	2.34862	1.08392	2.16678	0.030252	0.221519
ENSMUSG00000007989	Fzd3	3688.52	1.06164	0.490087	2.16624	0.030293	0.221519
ENSMUSG00000024063	Lbh	720.601	-0.574478	0.265202	-2.16619	0.0302964	0.221519
ENSMUSG00000040596	Pogk	5153.4	0.731168	0.337548	2.16612	0.0303022	0.221519
ENSMUSG00000090223	Pcp4	7703.91	-1.08394	0.500413	-2.1661	0.0303034	0.221519
ENSMUSG00000023960	Enpp5	7039.7	1.03136	0.476158	2.166	0.0303112	0.221519
ENSMUSG00000050565	Tor1aip2	5728.49	0.581541	0.268618	2.16494	0.0303923	0.222017
ENSMUSG00000052861	Dnah6	40.9526	6.52354	3.01356	2.16473	0.0304086	0.222041
ENSMUSG00000051223	Bzw1	13892.3	0.662762	0.306194	2.16452	0.0304247	0.222064
ENSMUSG00000007817	Zmiz1	10626.1	0.831488	0.38429	2.1637	0.0304876	0.222428
ENSMUSG00000048758	Rpl29	11345.6	-0.665498	0.307684	-2.16293	0.0305469	0.222766
ENSMUSG00000081552	Gm12328	149.491	-0.421939	0.195219	-2.16136	0.0306676	0.223436
ENSMUSG00000016559	H3f3b	302912	-0.341652	0.158083	-2.16122	0.030678	0.223436
ENSMUSG00000016239	Lonrf3	2178.96	1.09975	0.508878	2.16113	0.0306854	0.223436
ENSMUSG00000044042	Fmn1	1893.72	0.91025	0.421206	2.16106	0.0306909	0.223436
ENSMUSG00000058446	Znrf2	4254.71	0.636661	0.294648	2.16075	0.0307146	0.223484
ENSMUSG00000048895	Cdk5r1	2767.59	0.877198	0.405991	2.16063	0.0307237	0.223484
ENSMUSG00000042605	Atxn2	3879.51	0.723549	0.334982	2.15996	0.0307757	0.223767
ENSMUSG00000025255	Zfhx4	292.361	3.3118	1.53343	2.15974	0.0307928	0.223797
ENSMUSG00000031662	Snx20	1795.93	1.76554	0.817574	2.15948	0.0308126	0.223846
ENSMUSG00000020198	Ap3d1	9430.89	0.54026	0.250245	2.15892	0.0308562	0.224067
ENSMUSG00000049387	Cox7b2	4.90757	-6.20307	2.87412	-2.15825	0.030908	0.224349
ENSMUSG00000062038	Gm10108	1723.1	-0.743655	0.344691	-2.15745	0.0309705	0.224707
ENSMUSG00000069727	Zfp975	267.839	-2.70313	1.25329	-2.15682	0.0310198	0.224969
ENSMUSG00000026788	Zbtb43	2141.24	0.687126	0.318625	2.15654	0.0310419	0.225034
ENSMUSG00000063320	1190007I07Rik	338.425	-1.38322	0.641526	-2.15614	0.0310727	0.225162
ENSMUSG00000031563	Wwc2	1799.27	1.3895	0.644546	2.15579	0.0311003	0.225267
ENSMUSG00000040093	Bmf	388.031	3.36342	1.56042	2.15547	0.0311254	0.225354
ENSMUSG00000024955	Esrra	1158.73	0.869733	0.403564	2.15513	0.0311516	0.225448
ENSMUSG00000055826	Tescl	7.06167	-6.41013	2.97462	-2.15494	0.0311666	0.225461
ENSMUSG00000042699	Dhx9	1224.6	1.81106	0.840518	2.1547	0.0311853	0.225501
ENSMUSG00000089704	Galnt2	3605.18	0.759923	0.352762	2.15421	0.0312238	0.225684
ENSMUSG00000034765	Dusp5	15000.4	0.807106	0.374748	2.15373	0.0312612	0.225859
ENSMUSG00000031157	Pqbp1	8294.82	-0.669639	0.310985	-2.15328	0.0312964	0.226018
ENSMUSG00000020364	Zfp354a	300.235	-3.60257	1.67376	-2.15238	0.0313677	0.226437
ENSMUSG00000026029	Casp8	1728.92	1.19872	0.557308	2.15091	0.0314831	0.227136
ENSMUSG00000004843	Chmp2b	3424.8	-0.517026	0.240413	-2.15057	0.0315098	0.227136
ENSMUSG00000017002	Slpi	55.5513	-4.26066	1.98123	-2.15051	0.0315148	0.227136
ENSMUSG00000026519	Tmem63a	17701.2	1.38193	0.642614	2.15048	0.0315175	0.227136
ENSMUSG00000030272	Camk1	13182.7	0.552277	0.256841	2.15027	0.0315338	0.227158
ENSMUSG00000073902	Gvin3	16.1506	-7.21908	3.35793	-2.14986	0.0315666	0.227298
ENSMUSG00000030744	Rps3	24823.5	-0.451408	0.21001	-2.14945	0.0315985	0.227432
ENSMUSG00000040322	Slc25a24	856.848	1.81992	0.847363	2.14775	0.0317336	0.228119
ENSMUSG00000041920	Slc16a6	7313.34	0.716618	0.333661	2.14774	0.0317343	0.228119
ENSMUSG00000044285	Ubb-ps	57425.5	-0.380413	0.177124	-2.14773	0.0317355	0.228119
ENSMUSG00000061724	Gm2423	38.8336	-1.46745	0.683304	-2.14758	0.0317473	0.228119
ENSMUSG00000043633	Fam221b	118.699	-0.976022	0.454599	-2.147	0.0317934	0.228355
ENSMUSG00000012114	Med15	4967.76	0.719812	0.335306	2.14673	0.0318146	0.228412
ENSMUSG00000029772	Ahcyl2	5194.79	1.69782	0.791193	2.14589	0.0318815	0.228713
ENSMUSG00000046516	Cox17	4078.27	-0.539177	0.251263	-2.14587	0.0318834	0.228713
ENSMUSG00000032763	Ilvbl	1246.51	1.01068	0.471289	2.14451	0.0319921	0.229398
ENSMUSG00000027429	Sec23b	7096.23	0.554663	0.258679	2.14421	0.0320157	0.229471
ENSMUSG00000037139	Myom3	30.4447	7.23632	3.37531	2.1439	0.0320408	0.229554
ENSMUSG00000050912	Tmem123	4583.07	0.724819	0.338114	2.14371	0.0320558	0.229566
ENSMUSG00000027737	Slc7a11	992.262	1.82125	0.849713	2.14337	0.0320835	0.229668
ENSMUSG00000023020	Cox14	7063.8	-0.541898	0.252864	-2.14304	0.03211	0.22975
ENSMUSG00000034994	Eef2	38639.4	0.320566	0.149595	2.14289	0.0321218	0.22975
ENSMUSG00000020111	Micu1	7790.85	0.708301	0.330614	2.14238	0.0321629	0.229948
ENSMUSG00000033174	Mgll	3468.6	0.88791	0.414494	2.14215	0.0321812	0.229983
ENSMUSG00000061518	Cox5b	1001.53	-0.769798	0.359385	-2.14198	0.0321949	0.229984
ENSMUSG00000010376	Nedd8	7435.33	-0.580306	0.271087	-2.14066	0.0323012	0.230634
ENSMUSG00000035172	Plekhh3	3538.84	0.63922	0.298645	2.1404	0.0323222	0.230634
ENSMUSG00000024294	Mib1	1941.06	1.12841	0.527209	2.14035	0.0323262	0.230634
ENSMUSG00000003316	Glg1	9135.4	0.957242	0.447478	2.1392	0.0324198	0.230998
ENSMUSG00000021281	Tnfaip2	29009.4	1.70018	0.79481	2.1391	0.0324275	0.230998
ENSMUSG00000055313	Pgbd1	43.5154	-3.93033	1.83738	-2.13909	0.0324282	0.230998
ENSMUSG00000037652	Phc3	864.254	-1.48723	0.695288	-2.13901	0.0324346	0.230998
ENSMUSG00000071658	Gng3	2204.32	-1.62475	0.759642	-2.13884	0.0324483	0.230998
ENSMUSG00000053774	Ubxn7	91.9359	-1.74009	0.813627	-2.13869	0.032461	0.230998
ENSMUSG00000021036	Sptlc2	3498.98	-0.567594	0.26541	-2.13856	0.0324717	0.230998
ENSMUSG00000028222	Calb1	105.71	2.37435	1.11042	2.13825	0.0324966	0.231079
ENSMUSG00000032294	Pkm	68673.9	0.308305	0.144263	2.1371	0.0325901	0.231648
ENSMUSG00000029569	Tmem168	2781.67	0.769487	0.360178	2.1364	0.0326464	0.231952
ENSMUSG00000042726	Trafd1	6903.43	0.454005	0.212613	2.13536	0.0327315	0.232387
ENSMUSG00000037306	Man1c1	5645.5	1.36703	0.640233	2.13521	0.0327441	0.232387
ENSMUSG00000041189	Chrnb1	191.149	-2.46141	1.1528	-2.13516	0.0327483	0.232387
ENSMUSG00000044066	Cep68	2137.59	0.960358	0.449846	2.13486	0.0327726	0.232405
ENSMUSG00000070345	Hsf5	48.9655	-2.75669	1.29141	-2.13465	0.0327899	0.232405
ENSMUSG00000020801	Med31	1871.43	-0.499047	0.233787	-2.13463	0.0327916	0.232405
ENSMUSG00000034724	Cnot6l	1201.26	1.42956	0.669934	2.13388	0.0328529	0.232695
ENSMUSG00000042650	Alkbh5	6665.69	0.652195	0.305651	2.13379	0.0328596	0.232695
ENSMUSG00000020514	Mrpl22	2500.56	-0.833916	0.390908	-2.13328	0.0329019	0.232857
ENSMUSG00000027356	Fermt1	22.6708	-8.8845	4.16533	-2.13296	0.0329278	0.232857
ENSMUSG00000034593	Myo5a	4420.46	0.86306	0.404644	2.13289	0.032934	0.232857
ENSMUSG00000000581	C1d	3265.66	-0.722598	0.338794	-2.13285	0.032937	0.232857
ENSMUSG00000038708	Golga4	2207.22	1.11779	0.524252	2.13216	0.0329938	0.233163
ENSMUSG00000081434	Gm14165	2.23972	-3.39873	1.5947	-2.13127	0.0330665	0.233546
ENSMUSG00000060475	Wtap	3738.74	0.812367	0.381184	2.13117	0.0330753	0.233546
ENSMUSG00000022940	Pigp	2250.56	-0.636324	0.298618	-2.1309	0.0330974	0.233606
ENSMUSG00000076437	Selenoh	9323.26	-0.890284	0.417949	-2.13012	0.0331614	0.233869
ENSMUSG00000046404	Yod1	1314.74	1.15067	0.540206	2.13006	0.0331671	0.233869
ENSMUSG00000018199	Ro60	2331.75	0.954713	0.448233	2.12995	0.0331757	0.233869
ENSMUSG00000080850	Gm12439	4.80588	-5.98149	2.809	-2.1294	0.0332214	0.234095
ENSMUSG00000070737	Tmem35b	573.426	1.01675	0.477564	2.12903	0.0332516	0.234211
ENSMUSG00000025781	Atp5c1	18810.2	-0.456511	0.214453	-2.12872	0.0332774	0.234296
ENSMUSG00000036528	Ppfibp2	2820.72	1.63894	0.770509	2.12709	0.0334129	0.235154
ENSMUSG00000021384	Susd3	2688.85	1.24663	0.586142	2.12684	0.0334336	0.235202
ENSMUSG00000006313	Upk1a	23.897	-6.00138	2.82314	-2.12578	0.0335216	0.235725
ENSMUSG00000031698	Mylk3	22.2383	7.21286	3.39363	2.12541	0.0335521	0.235842
ENSMUSG00000035274	Tpbg	2894.08	1.17427	0.552534	2.12525	0.0335658	0.235842
ENSMUSG00000051225	Fam83a	13.4889	-1.43071	0.673263	-2.12505	0.0335828	0.235865
ENSMUSG00000040151	Hs2st1	2165.94	0.938992	0.441907	2.12486	0.033598	0.235875
ENSMUSG00000023008	Fmnl3	4619.97	0.980568	0.461525	2.12463	0.0336177	0.235916
ENSMUSG00000021768	Dusp13	7.24542	-4.24119	1.99663	-2.12418	0.0336551	0.236082
ENSMUSG00000031431	Tsc22d3	18938.5	0.532215	0.250583	2.1239	0.0336781	0.236147
ENSMUSG00000026880	Stom	2730.14	0.997539	0.469722	2.12368	0.0336971	0.236183
ENSMUSG00000042607	Asb4	589.61	3.9717	1.87052	2.12331	0.0337279	0.236302
ENSMUSG00000063659	Zbtb18	802.267	-1.15145	0.542445	-2.12271	0.0337781	0.236428
ENSMUSG00000026694	Eef1aknmt	2588.2	0.817446	0.385098	2.1227	0.0337793	0.236428
ENSMUSG00000064210	Ano6	3225.59	1.61751	0.762052	2.12257	0.0337901	0.236428
ENSMUSG00000021408	Ripk1	3111.19	0.956415	0.450621	2.12244	0.0338011	0.236428
ENSMUSG00000022698	Naa50	8394.09	0.464595	0.218989	2.12154	0.0338761	0.236856
ENSMUSG00000055302	Mrfap1	42356.9	0.467249	0.220317	2.12081	0.0339382	0.236959
ENSMUSG00000033016	Nfatc1	1547.03	1.30517	0.615426	2.12077	0.0339416	0.236959
ENSMUSG00000019738	Polr2i	2661.65	-0.954475	0.45009	-2.12063	0.0339528	0.236959
ENSMUSG00000006567	Atp7b	61.8437	5.3953	2.54421	2.12062	0.0339534	0.236959
ENSMUSG00000038900	Rpl12	2420.53	-1.11143	0.52416	-2.12041	0.0339716	0.236959
ENSMUSG00000085361	Gm16305	8.87207	6.64349	3.13316	2.12038	0.0339739	0.236959
ENSMUSG00000054966	Lmntd1	51.4777	5.36467	2.5306	2.11992	0.0340127	0.237133
ENSMUSG00000062859	Tcp11	154.574	3.17351	1.49837	2.11798	0.034177	0.238146
ENSMUSG00000045312	Lhfpl2	4359.94	1.02394	0.483476	2.11787	0.0341858	0.238146
ENSMUSG00000037410	Tbc1d2b	2458.41	1.71482	0.809825	2.11752	0.0342156	0.238202
ENSMUSG00000019802	Sec63	4384.05	0.969833	0.458019	2.11745	0.0342217	0.238202
ENSMUSG00000045690	Wdr89	426.145	-1.30405	0.616036	-2.11685	0.0342726	0.23846
ENSMUSG00000022674	Ube2v2	3928.74	-0.57527	0.271823	-2.11634	0.034316	0.238665
ENSMUSG00000042505	Sdhaf3	396	-1.73612	0.820646	-2.11555	0.0343829	0.238949
ENSMUSG00000036503	Rnf13	13778.5	0.746691	0.352959	2.11552	0.0343857	0.238949
ENSMUSG00000038583	Pln	75.5085	3.7705	1.78243	2.11537	0.0343987	0.238949
ENSMUSG00000031487	Brf2	614.217	-1.32862	0.628349	-2.11446	0.0344762	0.23939
ENSMUSG00000063065	Mapk3	10327.7	0.446326	0.211118	2.1141	0.0345063	0.239502
ENSMUSG00000032000	Birc3	2993.91	1.19766	0.56657	2.11388	0.0345256	0.239539
ENSMUSG00000023034	Nr4a1	27139.2	-0.525957	0.248869	-2.11339	0.0345673	0.239656
ENSMUSG00000054408	Spcs3	4012.92	0.691311	0.327115	2.11335	0.0345705	0.239656
ENSMUSG00000035045	Zc3h12b	172.609	-2.11727	1.00195	-2.11316	0.0345873	0.239675
ENSMUSG00000037826	Ppm1k	430.882	-1.82481	0.863779	-2.11259	0.0346363	0.239918
ENSMUSG00000024191	Bnip1	1501.15	-0.588598	0.27881	-2.11111	0.0347629	0.240697
ENSMUSG00000042043	Tbca	4410.17	-0.942849	0.446706	-2.11067	0.0348005	0.240815
ENSMUSG00000053950	Adnp2	2784.4	1.43727	0.680981	2.11059	0.034808	0.240815
ENSMUSG00000029060	Mib2	4446.32	0.607516	0.287866	2.11041	0.0348228	0.24082
ENSMUSG00000035509	Fbxl21	69.9585	3.71412	1.7609	2.10922	0.0349257	0.241405
ENSMUSG00000025534	Gusb	5907.9	0.716195	0.339573	2.1091	0.0349356	0.241405
ENSMUSG00000017774	Myo1c	6202.11	1.12759	0.534851	2.10824	0.0350102	0.241823
ENSMUSG00000060073	Psma3	18437.9	-0.656731	0.311546	-2.10798	0.0350331	0.241835
ENSMUSG00000048960	Prex2	791.445	1.83367	0.869905	2.10789	0.0350402	0.241835
ENSMUSG00000036611	Eepd1	3201.02	1.02928	0.488545	2.10682	0.0351335	0.242382
ENSMUSG00000028641	P3h1	730.602	1.36855	0.650008	2.10544	0.0352533	0.24311
ENSMUSG00000013629	Cad	2843.28	1.2508	0.59416	2.10516	0.0352773	0.243178
ENSMUSG00000079477	Rab7	21590.2	0.389228	0.18496	2.1044	0.0353439	0.243433
ENSMUSG00000006418	Rnf114	11986.8	0.297365	0.141307	2.10439	0.0353445	0.243433
ENSMUSG00000053819	Camk2d	2656.3	1.15909	0.550832	2.10425	0.0353571	0.243433
ENSMUSG00000014498	Ankrd52	462.998	-2.68628	1.27707	-2.10348	0.035424	0.243797
ENSMUSG00000003418	St8sia6	418.943	2.98798	1.42093	2.10283	0.0354806	0.244023
ENSMUSG00000074847	Gm10775	10.7695	-4.76628	2.26666	-2.10277	0.0354855	0.244023
ENSMUSG00000028138	Adh5	11666.7	-0.644368	0.306463	-2.1026	0.035501	0.244032
ENSMUSG00000070284	Gmppb	3562.03	1.03727	0.493373	2.10241	0.0355174	0.244047
ENSMUSG00000029322	Plac8	189.818	-3.24752	1.54624	-2.10026	0.0357056	0.245241
ENSMUSG00000024659	Anxa1	5561.59	-1.92596	0.917143	-2.09995	0.0357331	0.245332
ENSMUSG00000027435	Cd93	1474.53	1.88517	0.898088	2.09909	0.0358092	0.245756
ENSMUSG00000089847	Timm10b	1914.21	-0.67736	0.322764	-2.09862	0.0358503	0.245939
ENSMUSG00000027533	Fabp5	31002.5	-0.929945	0.443322	-2.09767	0.035934	0.246415
ENSMUSG00000028522	Mier1	1206.2	1.24777	0.594947	2.09727	0.0359697	0.246474
ENSMUSG00000053825	Ppfia2	323.609	-1.86605	0.889758	-2.09725	0.0359714	0.246474
ENSMUSG00000023961	Enpp4	2954.4	1.03251	0.492709	2.09558	0.0361199	0.247392
ENSMUSG00000006435	Neurl1a	1764.78	1.84543	0.880786	2.09521	0.036152	0.247513
ENSMUSG00000039037	St6galnac5	546.71	-2.237	1.06788	-2.0948	0.0361887	0.247665
ENSMUSG00000084786	Ubl5	7643.39	-0.479859	0.229156	-2.09403	0.0362577	0.248039
ENSMUSG00000042079	Hnrnpf	33898.7	0.432569	0.206683	2.09291	0.0363571	0.24862
ENSMUSG00000006390	Elovl1	9050.64	0.773442	0.369651	2.09236	0.0364067	0.248859
ENSMUSG00000034544	Rsrc1	2371.42	-0.486011	0.232314	-2.09205	0.0364344	0.248949
ENSMUSG00000071064	Zfp827	372.749	2.16831	1.03659	2.09178	0.0364584	0.249013
ENSMUSG00000082093	Gm15928	6.62588	5.79079	2.76946	2.09095	0.0365327	0.249421
ENSMUSG00000058056	Palld	1266.14	0.960637	0.459526	2.0905	0.0365733	0.249516
ENSMUSG00000027863	Cd2	174.823	-3.36207	1.60828	-2.09047	0.0365757	0.249516
ENSMUSG00000032301	Psma4	10118.7	-0.545263	0.260862	-2.09023	0.0365968	0.249561
ENSMUSG00000031343	Gabra3	363.787	4.11562	1.96928	2.08991	0.036626	0.24966
ENSMUSG00000067288	Rps28	5530.38	-0.578803	0.277016	-2.08942	0.0366698	0.24986
ENSMUSG00000049516	Spty2d1	5438.61	0.756198	0.362017	2.08885	0.0367217	0.250079
ENSMUSG00000039488	Cntn5	178.025	2.29683	1.09964	2.08871	0.0367342	0.250079
ENSMUSG00000047363	Cstad	28.165	-4.07111	1.94923	-2.08858	0.0367458	0.250079
ENSMUSG00000022412	Mief1	1701.16	0.691468	0.331169	2.08796	0.0368011	0.250313
ENSMUSG00000024958	Gpr137	1163.78	1.08196	0.51821	2.08787	0.0368094	0.250313
ENSMUSG00000044496	2510039O18Rik	7182.5	0.728092	0.348931	2.08663	0.0369214	0.250975
ENSMUSG00000028643	Svbp	2627.52	-0.723995	0.347166	-2.08544	0.0370293	0.251608
ENSMUSG00000032497	Lrrfip2	327.564	4.10629	1.96932	2.08513	0.0370575	0.2517
ENSMUSG00000004317	Clcn5	1661.82	1.82604	0.876512	2.0833	0.0372235	0.252727
ENSMUSG00000037486	Asxl2	1628.89	0.699167	0.33569	2.08277	0.0372718	0.252896
ENSMUSG00000003444	Med29	3295.92	-0.500505	0.240314	-2.08271	0.0372778	0.252896
ENSMUSG00000083992	Gm11478	49.3882	1.96098	0.942136	2.08142	0.0373951	0.253304
ENSMUSG00000059273	Zc3h4	697.223	2.69584	1.29519	2.08142	0.0373957	0.253304
ENSMUSG00000055866	Per2	4518.01	0.655559	0.31496	2.0814	0.0373971	0.253304
ENSMUSG00000027714	Exosc9	2920.17	-0.537023	0.258021	-2.08131	0.0374053	0.253304
ENSMUSG00000028328	Tmod1	6314.44	0.919688	0.441901	2.08121	0.0374148	0.253304
ENSMUSG00000054293	P2ry10b	125.282	-3.79421	1.82319	-2.08108	0.0374268	0.253304
ENSMUSG00000008658	Rbfox1	258.807	2.76495	1.3289	2.08063	0.0374677	0.253481
ENSMUSG00000037347	Chst7	1885.41	1.76829	0.850249	2.07973	0.0375502	0.253937
ENSMUSG00000049751	Rpl36al	10163.2	-0.458499	0.220478	-2.07957	0.0375648	0.253937
ENSMUSG00000034334	Fam151b	152.207	-2.66268	1.28071	-2.07907	0.0376114	0.254151
ENSMUSG00000033032	Afap1l1	3949.55	0.836568	0.402503	2.07841	0.0376714	0.254457
ENSMUSG00000081049	Rps24-ps3	3.46724	-2.46238	1.18515	-2.0777	0.0377367	0.254797
ENSMUSG00000036309	Skp1	28865	-0.619224	0.298087	-2.07733	0.0377711	0.254892
ENSMUSG00000058655	Eif4b	6840.78	0.663777	0.31955	2.07723	0.0377806	0.254892
ENSMUSG00000040565	Btaf1	3808.65	1.02429	0.493252	2.07661	0.0378376	0.255076
ENSMUSG00000051413	Plagl2	1102.42	1.56444	0.753438	2.0764	0.0378568	0.255076
ENSMUSG00000040594	Ranbp17	504.95	-2.35858	1.13595	-2.07631	0.0378655	0.255076
ENSMUSG00000023011	Faim2	5574.06	1.93279	0.930918	2.07623	0.0378731	0.255076
ENSMUSG00000016528	Mapkapk2	24884	0.844493	0.406791	2.07599	0.0378953	0.255076
ENSMUSG00000034796	Cpne7	444.481	3.40586	1.64062	2.07596	0.0378972	0.255076
ENSMUSG00000029913	Prdm5	435.794	-1.49235	0.719296	-2.07474	0.0380107	0.255704
ENSMUSG00000031848	Lsm4	7103.26	-0.810553	0.390697	-2.07463	0.0380204	0.255704
ENSMUSG00000066842	Hmcn1	118.933	2.86099	1.37973	2.07359	0.038117	0.256156
ENSMUSG00000057789	Bak1	24.8021	-3.43412	1.65613	-2.07359	0.0381175	0.256156
ENSMUSG00000021945	Zmym2	1639.21	0.878292	0.423613	2.07334	0.0381411	0.256214
ENSMUSG00000015839	Nfe2l2	12792	0.721635	0.348084	2.07317	0.0381569	0.25622
ENSMUSG00000030341	Tnfrsf1a	7876.41	0.800402	0.386237	2.07231	0.0382366	0.256654
ENSMUSG00000034452	Slc24a1	27.2283	-5.58467	2.69512	-2.07214	0.0382522	0.256658
ENSMUSG00000070738	Dgkd	5662.59	0.86393	0.416966	2.07194	0.0382706	0.256681
ENSMUSG00000037416	Dmxl1	1220.18	1.12836	0.544637	2.07177	0.038287	0.256685
ENSMUSG00000067870	Rpl31-ps8	1455.23	-0.692922	0.334483	-2.07162	0.0383011	0.256685
ENSMUSG00000068749	Psma5	8487.74	-0.352923	0.170409	-2.07103	0.0383558	0.256951
ENSMUSG00000057060	Slc35f3	117.762	3.90215	1.88456	2.07059	0.0383974	0.257013
ENSMUSG00000000489	Pdgfb	6147.54	1.36541	0.659473	2.07046	0.0384093	0.257013
ENSMUSG00000031921	Terf2	2130.21	0.536474	0.259114	2.07042	0.0384133	0.257013
ENSMUSG00000072772	Grcc10	10025.2	-0.478173	0.230982	-2.07018	0.0384357	0.257013
ENSMUSG00000002416	Ndufb2	6475.03	-0.596455	0.288124	-2.07013	0.0384401	0.257013
ENSMUSG00000050747	Trim15	13.1683	-7.22276	3.48948	-2.06987	0.0384646	0.257076
ENSMUSG00000010277	2610507B11Rik	8357.47	0.621598	0.300347	2.0696	0.0384901	0.257096
ENSMUSG00000034616	Ssh3	67.6851	2.79909	1.35261	2.0694	0.0385089	0.257096
ENSMUSG00000024811	Tnks2	8172.39	0.824324	0.398348	2.06936	0.0385126	0.257096
ENSMUSG00000003228	Grk5	254.691	2.91478	1.40921	2.06838	0.0386041	0.257523
ENSMUSG00000048661	Lemd3	1251.7	1.23695	0.598073	2.06822	0.0386192	0.257523
ENSMUSG00000070808	Bicra	19.5662	-8.61385	4.16506	-2.06812	0.0386284	0.257523
ENSMUSG00000071862	Lrrtm2	971.518	1.41	0.681808	2.06803	0.0386368	0.257523
ENSMUSG00000069744	Psmb3	14252.2	-0.428627	0.207353	-2.06713	0.0387218	0.257989
ENSMUSG00000028907	Utp11	4234.37	-0.680705	0.329376	-2.06665	0.0387671	0.258145
ENSMUSG00000036275	9530068E07Rik	9870.04	0.371852	0.179937	2.06656	0.0387753	0.258145
ENSMUSG00000074802	Gas2l3	1955.35	1.92737	0.933054	2.06565	0.0388611	0.258616
ENSMUSG00000057388	Mrpl18	6592.64	-0.898387	0.434953	-2.06548	0.0388777	0.258626
ENSMUSG00000028639	Ybx1	33800.2	-0.501907	0.243037	-2.06515	0.0389087	0.258732
ENSMUSG00000009739	Pou6f1	3722.65	0.69097	0.334648	2.06477	0.0389452	0.258874
ENSMUSG00000090093	Gm14399	198.814	-2.31392	1.12096	-2.06423	0.0389955	0.259107
ENSMUSG00000028796	Phc2	14597.5	0.272914	0.132226	2.064	0.0390176	0.259154
ENSMUSG00000030980	Knop1	1808.55	-0.709883	0.343977	-2.06375	0.0390415	0.259212
ENSMUSG00000049422	Chchd10	2743.24	2.43265	1.17897	2.06336	0.039078	0.259354
ENSMUSG00000080152	H3f4	5.47269	-5.3455	2.59155	-2.06267	0.039144	0.259628
ENSMUSG00000041977	Arhgef11	2003.52	1.58469	0.768294	2.06261	0.0391496	0.259628
ENSMUSG00000037260	Hgsnat	7798.11	0.689694	0.33451	2.0618	0.0392264	0.259949
ENSMUSG00000027177	Hipk3	3481.53	1.35531	0.65735	2.06178	0.0392284	0.259949
ENSMUSG00000024121	Atp6v0c	60874.9	0.445096	0.215899	2.0616	0.0392461	0.259965
ENSMUSG00000096006	Gm21596	3152.79	-0.677453	0.328698	-2.06102	0.0393012	0.26023
ENSMUSG00000030403	Vasp	6320.87	1.17395	0.569689	2.06069	0.0393326	0.260337
ENSMUSG00000027792	Bche	774.16	2.75333	1.33632	2.06038	0.0393619	0.26043
ENSMUSG00000028998	Tomm7	3941.44	-0.565924	0.274697	-2.06018	0.0393815	0.260459
ENSMUSG00000080708	Ccnd3-ps	11.8797	-5.51012	2.67535	-2.05959	0.0394381	0.260733
ENSMUSG00000029151	Slc30a3	403.289	2.98971	1.45173	2.05941	0.0394548	0.260743
ENSMUSG00000097979	Gm4691	16.6526	-0.949388	0.461158	-2.05871	0.0395225	0.261089
ENSMUSG00000026021	Sumo1	12296.6	-0.383684	0.186428	-2.05808	0.0395825	0.261336
ENSMUSG00000028822	Tmem50a	13729.6	0.419299	0.203741	2.058	0.0395904	0.261336
ENSMUSG00000045440	Insm2	193.557	3.39916	1.65183	2.05782	0.0396078	0.26135
ENSMUSG00000023067	Cdkn1a	28235.4	0.52434	0.254851	2.05744	0.0396441	0.261413
ENSMUSG00000046636	Gm7729	3.17845	-2.9777	1.44735	-2.05735	0.0396526	0.261413
ENSMUSG00000070570	Slc17a7	491.292	2.69471	1.30987	2.05724	0.0396631	0.261413
ENSMUSG00000024818	Slc25a45	1127.57	1.33657	0.649795	2.05691	0.0396952	0.261524
ENSMUSG00000028837	Psmb2	18648	-0.457787	0.222604	-2.05651	0.0397338	0.261677
ENSMUSG00000024360	Etf1	10866.3	0.566987	0.275741	2.05623	0.03976	0.26175
ENSMUSG00000048826	Dact2	26.8876	-5.83605	2.83899	-2.05568	0.0398133	0.261991
ENSMUSG00000063334	Krr1	3012.96	0.657602	0.319918	2.05554	0.0398273	0.261991
ENSMUSG00000032786	Alas1	11562.3	0.91022	0.442877	2.05524	0.0398557	0.262077
ENSMUSG00000060477	Irak2	5415.48	1.0759	0.523618	2.05474	0.0399038	0.262293
ENSMUSG00000006169	Clint1	7735.03	0.702213	0.342	2.05326	0.0400478	0.263069
ENSMUSG00000022905	Kpna1	5706.1	0.518065	0.252322	2.05319	0.0400544	0.263069
ENSMUSG00000030647	Ndufc2	15227.4	-0.629079	0.306442	-2.05285	0.040087	0.263069
ENSMUSG00000000278	Scpep1	10144.9	0.555224	0.270472	2.0528	0.0400921	0.263069
ENSMUSG00000026090	Cracdl	554.599	4.25938	2.075	2.05271	0.0401006	0.263069
ENSMUSG00000038615	Nfe2l1	9764.65	0.98211	0.478505	2.05246	0.0401254	0.263069
ENSMUSG00000046093	Hpcal4	1688.63	2.33573	1.13805	2.0524	0.0401305	0.263069
ENSMUSG00000046034	Otulin	4550.08	0.586603	0.285833	2.05226	0.0401448	0.263069
ENSMUSG00000098188	Sowahc	2864.02	1.58654	0.773523	2.05106	0.0402612	0.263731
ENSMUSG00000085007	Smim43	14.1524	-8.5424	4.1652	-2.0509	0.0402767	0.263732
ENSMUSG00000023048	Prr13	8312.57	0.32312	0.157567	2.05069	0.0402975	0.263767
ENSMUSG00000021908	Ncoa4-ps	1526.45	0.761675	0.371464	2.05047	0.0403187	0.263805
ENSMUSG00000042708	Shcbp1l	189.466	3.71805	1.81366	2.05003	0.0403617	0.263864
ENSMUSG00000026028	Trak2	2949.4	1.19321	0.58206	2.04999	0.0403657	0.263864
ENSMUSG00000079478	Znrd2	3868.4	-0.713093	0.347893	-2.04975	0.0403891	0.263864
ENSMUSG00000029175	Slc35f6	6588.4	0.561991	0.274209	2.0495	0.0404134	0.263864
ENSMUSG00000024737	Slc15a3	5656.89	1.50659	0.735106	2.04949	0.0404141	0.263864
ENSMUSG00000062184	Hs6st2	196.742	-4.33619	2.11587	-2.04937	0.040426	0.263864
ENSMUSG00000045996	Polr2k	2548.55	-0.844762	0.412226	-2.04927	0.0404356	0.263864
ENSMUSG00000028926	Cdk14	1696.01	-1.55415	0.758465	-2.04907	0.0404548	0.263889
ENSMUSG00000059291	Rpl11	8988.66	-0.664853	0.324557	-2.04849	0.0405116	0.264131
ENSMUSG00000032096	Arcn1	11976.9	0.297871	0.145418	2.04838	0.0405229	0.264131
ENSMUSG00000004508	Gab2	2702.64	1.26873	0.619828	2.0469	0.040668	0.264841
ENSMUSG00000001473	Tubb6	17378.5	0.709461	0.346607	2.04687	0.0406705	0.264841
ENSMUSG00000083875	Gm13831	8.63293	3.98036	1.94469	2.04678	0.0406795	0.264841
ENSMUSG00000096923	A730071L15Rik	16.7141	-2.99076	1.4613	-2.04664	0.0406936	0.264841
ENSMUSG00000006423	Steep1	2970.06	0.678405	0.331558	2.04611	0.0407455	0.264982
ENSMUSG00000036353	P2ry12	6274.39	1.47221	0.71961	2.04584	0.0407721	0.264982
ENSMUSG00000079111	Kdelr2	3004.01	0.724455	0.354149	2.04563	0.0407932	0.264982
ENSMUSG00000082128	Gm11824	2.61947	-2.57748	1.26007	-2.0455	0.0408058	0.264982
ENSMUSG00000008301	Phax	4745.56	-0.506703	0.247717	-2.04549	0.0408068	0.264982
ENSMUSG00000072244	Trim6	46.5301	-2.04874	1.0016	-2.04547	0.0408082	0.264982
ENSMUSG00000021822	Plau	835.679	1.70939	0.835858	2.04508	0.0408474	0.265085
ENSMUSG00000083718	Ccnb2-ps	17.3181	4.5549	2.22752	2.04483	0.0408718	0.265085
ENSMUSG00000073402	Gm8909	2.48558	-1.80365	0.882137	-2.04463	0.0408911	0.265085
ENSMUSG00000046185	Zfp84	1147	1.30358	0.637583	2.04456	0.0408979	0.265085
ENSMUSG00000003423	Pih1d1	1221.22	-0.675008	0.330153	-2.04453	0.0409015	0.265085
ENSMUSG00000028923	Necap2	8194.3	0.54846	0.268323	2.04403	0.0409504	0.265302
ENSMUSG00000032489	Kif9	267.37	4.41597	2.16121	2.04328	0.0410242	0.265614
ENSMUSG00000083841	Gm1947	2.28327	-2.52838	1.23744	-2.04323	0.0410296	0.265614
ENSMUSG00000051579	Tceal8	4943.18	-0.551494	0.269939	-2.04303	0.041049	0.26564
ENSMUSG00000049832	Rbx1-ps	0.95662	-3.9242	1.92093	-2.04287	0.0410656	NA
ENSMUSG00000055805	Fmnl1	2292.1	1.32942	0.650763	2.04287	0.0410656	0.265647
ENSMUSG00000024150	Mcfd2	7407.22	0.699245	0.342393	2.04223	0.0411288	0.265955
ENSMUSG00000048120	Entpd1	9314.06	1.2759	0.624815	2.04205	0.0411463	0.265968
ENSMUSG00000079436	Kcnj13	1163.42	3.75457	1.83916	2.04145	0.0412057	0.266118
ENSMUSG00000043801	Oaz1-ps	18644.2	-0.403463	0.197635	-2.04145	0.0412059	0.266118
ENSMUSG00000014444	Piezo1	3204.33	1.67678	0.821407	2.04135	0.0412162	0.266118
ENSMUSG00000040356	Skiv2l	5530.79	0.578019	0.283204	2.041	0.0412511	0.266147
[truncated: 16,730 more rows]

## Sheet: Statistical testing
Differential gene expression analysis was performed using DESeq2 v1.38.3 (Love et al., 2014), which models RNA-sequencing counts through a negative binomial distribution model, followed by a Wald test and Benjamini-Hochberg correction for multiple testing
Love, M. I., Huber, W. & Anders, S. Moderated estimation of fold change and dispersion for RNA-seq data with DESeq2. Genome Biol. 15, 550 (2014)
