# Supplementary material for: Platelet-derived exerkine CXCL4/platelet factor 4 rejuvenates hippocampal neurogenesis and restores cognitive function in aged mice
Source: Nat Commun. 2023 Aug 16;14:4375. doi: 10.1038/s41467-023-39873-9 (PMC10432533; doi:10.1038/s41467-023-39873-9)
Supplement: Supplementary file 5 — Supplementary Data 2 [file 41467_2023_39873_MOESM5_ESM.xlsx]

## Sheet: Sheet 1 - PF4_EGFminus_vs_NaCl_
PF4_EGFminus_vs_NaCl_EGFminus[75]
ensembl	gene name	baseMean	log2FoldChange	lfcSE	stat	pvalue	padj
ENSMUSG00000055546	Timd4	382.663	20.198	1.73322	11.6535	2.20268e-31	3.9754e-27
ENSMUSG00000082160	Gm11578	126.413	19.5946	2.40086	8.16149	3.3091e-16	1.89393e-12
ENSMUSG00000038067	Csf3	68.4018	20.2812	2.49154	8.14002	3.95219e-16	1.89393e-12
ENSMUSG00000048188	Gm8181	45.928	19.8973	2.44657	8.13272	4.19755e-16	1.89393e-12
ENSMUSG00000028175	Depdc1a	132.143	19.4132	2.44595	7.93688	2.07328e-15	7.48372e-12
ENSMUSG00000029371	Cxcl5	73.4392	17.7217	2.27117	7.80288	6.05079e-15	1.80964e-11
ENSMUSG00000013483	Card14	134.353	20.6672	2.65504	7.78414	7.01878e-15	1.80964e-11
ENSMUSG00000056043	Rgs9bp	216.404	19.8546	2.57528	7.70971	1.26109e-14	2.84501e-11
ENSMUSG00000057886	Cbx3-ps6	80.473	20.8001	2.78176	7.47733	7.58503e-14	1.52105e-10
ENSMUSG00000093909	Gm3883	28.5528	-23.2709	3.15209	-7.3827	1.55106e-13	2.67136e-10
ENSMUSG00000090272	Mndal	167.822	21.4366	2.90617	7.37625	1.62815e-13	2.67136e-10
ENSMUSG00000011263	Exoc3l2	22.3259	21.697	2.98031	7.28012	3.3352e-13	5.01614e-10
ENSMUSG00000027606	Dnajc5b	53.5593	-22.3538	3.18985	-7.00781	2.42083e-12	3.36085e-09
ENSMUSG00000051367	Six1	33.1391	17.0158	2.44698	6.9538	3.55568e-12	4.58378e-09
ENSMUSG00000029553	Tfec	100.339	20.1897	3.20523	6.29898	2.99605e-10	3.60485e-07
ENSMUSG00000069378	Prdm6	86.1551	14.5706	2.35202	6.19492	5.83164e-10	6.57809e-07
ENSMUSG00000007805	Twist2	38.0046	18.0007	2.91794	6.16897	6.87345e-10	7.20723e-07
ENSMUSG00000075267	Pjvk	31.9562	-22.4575	3.64899	-6.15445	7.53383e-10	7.20723e-07
ENSMUSG00000058298	Mcm9	158.795	-25.2257	4.09952	-6.15333	7.58739e-10	7.20723e-07
ENSMUSG00000003477	Inmt	323.342	18.8643	3.09156	6.10187	1.04838e-09	9.46055e-07
ENSMUSG00000033080	Vsx1	97.9722	18.9151	3.13209	6.03913	1.54948e-09	1.33166e-06
ENSMUSG00000031374	Zfp92	32.8291	-24.3028	4.05375	-5.99515	2.03297e-09	1.66778e-06
ENSMUSG00000070822	Zscan18	64.9746	21.7365	3.67789	5.91004	3.42019e-09	2.68381e-06
ENSMUSG00000078949	R3hdml	81.3412	-24.2343	4.16632	-5.81672	6.0014e-09	4.51305e-06
ENSMUSG00000070423	Olfr558	26.8423	-24.1231	4.16502	-5.79184	6.9619e-09	5.02594e-06
ENSMUSG00000026971	Itgb6	62.2115	-24.0429	4.16509	-5.77248	7.81138e-09	5.4223e-06
ENSMUSG00000026572	Tbx19	21.1492	-23.9392	4.16514	-5.74752	9.05635e-09	5.85504e-06
ENSMUSG00000059479	B3gnt8	96.1766	20.2111	3.5168	5.74701	9.08361e-09	5.85504e-06
ENSMUSG00000085957	Syna	34.1849	23.8803	4.1649	5.7337	9.82638e-09	6.11539e-06
ENSMUSG00000049511	Htr1b	63.955	18.078	3.16716	5.70794	1.14352e-08	6.8794e-06
ENSMUSG00000028053	Ash1l	350.501	23.6593	4.16475	5.68086	1.3402e-08	7.80255e-06
ENSMUSG00000079774	None	50.5175	23.6248	4.1648	5.6725	1.40725e-08	7.9369e-06
ENSMUSG00000041679	Lrrc29	18.0289	-23.5194	4.16525	-5.64657	1.63678e-08	8.95171e-06
ENSMUSG00000040364	Sec1	48.5654	-23.3524	4.16532	-5.60638	2.06602e-08	1.09669e-05
ENSMUSG00000025519	Tktl2	15.7447	-23.23	4.16533	-5.57698	2.44731e-08	1.26198e-05
ENSMUSG00000024173	Tpsab1	18.6529	23.0614	4.16517	5.53672	3.0819e-08	1.54506e-05
ENSMUSG00000095456	None	19.1052	-20.466	3.70286	-5.52709	3.25591e-08	1.58461e-05
ENSMUSG00000061535	C1qtnf7	30.0147	19.8375	3.59192	5.5228	3.3364e-08	1.58461e-05
ENSMUSG00000096795	Zfp433	18.5529	-22.9387	4.16561	-5.50668	3.65669e-08	1.67182e-05
ENSMUSG00000048087	Ahcyl	25.974	-22.5889	4.10382	-5.50435	3.70527e-08	1.67182e-05
ENSMUSG00000052180	Serpinb6c	25.5288	-22.8396	4.16553	-5.48299	4.18206e-08	1.84092e-05
ENSMUSG00000074345	Tnfaip8l3	9.80902	-22.7739	4.16579	-5.46688	4.58018e-08	1.95336e-05
ENSMUSG00000026582	Sele	10.5702	-22.7616	4.1657	-5.46405	4.65395e-08	1.95336e-05
ENSMUSG00000076563	Igkv5-48	15.2083	22.7273	4.1653	5.45634	4.86058e-08	1.99372e-05
ENSMUSG00000060176	Kif27	29.8653	-22.7104	4.16565	-5.45183	4.98553e-08	1.99953e-05
ENSMUSG00000073738	None	10.2798	-22.6505	4.16574	-5.43733	5.40862e-08	2.12206e-05
ENSMUSG00000015441	Gzmf	9.19953	-22.5869	4.16587	-5.42189	5.89728e-08	2.26455e-05
ENSMUSG00000079224	Gm6565	15.2814	-22.5714	4.16591	-5.41812	6.02295e-08	2.26463e-05
ENSMUSG00000062638	Btnl1	8.45619	-22.5279	4.16598	-5.40757	6.3884e-08	2.35302e-05
ENSMUSG00000047819	Tigd4	7.61677	-22.4248	4.16614	-5.38263	7.34063e-08	2.61777e-05
ENSMUSG00000049620	Prss33	9.69026	-22.4172	4.1658	-5.38124	7.39729e-08	2.61777e-05
ENSMUSG00000093505	Gm20691	7.37999	-22.3382	4.16619	-5.36177	8.24082e-08	2.8602e-05
ENSMUSG00000042540	Acot5	22.2658	-22.2473	4.16628	-5.33986	9.30165e-08	3.16747e-05
ENSMUSG00000030996	Art1	23.6497	22.0109	4.12624	5.33436	9.58813e-08	3.20457e-05
ENSMUSG00000020867	Spata20	29.2826	-22.0644	4.16629	-5.29594	1.18405e-07	3.88541e-05
ENSMUSG00000040522	Tlr8	87.6365	18.0878	3.44179	5.25535	1.47743e-07	4.76155e-05
ENSMUSG00000061616	Olfr12	7.80292	21.8381	4.16599	5.24199	1.58853e-07	5.01233e-05
ENSMUSG00000054967	Zfp647	36.0507	-21.8278	4.16606	-5.23942	1.61079e-07	5.01233e-05
ENSMUSG00000091402	Rd3l	7.72574	21.8074	4.16601	5.23461	1.65333e-07	5.05751e-05
ENSMUSG00000026527	Rgs7	26.0011	21.7871	4.16531	5.23061	1.68951e-07	5.08204e-05
ENSMUSG00000015314	Slamf6	11.0542	-21.7197	4.16713	-5.21216	1.86654e-07	5.5225e-05
ENSMUSG00000044211	Gm7887	64.5516	20.9156	4.02392	5.19782	2.0164e-07	5.86967e-05
ENSMUSG00000090176	Cd200r2	22.3478	21.569	4.1532	5.19334	2.06552e-07	5.91721e-05
ENSMUSG00000021803	Cdhr1	36.1056	21.4716	4.1653	5.15488	2.53791e-07	7.15691e-05
ENSMUSG00000030708	Dnajb13	19.0324	21.2949	4.16542	5.11232	3.18229e-07	8.836e-05
ENSMUSG00000097084	Foxl1	16.0215	18.246	3.57644	5.1017	3.36612e-07	9.20481e-05
ENSMUSG00000046828	Mettl21e	10.6345	21.1193	4.16578	5.0697	3.98439e-07	0.000107329
ENSMUSG00000014453	Blk	23.8498	20.9544	4.16583	5.03008	4.90269e-07	0.000130123
ENSMUSG00000094840	Muc3a	7.12324	20.9062	4.16614	5.01811	5.21815e-07	0.000136489
ENSMUSG00000098369	None	22.9708	-20.868	4.16784	-5.0069	5.53143e-07	0.000142616
ENSMUSG00000042390	Gatad2b	40.1143	-20.6647	4.16998	-4.95558	7.21146e-07	0.000183313
ENSMUSG00000030109	Slc6a12	18.0553	20.5354	4.16738	4.92766	8.32216e-07	0.000208609
ENSMUSG00000024972	Lgals12	11.0933	20.4682	4.16667	4.91236	8.99881e-07	0.00022248
ENSMUSG00000022715	Tmem114	13.1015	20.4253	4.16645	4.90234	9.47027e-07	0.000230972
ENSMUSG00000096140	Ankrd66	107.746	18.145	3.7174	4.88112	1.05487e-06	0.000253845
ENSMUSG00000092486	None	19.1619	20.0239	4.16663	4.80576	1.54163e-06	0.000366096
ENSMUSG00000014030	Pax5	20.5005	19.9574	4.16627	4.79022	1.66596e-06	0.000390483
ENSMUSG00000000216	Scnn1g	10.7038	19.732	4.16717	4.73512	2.18927e-06	0.000506565
ENSMUSG00000085281	Gm13316	23.865	19.6899	4.16707	4.72513	2.29967e-06	0.000525373
ENSMUSG00000057346	Apol9a	16.8304	19.6796	4.16789	4.72172	2.33862e-06	0.000527593
ENSMUSG00000081480	Gm13608	8.18599	19.3758	4.11879	4.70424	2.54813e-06	0.000567761
ENSMUSG00000025482	Odf3	15.0321	19.5763	4.16779	4.69704	2.63956e-06	0.00058096
ENSMUSG00000050824	Sstr5	15.1712	19.5072	4.16843	4.67976	2.87214e-06	0.000622613
ENSMUSG00000025496	Drd4	17.5737	19.4955	4.16755	4.67793	2.8978e-06	0.000622613
ENSMUSG00000083161	Gm11427	31.0749	-19.4888	4.178	-4.66462	3.09188e-06	0.000656497
ENSMUSG00000075023	Accsl	12.3531	19.4247	4.168	4.66043	3.1555e-06	0.000662215
ENSMUSG00000037185	Krt80	88.5759	19.3888	4.16763	4.65224	3.28349e-06	0.000681153
ENSMUSG00000030827	Fgf21	12.5331	-19.3547	4.17908	-4.63132	3.63342e-06	0.000745182
ENSMUSG00000020793	Galr2	7.70579	19.2819	4.1689	4.62518	3.74274e-06	0.000758976
ENSMUSG00000078251	Gm16487	19.998	19.1955	4.1683	4.6051	4.12264e-06	0.000826727
ENSMUSG00000092586	Ly6g6c	118.848	16.3134	3.56959	4.57011	4.87469e-06	0.000966795
ENSMUSG00000020017	Hal	8.91181	18.9788	4.1693	4.55204	5.31279e-06	0.00104223
ENSMUSG00000042002	Foxn4	44.9555	18.9088	4.16898	4.5356	5.7441e-06	0.00111473
ENSMUSG00000038192	Cer1	22.6021	18.6951	4.16976	4.48349	7.34311e-06	0.00140988
ENSMUSG00000078779	Zfp59	21.4318	18.6411	4.16985	4.47045	7.80568e-06	0.00147429
ENSMUSG00000028635	Edn2	50.6765	14.3313	3.2065	4.46945	7.84196e-06	0.00147429
ENSMUSG00000045521	Tssk2	7.63522	18.6293	4.17058	4.46683	7.93866e-06	0.00147708
ENSMUSG00000073077	Cfap47	7.02864	18.5752	4.17051	4.45393	8.43133e-06	0.00155274
ENSMUSG00000027401	Tgm3	9.02561	18.4291	4.17209	4.41723	9.99754e-06	0.00180916
ENSMUSG00000031554	Adam5	6.09315	18.4307	4.17301	4.41665	1.00242e-05	0.00180916
ENSMUSG00000074817	Papolb	15.187	18.3416	4.17268	4.39564	1.10446e-05	0.0019736
ENSMUSG00000020010	Vnn3	45.6971	16.44	3.76675	4.36452	1.27403e-05	0.00225428
ENSMUSG00000033187	BC016579	17.0177	17.9589	4.17464	4.3019	1.69339e-05	0.00296721
ENSMUSG00000022464	Slc38a4	16.6144	17.4088	4.17763	4.16716	3.08423e-05	0.0053293
ENSMUSG00000068606	Gm4841	22.5142	14.2069	3.41025	4.16596	3.10049e-05	0.0053293
ENSMUSG00000000730	Dnmt3l	33.0194	16.7466	4.18356	4.00297	6.25531e-05	0.0106506
ENSMUSG00000097891	Gm3650	14.059	-16.7522	4.24679	-3.94467	7.99112e-05	0.0134788
ENSMUSG00000047592	Nxpe5	48.4176	-15.1243	3.86497	-3.91317	9.10924e-05	0.0152225
ENSMUSG00000032092	Mpzl2	455.978	6.84523	1.84072	3.71879	0.000200183	0.0331459
ENSMUSG00000019278	Dpep1	72.6612	-15.4897	4.24705	-3.64716	0.000265151	0.043504
ENSMUSG00000039985	Sinhcaf	1794.21	1.79673	0.500975	3.58646	0.000335197	0.0545012
ENSMUSG00000003051	Elf3	105.903	14.6311	4.24337	3.44798	0.000564789	0.0910117
ENSMUSG00000090942	F830016B08Rik	80.8582	6.84229	2.05338	3.33222	0.000861573	0.137608
ENSMUSG00000023918	Adgrf4	45.8168	14.1238	4.24705	3.32555	0.000882433	0.139703
ENSMUSG00000045034	Ankrd34b	27.6904	8.39113	2.53717	3.30728	0.000942074	0.147848
ENSMUSG00000021620	Acot12	50.2202	5.08321	1.54861	3.28243	0.00102918	0.160126
ENSMUSG00000028487	Bnc2	85.3383	-8.6554	2.66938	-3.24248	0.00118496	0.182788
ENSMUSG00000074934	Grem1	56.0051	7.40132	2.28943	3.23282	0.00122574	0.187476
ENSMUSG00000090258	Churc1	4324.77	0.585	0.181803	3.21778	0.00129187	0.19593
ENSMUSG00000001403	Ube2c	4274.36	-1.48818	0.470557	-3.16259	0.00156375	0.23433
ENSMUSG00000058921	Slc10a5	8.92787	13.4259	4.24705	3.16123	0.00157103	0.23433
ENSMUSG00000027955	Gask1b	30.3068	7.37777	2.35163	3.13731	0.00170508	0.252241
ENSMUSG00000021040	Slirp	2977.88	0.634601	0.204079	3.10959	0.00187349	0.274901
ENSMUSG00000072492	Gm10364	34.2932	-7.36009	2.39407	-3.0743	0.00211	0.307106
ENSMUSG00000014603	Alx3	15.8791	13.027	4.24705	3.0673	0.00216	0.311869
ENSMUSG00000079177	Fam228a	6.74711	5.10512	1.70434	2.99536	0.00274117	0.390691
ENSMUSG00000068262	Gm5879	16.2582	2.38082	0.795072	2.99447	0.00274921	0.390691
ENSMUSG00000052974	Cyp2f2	534.957	6.98276	2.35872	2.9604	0.0030724	0.433209
ENSMUSG00000036800	Fam135b	12.1053	-5.1002	1.73142	-2.94567	0.00322254	0.447493
ENSMUSG00000097906	Gm9625	29.3454	4.95198	1.68114	2.9456	0.0032233	0.447493
ENSMUSG00000051225	Fam83a	13.4889	2.01893	0.690308	2.92467	0.0034482	0.475062
ENSMUSG00000001376	Vps50	2209.62	-1.14419	0.407687	-2.80653	0.00500777	0.684698
ENSMUSG00000066878	Gm10184	67.1646	-3.78177	1.36073	-2.77922	0.0054489	0.739412
ENSMUSG00000052414	Gm28047	19.3827	-8.18163	2.95978	-2.76427	0.00570511	0.768401
ENSMUSG00000068859	Sp9	547.177	-4.65617	1.70401	-2.73247	0.00628618	0.840393
ENSMUSG00000071415	Rpl23	8585.08	0.51577	0.189141	2.72691	0.00639297	0.848385
ENSMUSG00000029782	Tmem209	2434.7	-0.815518	0.299772	-2.72046	0.00651913	0.858812
ENSMUSG00000025508	Rplp2	10008.3	0.490441	0.18146	2.70275	0.00687676	0.89936
ENSMUSG00000028678	Kif2c	1818.89	-3.74574	1.3879	-2.69886	0.00695774	0.903404
ENSMUSG00000022015	Tnfsf11	31.2493	9.23792	3.43029	2.69304	0.00708031	0.90518
ENSMUSG00000074731	Zfp345	3.70575	-5.60859	2.08389	-2.6914	0.00711526	0.90518
ENSMUSG00000037622	Wdtc1	501.65	1.48795	0.552916	2.69109	0.00712187	0.90518
ENSMUSG00000034892	Rps29	12568.5	0.752876	0.281125	2.67808	0.00740446	0.934515
ENSMUSG00000066487	Gm5786	8.94868	2.56199	0.96075	2.66666	0.00766091	0.953813
ENSMUSG00000035521	Gnptg	6603.47	0.302061	0.113277	2.66657	0.00766306	0.953813
ENSMUSG00000002489	Tiam1	531.932	1.61599	0.614099	2.63148	0.00850132	1
ENSMUSG00000067288	Rps28	5530.38	0.724831	0.27719	2.61492	0.00892473	1
ENSMUSG00000091695	Gm17669	11.201	-4.33089	1.66408	-2.60256	0.00925295	1
ENSMUSG00000009185	Ccl8	458.086	3.14136	1.2084	2.59961	0.00933308	1
ENSMUSG00000033634	Nat8f2	21.411	8.56949	3.3151	2.58498	0.00973834	1
ENSMUSG00000005506	Celf1	7953.85	-0.673336	0.262186	-2.56817	0.0102238	1
ENSMUSG00000064330	Pde6h	6.54237	5.28603	2.08167	2.53933	0.0111066	1
ENSMUSG00000046330	Rpl37a	12833.2	0.603851	0.23823	2.53474	0.011253	1
ENSMUSG00000028950	Tas1r1	17.122	8.24389	3.26964	2.52135	0.0116907	1
ENSMUSG00000090000	Ier3ip1	3135.9	0.491077	0.19574	2.50882	0.0121137	1
ENSMUSG00000039148	Sart1	7661.21	-0.408789	0.162972	-2.50834	0.0121299	1
ENSMUSG00000050621	Rps27rt	5359.12	0.660245	0.264027	2.50067	0.0123958	1
ENSMUSG00000073640	Rpl27-ps3	1917.55	0.629257	0.251691	2.50011	0.0124153	1
ENSMUSG00000046057	Gm15428	131.844	-4.16757	1.66696	-2.50011	0.0124157	1
ENSMUSG00000086598	Btbd18	48.8374	-6.89057	2.75662	-2.49965	0.0124317	1
ENSMUSG00000082535	Gm7860	7.90431	3.61299	1.45211	2.48809	0.0128429	1
ENSMUSG00000030254	Rad18	1799.18	-0.93448	0.375776	-2.4868	0.0128898	1
ENSMUSG00000067297	Ifit1bl2	5.67416	-6.71596	2.7069	-2.48105	0.0130995	1
ENSMUSG00000097295	Hmgb1-ps8	3.3383	4.35475	1.76428	2.46829	0.0135759	1
ENSMUSG00000028879	Stx12	6014.05	-0.568234	0.230578	-2.46439	0.0137247	1
ENSMUSG00000025386	Pde6g	65.1222	4.07002	1.653	2.46221	0.0138085	1
ENSMUSG00000083914	Rps18-ps1	3.85248	3.22614	1.31154	2.45981	0.013901	1
ENSMUSG00000032299	Commd4	3995.33	0.340958	0.139089	2.45137	0.0142314	1
ENSMUSG00000026024	Als2	2809.88	-1.03143	0.421723	-2.44576	0.0144548	1
ENSMUSG00000081974	Gm11960	16.7314	-2.23115	0.913925	-2.44128	0.0146351	1
ENSMUSG00000022753	Tmem30c	28.4705	2.08692	0.855345	2.43985	0.0146933	1
ENSMUSG00000081865	Gm15484	5.68506	-6.0288	2.47311	-2.43774	0.0147793	1
ENSMUSG00000022941	Ripply3	28.0851	3.32496	1.36494	2.43597	0.0148519	1
ENSMUSG00000038295	Atg9b	90.8248	3.50707	1.44062	2.43442	0.0149156	1
ENSMUSG00000041841	Rpl37	3310.89	0.596215	0.245184	2.4317	0.0150282	1
ENSMUSG00000083087	Gm11249	28.9801	1.2181	0.503257	2.42043	0.0155023	1
ENSMUSG00000089883	Gm3355	4.9224	-3.62553	1.49884	-2.41889	0.015568	1
ENSMUSG00000000739	Sult5a1	146.446	2.0564	0.850486	2.41791	0.0156099	1
ENSMUSG00000000632	Sez6	4556.57	-0.732541	0.303139	-2.41652	0.0156699	1
ENSMUSG00000081600	Gm12286	17.1428	-1.42253	0.592851	-2.39948	0.0164184	1
ENSMUSG00000024594	Prrc1	2498.38	-0.492398	0.20535	-2.39785	0.0164917	1
ENSMUSG00000094090	Gm8494	6.46336	3.34892	1.39877	2.39418	0.0166575	1
ENSMUSG00000021575	Ahrr	69.1831	3.96468	1.65642	2.39352	0.0166877	1
ENSMUSG00000031257	Nox1	8.92587	3.95499	1.65319	2.39234	0.0167413	1
ENSMUSG00000094338	H2bc13	42.3296	5.29053	2.21473	2.38879	0.016904	1
ENSMUSG00000073737	Gm10566	3.797	4.08988	1.71295	2.38763	0.0169573	1
ENSMUSG00000045128	Rpl18a	3229	0.552518	0.23269	2.37448	0.0175738	1
ENSMUSG00000021290	Atp5mpl	5028.75	0.565904	0.238397	2.37379	0.0176066	1
ENSMUSG00000050552	Lamtor4	2145.43	0.521076	0.219623	2.3726	0.0176636	1
ENSMUSG00000072476	Gm9008	4.3778	3.19423	1.352	2.3626	0.0181472	1
ENSMUSG00000039062	Anpep	129.772	-3.17476	1.34791	-2.35533	0.0185064	1
ENSMUSG00000090733	Rps27	714.439	0.588035	0.250036	2.3518	0.0186828	1
ENSMUSG00000074865	Zfp934	17.4745	7.4308	3.16994	2.34414	0.0190708	1
ENSMUSG00000072421	Gm10357	13.8958	2.53171	1.08144	2.34105	0.0192298	1
ENSMUSG00000008683	Rps15a	6077.3	0.509723	0.217788	2.34046	0.0192602	1
ENSMUSG00000032561	Acpp	32.2187	-8.09386	3.45829	-2.34042	0.0192618	1
ENSMUSG00000035392	Dennd1a	3568.57	-0.734769	0.314522	-2.33615	0.0194836	1
ENSMUSG00000028273	Pdlim5	4054.72	0.622497	0.266812	2.33309	0.0196432	1
ENSMUSG00000031093	Dock11	1830.2	-1.29968	0.557999	-2.32919	0.019849	1
ENSMUSG00000000743	Chmp1a	12581	0.282957	0.121591	2.32712	0.0199588	1
ENSMUSG00000094185	Gm5445	3.53538	3.69907	1.58969	2.32692	0.0199695	1
ENSMUSG00000081926	Gm15536	109.017	0.650234	0.280791	2.31572	0.0205734	1
ENSMUSG00000031762	Mt2	37332.8	0.556196	0.240396	2.31367	0.020686	1
ENSMUSG00000035476	Tab3	1242.53	-1.93188	0.83568	-2.31175	0.0207917	1
ENSMUSG00000058600	Rpl30	6896.2	0.455906	0.197949	2.30315	0.0212705	1
ENSMUSG00000047507	Baiap3	87.7569	-1.68828	0.733034	-2.30313	0.0212713	1
ENSMUSG00000060377	Rpl36a-ps1	29.2851	2.125	0.92453	2.29847	0.0215353	1
ENSMUSG00000058886	Deaf1	2781.3	-0.432387	0.18858	-2.29285	0.0218564	1
ENSMUSG00000050856	Atp5k	3457.96	0.6883	0.300549	2.29014	0.0220132	1
ENSMUSG00000049606	Zfp644	2168.42	-0.602521	0.263209	-2.28913	0.0220716	1
ENSMUSG00000048070	Pirt	31.3442	-9.5259	4.16496	-2.28715	0.0221869	1
ENSMUSG00000061787	Rps17	11177.2	0.559782	0.245668	2.27861	0.02269	1
ENSMUSG00000057322	Rpl38	5870.86	0.583691	0.256487	2.27572	0.0228629	1
ENSMUSG00000046352	Gjb2	448.084	3.68303	1.62049	2.27279	0.0230389	1
ENSMUSG00000096617	Gm5559	21.5317	1.55778	0.686425	2.26941	0.0232431	1
ENSMUSG00000020171	Yeats4	1824.19	0.689561	0.30401	2.26821	0.0233162	1
ENSMUSG00000083705	Gm8624	15.5764	0.976782	0.430857	2.26707	0.0233861	1
ENSMUSG00000096964	Gm6345	94.7476	-3.77818	1.66721	-2.26617	0.0234407	1
ENSMUSG00000062785	Kcnc3	37.923	-1.8521	0.817447	-2.26571	0.0234691	1
ENSMUSG00000029755	Dlx5	498.333	-4.29877	1.90087	-2.26147	0.0237301	1
ENSMUSG00000020402	Vdac1	9473.33	-0.375247	0.165963	-2.26103	0.0237576	1
ENSMUSG00000057036	Gm7536	3558.21	0.464171	0.205576	2.25791	0.0239515	1
ENSMUSG00000031722	Hp	26.479	-7.64304	3.39077	-2.25407	0.0241918	1
ENSMUSG00000027744	Stoml3	12.0214	-7.95552	3.53144	-2.25277	0.0242737	1
ENSMUSG00000029655	N4bp2l2	2363.81	0.699266	0.310505	2.25203	0.0243204	1
ENSMUSG00000031622	Sin3b	10547.1	0.378967	0.168323	2.25143	0.0243584	1
ENSMUSG00000040651	Tasor	1138.83	-1.14561	0.509674	-2.24773	0.0245935	1
ENSMUSG00000087569	Actb-ps1	2.48743	2.9069	1.29416	2.24617	0.0246928	1
ENSMUSG00000051113	Garin5a	28.6379	3.4066	1.51745	2.24495	0.0247714	1
ENSMUSG00000055795	Gm5160	8.86221	1.45371	0.647747	2.24425	0.0248165	1
ENSMUSG00000090451	Gm6133	3.21239	4.45987	1.98735	2.24413	0.0248243	1
ENSMUSG00000055681	Cope	13349.9	0.25716	0.114674	2.24254	0.0249267	1
ENSMUSG00000097388	Gm3200	69.739	-1.75576	0.784032	-2.2394	0.0251302	1
ENSMUSG00000062006	Rpl34	7338.47	0.491003	0.219409	2.23785	0.0252311	1
ENSMUSG00000085371	Gm3160	2.7843	-3.19826	1.43063	-2.23557	0.0253802	1
ENSMUSG00000063382	Bcl9l	100.356	-6.17244	2.76707	-2.23067	0.0257027	1
ENSMUSG00000018479	1700125H20Rik	42.8753	3.43519	1.54676	2.22089	0.0263583	1
ENSMUSG00000022801	Lrch3	2940.57	-0.794029	0.357706	-2.21978	0.0264335	1
ENSMUSG00000033557	Fam20b	4209.31	-0.662673	0.298764	-2.21805	0.0265515	1
ENSMUSG00000070867	Trabd2b	125.3	-4.22351	1.90466	-2.21746	0.0265919	1
ENSMUSG00000049608	Gpr55	17.9665	6.27036	2.83056	2.21523	0.0267441	1
ENSMUSG00000026322	Htr4	69.4582	9.21743	4.16448	2.21335	0.0268738	1
ENSMUSG00000008682	Rpl10	6840.45	0.353323	0.160001	2.20825	0.0272267	1
ENSMUSG00000022032	Scara5	173.885	5.42921	2.46144	2.20571	0.0274046	1
ENSMUSG00000091086	Rpl6l	4.39436	4.02012	1.83409	2.1919	0.0283871	1
ENSMUSG00000038717	Atp5l	9682.34	0.570208	0.261699	2.17887	0.0293413	1
ENSMUSG00000084786	Ubl5	7643.39	0.498915	0.22918	2.17695	0.0294841	1
ENSMUSG00000018909	Arrb1	2832.46	-0.788864	0.362683	-2.17508	0.0296241	1
ENSMUSG00000089798	1700028K03Rik	20.819	4.16607	1.91598	2.17438	0.0296769	1
ENSMUSG00000057948	Unc13d	819.816	0.667376	0.307419	2.1709	0.0299387	1
ENSMUSG00000055128	Cgrrf1	2377.36	0.445486	0.205543	2.16737	0.0302069	1
ENSMUSG00000006313	Upk1a	23.897	6.26299	2.89184	2.16575	0.0303305	1
ENSMUSG00000044141	E130201H02Rik	35.9113	3.33515	1.5454	2.15811	0.030919	1
ENSMUSG00000045365	None	4926.25	-0.63033	0.292179	-2.15734	0.030979	1
ENSMUSG00000063875	Rps6-ps1	33.3232	3.22165	1.49693	2.15217	0.0313843	1
ENSMUSG00000089818	Gm15950	29.0842	1.22142	0.568752	2.14755	0.0317497	1
ENSMUSG00000061859	Patj	512.682	-1.77529	0.828648	-2.14239	0.0321623	1
ENSMUSG00000027347	Rasgrp1	218.026	3.09538	1.44753	2.1384	0.0324845	1
ENSMUSG00000018548	Trim37	5482.4	-0.558963	0.261472	-2.13775	0.0325367	1
ENSMUSG00000027884	Clcc1	3278.32	0.464275	0.217398	2.1356	0.0327122	1
ENSMUSG00000037446	Tulp1	6.13768	3.99486	1.87146	2.13462	0.0327923	1
ENSMUSG00000026032	Ndufb3	4835.46	0.521842	0.244707	2.13251	0.0329646	1
ENSMUSG00000074259	Gramd2	63.1175	5.89914	2.76846	2.13083	0.0331028	1
ENSMUSG00000048636	A730049H05Rik	15.4634	6.81547	3.19948	2.13018	0.0331565	1
ENSMUSG00000018697	Aatf	4082.9	-0.55574	0.26112	-2.1283	0.0333126	1
ENSMUSG00000055216	9430025C20Rik	21.6803	-3.21132	1.5103	-2.12628	0.0334801	1
ENSMUSG00000048852	Gm12185	32.2953	-8.85549	4.16502	-2.12616	0.03349	1
ENSMUSG00000032491	Nradd	752.051	-1.15594	0.544729	-2.12205	0.0338336	1
ENSMUSG00000026180	Cxcr2	28.2182	1.13792	0.536268	2.12192	0.0338446	1
ENSMUSG00000045055	Rpsa-ps2	16.2978	2.95425	1.39414	2.11904	0.0340869	1
ENSMUSG00000090136	Gm10177	3589.82	0.588098	0.277761	2.11728	0.034236	1
ENSMUSG00000094974	Rps19-ps2	6.69768	-2.09651	0.991241	-2.11504	0.0344268	1
ENSMUSG00000025102	3110040N11Rik	687.128	1.14688	0.543316	2.11089	0.0347816	1
ENSMUSG00000050108	Bpifc	39.0099	4.46473	2.1155	2.11049	0.0348165	1
ENSMUSG00000057863	Rpl36	9402.52	0.505902	0.240318	2.10513	0.0352796	1
ENSMUSG00000029918	Mrps33	7284.67	0.490322	0.232922	2.10509	0.0352833	1
ENSMUSG00000093674	Rpl41	28270.1	0.549809	0.26215	2.09731	0.0359661	1
ENSMUSG00000051159	Cited1	930.602	1.10582	0.527711	2.0955	0.0361267	1
ENSMUSG00000057278	Snrpg	2895.54	0.709444	0.338606	2.09519	0.0361542	1
ENSMUSG00000051359	Ncald	6986.71	-0.287973	0.137482	-2.09462	0.0362045	1
ENSMUSG00000035129	Gm6781	22.0772	3.83994	1.83324	2.09462	0.0362051	1
ENSMUSG00000003810	Mast2	4321.05	-1.0932	0.522124	-2.09376	0.0362816	1
ENSMUSG00000014294	Ndufa2	10370.5	0.491985	0.2352	2.09177	0.036459	1
ENSMUSG00000045690	Wdr89	426.145	1.28971	0.616999	2.09029	0.0365919	1
ENSMUSG00000037161	Mgarp	12.5165	5.49653	2.63364	2.08705	0.0368837	1
ENSMUSG00000078899	Gm4631	782.462	-0.655364	0.31426	-2.08542	0.0370316	1
ENSMUSG00000034820	Cpsf7	1428.66	-0.770029	0.369288	-2.08517	0.0370535	1
ENSMUSG00000044950	Pwwp2a	1582.05	-0.857982	0.411695	-2.08402	0.0371583	1
ENSMUSG00000028998	Tomm7	3941.44	0.571896	0.274838	2.08085	0.037448	1
ENSMUSG00000025980	Hspd1	16066.2	-0.435855	0.209477	-2.08068	0.0374634	1
ENSMUSG00000079641	Rpl39	4404.1	0.602559	0.290123	2.07691	0.0378096	1
ENSMUSG00000074480	Mex3a	1005.42	-1.03688	0.500889	-2.07009	0.0384443	1
ENSMUSG00000018481	Appbp2	6539.83	-0.558107	0.270045	-2.06672	0.0387602	1
ENSMUSG00000076469	Trbv13-2	14.7879	5.08754	2.46201	2.06642	0.0387893	1
ENSMUSG00000063015	Ccni	9420.2	-0.503966	0.243926	-2.06606	0.0388231	1
ENSMUSG00000062762	Ei24	6043.83	-0.365478	0.176924	-2.06574	0.0388531	1
ENSMUSG00000082035	Rpl17-ps8	6.10806	-3.47224	1.68146	-2.06501	0.0389223	1
ENSMUSG00000024393	Prrc2a	1149.8	0.85987	0.417528	2.05943	0.0394531	1
ENSMUSG00000050936	Gm42743	31.3074	-2.80824	1.3638	-2.05913	0.0394815	1
ENSMUSG00000078184	Rbm8a2	112.178	-0.576879	0.280359	-2.05765	0.039624	1
ENSMUSG00000098043	Gm26980	18.0196	-3.9735	1.93292	-2.0557	0.0398112	1
ENSMUSG00000038803	Ost4	6835.87	0.362798	0.176687	2.05334	0.0400393	1
ENSMUSG00000034205	Loxl2	153.641	1.40031	0.682111	2.05291	0.0400815	1
ENSMUSG00000071528	Atp5md	7498.53	0.503952	0.245506	2.05271	0.0401009	1
ENSMUSG00000020018	Snrpf	3772.92	0.462767	0.225504	2.05214	0.0401557	1
ENSMUSG00000042541	Sem1	9260.79	0.489847	0.238934	2.05014	0.0403512	1
ENSMUSG00000037991	Rmi2	455.828	1.68833	0.824155	2.04856	0.0405055	1
ENSMUSG00000062949	Atp11c	999.942	-1.58148	0.773316	-2.04506	0.0408493	1
ENSMUSG00000024785	Rcl1	3141.4	0.618677	0.303	2.04184	0.0411675	1
ENSMUSG00000031429	Psmd10	2417.83	0.481087	0.236287	2.03602	0.0417479	1
ENSMUSG00000051319	Mtln	1579.72	0.476229	0.234055	2.03469	0.0418822	1
ENSMUSG00000063953	Amd2	54.6022	1.04921	0.515839	2.03398	0.0419537	1
ENSMUSG00000027490	E2f1	4482.37	-0.626901	0.308307	-2.03337	0.0420153	1
ENSMUSG00000040952	Rps19	23786.9	0.433612	0.213451	2.03143	0.042211	1
ENSMUSG00000058443	Rpl10-ps3	18312.3	0.271308	0.133669	2.02969	0.0423876	1
ENSMUSG00000026787	Gad2	298.739	-3.74538	1.8477	-2.02705	0.0426571	1
ENSMUSG00000033554	Dph5	810.307	-0.69566	0.343252	-2.02668	0.0426956	1
ENSMUSG00000015711	Prune1	1515.78	-0.843425	0.416373	-2.02565	0.0428011	1
ENSMUSG00000096403	Rnps1-ps	3.37828	-2.8496	1.41006	-2.02091	0.0432894	1
ENSMUSG00000022827	Rabl3	948.31	-0.672999	0.333019	-2.0209	0.04329	1
ENSMUSG00000060887	None	3.11301	5.17563	2.56109	2.02087	0.0432937	1
ENSMUSG00000066760	Psg16	104.918	-2.3739	1.17583	-2.01892	0.0434951	1
ENSMUSG00000058542	Gm15590	187.54	0.738654	0.366476	2.01556	0.0438462	1
ENSMUSG00000027167	Elp4	1355.84	-1.20339	0.597068	-2.0155	0.0438527	1
ENSMUSG00000032280	Tle3	2691.84	-0.803893	0.399032	-2.01461	0.0439459	1
ENSMUSG00000032423	Syncrip	6589.25	-0.494156	0.245435	-2.01339	0.0440735	1
ENSMUSG00000058743	Kcnj14	34.3854	-5.62996	2.79681	-2.01299	0.0441153	1
ENSMUSG00000049357	Brd8dc	17.9777	-3.83602	1.90616	-2.01243	0.0441748	1
ENSMUSG00000036751	Cox6b1	16582.9	0.455805	0.226549	2.01195	0.044225	1
ENSMUSG00000000028	Cdc45	2248.83	1.40356	0.698396	2.00969	0.0444642	1
ENSMUSG00000028426	Rad23b	2311.22	-0.437002	0.217498	-2.00922	0.044514	1
ENSMUSG00000018040	Rrp7a	6257.23	-0.458977	0.228868	-2.00542	0.044918	1
ENSMUSG00000032745	Gpbp1	7480.31	-0.431292	0.215762	-1.99892	0.0456165	1
ENSMUSG00000069274	H4c6	6.52104	5.44732	2.73011	1.99528	0.0460129	1
ENSMUSG00000027889	Ampd2	3116.32	-0.7984	0.400454	-1.99374	0.0461806	1
ENSMUSG00000032218	Ccnb2	1989.35	-1.84746	0.927572	-1.99172	0.0464016	1
ENSMUSG00000040667	Nup88	6022.32	-0.486105	0.24443	-1.98873	0.046731	1
ENSMUSG00000026374	Tsn	2019.36	-0.659128	0.331579	-1.98784	0.046829	1
ENSMUSG00000026304	Rab17	33.8508	6.49124	3.26949	1.9854	0.0471	1
ENSMUSG00000070471	Erich6	21.9959	3.98627	2.00812	1.98508	0.047136	1
ENSMUSG00000033475	Tomm6	6226.03	0.310242	0.156543	1.98183	0.047498	1
ENSMUSG00000005871	Apc	5020.97	-0.818722	0.413332	-1.98078	0.0476154	1
ENSMUSG00000057580	Cox7c-ps1	703.668	0.4358	0.220089	1.9801	0.0476918	1
ENSMUSG00000094257	Ap3s1-ps2	4.05354	4.98789	2.51941	1.97978	0.047728	1
ENSMUSG00000027496	Aurka	2246.28	1.35509	0.686631	1.97354	0.0484344	1
ENSMUSG00000024194	Cuta	3687.38	0.34108	0.173264	1.96856	0.0490035	1
ENSMUSG00000040414	Slc25a28	1383.63	0.613127	0.311527	1.96813	0.0490525	1
ENSMUSG00000023391	Dlx2	2092.03	-2.95717	1.50274	-1.96785	0.0490855	1
ENSMUSG00000021678	F2rl1	31.545	6.53636	3.32359	1.96666	0.049223	1
ENSMUSG00000021217	Tshz3	225.415	3.22204	1.63929	1.96551	0.0493554	1
ENSMUSG00000020380	Rad50	1020.21	-2.12191	1.08016	-1.96443	0.04948	1
ENSMUSG00000032712	Resf1	2394.83	0.852205	0.43428	1.96234	0.0497231	1
ENSMUSG00000041353	Tmem29	1896.41	0.659713	0.336218	1.96216	0.0497439	1
ENSMUSG00000028234	Rps20	7119.35	0.343267	0.175332	1.95781	0.0502517	1
ENSMUSG00000097979	Gm4691	16.6526	-0.909343	0.465169	-1.95486	0.0505992	1
ENSMUSG00000025362	Rps26	3116.89	0.491576	0.251922	1.9513	0.0510216	1
ENSMUSG00000019966	Kitl	1392.52	-0.8541	0.439756	-1.94221	0.0521116	1
ENSMUSG00000042747	Krtcap2	5876.37	0.444183	0.229166	1.93826	0.052592	1
ENSMUSG00000044703	Phf11a	17.1843	3.68938	1.9057	1.93596	0.0528721	1
ENSMUSG00000085718	Rpl9-ps3	13.0848	-3.55356	1.83599	-1.9355	0.0529295	1
ENSMUSG00000026605	Cenpf	2194.97	1.10699	0.572219	1.93455	0.0530452	1
ENSMUSG00000039270	Megf9	1807.65	-0.598436	0.30943	-1.934	0.0531136	1
ENSMUSG00000048799	Cep120	2843.81	-0.639487	0.33087	-1.93275	0.0532676	1
ENSMUSG00000029463	Fam216a	3454.6	0.52761	0.273375	1.92998	0.0536088	1
ENSMUSG00000020461	Clhc1	5.69434	6.4394	3.33742	1.92945	0.0536747	1
ENSMUSG00000047854	Stx19	65.1876	-2.01791	1.04635	-1.92853	0.0537898	1
ENSMUSG00000031683	Lsm6	6334.4	0.503373	0.261041	1.92833	0.053814	1
ENSMUSG00000091426	Gm17228	2.3971	4.31819	2.23984	1.9279	0.0538679	1
ENSMUSG00000038932	Tcfl5	242.457	2.34717	1.21809	1.92692	0.0539895	1
ENSMUSG00000083465	Gm11652	23.3845	-3.32869	1.72804	-1.92628	0.0540697	1
ENSMUSG00000066554	Gm10167	3.6501	-4.61368	2.39919	-1.92301	0.0544782	1
ENSMUSG00000031352	Hccs	3070.54	-0.556001	0.289439	-1.92096	0.0547363	1
ENSMUSG00000009406	Elk1	1628.56	-0.561813	0.292782	-1.91888	0.0549997	1
ENSMUSG00000059852	Kcng2	236.325	-2.59443	1.35251	-1.91824	0.0550802	1
ENSMUSG00000005610	Eif4g2	67925.1	-0.284156	0.148162	-1.91787	0.0551274	1
ENSMUSG00000034781	Gna11	6828.55	-0.467672	0.243895	-1.91752	0.0551723	1
ENSMUSG00000010025	Aldh3a2	4059.69	-0.608613	0.317738	-1.91546	0.0554343	1
ENSMUSG00000049517	Rps23	4222.36	0.532894	0.278669	1.91228	0.0558399	1
ENSMUSG00000068604	Gm8225	4.08976	5.46773	2.86182	1.91057	0.0560594	1
ENSMUSG00000035674	Ndufa3	5539.74	0.546517	0.286127	1.91005	0.0561271	1
ENSMUSG00000007892	Rplp1	12177.4	0.393765	0.206195	1.90967	0.0561752	1
ENSMUSG00000033044	Dhrs7c	11.9648	-7.94903	4.16557	-1.90827	0.0563567	1
ENSMUSG00000094568	Smarce1-ps1	188.598	4.46155	2.33994	1.90669	0.0565602	1
ENSMUSG00000070858	Gm1673	2778.88	0.716966	0.376074	1.90645	0.0565918	1
ENSMUSG00000090862	Rps13	9017.28	0.423372	0.222193	1.90543	0.0567246	1
ENSMUSG00000035448	Ccr3	29.7021	-5.52668	2.90161	-1.90469	0.0568203	1
ENSMUSG00000024446	Rpp21	1709.85	0.685012	0.359712	1.90433	0.0568668	1
ENSMUSG00000053226	Dand5	14.3613	3.79823	1.99519	1.90369	0.0569502	1
ENSMUSG00000081750	Gm4995	2.27012	2.72974	1.43411	1.90344	0.0569838	1
ENSMUSG00000029084	Cd38	1693	2.21954	1.16612	1.90336	0.0569933	1
ENSMUSG00000029814	Igf2bp3	27.5594	-2.7058	1.42175	-1.90315	0.0570214	1
ENSMUSG00000036768	Kif15	376.686	3.61017	1.89783	1.90227	0.0571361	1
ENSMUSG00000071343	Gm10327	20.203	-1.02782	0.540428	-1.90186	0.0571895	1
ENSMUSG00000074397	Foxr1	2.06214	4.0429	2.12892	1.89904	0.0575594	1
ENSMUSG00000028699	Tspan1	11.7806	-7.90331	4.1656	-1.89728	0.0577914	1
ENSMUSG00000063001	Gm9701	9763.56	0.438386	0.231119	1.89679	0.0578553	1
ENSMUSG00000030867	Plk1	1879.31	2.21371	1.16734	1.89637	0.0579106	1
ENSMUSG00000052942	Glis3	434.353	-1.81391	0.956569	-1.89626	0.0579252	1
ENSMUSG00000014301	Pam16	1218.89	0.866346	0.457138	1.89515	0.0580723	1
ENSMUSG00000022283	Pabpc1	8556.78	0.275196	0.145217	1.89507	0.0580827	1
ENSMUSG00000045106	Ccdc73	126.233	1.80179	0.951896	1.89285	0.0583779	1
ENSMUSG00000043733	Ptpn11	5202.08	-0.476584	0.25213	-1.89023	0.0587275	1
ENSMUSG00000051890	Klhdc1	273.099	1.31247	0.694511	1.88978	0.0587877	1
ENSMUSG00000026640	Plxna2	3294.64	-0.865249	0.458101	-1.88877	0.058922	1
ENSMUSG00000036377	Cracd	1928.86	-0.952497	0.50468	-1.88733	0.059116	1
ENSMUSG00000028560	Usp1	3155.36	-0.52303	0.278346	-1.87907	0.0602355	1
ENSMUSG00000063316	Rpl27	11387.7	0.489674	0.260851	1.87722	0.0604885	1
ENSMUSG00000035150	Eif2s3x	7223.69	-0.437171	0.233138	-1.87516	0.0607705	1
ENSMUSG00000054091	1810037I17Rik	7587.52	0.352396	0.188002	1.87442	0.060872	1
ENSMUSG00000055415	Atp10b	297.499	-2.08839	1.11422	-1.8743	0.0608889	1
ENSMUSG00000039427	Alg1	2555.17	0.471601	0.251723	1.87349	0.0610001	1
ENSMUSG00000032815	Fanca	601.72	-2.08283	1.11288	-1.87156	0.0612674	1
ENSMUSG00000046516	Cox17	4078.27	0.470147	0.251217	1.87147	0.0612793	1
ENSMUSG00000051329	Nup160	2153.6	-0.751016	0.401342	-1.87126	0.0613087	1
ENSMUSG00000053436	Mapk14	4168.68	0.466555	0.24945	1.87034	0.0614371	1
ENSMUSG00000014856	Tmem208	4777.94	0.461568	0.247032	1.86846	0.0616986	1
ENSMUSG00000059534	Uqcr10	7028.76	0.601181	0.321928	1.86744	0.0618399	1
ENSMUSG00000063600	Egfem1	878.603	2.23836	1.19865	1.8674	0.0618464	1
ENSMUSG00000021706	Zfyve16	1381.75	0.842282	0.452204	1.86262	0.0625164	1
ENSMUSG00000091742	Gm5093	11.2031	2.39566	1.28623	1.86254	0.0625267	1
ENSMUSG00000061130	Ppm1b	4581.13	-0.431646	0.231897	-1.86137	0.0626925	1
ENSMUSG00000063830	Gm6065	3.20577	-1.59413	0.856445	-1.86134	0.0626963	1
ENSMUSG00000092278	Gm8752	14.5351	5.02454	2.70108	1.8602	0.0628578	1
ENSMUSG00000032369	Plscr1	278.467	2.1617	1.16362	1.85774	0.0632065	1
ENSMUSG00000066637	Ttc32	576.986	0.505702	0.272284	1.85726	0.063274	1
ENSMUSG00000031924	Cyb5b	7592.77	-0.553895	0.298481	-1.85571	0.0634951	1
ENSMUSG00000017311	Pyy	78.6184	4.77654	2.57836	1.85255	0.0639468	1
ENSMUSG00000094326	Gm10045	13.3154	3.10172	1.67442	1.85241	0.0639666	1
ENSMUSG00000028842	Ago3	1345.87	-0.686835	0.371117	-1.85072	0.0642093	1
ENSMUSG00000046364	Rpl27a	3824.6	0.438475	0.237109	1.84925	0.0644212	1
ENSMUSG00000033177	Tmprss7	12.8698	6.56147	3.54901	1.84882	0.0644844	1
ENSMUSG00000052551	Adarb2	229.567	-1.41845	0.768517	-1.8457	0.0649362	1
ENSMUSG00000081455	Hmgb1-ps3	13.3817	-2.21593	1.20108	-1.84495	0.0650451	1
ENSMUSG00000014959	Gorasp2	11656.2	-0.301493	0.163491	-1.84409	0.0651704	1
ENSMUSG00000042625	Safb2	5795.45	-0.449663	0.243841	-1.84408	0.0651714	1
ENSMUSG00000034883	Lrr1	247.989	2.86982	1.55672	1.84351	0.0652553	1
ENSMUSG00000052005	Gm9864	174.656	-1.12417	0.609844	-1.84338	0.0652738	1
ENSMUSG00000053182	Gm609	12.0279	-1.67502	0.909754	-1.84117	0.0655961	1
ENSMUSG00000020460	Rps27a	14044.5	0.420213	0.228458	1.83934	0.0658646	1
ENSMUSG00000040687	Madd	2260.54	0.861927	0.46892	1.83811	0.0660463	1
ENSMUSG00000046750	Selenov	16.2318	3.61897	1.97011	1.83694	0.0662186	1
ENSMUSG00000027429	Sec23b	7096.23	-0.474342	0.258717	-1.83344	0.0667373	1
ENSMUSG00000020962	Gtf2a1	3624.5	-0.819559	0.447549	-1.83122	0.0670683	1
ENSMUSG00000067847	Romo1	5144.88	0.531418	0.29084	1.82719	0.0676716	1
ENSMUSG00000004771	Rab11a	10101.5	0.293269	0.16051	1.82711	0.0676838	1
ENSMUSG00000043207	Zmpste24	2622.77	-0.574246	0.31467	-1.82492	0.0680137	1
ENSMUSG00000035277	Arx	2013.02	-2.68483	1.47141	-1.82467	0.0680512	1
ENSMUSG00000069565	Dazap1	4510.18	-0.341072	0.18694	-1.8245	0.0680772	1
ENSMUSG00000024201	Kdm4b	5396.04	-0.583997	0.320105	-1.8244	0.0680923	1
ENSMUSG00000020914	Top2a	3391.22	-1.31021	0.718557	-1.82338	0.0682452	1
ENSMUSG00000081103	Rps12-ps26	5.08342	4.50759	2.47313	1.82263	0.0683602	1
ENSMUSG00000025868	Higd2a	7310.25	0.289513	0.15913	1.81935	0.068858	1
ENSMUSG00000074868	Gm6478	4.25189	4.21655	2.31762	1.81934	0.0688594	1
ENSMUSG00000073700	Klhl21	3830.35	0.61645	0.338861	1.81918	0.0688835	1
ENSMUSG00000029673	Auts2	2318.55	-0.751787	0.413493	-1.81814	0.0690432	1
ENSMUSG00000029505	Ep400	3375.9	-0.9775	0.538031	-1.81681	0.0692462	1
ENSMUSG00000021646	Mccc2	2142.49	0.611099	0.33701	1.81329	0.0697864	1
ENSMUSG00000094122	Rpl31-ps9	3.12786	-3.40298	1.87693	-1.81306	0.0698227	1
ENSMUSG00000062461	Rpl27a-ps4	6.86646	-2.09315	1.15542	-1.8116	0.0700487	1
ENSMUSG00000090919	Pabpc4l	9.55836	7.5453	4.16607	1.81113	0.0701205	1
ENSMUSG00000070394	Tmem256	5405.84	0.535253	0.29556	1.81098	0.0701446	1
ENSMUSG00000026185	Igfbp5	1652.3	-1.42818	0.78893	-1.81027	0.0702541	1
ENSMUSG00000030934	Oat	6875.05	-0.292075	0.161398	-1.80966	0.0703481	1
ENSMUSG00000039001	Rps21	3767.31	0.563279	0.311311	1.80938	0.0703925	1
ENSMUSG00000091383	H2af-ps2	5.08222	2.54705	1.40857	1.80826	0.0705667	1
ENSMUSG00000095547	Gm10719	17.6039	3.56036	1.97103	1.80635	0.0708641	1
ENSMUSG00000002845	Tmem39a	1345.02	0.539803	0.298931	1.80578	0.0709527	1
ENSMUSG00000069237	Fam8a1	896.018	-0.646837	0.358248	-1.80556	0.0709875	1
ENSMUSG00000084020	Wsb2-ps	6.76995	4.80826	2.66934	1.8013	0.0716563	1
ENSMUSG00000063457	Rps15	10569.5	0.484198	0.269289	1.79806	0.0721673	1
ENSMUSG00000040612	Ildr2	686.569	-0.85194	0.473894	-1.79774	0.0722179	1
ENSMUSG00000031732	Phlpp2	277.392	-1.34597	0.749488	-1.79585	0.0725179	1
ENSMUSG00000030101	Sumf1	2722.06	-0.45978	0.256124	-1.79515	0.0726301	1
ENSMUSG00000068855	H2ac20	42.1162	1.93159	1.07613	1.79495	0.0726612	1
ENSMUSG00000061482	H4c4	1289.06	0.698676	0.389513	1.79372	0.0728586	1
ENSMUSG00000056919	Cep162	1303.64	-1.11366	0.622375	-1.78938	0.0735543	1
ENSMUSG00000002718	Cse1l	5467.06	-0.440704	0.246496	-1.78787	0.0737967	1
ENSMUSG00000033216	Eefsec	1618.49	0.395214	0.221279	1.78605	0.0740916	1
ENSMUSG00000034810	Scn7a	8.89492	7.42606	4.16582	1.78261	0.074649	1
ENSMUSG00000080242	Atp6v0c-ps2	17.8136	1.6948	0.951181	1.78178	0.0747848	1
ENSMUSG00000026788	Zbtb43	2141.24	-0.566885	0.318626	-1.77916	0.0752143	1
ENSMUSG00000026380	Tfcp2l1	492.25	-3.32888	1.87201	-1.77824	0.075365	1
ENSMUSG00000097075	Cdiptos	52.2996	2.82172	1.58694	1.77809	0.0753894	1
ENSMUSG00000061559	Wdr61	5212.18	0.346094	0.194706	1.77752	0.0754831	1
ENSMUSG00000028078	Dclk2	1583.62	-0.577083	0.324721	-1.77716	0.0755416	1
ENSMUSG00000060636	Rpl35a	7396.56	0.369538	0.208032	1.77635	0.0756755	1
ENSMUSG00000049751	Rpl36al	10163.2	0.391406	0.220569	1.77453	0.0759762	1
ENSMUSG00000000420	Galnt1	5745.57	-0.390864	0.220712	-1.77092	0.0765732	1
ENSMUSG00000070985	Acnat1	4.43741	-1.98946	1.12499	-1.76843	0.0769895	1
ENSMUSG00000036596	Cpz	165.742	-4.50023	2.54487	-1.76835	0.0770016	1
ENSMUSG00000021520	Uqcrb	9404.42	0.389073	0.220085	1.76783	0.0770893	1
ENSMUSG00000026675	Hsd17b7	2959.3	-0.463397	0.262255	-1.76697	0.0772336	1
ENSMUSG00000016427	Ndufa1	4844.38	0.57679	0.326487	1.76665	0.0772866	1
ENSMUSG00000035121	Neil2	7.24046	5.77983	3.27661	1.76397	0.0777377	1
ENSMUSG00000070908	Gm13288	4.17887	-4.91008	2.78609	-1.76236	0.0780088	1
ENSMUSG00000031328	Flna	13303.9	-0.655627	0.372342	-1.76082	0.0782692	1
ENSMUSG00000040432	Ltb4r2	33.5068	-4.64749	2.63941	-1.76081	0.078271	1
ENSMUSG00000071014	Ndufb6	6151.92	0.426388	0.242162	1.76076	0.0782796	1
ENSMUSG00000044176	Spink10	24.0676	2.15096	1.22206	1.76011	0.0783897	1
ENSMUSG00000086414	Gm15645	33.5406	1.18842	0.675592	1.75908	0.0785639	1
ENSMUSG00000025192	Entpd7	966.594	-0.730724	0.415443	-1.7589	0.0785941	1
ENSMUSG00000034101	Ctnnd1	5435.91	-0.866313	0.494178	-1.75304	0.0795954	1
ENSMUSG00000025271	Pfkfb1	41.942	3.85262	2.19936	1.7517	0.0798255	1
ENSMUSG00000031765	Mt1	134448	0.544943	0.311186	1.75118	0.0799147	1
ENSMUSG00000090622	A930033H14Rik	162.409	-1.59719	0.91279	-1.74979	0.0801552	1
ENSMUSG00000053604	Rpia	208.428	-1.5678	0.896665	-1.74848	0.0803817	1
ENSMUSG00000001555	Fkbp10	1136.92	1.92445	1.10125	1.74753	0.0805463	1
ENSMUSG00000024038	Ndufv3	5327.12	0.40421	0.231323	1.74738	0.0805711	1
ENSMUSG00000057841	Rpl32	17555.3	0.39864	0.228205	1.74685	0.0806638	1
ENSMUSG00000021770	Samd8	2094.17	-0.525714	0.301395	-1.74427	0.0811123	1
ENSMUSG00000032925	Itgbl1	58.6633	5.18418	2.97333	1.74356	0.0812353	1
ENSMUSG00000081076	Rpsa-ps4	2.70646	2.37931	1.3659	1.74194	0.0815184	1
ENSMUSG00000079017	Ifi27l2a	3352.7	0.726518	0.417233	1.74127	0.0816355	1
ENSMUSG00000031004	Mki67	3099.89	-1.82455	1.04844	-1.74025	0.0818159	1
ENSMUSG00000024205	Rpl36-ps2	7.08119	-2.11826	1.21785	-1.73935	0.0819736	1
ENSMUSG00000053565	Eif3k	7280.16	0.360877	0.207607	1.73827	0.0821628	1
ENSMUSG00000032128	Robo3	7.77267	7.23786	4.16602	1.73735	0.0823246	1
ENSMUSG00000022214	Dcaf11	9624.25	-0.501662	0.288831	-1.73687	0.0824101	1
ENSMUSG00000031714	Gab1	8101.45	-0.506925	0.292277	-1.7344	0.0828471	1
ENSMUSG00000059423	Zfp933	329.117	1.62479	0.937413	1.73327	0.083047	1
ENSMUSG00000056427	Slit3	184.812	2.55315	1.47317	1.7331	0.0830784	1
ENSMUSG00000072244	Trim6	46.5301	-1.74928	1.00935	-1.73309	0.0830804	1
ENSMUSG00000080862	Gm14523	10.3284	-3.33191	1.92276	-1.73288	0.0831171	1
ENSMUSG00000057193	Slc44a2	94.6929	-4.92693	2.84463	-1.73201	0.0832717	1
ENSMUSG00000032330	Cox7a2	10785.9	0.415731	0.24021	1.7307	0.0835054	1
ENSMUSG00000022698	Naa50	8394.09	-0.378968	0.219074	-1.72986	0.0836545	1
ENSMUSG00000020163	Uqcr11	8767.56	0.477511	0.276116	1.72938	0.0837404	1
ENSMUSG00000052241	A930035D04Rik	22.7318	-1.6706	0.966009	-1.72938	0.0837406	1
ENSMUSG00000034543	Morc2a	2982.64	-0.652231	0.377325	-1.72856	0.0838872	1
ENSMUSG00000092051	Gm17229	11.5868	6.35467	3.68677	1.72364	0.0847726	1
ENSMUSG00000038331	Satb2	42.1288	3.10131	1.80003	1.72292	0.0849028	1
ENSMUSG00000083780	Gm12728	4.71817	2.64955	1.53793	1.7228	0.0849251	1
ENSMUSG00000026064	Ptp4a1	24152.6	-0.376961	0.218818	-1.72272	0.0849394	1
ENSMUSG00000002733	Plekha3	2345.21	0.388301	0.225463	1.72224	0.0850264	1
ENSMUSG00000042249	Grk3	2015.79	-1.56413	0.908274	-1.72209	0.0850531	1
ENSMUSG00000076867	Trdv4	8.27789	6.3261	3.6767	1.72059	0.0853252	1
ENSMUSG00000096699	Rps19-ps4	5.15155	-2.49501	1.45068	-1.71988	0.0854539	1
ENSMUSG00000022377	Asap1	3897.63	-0.6584	0.382876	-1.71962	0.0855017	1
ENSMUSG00000030738	Eif3c	10920.7	-0.353795	0.205883	-1.71843	0.0857179	1
ENSMUSG00000019256	Ahr	695.572	-2.15059	1.25255	-1.71696	0.0859862	1
ENSMUSG00000059422	Gm8116	571.045	-0.555079	0.323436	-1.71619	0.0861266	1
ENSMUSG00000072770	Acrbp	469.994	1.58247	0.922953	1.71457	0.0864235	1
ENSMUSG00000060601	Nr1h2	8510.47	0.366325	0.214029	1.71157	0.0869766	1
ENSMUSG00000018379	Srsf1	8558.73	-0.272058	0.159288	-1.70796	0.0876434	1
ENSMUSG00000049404	Rarres1	64.8591	3.35438	1.96692	1.7054	0.0881205	1
ENSMUSG00000046774	8030474K03Rik	6.64654	-7.10181	4.16637	-1.70456	0.0882768	1
ENSMUSG00000053101	Gpr141	11.755	7.09918	4.16552	1.70427	0.0883304	1
ENSMUSG00000026567	Adcy10	12.0843	-3.53052	2.07213	-1.70381	0.0884163	1
ENSMUSG00000080746	Rpsa-ps12	1.86654	2.36974	1.3917	1.70277	0.0886108	1
ENSMUSG00000040850	Psme4	1927.27	-0.610598	0.358668	-1.7024	0.08868	1
ENSMUSG00000078291	Gm3940	1.71158	2.81201	1.65347	1.70067	0.0890051	1
ENSMUSG00000042737	Dpm3	1433.75	0.508265	0.298929	1.70029	0.0890771	1
ENSMUSG00000078974	Sec61g	1764.61	0.480445	0.282749	1.69919	0.0892836	1
ENSMUSG00000087408	Cers1	174.489	-1.93237	1.13791	-1.69818	0.0894743	1
ENSMUSG00000069089	Cdk7	1123.77	0.759977	0.4477	1.69751	0.0895996	1
ENSMUSG00000089993	Gm5822	6.25208	2.80631	1.6544	1.69627	0.0898343	1
ENSMUSG00000027244	Atg13	4334.42	-0.460768	0.271645	-1.69621	0.0898462	1
ENSMUSG00000071451	Psmg4	2033.63	0.4861	0.286756	1.69517	0.0900433	1
ENSMUSG00000078612	Fyb2	6.80894	7.04658	4.1662	1.69137	0.0907668	1
ENSMUSG00000073902	Gvin3	16.1506	-5.68446	3.36131	-1.69114	0.0908093	1
ENSMUSG00000078300	Gm2606	91.1902	-1.23996	0.733297	-1.69094	0.090848	1
ENSMUSG00000052139	Babam2	618.489	-0.567294	0.335751	-1.68963	0.0910994	1
ENSMUSG00000081562	Gm11575	443.947	0.490007	0.290245	1.68825	0.0913632	1
ENSMUSG00000037594	Clba1	3591.47	-0.331526	0.196426	-1.68779	0.0914506	1
ENSMUSG00000049401	Ogfr	8937.58	-0.280458	0.166178	-1.68769	0.09147	1
ENSMUSG00000064326	Siva1	2979.37	0.420056	0.249007	1.68692	0.0916182	1
ENSMUSG00000032845	Alpk2	154.601	0.84016	0.498061	1.68686	0.09163	1
ENSMUSG00000035559	Mpv17l2	2271.15	0.427294	0.253477	1.68573	0.0918479	1
ENSMUSG00000061833	Gm6311	4.73244	2.04782	1.21485	1.68566	0.0918615	1
ENSMUSG00000022124	Fbxl3	3255.23	-0.388717	0.230614	-1.68557	0.0918779	1
ENSMUSG00000045288	Ush1g	6.67572	7.01832	4.16623	1.68457	0.0920713	1
ENSMUSG00000087632	Gm6058	11.4338	-3.97618	2.37089	-1.67709	0.0935257	1
ENSMUSG00000063684	Hadhb-ps	2.84106	-4.13694	2.4696	-1.67514	0.093906	1
ENSMUSG00000003444	Med29	3295.92	0.40265	0.240486	1.67432	0.0940686	1
ENSMUSG00000081094	Rpl19-ps11	7.06962	-1.89541	1.1321	-1.67424	0.0940834	1
ENSMUSG00000029414	Kntc1	563.538	-3.71869	2.22124	-1.67415	0.0941008	1
ENSMUSG00000018809	Smyd4	856.137	1.23565	0.738102	1.67409	0.0941139	1
ENSMUSG00000094191	Rpl31-ps14	2.15758	2.69505	1.61086	1.67304	0.0943188	1
ENSMUSG00000062456	Rpl9-ps6	2136.96	0.403926	0.2416	1.67188	0.0945481	1
ENSMUSG00000024459	H2-M5	30.1348	3.12761	1.87074	1.67185	0.0945538	1
ENSMUSG00000021604	Irx4	16.1493	6.96367	4.1663	1.67143	0.0946376	1
ENSMUSG00000074359	Psg23	5.76257	-1.64242	0.984184	-1.66882	0.0951537	1
ENSMUSG00000064294	Aox3	61.6818	-4.94724	2.96676	-1.66756	0.0954038	1
ENSMUSG00000081078	Gm12568	7.024	-2.555	1.53283	-1.66686	0.0955425	1
ENSMUSG00000014554	Dguok	2278.18	0.33675	0.202147	1.66587	0.0957391	1
ENSMUSG00000002014	Ssr4	6628.93	0.38404	0.230744	1.66436	0.0960412	1
ENSMUSG00000016252	Atp5e	7483.51	0.482411	0.289985	1.66357	0.096198	1
ENSMUSG00000045102	Poln	13.2187	-4.00727	2.41029	-1.66257	0.0963991	1
ENSMUSG00000075525	Gm10849	10.2679	-3.84892	2.31648	-1.66154	0.0966056	1
ENSMUSG00000037152	Ndufc1	4013.86	0.438272	0.263861	1.661	0.0967139	1
ENSMUSG00000042477	Tfap2e	119.19	4.52103	2.72657	1.65814	0.0972896	1
ENSMUSG00000053477	Tcf4	15899.8	-0.438342	0.264615	-1.65653	0.0976155	1
ENSMUSG00000083744	Gm14824	5.7836	-6.90056	4.16663	-1.65615	0.0976919	1
ENSMUSG00000038268	Ovca2	1808.5	-0.349056	0.21079	-1.65595	0.0977328	1
ENSMUSG00000023832	Acat2	7468.82	-0.477956	0.288725	-1.6554	0.0978436	1
ENSMUSG00000080850	Gm12439	4.80588	4.65599	2.8137	1.65475	0.0979743	1
ENSMUSG00000058145	Adamts17	132.073	-2.90274	1.7542	-1.65473	0.0979784	1
ENSMUSG00000050323	Ndufaf6	1025.71	0.746162	0.451013	1.65442	0.0980432	1
ENSMUSG00000098104	Gm6085	19.0679	3.67563	2.22212	1.65411	0.0981057	1
ENSMUSG00000090957	Gm7535	32.261	-3.74014	2.26227	-1.65327	0.0982767	1
ENSMUSG00000042448	Hoxd1	5.72848	-6.88672	4.16665	-1.65282	0.0983676	1
ENSMUSG00000055839	Elob	12010.8	0.374319	0.226503	1.65261	0.0984111	1
ENSMUSG00000032253	Phip	665.922	-1.20324	0.728125	-1.65251	0.0984298	1
ENSMUSG00000039462	Col10a1	3.83337	4.95889	3.00381	1.65086	0.0987666	1
ENSMUSG00000027193	Api5	9723.02	-0.305017	0.184785	-1.65066	0.0988085	1
ENSMUSG00000021796	Bmpr1a	1447.84	-0.663486	0.401996	-1.65048	0.098845	1
ENSMUSG00000048617	Rtbdn	18.9347	4.80796	2.91411	1.64989	0.0989654	1
ENSMUSG00000038690	Atp5j2	9796.1	0.537053	0.325665	1.6491	0.0991276	1
ENSMUSG00000025793	Hgs	11246.4	-0.437423	0.265436	-1.64795	0.099364	1
ENSMUSG00000062997	Rpl35	6734.85	0.550688	0.334169	1.64793	0.0993663	1
ENSMUSG00000001034	Mapk7	8506.58	-0.419524	0.255127	-1.64438	0.100099	1
ENSMUSG00000082109	Rpl19-ps12	2.55829	4.45843	2.71436	1.64253	0.10048	1
ENSMUSG00000004085	Map3k20	874.847	-1.28773	0.784131	-1.64224	0.10054	1
ENSMUSG00000037926	Ssh2	2093.52	-0.799273	0.486711	-1.64219	0.10055	1
ENSMUSG00000029616	Erp29	7292.6	0.237595	0.144733	1.64161	0.100672	1
ENSMUSG00000026781	Acbd5	1725.78	-0.519836	0.316673	-1.64155	0.100683	1
ENSMUSG00000036781	Rps27l	7382.52	0.487383	0.297501	1.63825	0.101369	1
ENSMUSG00000049699	Ucn2	7.3691	6.82369	4.16647	1.63776	0.101472	1
ENSMUSG00000020191	Spata48	11.6946	-3.82029	2.33308	-1.63745	0.101538	1
ENSMUSG00000040822	1700123O20Rik	1659.76	0.383691	0.234366	1.63715	0.1016	1
ENSMUSG00000036402	Gng12	5655.61	0.402266	0.245917	1.63578	0.101886	1
ENSMUSG00000022507	1810013L24Rik	2607.7	-0.40126	0.245324	-1.63563	0.101917	1
ENSMUSG00000098832	Kdm4dl	5.79534	6.81349	4.16649	1.63531	0.101985	1
ENSMUSG00000048701	Ccdc6	1081.23	0.755688	0.462222	1.6349	0.10207	1
ENSMUSG00000025001	Hells	1184.03	1.63194	0.998208	1.63487	0.102077	1
ENSMUSG00000022450	Ndufa6	4839.79	0.419881	0.257075	1.6333	0.102406	1
ENSMUSG00000017778	Cox7c	9269.67	0.343522	0.210337	1.6332	0.102428	1
ENSMUSG00000091831	Gm4707	75.5076	-3.16085	1.93562	-1.63299	0.102471	1
ENSMUSG00000042207	Kdm5b	5357.68	-0.564499	0.345837	-1.63227	0.102623	1
ENSMUSG00000022905	Kpna1	5706.1	-0.41161	0.252323	-1.63128	0.102831	1
ENSMUSG00000035299	Mid1	1191.68	-0.844536	0.517889	-1.63073	0.102948	1
ENSMUSG00000038002	Cramp1	17.3084	-6.79446	4.1666	-1.63069	0.102955	1
ENSMUSG00000038233	Gask1a	12.2184	-6.79466	4.16679	-1.63067	0.10296	1
ENSMUSG00000022299	Slc25a32	452.279	-0.997358	0.612223	-1.62908	0.103297	1
ENSMUSG00000029141	Slc4a1ap	856.968	-1.80657	1.10903	-1.62896	0.103322	1
ENSMUSG00000041130	Zfp598	469.274	0.855562	0.525687	1.62751	0.103628	1
ENSMUSG00000028460	Sit1	8.16269	6.77835	4.16653	1.62686	0.103768	1
ENSMUSG00000048661	Lemd3	1251.7	-0.971591	0.597945	-1.62488	0.104187	1
ENSMUSG00000080994	Gm13464	19.0133	1.53013	0.942435	1.62359	0.104462	1
ENSMUSG00000025425	St8sia5	408.669	-1.82299	1.12288	-1.62349	0.104485	1
ENSMUSG00000020921	Tmem101	1611.81	-0.526464	0.324421	-1.62278	0.104636	1
ENSMUSG00000094198	Ighv1-50	5.58406	6.75986	4.16656	1.62241	0.104716	1
ENSMUSG00000035274	Tpbg	2894.08	-0.896004	0.552422	-1.62196	0.104813	1
ENSMUSG00000032393	Dpp8	2959.58	-0.623392	0.384473	-1.62142	0.104928	1
ENSMUSG00000027318	Adam33	504.224	-2.54073	1.56887	-1.61946	0.105348	1
ENSMUSG00000091421	Gm4202	9284.27	-0.171022	0.105612	-1.61934	0.105374	1
ENSMUSG00000038025	Phf2	1730.07	-0.7293	0.450394	-1.61925	0.105394	1
ENSMUSG00000013928	1700020L13Rik	10.9584	-3.26005	2.01428	-1.61847	0.105561	1
ENSMUSG00000024604	Rbm22	3412.41	0.255118	0.15764	1.61836	0.105586	1
ENSMUSG00000085815	Gm13548	8.66296	-3.0989	1.91504	-1.61819	0.105621	1
ENSMUSG00000025609	Mkln1	5119.69	-0.42465	0.262484	-1.61781	0.105703	1
ENSMUSG00000030704	Rab6a	13479.6	-0.406784	0.251531	-1.61723	0.105828	1
ENSMUSG00000037110	Ralgapa2	835.438	-1.43175	0.88545	-1.61698	0.105883	1
ENSMUSG00000014907	Naf1	228.031	-1.00236	0.619959	-1.61681	0.105919	1
ENSMUSG00000023089	Ndufa5	5572.3	0.498068	0.308259	1.61575	0.106149	1
ENSMUSG00000036748	Cuedc2	367.11	0.574048	0.355314	1.61561	0.106179	1
ENSMUSG00000080928	Hmgb1-ps6	24.1614	-2.11047	1.3069	-1.61486	0.10634	1
ENSMUSG00000022858	Tra2b	16713.8	0.226709	0.140458	1.61407	0.106512	1
ENSMUSG00000025794	Rpl14	11951.3	0.38953	0.241457	1.61325	0.106691	1
ENSMUSG00000031320	Rps4x	13286	0.354542	0.219967	1.6118	0.107006	1
ENSMUSG00000043015	Nemp2	334.339	2.56117	1.58923	1.61158	0.107054	1
ENSMUSG00000041415	Dicer1	865.012	-1.28583	0.79835	-1.61061	0.107265	1
ENSMUSG00000021606	Ndufs6	6212.1	0.40988	0.254639	1.60965	0.107474	1
ENSMUSG00000058833	Rex1bd	5051.87	0.360519	0.224072	1.60894	0.107629	1
ENSMUSG00000061374	Fiz1	3044.51	-0.382107	0.237612	-1.60812	0.107809	1
ENSMUSG00000022651	Retnlg	5.02769	-6.69759	4.16694	-1.60731	0.107986	1
ENSMUSG00000036097	Slf2	2266.59	-0.893889	0.556382	-1.60661	0.10814	1
ENSMUSG00000079049	Serpinb1c	7.16749	-6.69099	4.16695	-1.60573	0.108334	1
ENSMUSG00000082088	Gm15753	22.2542	2.94129	1.83204	1.60548	0.108389	1
ENSMUSG00000031596	Slc7a2	774.374	-2.08588	1.29989	-1.60466	0.108569	1
ENSMUSG00000048349	Pou4f1	14.2876	3.86216	2.40784	1.60399	0.108716	1
ENSMUSG00000039814	Xkr5	83.0452	3.18585	1.98671	1.60358	0.108806	1
ENSMUSG00000021708	Rasgrf2	57.6318	-3.56968	2.22689	-1.60299	0.108936	1
ENSMUSG00000052146	Rps10	7676.4	0.340338	0.212353	1.6027	0.109	1
ENSMUSG00000053838	Nudcd3	6736.3	-0.493562	0.308489	-1.59993	0.109613	1
ENSMUSG00000006527	Sfmbt1	575.555	-0.793196	0.495924	-1.59943	0.109725	1
ENSMUSG00000048600	Gm5763	4.90474	-6.66354	4.167	-1.59912	0.109793	1
ENSMUSG00000003575	Crtc1	2081.69	-0.482658	0.301975	-1.59834	0.109968	1
ENSMUSG00000006058	Snf8	5146.01	0.297829	0.186442	1.59743	0.110169	1
ENSMUSG00000020561	Polr1f	1444.72	0.521041	0.32634	1.59662	0.110351	1
ENSMUSG00000056758	Hmga2	11.0175	-2.12509	1.33109	-1.59651	0.110375	1
ENSMUSG00000072680	None	2297.15	0.53258	0.333953	1.59477	0.110763	1
ENSMUSG00000090145	Ugt1a6b	5.09697	-6.63651	4.16704	-1.59262	0.111246	1
ENSMUSG00000059430	Actg2	5.1881	6.63525	4.16652	1.59252	0.111269	1
ENSMUSG00000040731	Eif4h	21652.5	-0.25736	0.161631	-1.59227	0.111323	1
ENSMUSG00000039599	Fam149b	1344.89	0.729834	0.458791	1.59077	0.11166	1
ENSMUSG00000029168	Dpysl5	4825.68	-0.765674	0.481391	-1.59055	0.111712	1
ENSMUSG00000014313	Cox6c	16074.9	0.437877	0.275367	1.59016	0.111799	1
ENSMUSG00000022416	Cacna1i	8.44785	6.62146	4.1668	1.5891	0.112038	1
ENSMUSG00000039016	Timm8b	4666.68	0.492511	0.310049	1.58849	0.112175	1
ENSMUSG00000071414	Gm6736	19.7366	3.4931	2.20086	1.58715	0.112479	1
ENSMUSG00000032548	Slco2a1	160.532	-2.06858	1.3038	-1.58658	0.112608	1
ENSMUSG00000097803	Rpl31-ps16	2.21969	2.60596	1.64349	1.58562	0.112825	1
ENSMUSG00000025495	Ptdss2	3472.13	0.387148	0.244175	1.58554	0.112845	1
ENSMUSG00000024534	Sncaip	3227.44	-0.410574	0.25944	-1.58254	0.113527	1
ENSMUSG00000060288	Ppih	2034.2	0.69576	0.439901	1.58163	0.113734	1
ENSMUSG00000024727	Trpm6	389.218	2.91306	1.84191	1.58154	0.113754	1
ENSMUSG00000098105	Gm8825	1.20416	2.07794	1.31425	1.58109	0.113858	1
ENSMUSG00000073403	Gm10499	96.1291	0.732775	0.4636	1.58062	0.113965	1
ENSMUSG00000002957	Ap2a2	11403.2	-0.545992	0.345493	-1.58032	0.114033	1
ENSMUSG00000083921	Gm15750	3.64593	3.74348	2.37046	1.57923	0.114284	1
ENSMUSG00000035530	Eif1	84120.2	0.248895	0.157676	1.57853	0.114445	1
ENSMUSG00000070495	Ctcfl	3.35265	-1.50716	0.954872	-1.57839	0.114475	1
ENSMUSG00000072674	None	474.081	1.35817	0.860583	1.57819	0.114521	1
ENSMUSG00000096592	Gm15801	4156.54	-0.254358	0.161182	-1.57808	0.114547	1
ENSMUSG00000046108	Il17c	7.98901	-6.57356	4.16715	-1.57747	0.114688	1
ENSMUSG00000067870	Rpl31-ps8	1455.23	0.528081	0.33497	1.5765	0.11491	1
ENSMUSG00000026070	Il18r1	5.54404	6.56636	4.16728	1.5757	0.115096	1
ENSMUSG00000092557	Gm8696	2.20659	-5.11137	3.24433	-1.57548	0.115146	1
ENSMUSG00000044894	Uqcrq	13333.2	0.373496	0.237125	1.5751	0.115232	1
ENSMUSG00000040013	Fkbp6	4.57186	-6.56217	4.16718	-1.57473	0.115319	1
ENSMUSG00000051361	6030498E09Rik	4.86584	6.56029	4.16692	1.57437	0.115402	1
ENSMUSG00000084407	Gm14018	3.95901	-2.9395	1.8689	-1.57285	0.115753	1
ENSMUSG00000069793	Slfn9	402.502	2.10455	1.33882	1.57194	0.115965	1
ENSMUSG00000001739	Cldn15	43.4834	-4.84479	3.08245	-1.57173	0.116013	1
ENSMUSG00000025422	Agap2	4.81752	6.54761	4.16688	1.57135	0.116102	1
ENSMUSG00000032582	Rbm6	4191.38	-0.472417	0.300815	-1.57046	0.116309	1
ENSMUSG00000027242	Wdr76	143.192	1.63751	1.04293	1.57011	0.11639	1
ENSMUSG00000058546	Rpl23a	12873.6	0.389915	0.248471	1.56925	0.116589	1
ENSMUSG00000064310	Zpld1	4.76649	6.53243	4.1669	1.56769	0.116952	1
ENSMUSG00000027341	Tmem230	2925.82	0.286032	0.182508	1.56723	0.11706	1
ENSMUSG00000040325	Dcaf1	1906.11	-1.15511	0.737382	-1.5665	0.117232	1
ENSMUSG00000060727	Gm12571	5.61787	-4.10966	2.62367	-1.56638	0.11726	1
ENSMUSG00000044751	Atp5pb-ps	2.97426	1.66618	1.06395	1.56604	0.11734	1
ENSMUSG00000094649	Gm7102	2.94424	-3.70276	2.36583	-1.5651	0.117559	1
ENSMUSG00000063442	Gm7117	2.94714	2.01437	1.28871	1.56309	0.118031	1
ENSMUSG00000025961	4933402D24Rik	7.99128	-6.51358	4.16726	-1.56304	0.118044	1
ENSMUSG00000024097	Srsf7	10335.3	-0.488436	0.312497	-1.56301	0.11805	1
ENSMUSG00000021549	Rasa1	2435.08	-0.79536	0.508922	-1.56283	0.118092	1
ENSMUSG00000018595	Glra4	6.23235	-3.85583	2.46814	-1.56224	0.118231	1
ENSMUSG00000020241	Col6a2	1921.58	-1.35942	0.870448	-1.56175	0.118348	1
ENSMUSG00000036199	Ndufa13	12169.7	0.411151	0.263349	1.56124	0.118468	1
ENSMUSG00000021496	Pcbd2	903.819	0.476766	0.305426	1.56099	0.118527	1
ENSMUSG00000062169	Cnih4	2936.31	0.375967	0.240873	1.56085	0.118559	1
ENSMUSG00000073616	Cops9	5564.03	0.417282	0.267522	1.5598	0.118807	1
ENSMUSG00000040242	Fgfr1op2	4015.22	-0.442136	0.283645	-1.55877	0.119052	1
ENSMUSG00000029254	Stap1	421.687	2.20353	1.41376	1.55863	0.119083	1
ENSMUSG00000093803	Ppp2r3d	141.9	-0.510889	0.328024	-1.55747	0.119359	1
ENSMUSG00000069376	Gm5507	5.58275	1.53619	0.986364	1.55743	0.119369	1
ENSMUSG00000096146	Kcnj11	6.48864	-6.49028	4.16731	-1.55743	0.119369	1
ENSMUSG00000018287	Spag7	6396.64	0.284822	0.183004	1.55637	0.119621	1
ENSMUSG00000031711	Zfp330	3593.96	0.417224	0.268089	1.55629	0.119639	1
ENSMUSG00000043716	Rpl7	22160.6	0.286811	0.184581	1.55385	0.120221	1
ENSMUSG00000030069	Prok2	192.516	1.28889	0.829801	1.55325	0.120364	1
ENSMUSG00000033918	Parl	6085.36	0.250216	0.161178	1.55242	0.120561	1
ENSMUSG00000036398	Ppp1r11	6602.93	0.268163	0.17279	1.55195	0.120673	1
ENSMUSG00000026603	Smyd2	4141.14	-0.368575	0.237532	-1.55169	0.120737	1
ENSMUSG00000081049	Rps24-ps3	3.46724	2.09974	1.35355	1.55128	0.120833	1
ENSMUSG00000069743	Zfp820	17.3342	-4.97511	3.20714	-1.55126	0.120839	1
ENSMUSG00000014980	Tsen15	1864.89	0.642059	0.414235	1.54999	0.121144	1
ENSMUSG00000086580	Gm15280	8.26985	-2.24343	1.44837	-1.54893	0.121397	1
ENSMUSG00000037725	Ckap2	1433.27	1.74964	1.12978	1.54866	0.121463	1
ENSMUSG00000089936	Gm16199	13.6852	-6.45017	4.16738	-1.54777	0.121677	1
ENSMUSG00000039760	Il22ra2	4.484	6.44435	4.16705	1.5465	0.121983	1
ENSMUSG00000031756	Cenpn	932.785	1.6301	1.05406	1.54649	0.121985	1
ENSMUSG00000047824	Pygo2	4611.08	-0.290655	0.188031	-1.54578	0.122157	1
ENSMUSG00000031274	Col4a5	78.6405	-3.56643	2.30838	-1.54499	0.122348	1
ENSMUSG00000015697	Setdb1	2788.8	0.664884	0.430558	1.54424	0.122531	1
ENSMUSG00000028423	Nfx1	5802.43	-0.348986	0.226004	-1.54416	0.12255	1
ENSMUSG00000066592	Gm7589	7.75499	1.68116	1.08891	1.54389	0.122615	1
ENSMUSG00000098900	Gm18190	17.237	3.09671	2.00764	1.54246	0.122962	1
ENSMUSG00000078193	Gm2000	8554.37	0.475558	0.308422	1.54191	0.123096	1
ENSMUSG00000096727	Psmb9	1025.21	0.705326	0.457769	1.54079	0.123367	1
ENSMUSG00000021807	Rtraf	7765.93	0.402326	0.26121	1.54024	0.123502	1
ENSMUSG00000040269	Mrps28	2949.81	0.499424	0.324338	1.53983	0.123603	1
ENSMUSG00000019874	Fabp7	8143.56	0.514912	0.334404	1.53979	0.123612	1
ENSMUSG00000081992	Gm13408	17.4784	2.21854	1.44262	1.53786	0.124084	1
ENSMUSG00000091803	Cox16	2470.17	0.334641	0.217619	1.53774	0.124113	1
ENSMUSG00000074647	Fam83c	172.241	2.14036	1.39242	1.53715	0.124256	1
ENSMUSG00000002416	Ndufb2	6475.03	0.442792	0.288097	1.53696	0.124304	1
ENSMUSG00000028013	Ppa2	2647.08	0.422972	0.275313	1.53633	0.124457	1
ENSMUSG00000095186	Gm10718	24.9491	3.27472	2.13284	1.53538	0.124691	1
ENSMUSG00000027335	Adra1d	5.89556	-3.88584	2.53211	-1.53463	0.124875	1
ENSMUSG00000040046	Tph1	114.561	3.20012	2.08583	1.53422	0.124976	1
ENSMUSG00000040481	Bptf	1739.25	-0.971728	0.633391	-1.53417	0.124989	1
ENSMUSG00000067235	H2-Q10	60.9661	1.45239	0.947057	1.53358	0.125133	1
ENSMUSG00000032739	Pram1	95.9984	2.69747	1.75958	1.53302	0.125271	1
ENSMUSG00000022099	Dmtn	188.209	-2.0932	1.36643	-1.53187	0.125555	1
ENSMUSG00000041075	Fzd7	779.501	-1.63301	1.06617	-1.53166	0.125607	1
ENSMUSG00000032607	Amt	77.1676	-1.92784	1.25889	-1.53139	0.125674	1
ENSMUSG00000066684	Pilrb1	7.79658	-6.37627	4.16753	-1.52999	0.12602	1
ENSMUSG00000098138	Gm9081	2.83724	-2.02286	1.32259	-1.52947	0.126148	1
ENSMUSG00000078886	Gm2026	147.281	1.27797	0.835988	1.52869	0.126341	1
ENSMUSG00000054999	Naaladl1	57.0575	3.33429	2.18214	1.52799	0.126515	1
ENSMUSG00000028247	Coq3	840.273	0.591026	0.386818	1.52792	0.126533	1
ENSMUSG00000030256	Bhlhe41	1703.73	-0.386835	0.253388	-1.52665	0.126848	1
ENSMUSG00000017404	Rpl19	22650.9	0.399466	0.26222	1.5234	0.127658	1
ENSMUSG00000026034	Clk1	7066.74	0.335151	0.220011	1.52334	0.127675	1
ENSMUSG00000033909	Usp36	3582.51	-0.452206	0.2969	-1.52309	0.127736	1
ENSMUSG00000038485	Socs7	434.851	1.26608	0.832217	1.52133	0.128177	1
ENSMUSG00000094638	Gm21972	28.0698	-1.31666	0.865949	-1.52048	0.12839	1
ENSMUSG00000047497	Adamts12	6.03837	-6.33607	4.16762	-1.52031	0.128433	1
ENSMUSG00000045281	Gpr20	3.89013	-6.32928	4.16763	-1.51868	0.128844	1
ENSMUSG00000031161	Hdac6	3325.33	-0.389174	0.256268	-1.51862	0.128858	1
ENSMUSG00000084106	Gm6136	27.5683	1.53119	1.00839	1.51845	0.1289	1
ENSMUSG00000044145	1810024B03Rik	98.2225	0.94304	0.621075	1.5184	0.128914	1
ENSMUSG00000066861	Oas1g	82.2708	2.84496	1.87449	1.51773	0.129083	1
ENSMUSG00000011114	Tbrg1	7788.24	0.335045	0.220785	1.51752	0.129136	1
ENSMUSG00000054766	Set	9185.2	-0.245426	0.161764	-1.51718	0.12922	1
ENSMUSG00000034311	Kif4	809.395	-2.56038	1.68791	-1.5169	0.129292	1
ENSMUSG00000003665	Has1	528.918	-2.16406	1.427	-1.51651	0.12939	1
ENSMUSG00000039728	Slc6a5	114.405	-4.3158	2.84588	-1.51651	0.129391	1
ENSMUSG00000039630	Hnrnpu	52816.5	-0.217044	0.143314	-1.51446	0.129909	1
ENSMUSG00000028608	Czib	6572.67	0.478051	0.315681	1.51435	0.129937	1
ENSMUSG00000032560	Dnajc13	2065.09	-0.89275	0.5897	-1.51391	0.13005	1
ENSMUSG00000026803	Ttf1	1272.02	0.829221	0.547809	1.51371	0.130101	1
ENSMUSG00000069272	H2ac8	1332.87	0.583747	0.386232	1.51139	0.13069	1
ENSMUSG00000000751	Rpa1	7491.5	-0.487583	0.322958	-1.50974	0.13111	1
ENSMUSG00000027864	Ptgfrn	121.45	-2.04419	1.3542	-1.50951	0.131168	1
ENSMUSG00000021754	Map3k1	1293.2	-0.886885	0.58765	-1.50921	0.131246	1
ENSMUSG00000020519	Sap30l	1540.29	0.327208	0.21693	1.50836	0.131463	1
ENSMUSG00000024213	Nudt3	10122.6	-0.43124	0.286013	-1.50776	0.131615	1
ENSMUSG00000041241	Mul1	4322.32	0.469847	0.311668	1.50753	0.131676	1
ENSMUSG00000027942	4933434E20Rik	6691.33	0.207761	0.13782	1.50749	0.131686	1
ENSMUSG00000061584	Lyg2	7.4357	-6.28134	4.16773	-1.50714	0.131776	1
ENSMUSG00000047721	Bola2	4217.77	0.505998	0.335827	1.50672	0.131882	1
ENSMUSG00000024217	Snrpc	2738.92	0.438946	0.291467	1.50599	0.13207	1
ENSMUSG00000031825	Crispld2	182.142	2.85667	1.8971	1.50581	0.132116	1
ENSMUSG00000025905	Oprk1	24.3875	-4.73239	3.14422	-1.50511	0.132297	1
ENSMUSG00000036412	Arsi	34.6006	4.19669	2.78929	1.50457	0.132435	1
ENSMUSG00000081783	Gm15599	6.19427	1.35644	0.901735	1.50426	0.132515	1
ENSMUSG00000055067	Smyd3	2268.74	-0.516281	0.343308	-1.50384	0.132622	1
ENSMUSG00000026415	Fcamr	3.7214	-6.26535	4.16777	-1.50329	0.132766	1
ENSMUSG00000082262	Gm14730	2.24025	2.52422	1.6794	1.50305	0.132825	1
ENSMUSG00000059647	Cbx3-ps7	3.70929	-6.26019	4.16778	-1.50205	0.133085	1
ENSMUSG00000000126	Wnt9a	106.002	2.57864	1.7172	1.50166	0.133186	1
ENSMUSG00000027593	Raly	3626.8	0.535338	0.35676	1.50056	0.133471	1
ENSMUSG00000069910	Spdl1	464.259	1.93195	1.2875	1.50054	0.133474	1
ENSMUSG00000040569	Slc26a7	78.244	3.07549	2.04977	1.50041	0.133509	1
ENSMUSG00000056268	Dennd1b	328.238	1.36855	0.912168	1.50032	0.13353	1
ENSMUSG00000071226	Cecr2	673.888	1.52216	1.01483	1.49991	0.133638	1
ENSMUSG00000030830	Itgal	225.168	2.91861	1.94669	1.49927	0.133803	1
ENSMUSG00000017144	Rnd3	2683.39	-0.536569	0.358021	-1.49871	0.13395	1
ENSMUSG00000062859	Tcp11	154.574	-2.23247	1.49078	-1.49751	0.13426	1
ENSMUSG00000027364	Usp50	510.866	0.66613	0.444833	1.49748	0.134268	1
ENSMUSG00000071151	Gm4799	1.05612	-4.10978	2.74468	-1.49736	0.134298	1
ENSMUSG00000028675	Pnrc2	5064.81	0.643209	0.429577	1.49731	0.134313	1
ENSMUSG00000027951	Adar	4107.3	-0.640094	0.42772	-1.49653	0.134517	1
ENSMUSG00000096145	Vkorc1	4010.82	0.288465	0.192824	1.496	0.134653	1
ENSMUSG00000032093	Cd3e	194.174	2.59106	1.7324	1.49565	0.134746	1
ENSMUSG00000020007	Il20ra	6.15362	6.22923	4.16663	1.49503	0.134907	1
ENSMUSG00000028059	Arhgef2	10723.1	-0.395763	0.264799	-1.49457	0.135025	1
ENSMUSG00000074824	Rslcan18	9.63674	-4.4974	3.00975	-1.49428	0.135103	1
ENSMUSG00000041717	None	48.7433	-3.49566	2.34069	-1.49343	0.135324	1
ENSMUSG00000097954	Gm4217	4.36659	1.46506	0.981119	1.49326	0.13537	1
ENSMUSG00000028568	Btf3l4	4462.61	0.36733	0.246086	1.49269	0.135519	1
ENSMUSG00000023845	Lnpep	973.893	-1.03251	0.691828	-1.49244	0.135585	1
ENSMUSG00000022982	Sod1	4193.86	0.314617	0.210815	1.49239	0.135598	1
ENSMUSG00000002107	Celf2	6269.55	-0.523374	0.351063	-1.49083	0.136007	1
ENSMUSG00000089828	Gm16300	4.61038	-4.71816	3.16588	-1.49032	0.136141	1
ENSMUSG00000067599	Klra7	4.6833	6.20923	4.16746	1.48993	0.136242	1
ENSMUSG00000074037	Mc1r	28.0538	-3.4764	2.33361	-1.48971	0.1363	1
ENSMUSG00000086228	Ubap1l	4.38079	6.20713	4.16749	1.48942	0.136378	1
ENSMUSG00000016028	Celsr1	588.394	-1.88668	1.26732	-1.48871	0.136563	1
ENSMUSG00000031293	Rs1	119.018	-5.28728	3.55198	-1.48854	0.136608	1
ENSMUSG00000015747	Vps45	2094.43	0.718311	0.482638	1.4883	0.136672	1
ENSMUSG00000024866	Acy3	4.86815	6.20019	4.1675	1.48775	0.136817	1
ENSMUSG00000027331	Knstrn	2484.18	1.5983	1.07467	1.48725	0.136948	1
ENSMUSG00000032782	Cntrob	1535.83	0.865563	0.582008	1.4872	0.136962	1
ENSMUSG00000024096	Ralbp1	2828.28	-0.715424	0.481105	-1.48704	0.137003	1
ENSMUSG00000063694	Cycs	7705.26	0.408263	0.274595	1.48678	0.137072	1
ENSMUSG00000027349	Fam98b	548.321	0.435154	0.292785	1.48626	0.137211	1
ENSMUSG00000082027	Gm11416	3.54319	-6.19378	4.16793	-1.48606	0.137264	1
ENSMUSG00000041168	Lonp1	6723.28	-0.398695	0.268482	-1.48499	0.137545	1
ENSMUSG00000034057	Myrfl	3.75623	6.18872	4.16753	1.48499	0.137548	1
ENSMUSG00000070271	Gm13268	2.49646	1.76293	1.18744	1.48465	0.137637	1
ENSMUSG00000028282	Casp8ap2	1566.93	-0.679049	0.457399	-1.48459	0.137653	1
ENSMUSG00000018442	Derl2	3438.9	-0.302031	0.203486	-1.48428	0.137734	1
ENSMUSG00000089991	Gm16332	1.9583	-3.3733	2.2749	-1.48284	0.138118	1
ENSMUSG00000020783	Ncbp3	1553.06	-0.697018	0.470348	-1.48192	0.138362	1
ENSMUSG00000025626	Phf6	3053.37	-0.562127	0.379465	-1.48137	0.138509	1
ENSMUSG00000021595	Nsun2	7370.3	-0.256903	0.17384	-1.47782	0.139457	1
ENSMUSG00000037486	Asxl2	1628.89	-0.496014	0.335659	-1.47773	0.13948	1
ENSMUSG00000031835	Mbtps1	6638.9	-0.340728	0.230576	-1.47773	0.139481	1
ENSMUSG00000003929	Zfp81	296.227	-1.41241	0.955991	-1.47743	0.139559	1
ENSMUSG00000020803	Txndc17	6974.2	0.393671	0.266511	1.47713	0.13964	1
ENSMUSG00000020476	Dbnl	11639.8	-0.199956	0.135377	-1.47704	0.139666	1
ENSMUSG00000029754	Dlx6	69.8865	-3.14077	2.12709	-1.47656	0.139794	1
ENSMUSG00000068523	Gng5	10951.7	0.41059	0.278264	1.47554	0.140067	1
ENSMUSG00000019804	Snx3	21046.6	0.192932	0.130873	1.47419	0.14043	1
ENSMUSG00000059119	Nap1l4	7755.19	0.31439	0.213295	1.47397	0.14049	1
ENSMUSG00000029337	Fgf5	8.61676	6.14196	4.16762	1.47373	0.140554	1
ENSMUSG00000025153	Fasn	3376.73	-0.825507	0.560532	-1.47272	0.140827	1
ENSMUSG00000095836	Gm21960	6.96433	5.14761	3.49553	1.47262	0.140852	1
ENSMUSG00000054312	Mrps21	3993.81	0.524619	0.356249	1.47262	0.140854	1
ENSMUSG00000092056	Gm7289	1.1725	-2.01942	1.3714	-1.47253	0.140877	1
ENSMUSG00000085045	None	3.62273	6.13666	4.16763	1.47246	0.140898	1
ENSMUSG00000015536	Mocs2	3808.12	0.41736	0.283515	1.47209	0.140997	1
ENSMUSG00000079469	Pigb	1098.56	-0.76258	0.518144	-1.47175	0.141088	1
ENSMUSG00000044030	Irf2bp1	5001.47	-0.282923	0.192355	-1.47084	0.141335	1
ENSMUSG00000034990	Otoa	12.1624	6.12909	4.16722	1.47079	0.141349	1
ENSMUSG00000056076	Eif3b	23448.7	-0.267889	0.18232	-1.46933	0.141743	1
ENSMUSG00000038987	Cfap157	47.0338	2.55644	1.74033	1.46894	0.141849	1
ENSMUSG00000096459	Ighv9-3	6.89751	6.12172	4.16767	1.46886	0.141871	1
ENSMUSG00000083933	Gm15515	2.55079	1.2429	0.846545	1.4682	0.14205	1
ENSMUSG00000025144	Cenpx	2265.56	0.457906	0.312006	1.46762	0.142208	1
ENSMUSG00000035342	Lzts2	7714.3	-0.393747	0.268293	-1.4676	0.142212	1
ENSMUSG00000032044	Rpusd4	1040.62	1.17546	0.801099	1.46732	0.14229	1
ENSMUSG00000091105	Mrto4-ps2	1.40717	3.0775	2.09926	1.46599	0.14265	1
ENSMUSG00000025746	Il6	154.856	2.5836	1.76365	1.46491	0.142944	1
ENSMUSG00000043282	Teddm1b	56.3364	0.741606	0.506547	1.46404	0.143183	1
ENSMUSG00000049411	Tmem241	208.282	-1.65108	1.12812	-1.46357	0.143312	1
ENSMUSG00000028407	Smim27	467.52	0.450342	0.307809	1.46306	0.143452	1
ENSMUSG00000032306	Mpi	2591.65	0.499166	0.341528	1.46157	0.14386	1
ENSMUSG00000090334	Gm17149	1.76776	2.68092	1.83479	1.46116	0.143971	1
ENSMUSG00000017716	Birc5	2617.2	0.952672	0.652316	1.46045	0.144168	1
ENSMUSG00000056752	Dnah9	59.037	2.54913	1.74665	1.45944	0.144443	1
ENSMUSG00000090061	Nwd2	31.5329	-3.73423	2.56001	-1.45868	0.144654	1
ENSMUSG00000040620	Dhx33	2569.13	-1.18937	0.815617	-1.45824	0.144774	1
ENSMUSG00000029490	Mfsd7a	129.884	-3.75341	2.57721	-1.45638	0.145287	1
ENSMUSG00000060510	Zfp266	2679.39	-0.59775	0.410551	-1.45597	0.145401	1
ENSMUSG00000001424	Snd1	8133.25	-0.453362	0.311385	-1.45595	0.145406	1
ENSMUSG00000035179	Ppp1r32	3.45126	6.06684	4.16779	1.45565	0.145489	1
ENSMUSG00000037406	Htra4	132.148	5.21333	3.58186	1.45548	0.145536	1
ENSMUSG00000026235	Epha4	1926.71	-0.753971	0.518065	-1.45536	0.14557	1
ENSMUSG00000024191	Bnip1	1501.15	0.40642	0.279264	1.45532	0.14558	1
ENSMUSG00000082064	Rpl5-ps2	8.18491	2.42196	1.66478	1.45482	0.145718	1
ENSMUSG00000045160	Bola3	2574.01	0.427676	0.294042	1.45448	0.145815	1
ENSMUSG00000044220	Nkx2-3	7.37605	6.05997	4.1678	1.454	0.145947	1
ENSMUSG00000015452	Ager	28.7587	3.71513	2.55561	1.45372	0.146025	1
ENSMUSG00000083534	H2-M6-ps	10.5127	4.69776	3.234	1.45262	0.146331	1
ENSMUSG00000069303	H2bc24	186.413	1.40528	0.969704	1.44918	0.147287	1
ENSMUSG00000004530	Coro1c	40285.5	-0.198618	0.137174	-1.44792	0.147639	1
ENSMUSG00000030722	Nfatc2ip	239.84	1.4881	1.02898	1.44619	0.148123	1
ENSMUSG00000052301	Doc2a	123.243	-2.6976	1.86561	-1.44596	0.148187	1
ENSMUSG00000037465	Klf10	29985.1	-0.363754	0.251739	-1.44496	0.148469	1
ENSMUSG00000080916	Gm12463	7.311	-6.0193	4.16836	-1.44404	0.148727	1
ENSMUSG00000041530	Ago1	993.842	1.29936	0.900069	1.44362	0.148846	1
ENSMUSG00000062170	Fmr1nb	32.3836	3.93827	2.72962	1.44279	0.149079	1
ENSMUSG00000049960	Mrps16	553.496	0.539939	0.37426	1.44269	0.149109	1
ENSMUSG00000032570	Atp2c1	9661.43	-0.570865	0.396384	-1.44018	0.149816	1
ENSMUSG00000025537	Phkg1	129.55	1.10229	0.765464	1.44002	0.149861	1
ENSMUSG00000081056	Gm13998	0.958899	-3.08658	2.14445	-1.43934	0.150055	1
ENSMUSG00000038902	Pogz	2167.11	-0.602451	0.418773	-1.43861	0.150261	1
ENSMUSG00000074283	Zfp109	9.87297	5.99486	4.16795	1.43832	0.150342	1
ENSMUSG00000047466	8030462N17Rik	122.743	1.33223	0.927027	1.4371	0.150688	1
ENSMUSG00000062981	Mrpl42	529.528	0.761491	0.529886	1.43709	0.150694	1
ENSMUSG00000027198	Ext2	4565.03	-0.492954	0.3432	-1.43634	0.150905	1
ENSMUSG00000031754	Nudt21	1746.84	-0.685229	0.477132	-1.43614	0.150962	1
ENSMUSG00000002797	Ggct	769.692	0.697647	0.486077	1.43526	0.151213	1
ENSMUSG00000021910	Nisch	25983.4	-0.325858	0.227106	-1.43483	0.151336	1
ENSMUSG00000010392	Gosr1	3095.33	-0.40915	0.285291	-1.43415	0.15153	1
ENSMUSG00000029142	None	3705.36	0.440284	0.307117	1.4336	0.151686	1
ENSMUSG00000029534	St7	3087.47	0.355582	0.248035	1.4336	0.151687	1
ENSMUSG00000042599	Kdm7a	2380.62	-0.55453	0.386984	-1.43295	0.151872	1
ENSMUSG00000096370	Gm21992	784.98	1.042	0.727498	1.43231	0.152055	1
ENSMUSG00000096908	Trav7-3	3.02417	-5.96368	4.16851	-1.43065	0.15253	1
ENSMUSG00000039234	Sec24d	2262.41	-0.591929	0.413804	-1.43046	0.152586	1
ENSMUSG00000044700	Tmem201	4066.04	-0.370178	0.258883	-1.4299	0.152744	1
ENSMUSG00000061488	Rpl27a-ps1	0.934843	-2.89727	2.02673	-1.42953	0.152852	1
ENSMUSG00000022940	Pigp	2250.56	0.426483	0.298525	1.42864	0.153109	1
ENSMUSG00000035769	Xylb	279.061	-2.22563	1.55858	-1.42799	0.153296	1
ENSMUSG00000091764	Zfp964	4.81363	-5.95228	4.16854	-1.42791	0.153319	1
ENSMUSG00000013662	Atad1	2885.22	-0.407592	0.285534	-1.42747	0.153445	1
ENSMUSG00000020680	Taf15	255.854	-1.14043	0.799078	-1.42718	0.153528	1
ENSMUSG00000020451	Limk2	4282.79	-0.329765	0.231061	-1.42718	0.153529	1
ENSMUSG00000027076	Timm10	2083.03	0.368473	0.258326	1.42639	0.153756	1
ENSMUSG00000080776	Gm12174	3.0706	1.46483	1.027	1.42632	0.153776	1
ENSMUSG00000083723	Rpl23a-ps14	5.37922	3.49969	2.45367	1.42631	0.15378	1
ENSMUSG00000031960	Aars	28698.5	-0.345668	0.242451	-1.42572	0.153948	1
ENSMUSG00000028796	Phc2	14597.5	-0.18844	0.132236	-1.42503	0.154148	1
ENSMUSG00000059033	Rpl18a-ps1	24.6223	1.00722	0.707084	1.42448	0.154309	1
ENSMUSG00000081104	Gm15989	4.82026	-5.27392	3.70279	-1.42431	0.154357	1
ENSMUSG00000063754	Gm10136	64.9842	-0.919592	0.645685	-1.42421	0.154385	1
ENSMUSG00000083246	Gm11839	67.628	-3.00412	2.11015	-1.42365	0.154547	1
ENSMUSG00000019689	Fmc1	2544.65	0.565268	0.397149	1.42332	0.154645	1
ENSMUSG00000042507	Mideas	1455.93	-0.484896	0.340969	-1.42211	0.154994	1
ENSMUSG00000083469	Gm14281	2.93895	-5.92244	4.16862	-1.42072	0.155398	1
ENSMUSG00000022696	Sidt1	73.9653	2.94453	2.07306	1.42038	0.155498	1
ENSMUSG00000031119	Gpc4	801.899	-1.15426	0.812733	-1.42023	0.155542	1
ENSMUSG00000032409	Atr	591.883	-1.78076	1.25459	-1.4194	0.155783	1
ENSMUSG00000030064	Frmd4b	9107.87	-0.478362	0.337018	-1.4194	0.155784	1
ENSMUSG00000033014	Trim33	738.454	-0.627275	0.442053	-1.41901	0.155897	1
ENSMUSG00000036330	Slc18a1	59.66	1.61338	1.13706	1.4189	0.155928	1
ENSMUSG00000047676	Rpsa-ps10	24.508	1.51856	1.07035	1.41875	0.155971	1
ENSMUSG00000040940	Arhgef1	7183.95	0.339367	0.239342	1.41792	0.156215	1
ENSMUSG00000094017	Gm13160	3.20547	2.28451	1.6115	1.41763	0.156299	1
ENSMUSG00000083199	Gm9432	2.03845	3.8536	2.71892	1.41733	0.156387	1
ENSMUSG00000029167	Ppargc1a	585.852	-1.98776	1.4026	-1.4172	0.156425	1
ENSMUSG00000097628	Gm2383	2.86252	1.57515	1.11154	1.41709	0.156457	1
ENSMUSG00000067702	Tuba3a	29.962	-5.68234	4.01006	-1.41702	0.156477	1
ENSMUSG00000020671	Rab10	18553.6	-0.287156	0.202839	-1.41569	0.156868	1
ENSMUSG00000049659	Aftph	4577.76	-0.406585	0.287308	-1.41515	0.157023	1
ENSMUSG00000037885	Stk35	932.649	-0.915016	0.646688	-1.41493	0.15709	1
ENSMUSG00000029359	Tesc	1182.77	0.423302	0.29922	1.41469	0.15716	1
ENSMUSG00000089865	Gm44503	9.75746	-5.89686	4.16869	-1.41456	0.157198	1
ENSMUSG00000067049	Unc93a	7.52503	-5.89143	4.16871	-1.41325	0.157583	1
ENSMUSG00000018925	Heatr9	3.51807	3.90635	2.76412	1.41323	0.157588	1
ENSMUSG00000042265	Trem1	4.29502	5.88858	4.16718	1.41309	0.15763	1
ENSMUSG00000072772	Grcc10	10025.2	0.32641	0.231021	1.4129	0.157684	1
ENSMUSG00000026253	Chrng	5.16249	-5.75026	4.06997	-1.41285	0.157699	1
ENSMUSG00000091410	Gm17150	3.97198	2.03752	1.44275	1.41225	0.157875	1
ENSMUSG00000084007	Gm9003	3.49579	5.5896	3.95975	1.41161	0.158066	1
ENSMUSG00000027852	Nras	3520.95	-0.353183	0.250204	-1.41158	0.158074	1
ENSMUSG00000037253	Mex3c	4634.57	-0.493061	0.34934	-1.41141	0.158124	1
ENSMUSG00000022452	Smdt1	10353.8	0.320654	0.227203	1.41131	0.158153	1
ENSMUSG00000029290	Zfp326	1997.21	-0.330357	0.234099	-1.41118	0.158191	1
ENSMUSG00000002102	Psmc3	15635.8	0.1932	0.136931	1.41094	0.158263	1
ENSMUSG00000049580	Tsku	27.4128	-3.85452	2.7329	-1.41041	0.158417	1
ENSMUSG00000084072	Gm11285	0.722295	3.19871	2.26922	1.40961	0.158656	1
ENSMUSG00000057191	AB124611	274.455	-1.63934	1.16301	-1.40957	0.158668	1
ENSMUSG00000080950	Gm7278	30.244	-1.36609	0.969372	-1.40926	0.15876	1
ENSMUSG00000022828	Gtf2e1	2243.12	-0.511665	0.363101	-1.40915	0.15879	1
ENSMUSG00000033400	Agl	1175.49	-0.951456	0.675315	-1.40891	0.158862	1
ENSMUSG00000040576	Tmem270	3.01497	5.87185	4.16825	1.40871	0.158921	1
ENSMUSG00000021514	Zfp369	315.194	-1.75109	1.24311	-1.40864	0.158943	1
ENSMUSG00000024787	Snx15	2871.36	0.397269	0.282106	1.40823	0.159064	1
ENSMUSG00000048039	Isg20l2	1604.57	0.33505	0.237996	1.4078	0.159191	1
ENSMUSG00000022504	Ciita	116.955	-2.48924	1.76836	-1.40765	0.159234	1
ENSMUSG00000022957	Itsn1	5136.05	-0.555698	0.394836	-1.40742	0.159304	1
ENSMUSG00000073555	Gm4951	83.5982	-2.68377	1.90783	-1.40671	0.159514	1
ENSMUSG00000022821	Hgd	2.81357	-5.86254	4.1688	-1.40629	0.159638	1
ENSMUSG00000073131	Vma21	2873.88	0.449582	0.31975	1.40604	0.159712	1
ENSMUSG00000021686	Ap3b1	5420.79	-0.347319	0.247128	-1.40542	0.159896	1
ENSMUSG00000003429	Rps11	18908.8	0.373991	0.266176	1.40505	0.160006	1
ENSMUSG00000065987	Cd209b	475.128	2.1155	1.50601	1.40471	0.160108	1
ENSMUSG00000062381	None	10483.7	0.230565	0.164216	1.40403	0.16031	1
ENSMUSG00000029684	Wasl	2365.97	-0.397076	0.282954	-1.40332	0.16052	1
ENSMUSG00000030276	Ttll3	234.231	2.07864	1.48164	1.40293	0.160637	1
ENSMUSG00000036875	Dna2	640.083	1.30183	0.928044	1.40277	0.160685	1
ENSMUSG00000021983	Atp8a2	2203.3	-1.13803	0.811349	-1.40264	0.160725	1
ENSMUSG00000074420	Gm10693	2.78225	-5.84616	4.16884	-1.40235	0.160812	1
ENSMUSG00000020090	Npffr1	11.9296	-2.55732	1.82484	-1.40139	0.161097	1
ENSMUSG00000029138	Ccdc121	4.40773	5.84026	4.16833	1.4011	0.161184	1
ENSMUSG00000019762	Iyd	5.39612	5.83654	4.16805	1.4003	0.161422	1
ENSMUSG00000032363	Adamts7	174.164	-2.27388	1.62487	-1.39942	0.161686	1
ENSMUSG00000034190	Chmp7	7742.04	-0.301451	0.215474	-1.39901	0.161809	1
ENSMUSG00000022205	Sub1	14126.2	0.32494	0.23231	1.39873	0.161894	1
ENSMUSG00000063696	Gm8730	11.0705	1.07516	0.768714	1.39864	0.16192	1
ENSMUSG00000020649	Rrm2	9175.53	0.729503	0.52165	1.39845	0.161977	1
ENSMUSG00000044390	Tigd3	72.7405	3.05411	2.18408	1.39835	0.162009	1
ENSMUSG00000039032	Tsga13	5.51151	5.8263	4.16837	1.39774	0.162191	1
ENSMUSG00000034932	Mrpl54	5336.51	0.419291	0.300057	1.39737	0.162302	1
ENSMUSG00000060450	Rnf14	7072.29	-0.338403	0.242211	-1.39714	0.162371	1
ENSMUSG00000020706	Ftsj3	4730.73	-0.386157	0.276596	-1.39611	0.162683	1
ENSMUSG00000023952	Gtpbp2	1120.52	0.471265	0.33756	1.39609	0.162686	1
ENSMUSG00000051517	Arhgef39	418.378	2.46945	1.76959	1.39549	0.162867	1
ENSMUSG00000029250	Polr2b	4630.44	-0.613476	0.439612	-1.39549	0.162867	1
ENSMUSG00000009013	Dynll1	25696.9	0.2779	0.199162	1.39535	0.162911	1
ENSMUSG00000031574	Star	258.706	-1.36269	0.977651	-1.39385	0.163364	1
ENSMUSG00000060336	Zfp937	217.971	1.62748	1.16825	1.3931	0.16359	1
ENSMUSG00000091955	Gm9844	813.864	0.551778	0.396202	1.39267	0.16372	1
ENSMUSG00000067872	Ccdc87	24.4797	5.79612	4.16333	1.39218	0.163867	1
ENSMUSG00000020464	Pnpt1	1484.73	-0.47775	0.343173	-1.39215	0.163876	1
ENSMUSG00000027180	Fbxo3	3280.62	-0.385741	0.277085	-1.39214	0.163879	1
ENSMUSG00000076463	Trbv3	3.69627	5.80205	4.16843	1.3919	0.163952	1
ENSMUSG00000071359	Tbpl1	3913.84	-0.29308	0.210666	-1.3912	0.164164	1
ENSMUSG00000022483	Col2a1	309.917	-2.47905	1.7829	-1.39046	0.164389	1
ENSMUSG00000023911	Flywch2	824.228	0.558475	0.401867	1.3897	0.164619	1
ENSMUSG00000081249	Gm11517	43.2625	-1.69235	1.21823	-1.38919	0.164776	1
ENSMUSG00000028427	Aqp7	5.41921	2.89848	2.08654	1.38914	0.164792	1
ENSMUSG00000040599	Mis12	2042.87	-0.522495	0.376347	-1.38833	0.165036	1
ENSMUSG00000045094	Arhgef37	174.942	2.0078	1.44632	1.38821	0.165072	1
ENSMUSG00000038943	Prc1	4018.86	-1.19555	0.861344	-1.38801	0.165135	1
ENSMUSG00000049775	Tmsb4x	274557	0.349239	0.251647	1.38782	0.165193	1
ENSMUSG00000054942	Miga1	1394.59	-1.08212	0.780129	-1.3871	0.165411	1
ENSMUSG00000036712	Cyld	276.254	-1.54507	1.11395	-1.38702	0.165436	1
ENSMUSG00000058392	Rrp1b	2141.26	0.565397	0.407689	1.38684	0.165492	1
ENSMUSG00000020778	Ten1	3315.99	0.234492	0.169276	1.38526	0.165972	1
ENSMUSG00000066058	Cldn19	2.26695	-2.74022	1.97835	-1.3851	0.16602	1
ENSMUSG00000083200	Gm15066	1.44155	2.16021	1.55995	1.38479	0.166115	1
ENSMUSG00000034297	Med13	2564.03	-0.720675	0.52044	-1.38474	0.166132	1
ENSMUSG00000037563	Rps16	8718.67	0.366176	0.26462	1.38378	0.166426	1
ENSMUSG00000022824	Muc13	5.76613	4.40987	3.1879	1.38331	0.166569	1
ENSMUSG00000001440	Kpnb1	4719.25	-0.613935	0.444104	-1.38241	0.166845	1
ENSMUSG00000028883	Sema3a	204.027	-1.88881	1.36643	-1.38229	0.166882	1
ENSMUSG00000071342	Lsmem1	23.2801	-4.15231	3.00433	-1.38211	0.166938	1
ENSMUSG00000023143	Nagpa	3499.28	0.639678	0.462978	1.38166	0.167077	1
ENSMUSG00000052909	Gm9894	223.321	0.45548	0.329906	1.38064	0.167391	1
ENSMUSG00000082724	Gm14416	21.4016	4.34009	3.14386	1.3805	0.167433	1
ENSMUSG00000061474	Mrps36	2176.21	0.429593	0.311196	1.38046	0.167446	1
ENSMUSG00000047215	Rpl9	15384.1	0.31618	0.229075	1.38025	0.167511	1
ENSMUSG00000031512	Tex29	2.93576	-5.75443	4.16919	-1.38023	0.167517	1
ENSMUSG00000073468	Sft2d1	7152.04	0.215598	0.156207	1.38021	0.167522	1
ENSMUSG00000095574	Trbv12-1	2.77977	5.75318	4.16857	1.38014	0.167545	1
ENSMUSG00000049971	Glt1d1	47.3063	2.5176	1.82419	1.38012	0.16755	1
ENSMUSG00000045246	Kcng4	29.9769	5.12006	3.71022	1.37999	0.16759	1
ENSMUSG00000039678	Tbc1d13	150.737	-1.79315	1.29963	-1.37973	0.167668	1
ENSMUSG00000081394	Gm13215	1.66696	2.23178	1.61766	1.37964	0.167699	1
ENSMUSG00000082575	Eef2-ps2	6.56042	-1.50275	1.08935	-1.37949	0.167743	1
ENSMUSG00000010122	Slc47a1	1570.42	2.89772	2.10082	1.37933	0.167792	1
ENSMUSG00000082145	Gm12312	1.62548	-3.04144	2.20549	-1.37903	0.167885	1
ENSMUSG00000021466	Ptch1	239.499	-2.01257	1.45943	-1.37901	0.167892	1
ENSMUSG00000026965	Anapc2	10260	-0.315823	0.229032	-1.37895	0.167911	1
ENSMUSG00000039178	Tbc1d19	2628.16	0.495955	0.359666	1.37893	0.167916	1
ENSMUSG00000035914	Cd276	3037.5	-0.612349	0.444097	-1.37886	0.167937	1
ENSMUSG00000074884	Serf2	25684.7	0.322839	0.234257	1.37814	0.16816	1
ENSMUSG00000037020	Wdr62	680.105	-1.62882	1.18235	-1.37762	0.168321	1
ENSMUSG00000073894	Rbmxl2	13.9661	-5.18535	3.76698	-1.37652	0.168659	1
ENSMUSG00000084927	Gm5724	2.7468	5.73758	4.16861	1.37638	0.168705	1
ENSMUSG00000037999	Arap2	3090.51	-0.627166	0.455758	-1.37609	0.168792	1
ENSMUSG00000033209	Ttc28	3792.61	-0.678135	0.492821	-1.37603	0.168814	1
ENSMUSG00000021241	Isca2	2275.21	0.397476	0.28888	1.37592	0.168846	1
ENSMUSG00000028280	Gabrr1	2.57652	-5.73545	4.16918	-1.37568	0.168921	1
ENSMUSG00000043410	Hfm1	156.912	-1.42143	1.03334	-1.37557	0.168956	1
ENSMUSG00000068396	Rpl34-ps1	5.34652	1.51616	1.1028	1.37482	0.169186	1
ENSMUSG00000078307	AI593442	468.406	-2.62409	1.90938	-1.37431	0.169344	1
ENSMUSG00000017969	Ptgis	189.453	-1.79468	1.3075	-1.37261	0.169873	1
ENSMUSG00000084140	Gm14000	1.45169	-2.86391	2.08669	-1.37246	0.169919	1
ENSMUSG00000031231	Cox7b	6371.51	0.520205	0.379083	1.37227	0.169978	1
ENSMUSG00000071230	Npw	6.85272	5.72032	4.16866	1.37222	0.169995	1
ENSMUSG00000054226	Tprkb	2191.5	-0.318905	0.23252	-1.37152	0.170214	1
ENSMUSG00000018585	Atox1	8227.81	0.399572	0.291344	1.37148	0.170227	1
ENSMUSG00000031862	Atp13a1	4824.13	-0.439756	0.320735	-1.37109	0.170348	1
ENSMUSG00000027530	Fabp12	2.91512	5.7084	4.16355	1.37104	0.170362	1
ENSMUSG00000030730	Atp2a1	11.5809	-4.62618	3.37509	-1.37068	0.170474	1
ENSMUSG00000024862	Klc2	663.444	-0.72957	0.532475	-1.37015	0.17064	1
ENSMUSG00000002459	Rgs20	2357.51	-0.604873	0.441727	-1.36933	0.170895	1
ENSMUSG00000086996	4933416E14Rik	13.4429	-5.7045	4.16928	-1.36822	0.171243	1
ENSMUSG00000066224	Arid3c	129.722	-2.2936	1.67641	-1.36816	0.171261	1
ENSMUSG00000027162	Lin7c	4991.37	-0.353658	0.258528	-1.36797	0.171322	1
ENSMUSG00000036955	Kifbp	9463.99	-0.258421	0.1891	-1.36659	0.171755	1
ENSMUSG00000024646	Cyb5a	9313.69	0.20756	0.151885	1.36656	0.171763	1
ENSMUSG00000063632	Sox11	8450.61	-0.549056	0.401854	-1.36631	0.171843	1
ENSMUSG00000081552	Gm12328	149.491	0.270598	0.19806	1.36624	0.171863	1
ENSMUSG00000029554	Mad1l1	3734.38	-0.386397	0.28309	-1.36493	0.172276	1
ENSMUSG00000054434	Tmem120b	1936.73	0.323843	0.237321	1.36458	0.172385	1
ENSMUSG00000069236	Gm7251	5.9781	1.26767	0.929166	1.36431	0.172471	1
ENSMUSG00000054074	Skida1	373.35	-1.47289	1.08024	-1.36348	0.172732	1
ENSMUSG00000029664	Tfpi2	33.6943	2.89821	2.12637	1.36298	0.172889	1
ENSMUSG00000047330	Kcne4	550.094	-2.13424	1.56608	-1.36279	0.172948	1
ENSMUSG00000081476	Itpa-ps1	53.6229	-2.00719	1.47305	-1.36261	0.173007	1
ENSMUSG00000029378	Areg	472.857	1.38355	1.01557	1.36233	0.173092	1
ENSMUSG00000029464	Gpn3	1817.22	-0.356725	0.262011	-1.36149	0.17336	1
ENSMUSG00000054136	Adm2	5.6265	5.67077	4.1688	1.36029	0.173739	1
ENSMUSG00000027883	Gpsm2	2818.71	-1.17059	0.860828	-1.35984	0.17388	1
ENSMUSG00000031565	Fgfr1	5006.65	-0.4838	0.356159	-1.35838	0.174343	1
ENSMUSG00000026819	Slc25a25	6886.04	-0.347026	0.255505	-1.3582	0.174401	1
ENSMUSG00000082199	Gm15763	4.27713	-4.24785	3.12778	-1.3581	0.174431	1
ENSMUSG00000040479	Dgkz	8933.51	0.292348	0.215271	1.35805	0.174448	1
ENSMUSG00000028841	Cnksr1	58.5368	4.44173	3.27188	1.35755	0.174607	1
ENSMUSG00000048234	Rnf149	3122.55	-0.459886	0.338816	-1.35733	0.174676	1
ENSMUSG00000030351	Tspan11	608.539	1.85731	1.36837	1.35731	0.174681	1
ENSMUSG00000037221	Mospd3	1693.61	0.418271	0.308236	1.35698	0.174786	1
ENSMUSG00000041754	Trem3	5.91031	-5.65432	4.16945	-1.35613	0.175057	1
ENSMUSG00000089782	Btf3-ps1	8.97709	-1.85998	1.37176	-1.35591	0.175129	1
ENSMUSG00000079410	Gm2897	143.621	1.63482	1.20578	1.35582	0.175158	1
ENSMUSG00000031446	Cul4a	3655.94	-0.418798	0.308947	-1.35557	0.175236	1
ENSMUSG00000050188	Lsm10	1695.84	0.439776	0.324506	1.35521	0.175349	1
ENSMUSG00000022100	Xpo7	2539.6	-0.361513	0.266899	-1.35449	0.175579	1
ENSMUSG00000083700	Gm2986	5.2149	4.81933	3.55815	1.35445	0.175594	1
ENSMUSG00000033596	Rfwd3	3192.16	-0.500414	0.36965	-1.35375	0.175816	1
ENSMUSG00000057219	Armc7	2408.7	-0.246623	0.182299	-1.35285	0.176103	1
ENSMUSG00000020072	Pbld2	74.6327	0.750702	0.554992	1.35264	0.176172	1
ENSMUSG00000022228	Zscan26	377.905	1.03435	0.765233	1.35168	0.176479	1
ENSMUSG00000057691	Zfp746	1464.28	-0.625027	0.462639	-1.35101	0.176694	1
ENSMUSG00000026385	Dbi	32604	0.43442	0.321559	1.35098	0.176702	1
ENSMUSG00000053841	Txlna	7161.22	-0.415146	0.307336	-1.35079	0.176763	1
ENSMUSG00000091363	Gm7701	2.50172	3.98939	2.95401	1.3505	0.176856	1
ENSMUSG00000020990	Cdkl1	2.544	5.62675	4.16893	1.34969	0.177116	1
ENSMUSG00000031876	Gm45711	7.81562	4.48623	3.32457	1.34942	0.177203	1
ENSMUSG00000090093	Gm14399	198.814	-1.51385	1.12245	-1.3487	0.177434	1
ENSMUSG00000029372	Ppbp	595.084	-2.03687	1.51059	-1.34839	0.177532	1
ENSMUSG00000038274	Fau	9766.15	0.315095	0.233694	1.34832	0.177555	1
ENSMUSG00000080829	Gm8545	0.875932	-2.16056	1.60259	-1.34817	0.177605	1
ENSMUSG00000095681	Gm8281	43.5745	-3.50245	2.59857	-1.34784	0.177711	1
ENSMUSG00000083906	Gm15186	19.3018	-2.7038	2.00696	-1.34721	0.177913	1
ENSMUSG00000036775	Decr2	1800.95	-0.465489	0.34562	-1.34682	0.178038	1
ENSMUSG00000071478	H2ac7	947.828	0.664277	0.493237	1.34677	0.178054	1
ENSMUSG00000083988	Rps10-ps4	3.3604	-5.61507	4.16958	-1.34667	0.178085	1
ENSMUSG00000032305	Fam219b	2502.07	0.361378	0.268739	1.34472	0.178717	1
ENSMUSG00000024608	Rps14	26251.6	0.307391	0.228659	1.34432	0.178845	1
ENSMUSG00000019579	Mydgf	5447.76	0.226291	0.168423	1.34359	0.179081	1
ENSMUSG00000055108	Phxr2	13.7604	3.78133	2.81464	1.34345	0.179125	1
ENSMUSG00000079435	Rpl36a	3092.96	0.381884	0.284261	1.34343	0.179133	1
ENSMUSG00000033409	Syce1l	2.49369	5.59815	4.16902	1.3428	0.179337	1
ENSMUSG00000048096	Lmod1	22.0633	4.01777	2.99223	1.34273	0.179358	1
ENSMUSG00000027790	Sis	47.1807	5.49421	4.0925	1.34251	0.179431	1
ENSMUSG00000051510	Mafg	10921.2	-0.323095	0.240679	-1.34243	0.179456	1
ENSMUSG00000061689	Dlgap4	8302	-0.42041	0.313336	-1.34172	0.179687	1
ENSMUSG00000075279	Mrpl23-ps1	3594.17	0.314701	0.234575	1.34158	0.179733	1
ENSMUSG00000031070	Mrgprf	4.44281	5.59256	4.16903	1.34145	0.179774	1
ENSMUSG00000019892	Lrriq1	109.683	-2.33269	1.73893	-1.34145	0.179774	1
ENSMUSG00000026434	Nucks1	3222.95	-0.63526	0.473562	-1.34145	0.179774	1
ENSMUSG00000078901	Gm14440	5.13336	-5.59292	4.16966	-1.34134	0.179811	1
ENSMUSG00000078747	Gm20878	123.239	1.50868	1.12509	1.34094	0.179939	1
ENSMUSG00000030551	Nr2f2	790.023	-1.01342	0.755819	-1.34082	0.179979	1
ENSMUSG00000033721	Vav3	379.756	1.46272	1.09097	1.34075	0.18	1
ENSMUSG00000050234	Gja4	218.022	-1.81045	1.35079	-1.3403	0.180149	1
ENSMUSG00000063821	Dusp29	3.28181	-5.58654	4.16824	-1.34027	0.180159	1
ENSMUSG00000033545	Znrf1	6106.79	-0.245614	0.183283	-1.34008	0.180219	1
ENSMUSG00000054545	Ugt1a6a	89.9272	3.70844	2.76741	1.34004	0.180233	1
ENSMUSG00000037601	Nme1	12149	0.40463	0.301986	1.3399	0.180279	1
ENSMUSG00000093798	Gm8355	29.3308	0.614261	0.45861	1.3394	0.180441	1
ENSMUSG00000025208	Mrpl43	4127.09	0.251435	0.187741	1.33927	0.180483	1
ENSMUSG00000046747	Gm9812	91.9314	1.01436	0.757658	1.33881	0.180634	1
ENSMUSG00000031552	Adam18	70.4555	2.36817	1.76904	1.33868	0.180676	1
ENSMUSG00000081751	Gm14251	4.38813	-4.43715	3.31574	-1.33821	0.180829	1
ENSMUSG00000020891	Alox8	19.6324	1.26016	0.942459	1.3371	0.181189	1
ENSMUSG00000082032	Gm12271	1.38857	3.02385	2.26308	1.33617	0.181495	1
ENSMUSG00000009941	Nxf2	13.6842	-5.50501	4.1206	-1.33597	0.181558	1
ENSMUSG00000047907	Tshz2	493.047	-1.34512	1.0072	-1.3355	0.181711	1
ENSMUSG00000041616	Nppa	38.3036	2.12737	1.59305	1.33541	0.181742	1
ENSMUSG00000028012	Rrh	2.4408	5.56746	4.16912	1.33541	0.181743	1
ENSMUSG00000096914	Galntl6	2.43038	5.56122	4.16913	1.3339	0.182236	1
ENSMUSG00000001016	Ilf2	5668.84	-0.401744	0.3012	-1.33381	0.182265	1
ENSMUSG00000034109	Golim4	2151.27	-0.666682	0.500003	-1.33336	0.182415	1
ENSMUSG00000044465	Fhip1b	3174.29	-0.337939	0.253492	-1.33314	0.182487	1
ENSMUSG00000020463	Ppp4r3b	3832.61	-0.519367	0.389639	-1.33294	0.18255	1
ENSMUSG00000031367	Ap1s2	2848.65	-0.332461	0.249442	-1.33282	0.182591	1
ENSMUSG00000021228	Acot3	83.7731	-3.45626	2.5935	-1.33266	0.182644	1
ENSMUSG00000059003	Grin2a	149.253	-2.84869	2.13791	-1.33246	0.182709	1
ENSMUSG00000041544	Disp3	2179.25	-0.76503	0.574242	-1.33224	0.18278	1
ENSMUSG00000031373	Car5b	85.0612	1.58125	1.18706	1.33207	0.182836	1
ENSMUSG00000042312	S100a13	2497.22	0.310465	0.233168	1.33151	0.183022	1
ENSMUSG00000002847	Pla1a	50.9584	2.7917	2.09722	1.33115	0.183141	1
ENSMUSG00000024219	Anks1	989.894	0.780066	0.586091	1.33096	0.183201	1
ENSMUSG00000021102	Glrx5	3123.42	0.293449	0.2205	1.33084	0.183243	1
ENSMUSG00000072980	Oip5	156.07	-2.03102	1.52614	-1.33083	0.183246	1
ENSMUSG00000092193	Cd9-ps	1.94582	2.62269	1.97301	1.32928	0.183755	1
ENSMUSG00000026972	Arrdc1	1949.19	0.555956	0.41828	1.32915	0.183799	1
ENSMUSG00000014602	Kif1a	13749.4	-0.504105	0.379274	-1.32913	0.183804	1
ENSMUSG00000079478	Znrd2	3868.4	0.462602	0.348065	1.32907	0.183826	1
ENSMUSG00000068101	Cenpm	2414.78	0.94721	0.712802	1.32885	0.183896	1
ENSMUSG00000082938	Gm2810	6.57666	-5.53899	4.16985	-1.32834	0.184065	1
ENSMUSG00000051451	Crebzf	2455.48	-0.425012	0.320213	-1.32728	0.184417	1
ENSMUSG00000061684	Rpl21-ps8	16.2907	1.59566	1.20247	1.32699	0.184513	1
ENSMUSG00000023046	Igfbp6	1986.93	1.89941	1.43148	1.32689	0.184547	1
ENSMUSG00000023846	None	1386.53	-0.462804	0.349232	-1.32521	0.185103	1
ENSMUSG00000041697	Cox6a1	24467.5	0.341176	0.257518	1.32486	0.185218	1
ENSMUSG00000020974	Pole2	529.284	-1.95204	1.47379	-1.3245	0.185336	1
ENSMUSG00000050608	Micos10	10078.9	0.273995	0.206869	1.32449	0.185341	1
ENSMUSG00000069515	Lyz1	5.21915	-2.52711	1.90817	-1.32436	0.185383	1
ENSMUSG00000022033	Pbk	5666.06	1.28738	0.972174	1.32423	0.185427	1
ENSMUSG00000006134	Crkl	4513.72	-0.523342	0.395301	-1.32391	0.185533	1
ENSMUSG00000025433	Crisp3	3.72207	5.51777	4.16927	1.32344	0.18569	1
ENSMUSG00000079711	Smok4a	3.44503	-5.51757	4.17004	-1.32315	0.185787	1
ENSMUSG00000041911	Dlx1	1907.61	-2.5093	1.89766	-1.32231	0.186064	1
ENSMUSG00000000568	Hnrnpd	13015	-0.248052	0.187675	-1.32171	0.186264	1
ENSMUSG00000025027	Xpnpep1	3785.72	-0.426179	0.322462	-1.32164	0.186288	1
ENSMUSG00000048402	Gli2	117.315	2.38859	1.8076	1.32142	0.186362	1
ENSMUSG00000073664	Nbeal1	823.525	1.4072	1.066	1.32007	0.186811	1
ENSMUSG00000031065	Cdk16	11284.1	-0.409119	0.309924	-1.32006	0.186814	1
ENSMUSG00000042102	Dmgdh	38.346	2.33259	1.76715	1.31997	0.186845	1
ENSMUSG00000025184	R3hcc1l	3022.28	-0.724144	0.548633	-1.3199	0.186867	1
ENSMUSG00000059150	Rpl26-ps4	3.47928	-3.27322	2.4804	-1.31963	0.186957	1
ENSMUSG00000031167	Rbm3	16750.7	0.269761	0.204633	1.31827	0.187415	1
ENSMUSG00000024011	Pi16	72.0206	2.87079	2.17772	1.31826	0.187418	1
ENSMUSG00000022663	Atg3	7042.05	-0.199058	0.151069	-1.31766	0.187616	1
ENSMUSG00000034773	Hrob	539.042	1.60914	1.22184	1.31698	0.187845	1
ENSMUSG00000093910	Zfp853	3.73063	-5.49006	4.17003	-1.31655	0.187989	1
ENSMUSG00000000740	Rpl13	58607.5	0.305624	0.232175	1.31635	0.188055	1
ENSMUSG00000043991	Pura	2250.99	-0.268741	0.204177	-1.31621	0.188102	1
ENSMUSG00000040904	Gm21988	2046.37	0.350151	0.266083	1.31595	0.188192	1
ENSMUSG00000036264	Fstl4	94.3704	-2.4119	1.83463	-1.31465	0.188627	1
ENSMUSG00000032864	Rag2	2.15995	-5.47884	4.17019	-1.31381	0.18891	1
ENSMUSG00000036208	Nepro	709.609	1.05936	0.806384	1.31371	0.188943	1
ENSMUSG00000034354	Mtmr3	6540.5	-0.636648	0.484727	-1.31342	0.189043	1
ENSMUSG00000096014	Sox1	729.362	-1.1482	0.874579	-1.31286	0.189231	1
ENSMUSG00000054309	Cpsf3	6007.43	0.290338	0.221206	1.31253	0.189343	1
ENSMUSG00000053684	Kics2	165.445	-1.02558	0.781504	-1.31232	0.189412	1
ENSMUSG00000094574	Gm15027	4.21825	5.33433	4.06677	1.31169	0.189626	1
ENSMUSG00000018537	Pcgf2	148.461	1.07936	0.822908	1.31165	0.189639	1
ENSMUSG00000032259	Drd2	102.224	2.1971	1.67542	1.31137	0.189731	1
ENSMUSG00000051678	Pcdhb6	149.153	-2.33031	1.77732	-1.31114	0.189812	1
ENSMUSG00000024560	Cxxc1	5086.11	-0.326072	0.248753	-1.31083	0.189916	1
ENSMUSG00000059279	Olfr224	2.13778	-5.46608	4.17013	-1.31077	0.189935	1
ENSMUSG00000059237	Ppp1r2-ps4	3.57446	3.63067	2.77323	1.30919	0.190471	1
ENSMUSG00000030816	Rnf40	2833.43	-0.423681	0.323755	-1.30865	0.190654	1
ENSMUSG00000078815	Cacng6	2.25584	5.45516	4.16959	1.30832	0.190765	1
ENSMUSG00000002602	Axl	5313.49	0.711834	0.544137	1.30819	0.190809	1
ENSMUSG00000068240	Gm11808	14579.2	0.311659	0.238246	1.30814	0.190827	1
ENSMUSG00000099034	2810039B14Rik	419.022	-1.41169	1.07969	-1.30749	0.191047	1
ENSMUSG00000036197	Gxylt1	1434.95	-0.574543	0.439427	-1.30748	0.191049	1
ENSMUSG00000028189	Ctbs	386.216	1.15891	0.886432	1.30739	0.191079	1
ENSMUSG00000084137	Gm9085	15.3568	3.97892	3.04367	1.30728	0.191119	1
ENSMUSG00000026200	Glb1l	527.376	1.40043	1.07143	1.30707	0.19119	1
ENSMUSG00000060878	Olfr1420	3.04257	-5.16659	3.95403	-1.30666	0.191327	1
ENSMUSG00000040331	Nsmce4a	6950.46	0.394253	0.30176	1.30651	0.191379	1
ENSMUSG00000003458	Ncstn	7785.99	-0.365854	0.280034	-1.30646	0.191395	1
ENSMUSG00000060938	Rpl26	12486.3	0.382241	0.292595	1.30638	0.191424	1
ENSMUSG00000020817	Rabep1	3934.79	-0.310691	0.237888	-1.30604	0.19154	1
ENSMUSG00000027720	Il2	2.68839	1.88209	1.44215	1.30506	0.191871	1
ENSMUSG00000071229	Timm8a2	2.23622	5.44016	4.16953	1.30474	0.191982	1
ENSMUSG00000042208	Sanbr	2140.87	-0.510322	0.391201	-1.3045	0.192063	1
ENSMUSG00000040121	Rep15	130.188	0.638749	0.489864	1.30393	0.192257	1
ENSMUSG00000028161	Ppp3ca	5997.01	-0.398843	0.306009	-1.30337	0.192448	1
ENSMUSG00000051354	Samd3	110.278	-2.18009	1.67279	-1.30327	0.192483	1
ENSMUSG00000020326	Ccng1	2790.14	-0.352126	0.270486	-1.30183	0.192976	1
ENSMUSG00000020690	Efcab3	2.21571	5.42753	4.16958	1.3017	0.193019	1
ENSMUSG00000081048	Gm11760	1.35768	2.85939	2.19674	1.30165	0.193036	1
ENSMUSG00000033826	Dnah8	4.20865	-5.42464	4.16867	-1.30129	0.19316	1
ENSMUSG00000002661	Alkbh7	1902.95	0.411695	0.316381	1.30127	0.193168	1
ENSMUSG00000024998	Plce1	258.633	-2.08292	1.60083	-1.30115	0.193208	1
ENSMUSG00000038155	Gstp2	219.049	1.16542	0.895739	1.30108	0.193232	1
ENSMUSG00000039956	Mrap	83.6908	3.27404	2.5167	1.30093	0.193283	1
ENSMUSG00000080078	Gm15583	9.96921	5.37515	4.1328	1.30061	0.193392	1
ENSMUSG00000002625	Akap8l	4259.45	0.251367	0.19327	1.3006	0.193395	1
ENSMUSG00000041881	Ndufa7	8751.07	0.339806	0.261269	1.3006	0.193396	1
ENSMUSG00000000194	Gpr107	3467.69	-0.52648	0.404822	-1.30052	0.193422	1
ENSMUSG00000047977	Synb	18.3879	0.674109	0.518498	1.30012	0.19356	1
ENSMUSG00000002129	Sf3a1	6381.94	-0.355406	0.273378	-1.30005	0.193583	1
ENSMUSG00000033762	Recql4	322.225	2.09399	1.61086	1.29993	0.193626	1
ENSMUSG00000081729	Hspa9-ps1	0.729797	2.89238	2.2254	1.29971	0.193699	1
ENSMUSG00000068154	Insm1	1068.32	0.606358	0.466586	1.29956	0.193751	1
ENSMUSG00000096607	7530416G11Rik	4.9456	-5.41882	4.17031	-1.29938	0.193813	1
ENSMUSG00000058966	Tlcd3b	168.078	-1.16214	0.895374	-1.29793	0.194311	1
ENSMUSG00000029014	Dnajc2	3502.17	0.353447	0.27239	1.29758	0.194433	1
ENSMUSG00000081161	Gm12783	2.11247	3.08087	2.37485	1.29729	0.194533	1
ENSMUSG00000002342	Tmem161a	3557.48	-0.478339	0.368838	-1.29688	0.194672	1
ENSMUSG00000031370	Zrsr2	3237.9	0.231228	0.17831	1.29678	0.194707	1
ENSMUSG00000022353	Mtss1	3445.8	-0.410025	0.316211	-1.29668	0.194742	1
ENSMUSG00000015575	Atp6v0e	13062	0.276173	0.213056	1.29625	0.19489	1
ENSMUSG00000025404	R3hdm2	3309.99	-0.432558	0.333771	-1.29597	0.194984	1
ENSMUSG00000063334	Krr1	3012.96	-0.414968	0.320197	-1.29597	0.194984	1
ENSMUSG00000024905	Tesmin	50.3268	2.38535	1.84199	1.29499	0.195324	1
ENSMUSG00000041977	Arhgef11	2003.52	-0.994708	0.768185	-1.29488	0.195362	1
ENSMUSG00000091083	Gm4535	7.22711	-3.69077	2.85105	-1.29453	0.195482	1
ENSMUSG00000091117	Gm9064	2.03963	-5.39855	4.17039	-1.2945	0.195494	1
ENSMUSG00000030802	Bckdk	6469.48	0.355592	0.274811	1.29395	0.195683	1
ENSMUSG00000022462	Slc38a2	15551.8	-0.584799	0.451958	-1.29392	0.195692	1
ENSMUSG00000040028	Elavl1	3031.62	-0.766551	0.592426	-1.29392	0.195694	1
ENSMUSG00000031198	Fundc2	1660.28	0.945681	0.730921	1.29382	0.195727	1
ENSMUSG00000083364	Llph-ps2	899.273	0.451421	0.349021	1.29339	0.195876	1
ENSMUSG00000005232	G6pc2	2.03059	-5.39231	4.17042	-1.29299	0.196015	1
ENSMUSG00000034206	Polq	441.894	-1.6144	1.24881	-1.29276	0.196095	1
ENSMUSG00000028901	Gmeb1	834.71	0.661915	0.512039	1.2927	0.196114	1
ENSMUSG00000027832	Ptx3	3699.31	0.648025	0.501482	1.29222	0.196281	1
ENSMUSG00000036790	Slitrk2	168.047	-1.234	0.955278	-1.29177	0.196437	1
ENSMUSG00000070298	Trcg1	2.26512	-5.38623	4.17044	-1.29152	0.196522	1
ENSMUSG00000026491	Ahctf1	2258.93	-0.741086	0.573856	-1.29142	0.19656	1
ENSMUSG00000028792	Ak2	5586.76	-0.268139	0.207646	-1.29133	0.196589	1
ENSMUSG00000026705	Klhl20	898.791	-0.644464	0.499151	-1.29112	0.196662	1
ENSMUSG00000046388	Gm9806	55.4075	-0.61467	0.47644	-1.29013	0.197006	1
ENSMUSG00000045519	Zfp560	1290.38	0.497771	0.386019	1.2895	0.197225	1
ENSMUSG00000029098	Acox3	2099.45	-0.669835	0.519545	-1.28927	0.197304	1
ENSMUSG00000072972	Adam4	47.7438	3.68643	2.85994	1.28899	0.197402	1
ENSMUSG00000033186	Mzt1	3307.45	-0.347019	0.269228	-1.28894	0.197419	1
ENSMUSG00000026205	Slc23a3	5.85911	5.34604	4.14793	1.28884	0.197452	1
ENSMUSG00000022008	Gpalpp1	1260.43	-0.842754	0.653902	-1.28881	0.197465	1
ENSMUSG00000021113	Snapc1	2234.09	-0.413622	0.320981	-1.28862	0.197531	1
ENSMUSG00000022186	Oxct1	11352.6	-0.231193	0.17945	-1.28834	0.197627	1
ENSMUSG00000026600	Soat1	1836.84	0.657761	0.510574	1.28828	0.197649	1
ENSMUSG00000008668	Rps18	15558.7	0.264877	0.205782	1.28718	0.198033	1
ENSMUSG00000024073	Birc6	2570.04	-0.760311	0.590702	-1.28713	0.198048	1
ENSMUSG00000059208	Hnrnpm	18025.6	-0.218533	0.169788	-1.28709	0.198063	1
ENSMUSG00000071654	Uqcc3	1818.6	0.357204	0.277586	1.28682	0.198156	1
ENSMUSG00000033423	Eri3	10760	0.287345	0.223389	1.2863	0.19834	1
ENSMUSG00000032624	Eml4	2918.09	-0.610537	0.474716	-1.28611	0.198405	1
ENSMUSG00000083539	Gm12466	0.833547	-3.07544	2.39227	-1.28557	0.198592	1
ENSMUSG00000019961	Tmpo	8761.25	-0.455513	0.35456	-1.28473	0.198888	1
ENSMUSG00000048578	Mlec	9110.4	-0.318426	0.248265	-1.2826	0.199631	1
ENSMUSG00000025936	Gm4956	2.0954	5.34752	4.16986	1.28242	0.199695	1
ENSMUSG00000009927	Rps25	2281.3	0.35498	0.276947	1.28176	0.199927	1
ENSMUSG00000026626	Ppp2r5a	5330.6	-0.250151	0.195217	-1.2814	0.200052	1
ENSMUSG00000062353	Gm15772	6.57515	1.64698	1.28572	1.28098	0.2002	1
ENSMUSG00000059070	Rpl18	17540.1	0.288022	0.22491	1.28061	0.200332	1
ENSMUSG00000054199	Gon4l	1455.77	-0.845278	0.660804	-1.27917	0.200839	1
ENSMUSG00000062590	Armc9	1561.27	-0.659294	0.515755	-1.27831	0.20114	1
ENSMUSG00000031595	Pdgfrl	121.941	2.5732	2.01343	1.27802	0.201244	1
ENSMUSG00000037499	Nenf	3582.7	0.383156	0.299965	1.27733	0.201484	1
ENSMUSG00000024955	Esrra	1158.73	-0.515634	0.403695	-1.27728	0.201502	1
ENSMUSG00000025809	Itgb1	14483.5	-0.349208	0.273426	-1.27716	0.201547	1
ENSMUSG00000024826	Dpf2	7073.85	0.15912	0.124599	1.27706	0.20158	1
ENSMUSG00000092035	Peg10	181.627	-0.666984	0.522427	-1.2767	0.201707	1
ENSMUSG00000013089	Etv5	4299.18	-0.296933	0.232607	-1.27655	0.201762	1
ENSMUSG00000021096	Ppm1a	708.286	-0.831615	0.651497	-1.27647	0.20179	1
ENSMUSG00000038801	Scgb1c1	2.05894	5.32171	4.16996	1.2762	0.201884	1
ENSMUSG00000079071	Slc28a2b	2.09378	5.3217	4.16996	1.2762	0.201885	1
ENSMUSG00000070692	Rps12-ps10	2.27865	-1.67226	1.31045	-1.27609	0.201922	1
ENSMUSG00000028702	Rad54l	1398.61	0.98013	0.768421	1.27551	0.202128	1
ENSMUSG00000026354	Lct	42.2932	-3.03897	2.38403	-1.27472	0.202407	1
ENSMUSG00000039253	Fn3krp	48.7385	-0.910983	0.714897	-1.27429	0.202562	1
ENSMUSG00000061950	Ppp4r1	6244.23	-0.469451	0.368422	-1.27422	0.202585	1
ENSMUSG00000036452	Arhgap26	513.138	-1.34829	1.05822	-1.27412	0.202621	1
ENSMUSG00000024134	Six2	170.77	-2.69243	2.11324	-1.27408	0.202636	1
ENSMUSG00000058013	Septin11	4913.72	-0.563124	0.441999	-1.27404	0.202649	1
ENSMUSG00000057173	Rfx8	39.5961	4.26582	3.34857	1.27392	0.20269	1
ENSMUSG00000028750	Pla2g2c	7.88771	4.65204	3.65237	1.2737	0.202768	1
ENSMUSG00000001472	Tcf25	12715.5	-0.151095	0.118713	-1.27278	0.203096	1
ENSMUSG00000006418	Rnf114	11986.8	-0.179959	0.141394	-1.27275	0.203108	1
ENSMUSG00000035390	Brsk1	110.463	-1.27637	1.00327	-1.27221	0.203297	1
ENSMUSG00000036257	Pnpla8	4965.58	-0.40838	0.321005	-1.27219	0.203305	1
ENSMUSG00000074576	Mocs3	1076.29	0.525086	0.412887	1.27174	0.203465	1
ENSMUSG00000080845	Gm9115	3.17894	1.71764	1.35081	1.27156	0.203529	1
ENSMUSG00000031938	4931406C07Rik	443.767	1.04054	0.818855	1.27072	0.203827	1
ENSMUSG00000025439	Clns1a	8407.36	0.306195	0.241005	1.27049	0.203911	1
ENSMUSG00000025733	Rhot2	1454.61	-0.774105	0.609387	-1.2703	0.203977	1
ENSMUSG00000052135	Foxo6	6752.12	-0.518309	0.408166	-1.26985	0.204139	1
ENSMUSG00000009293	Ube2g2	11689.5	-0.261186	0.205716	-1.26964	0.204212	1
ENSMUSG00000018986	Slfn3	89.058	-3.60235	2.83744	-1.26958	0.204234	1
ENSMUSG00000040536	Necab1	121.528	-1.45507	1.1462	-1.26947	0.204272	1
ENSMUSG00000035878	Hykk	166.264	-1.88483	1.48618	-1.26824	0.204712	1
ENSMUSG00000022682	Rrn3	4587.6	-0.373065	0.294198	-1.26808	0.204771	1
ENSMUSG00000032840	Spring1	3861.87	0.51795	0.40876	1.26712	0.205111	1
ENSMUSG00000040044	Orc3	3602	-0.388825	0.307204	-1.26569	0.205625	1
ENSMUSG00000073405	H2-T-ps	50.0095	-1.879	1.48481	-1.26548	0.205698	1
ENSMUSG00000081488	Gm15368	1.99576	5.27655	4.17013	1.26532	0.205756	1
ENSMUSG00000096458	Moap1	1408.24	0.417522	0.330053	1.26502	0.205865	1
ENSMUSG00000079614	Seh1l	3873.76	-0.423645	0.334972	-1.26472	0.205972	1
ENSMUSG00000071102	Gm10313	1.91775	1.64689	1.30228	1.26462	0.206008	1
ENSMUSG00000005069	Pex5	4994.82	-0.397501	0.314352	-1.26451	0.206047	1
ENSMUSG00000024400	Wdr33	3546.39	0.335446	0.265345	1.26419	0.206163	1
ENSMUSG00000027937	Jtb	6663.82	0.354958	0.280928	1.26352	0.206402	1
ENSMUSG00000003161	Sri	6653.28	0.235855	0.186712	1.2632	0.206516	1
ENSMUSG00000052353	Cemip	60.3675	-2.6349	2.08606	-1.2631	0.206554	1
ENSMUSG00000069114	Zbtb10	624.238	-1.17372	0.929453	-1.26281	0.206657	1
ENSMUSG00000099115	Gm17190	11.9709	-2.83681	2.24779	-1.26205	0.206932	1
ENSMUSG00000037475	Thoc2	2785.58	-0.443488	0.351464	-1.26183	0.20701	1
ENSMUSG00000026775	Yme1l1	3040.38	-0.375983	0.298043	-1.26151	0.207126	1
ENSMUSG00000042489	Clspn	409.966	-1.75556	1.39195	-1.26122	0.20723	1
ENSMUSG00000024197	Plin3	5641.15	-0.401993	0.318733	-1.26122	0.20723	1
ENSMUSG00000022184	Fbxo4	2084.23	-0.320889	0.254438	-1.26117	0.207249	1
ENSMUSG00000056777	Rpl21-ps13	6.14217	-2.52965	2.00598	-1.26105	0.20729	1
ENSMUSG00000034795	Ccdc122	341.478	0.914846	0.725912	1.26027	0.207571	1
ENSMUSG00000031925	Maml2	633.592	1.12144	0.889898	1.26019	0.2076	1
ENSMUSG00000036112	Metap2	9507.06	0.146981	0.11664	1.26012	0.207625	1
ENSMUSG00000044042	Fmn1	1893.72	-0.530636	0.421114	-1.26008	0.207641	1
ENSMUSG00000030216	Wbp11	5501.83	-0.291111	0.231048	-1.25996	0.207685	1
ENSMUSG00000030720	Cln3	4850.4	0.432259	0.343167	1.25962	0.207808	1
ENSMUSG00000027329	Spef1	601.998	0.508303	0.403608	1.2594	0.207887	1
ENSMUSG00000002477	Snrpd1	6864.07	0.342662	0.2722	1.25886	0.20808	1
ENSMUSG00000018820	Zfyve27	5136.33	-0.382497	0.303867	-1.25876	0.208115	1
ENSMUSG00000034640	Tiparp	9269.79	0.241511	0.191907	1.25848	0.208218	1
ENSMUSG00000075227	Znhit2	2258.69	-0.274873	0.21847	-1.25817	0.208329	1
ENSMUSG00000021835	Bmp4	285.378	-1.49997	1.19279	-1.25753	0.208561	1
ENSMUSG00000036565	Ttyh3	2250.99	-0.449075	0.357152	-1.25737	0.208618	1
ENSMUSG00000022174	Dad1	14739.7	0.226613	0.180327	1.25667	0.208872	1
ENSMUSG00000030539	Sema4b	430.142	-1.07066	0.852238	-1.25629	0.209012	1
ENSMUSG00000074874	Ctla2b	625.862	1.04596	0.832905	1.25579	0.209191	1
ENSMUSG00000047675	Rps8	10256.6	0.426598	0.339878	1.25515	0.209424	1
ENSMUSG00000030726	Pold3	2763.82	0.567571	0.452409	1.25455	0.209641	1
ENSMUSG00000033987	Dnah17	79.7842	-1.70124	1.35651	-1.25413	0.209794	1
ENSMUSG00000021054	Sgpp1	2971.1	-0.561353	0.447605	-1.25413	0.209796	1
ENSMUSG00000078134	Srsf3-ps	18.8769	-0.588973	0.469681	-1.25398	0.209848	1
ENSMUSG00000061242	Gm9104	7.34446	2.02422	1.61431	1.25392	0.20987	1
ENSMUSG00000028403	Zdhhc21	601.172	1.08171	0.862769	1.25377	0.209925	1
ENSMUSG00000031258	Xkrx	5.0043	5.22742	4.17032	1.25348	0.21003	1
ENSMUSG00000041716	Gm20604	1564.43	0.352865	0.28166	1.2528	0.210277	1
ENSMUSG00000084013	Gm14270	3.00649	1.75961	1.40463	1.25272	0.210307	1
ENSMUSG00000026509	Capn2	12466.8	-0.277595	0.221617	-1.25259	0.210355	1
ENSMUSG00000001173	Ocrl	1270.69	0.729599	0.58273	1.25204	0.210557	1
ENSMUSG00000022565	Plec	6149.87	-0.61463	0.490919	-1.252	0.21057	1
ENSMUSG00000037994	Slc9b2	745.494	2.04258	1.6318	1.25174	0.210666	1
ENSMUSG00000034987	Hrh2	107.28	-1.22903	0.981944	-1.25163	0.210705	1
ENSMUSG00000027395	Polr1b	1618.23	-0.637802	0.509621	-1.25152	0.210744	1
ENSMUSG00000083754	Gm7803	3.08491	1.34812	1.07732	1.25137	0.2108	1
ENSMUSG00000081416	Gm14383	0.715576	2.92363	2.33656	1.25125	0.210843	1
ENSMUSG00000081485	Gm12338	558.657	0.717763	0.573739	1.25103	0.210925	1
ENSMUSG00000032343	Impg1	1.80215	-5.21538	4.17118	-1.25034	0.211176	1
ENSMUSG00000044156	Hepacam2	14.0541	-5.21137	4.1712	-1.24937	0.21153	1
ENSMUSG00000090843	Heatr4	3.82501	4.47722	3.58409	1.24919	0.211594	1
ENSMUSG00000029920	Smarcad1	1078.39	-0.929603	0.744272	-1.24901	0.211662	1
ENSMUSG00000050368	Hoxd10	1.90319	5.20842	4.1704	1.2489	0.211701	1
ENSMUSG00000030432	Rpl28	3916.79	0.311531	0.249447	1.24889	0.211707	1
ENSMUSG00000021758	Ddx4	16.4986	-5.18436	4.15537	-1.24763	0.212167	1
ENSMUSG00000019909	Fam162b	1.89594	5.20279	4.17042	1.24755	0.212198	1
ENSMUSG00000031955	Bcar1	3953.47	-0.301864	0.242042	-1.24715	0.212342	1
ENSMUSG00000068877	Selenbp2	5.18249	-2.33061	1.86893	-1.24703	0.212388	1
ENSMUSG00000093548	Gm6407	1.1533	-2.65961	2.13305	-1.24686	0.21245	1
ENSMUSG00000070343	Gm10288	2379.08	0.394377	0.31632	1.24677	0.212482	1
ENSMUSG00000039983	Ccdc32	1594.52	-0.420738	0.337673	-1.24599	0.212768	1
ENSMUSG00000027671	Actl6a	5150.51	0.490575	0.393745	1.24592	0.212794	1
ENSMUSG00000058173	Smco4	68.5399	2.27569	1.82679	1.24573	0.212862	1
ENSMUSG00000040554	Aipl1	8.85374	5.19339	4.17047	1.24528	0.21303	1
ENSMUSG00000082605	Gm16148	1.94498	5.1909	4.17047	1.24468	0.213249	1
ENSMUSG00000022620	Arsa	2157.84	0.473637	0.380541	1.24464	0.213263	1
ENSMUSG00000020235	Fzr1	9310.17	-0.40149	0.322608	-1.24451	0.213311	1
ENSMUSG00000002908	Kcnn1	20.6136	-1.86387	1.4978	-1.24441	0.213349	1
ENSMUSG00000072675	None	187.52	1.4899	1.19777	1.24389	0.21354	1
ENSMUSG00000003233	Dvl3	3624.84	-0.35598	0.286244	-1.24362	0.213638	1
ENSMUSG00000081739	Mdm4-ps	8.73089	1.05913	0.851706	1.24353	0.213671	1
ENSMUSG00000052997	Uba2	8638.39	-0.37007	0.297693	-1.24313	0.213821	1
ENSMUSG00000001909	Trmt1	2894.53	0.804897	0.647754	1.2426	0.214016	1
ENSMUSG00000026676	Ccdc3	91.5639	-3.01339	2.42693	-1.24165	0.214367	1
ENSMUSG00000082127	Gm13577	16.0489	-4.08793	3.29256	-1.24157	0.214396	1
ENSMUSG00000024384	Iws1	653.214	1.06219	0.856064	1.24078	0.214687	1
ENSMUSG00000026880	Stom	2730.14	0.583081	0.470227	1.24	0.214976	1
ENSMUSG00000053291	Rab4b	5410.56	0.246375	0.198706	1.2399	0.215014	1
ENSMUSG00000072324	Gm8420	1.49179	2.39324	1.93025	1.23986	0.215028	1
ENSMUSG00000030682	Cdipt	337.598	0.554622	0.447588	1.23914	0.215295	1
ENSMUSG00000025538	Sumf2	960.518	0.514372	0.415182	1.23891	0.21538	1
ENSMUSG00000032097	Ddx6	1953.66	0.715926	0.578165	1.23827	0.215615	1
ENSMUSG00000034453	Polr3b	1502.77	0.595311	0.480864	1.238	0.215714	1
ENSMUSG00000017831	Rab5a	7535.1	-0.243989	0.197091	-1.23795	0.215734	1
ENSMUSG00000020841	Cpd	8071.71	-0.682984	0.551915	-1.23748	0.215909	1
ENSMUSG00000029082	Bst1	31.2355	-3.04599	2.46149	-1.23746	0.215917	1
ENSMUSG00000032612	Usp4	8314.99	-0.314827	0.254452	-1.23728	0.215984	1
ENSMUSG00000020740	Gga3	2292.27	-0.831005	0.671929	-1.23675	0.216181	1
ENSMUSG00000016018	Mtrex	4360.7	-0.778321	0.629369	-1.23667	0.21621	1
ENSMUSG00000019362	D8Ertd738e	8843.41	0.255643	0.206742	1.23654	0.21626	1
ENSMUSG00000035759	Bbs10	122.993	2.71027	2.1925	1.23615	0.216402	1
ENSMUSG00000013663	Pten	4659.4	-0.43493	0.351947	-1.23578	0.216539	1
ENSMUSG00000092029	Gm9027	22.9465	1.46865	1.18909	1.23511	0.216791	1
ENSMUSG00000060126	Tpt1	22866.2	0.258696	0.209495	1.23486	0.216884	1
ENSMUSG00000083876	Gm11439	1.71944	-5.15036	4.17148	-1.23466	0.216957	1
ENSMUSG00000083049	Gm14822	1.71642	-5.14968	4.17148	-1.23449	0.217019	1
ENSMUSG00000082964	Rpl13-ps5	2.61885	5.14274	4.16894	1.23358	0.217358	1
ENSMUSG00000028049	Scamp3	5501.03	-0.324592	0.263136	-1.23355	0.21737	1
ENSMUSG00000037437	Adam32	16.5443	-3.12427	2.53281	-1.23352	0.217382	1
ENSMUSG00000079168	Cd209g	860.229	1.81864	1.47498	1.23299	0.217579	1
ENSMUSG00000052783	Grk4	230.59	-1.43173	1.16126	-1.23291	0.217609	1
ENSMUSG00000093485	Gm20708	29.5156	2.24433	1.82065	1.2327	0.217686	1
ENSMUSG00000026226	Spata3	37.2453	2.43841	1.97867	1.23235	0.21782	1
ENSMUSG00000084129	Hmgb1-ps1	6.70465	1.35699	1.10164	1.2318	0.218025	1
ENSMUSG00000045503	Sys1	7605.53	0.205079	0.166545	1.23137	0.218184	1
ENSMUSG00000020096	Tbata	132.332	-1.21237	0.984849	-1.23102	0.218315	1
ENSMUSG00000037993	Dhx38	5035.16	-0.342282	0.278209	-1.23031	0.218583	1
ENSMUSG00000030583	Sipa1l3	1197.42	0.917245	0.745631	1.23016	0.218637	1
ENSMUSG00000030061	Uba3	2674.76	0.207333	0.16855	1.2301	0.21866	1
ENSMUSG00000054256	Msi1	154.668	-0.977682	0.794947	-1.22987	0.218746	1
ENSMUSG00000029009	Mthfr	1234.4	1.10847	0.901359	1.22978	0.218781	1
ENSMUSG00000038172	Ttc39b	1364.07	0.875251	0.712171	1.22899	0.219075	1
ENSMUSG00000040767	Snrnp25	2232.46	0.440265	0.35826	1.2289	0.219111	1
ENSMUSG00000020185	E2f7	807.794	-1.22225	0.99486	-1.22856	0.219235	1
ENSMUSG00000006270	Vax1	14.1965	-3.66769	2.98573	-1.22841	0.219295	1
ENSMUSG00000037236	Matr3	1134.83	0.543983	0.442867	1.22832	0.219326	1
ENSMUSG00000036992	Nxt1	2347.99	0.341504	0.278109	1.22795	0.219466	1
ENSMUSG00000060034	Ctf2	12.5845	4.97541	4.05403	1.22727	0.219719	1
ENSMUSG00000079003	Samd1	167.375	-0.658266	0.536465	-1.22704	0.219806	1
ENSMUSG00000082190	Gm13641	0.872127	-3.44171	2.80603	-1.22654	0.219996	1
ENSMUSG00000036114	Rpp25l	2811.66	0.229558	0.187177	1.22643	0.220038	1
ENSMUSG00000038782	1700028J19Rik	1.67542	-5.11533	4.17165	-1.22621	0.220118	1
ENSMUSG00000020228	Helb	436.916	1.81776	1.48278	1.22591	0.220232	1
ENSMUSG00000029101	Rgs12	4376.44	0.494958	0.403749	1.22591	0.220234	1
ENSMUSG00000079225	Gm9531	3409.05	-0.307256	0.250684	-1.22567	0.220322	1
ENSMUSG00000024740	Ddb1	14576.9	-0.256325	0.209148	-1.22557	0.220362	1
ENSMUSG00000031991	Spata19	1.77996	5.11156	4.1708	1.22556	0.220365	1
ENSMUSG00000062328	Rpl17	8469.09	0.408104	0.332997	1.22555	0.22037	1
ENSMUSG00000010529	Gm266	146.987	1.72546	1.4083	1.22521	0.220496	1
ENSMUSG00000031891	Hsd11b2	53.1667	2.50822	2.0488	1.22424	0.220862	1
ENSMUSG00000049336	Tenm2	161.225	-1.91902	1.56769	-1.22411	0.220911	1
ENSMUSG00000096330	Gm21976	2.40709	-5.10061	4.16963	-1.22328	0.221224	1
ENSMUSG00000057406	Nsd2	4363.01	-0.408355	0.333858	-1.22314	0.221277	1
ENSMUSG00000023904	Hcfc1r1	4493.36	0.279924	0.228913	1.22284	0.22139	1
ENSMUSG00000032216	Nedd4	24771.7	-0.349238	0.285768	-1.2221	0.22167	1
ENSMUSG00000083390	Gm13121	2.49294	3.05425	2.49954	1.22192	0.221736	1
ENSMUSG00000024782	Ak3	6990.91	-0.308652	0.25277	-1.22108	0.222058	1
ENSMUSG00000026500	Cox20	1682.45	0.490724	0.402047	1.22056	0.222251	1
ENSMUSG00000033032	Afap1l1	3949.55	-0.491165	0.402432	-1.22049	0.222278	1
ENSMUSG00000032514	Ttc21a	30.8004	3.21776	2.63665	1.2204	0.222314	1
ENSMUSG00000040521	Tsfm	2055.93	-0.29338	0.240412	-1.22032	0.222343	1
ENSMUSG00000034040	Galnt17	312.775	-1.39712	1.14519	-1.21999	0.222467	1
ENSMUSG00000022822	Abcc5	2901.61	0.356978	0.292681	1.21968	0.222586	1
ENSMUSG00000001229	Dpp9	3084.17	-0.35683	0.292685	-1.21916	0.222785	1
ENSMUSG00000081491	Gm12778	1.47243	2.5277	2.07376	1.2189	0.222882	1
ENSMUSG00000006191	Cdkal1	2402.55	-0.368792	0.302568	-1.21887	0.222892	1
ENSMUSG00000084088	Gm12941	2.06837	-3.61856	2.97109	-1.21792	0.223253	1
ENSMUSG00000063548	Gm4825	18.1037	2.88033	2.36513	1.21783	0.223289	1
ENSMUSG00000021661	Ankra2	1607.29	0.789179	0.648048	1.21778	0.223308	1
ENSMUSG00000002897	Il17ra	97.0264	1.59928	1.31374	1.21735	0.223472	1
ENSMUSG00000033444	Specc1l	6925.51	-0.483425	0.397305	-1.21676	0.223695	1
ENSMUSG00000026893	Gca	1681.77	-0.847105	0.696254	-1.21666	0.223733	1
ENSMUSG00000042626	Shc1	3115.35	-0.567662	0.46671	-1.2163	0.223869	1
ENSMUSG00000037750	Fam222b	2812.62	-0.46093	0.379005	-1.21616	0.223925	1
ENSMUSG00000024369	Nelfe	5807.12	-0.332327	0.273362	-1.2157	0.224098	1
ENSMUSG00000086059	None	16.4451	-3.14295	2.58576	-1.21549	0.224181	1
ENSMUSG00000028332	Hemgn	15.6397	3.31886	2.73219	1.21472	0.224472	1
ENSMUSG00000032526	Ss18l2	2302.38	0.402333	0.33126	1.21455	0.224537	1
ENSMUSG00000020639	Pfn4	139.987	-1.58715	1.30679	-1.21454	0.224542	1
ENSMUSG00000078453	Abracl	1246.05	0.48173	0.396644	1.21452	0.224551	1
ENSMUSG00000023033	Scn8a	580.41	-1.34077	1.10401	-1.21446	0.224572	1
ENSMUSG00000037275	Gemin5	1202.92	0.945828	0.779278	1.21372	0.224853	1
ENSMUSG00000082465	Rps6-ps3	7.27902	-1.44547	1.19143	-1.21322	0.225047	1
ENSMUSG00000056155	Nanos3	10.8278	-2.79777	2.30629	-1.21311	0.225089	1
ENSMUSG00000085915	Gm8091	3.33914	4.55351	3.7543	1.21288	0.225175	1
ENSMUSG00000036928	Stag3	217.789	-2.17003	1.78927	-1.2128	0.225205	1
ENSMUSG00000098187	Gm8927	1.45736	-1.68742	1.39148	-1.21268	0.225251	1
ENSMUSG00000010311	Optc	144.981	2.19932	1.81432	1.2122	0.225435	1
ENSMUSG00000083270	Gm13498	1.58315	2.09674	1.72996	1.21202	0.225506	1
ENSMUSG00000020091	Eif4ebp2	1252.62	-0.740035	0.610806	-1.21157	0.225677	1
ENSMUSG00000004651	Tyr	12.8311	1.07521	0.887751	1.21116	0.225834	1
ENSMUSG00000061666	Gdpd1	6283.57	-0.317194	0.261896	-1.21115	0.225839	1
ENSMUSG00000082313	Gm11701	1.70632	5.05135	4.17107	1.21104	0.225878	1
ENSMUSG00000026308	Klhl30	18.1214	-4.11739	3.39996	-1.21101	0.225891	1
ENSMUSG00000041645	Ddx24	13873	-0.232839	0.192402	-1.21017	0.226213	1
ENSMUSG00000019854	Reps1	5159.9	-0.384222	0.317663	-1.20953	0.22646	1
ENSMUSG00000025938	Slco5a1	245.399	-2.1515	1.77896	-1.20942	0.226503	1
ENSMUSG00000023800	Tiam2	973.478	-1.16968	0.967277	-1.20925	0.226566	1
ENSMUSG00000036835	Psenen	7203.34	0.231511	0.191475	1.20909	0.226627	1
ENSMUSG00000003178	None	505.403	-2.39066	1.97731	-1.20904	0.226646	1
ENSMUSG00000038593	Tctn1	528.45	-1.3115	1.08478	-1.20901	0.226661	1
ENSMUSG00000014355	Anapc1	3706.46	-0.491475	0.406588	-1.20878	0.226747	1
ENSMUSG00000000127	Fer	912.246	0.68704	0.568392	1.20874	0.226761	1
ENSMUSG00000082896	Gm5844	24.0645	0.581023	0.480739	1.20861	0.226814	1
ENSMUSG00000079536	Ctag2l1	1.59268	-5.04001	4.17203	-1.20805	0.227029	1
ENSMUSG00000059816	Shisal2a	16.4453	4.01729	3.32597	1.20786	0.227103	1
ENSMUSG00000008575	Nfib	19401.8	-0.478938	0.396632	-1.20751	0.227235	1
ENSMUSG00000073234	Gm8773	27.5061	2.57343	2.13135	1.20742	0.227271	1
ENSMUSG00000063911	Tdgf1-ps2	1.68966	5.03422	4.17115	1.20691	0.227465	1
ENSMUSG00000041708	Mpped1	1092.59	-1.03748	0.859768	-1.2067	0.22755	1
ENSMUSG00000001741	Il16	642.966	-1.21337	1.00569	-1.20651	0.22762	1
ENSMUSG00000074896	Ifit3	2881.7	1.53891	1.2756	1.20642	0.227654	1
ENSMUSG00000046345	Smco1	2.6482	2.72462	2.25964	1.20578	0.227903	1
ENSMUSG00000027245	Hypk	3680.59	0.273887	0.227154	1.20573	0.22792	1
ENSMUSG00000008307	1700109H08Rik	36.6134	-1.27814	1.06051	-1.20521	0.228123	1
ENSMUSG00000058440	Nrf1	5787.09	0.293829	0.243925	1.20459	0.228363	1
ENSMUSG00000036672	Cenpt	1874.86	0.8945	0.742606	1.20454	0.22838	1
ENSMUSG00000074785	Plxnc1	809.901	-1.33743	1.1106	-1.20424	0.228498	1
ENSMUSG00000045996	Polr2k	2548.55	0.496668	0.412484	1.20409	0.228555	1
ENSMUSG00000081929	Rps11-ps2	24.6406	-1.8588	1.54391	-1.20396	0.228607	1
ENSMUSG00000038463	Olfml2b	1072.95	-0.822682	0.683767	-1.20316	0.228914	1
ENSMUSG00000090439	Gm17455	11.5889	3.42653	2.84853	1.20291	0.229011	1
ENSMUSG00000095990	Zfp97	348.616	0.862477	0.717043	1.20282	0.229045	1
ENSMUSG00000043770	Gm12481	3345.55	0.310274	0.257981	1.2027	0.229092	1
ENSMUSG00000082345	Gm13622	5.23435	-1.48398	1.23462	-1.20197	0.229374	1
ENSMUSG00000028730	Cfap57	94.8778	2.14803	1.78729	1.20184	0.229427	1
ENSMUSG00000080977	Gm13772	1.58035	4.48902	3.73701	1.20123	0.229661	1
ENSMUSG00000023186	Vwa5a	2456.1	-0.467629	0.389382	-1.20095	0.229769	1
ENSMUSG00000046321	Hs3st2	56.6579	-2.35963	1.96577	-1.20036	0.230001	1
ENSMUSG00000038880	Mrps34	4907.7	0.332907	0.277349	1.20032	0.230015	1
ENSMUSG00000005470	Asf1b	1022.99	-1.09804	0.91516	-1.19983	0.230205	1
ENSMUSG00000001632	Brpf1	2662.63	0.417326	0.347835	1.19978	0.230224	1
ENSMUSG00000030759	Far1	4134.72	-0.420349	0.350409	-1.19959	0.230297	1
ENSMUSG00000024639	Gnaq	2926.74	-0.488469	0.407196	-1.19959	0.230298	1
ENSMUSG00000070960	Gm19680	735.747	-0.470984	0.392802	-1.19904	0.230513	1
ENSMUSG00000063952	Brpf3	358.536	1.45447	1.21372	1.19836	0.230777	1
ENSMUSG00000053414	Hunk	1793.66	-0.920237	0.768138	-1.19801	0.230913	1
ENSMUSG00000004270	Lpcat3	4059	0.234766	0.195997	1.1978	0.230994	1
ENSMUSG00000003119	Cdk12	1111.18	-0.773491	0.646103	-1.19716	0.231243	1
ENSMUSG00000044813	Shb	1341.64	-0.393719	0.328888	-1.19712	0.23126	1
ENSMUSG00000021756	Il6st	8103.86	-0.568966	0.4753	-1.19707	0.231281	1
ENSMUSG00000049109	Themis	2.63066	4.98903	4.16854	1.19683	0.231373	1
ENSMUSG00000062647	Rpl7a	11309.6	0.36321	0.303484	1.1968	0.231384	1
ENSMUSG00000024590	Lmnb1	3808.22	-0.556018	0.464593	-1.19678	0.231391	1
ENSMUSG00000096615	Trav11	1.63687	4.99142	4.17134	1.1966	0.231464	1
ENSMUSG00000027679	Dnajc19	4180.13	0.352134	0.294326	1.1964	0.231539	1
ENSMUSG00000039242	B3galnt2	386.567	-0.921297	0.770722	-1.19537	0.231943	1
ENSMUSG00000037533	Rapgef6	1668.54	-0.464855	0.388888	-1.19534	0.231953	1
ENSMUSG00000022487	Gtsf1	4.02621	4.9858	4.17118	1.1953	0.231971	1
ENSMUSG00000058056	Palld	1266.14	0.549815	0.460122	1.19493	0.232114	1
ENSMUSG00000048440	Cyp4f16	1357.74	0.755925	0.632639	1.19488	0.232136	1
ENSMUSG00000051695	Pcbp1	30392.6	-0.130319	0.109094	-1.19456	0.232259	1
ENSMUSG00000069729	Arid1b	997.591	0.576716	0.482788	1.19455	0.232262	1
ENSMUSG00000062761	Zfp512	4195.96	-0.365398	0.305908	-1.19447	0.232295	1
ENSMUSG00000080904	Gm11966	31.5506	0.487372	0.408033	1.19444	0.232305	1
ENSMUSG00000095419	Gm14328	4.73619	-2.45593	2.05647	-1.19425	0.232381	1
ENSMUSG00000022300	Dcaf13	4327.36	-0.297061	0.248751	-1.19421	0.232395	1
ENSMUSG00000075002	Ftdc1	1.624	4.97927	4.1714	1.19367	0.232607	1
ENSMUSG00000073421	H2-Ab1	4268.71	1.03039	0.863223	1.19365	0.232614	1
ENSMUSG00000028367	Txn1	10963.7	0.323005	0.270605	1.19364	0.232618	1
ENSMUSG00000089665	Fcor	150.733	0.925543	0.775505	1.19347	0.232685	1
ENSMUSG00000054728	Phactr1	4912.74	-0.624593	0.523623	-1.19283	0.232936	1
ENSMUSG00000022863	Btg3	4719.33	0.337002	0.282641	1.19233	0.233132	1
ENSMUSG00000049235	Gm7324	19.1909	1.12868	0.946626	1.19232	0.233137	1
ENSMUSG00000066007	Zfp600	1.62975	-3.67845	3.08646	-1.1918	0.233338	1
ENSMUSG00000024846	Cst6	20.9255	1.9609	1.64546	1.1917	0.233377	1
ENSMUSG00000033972	Zfp944	680.611	-0.585831	0.491781	-1.19124	0.233559	1
ENSMUSG00000061207	Stk19	3033.62	0.352358	0.295997	1.19041	0.233884	1
ENSMUSG00000081995	Gm11719	3.21224	-4.96629	4.17242	-1.19027	0.233941	1
ENSMUSG00000000384	Tbrg4	815.308	-0.47792	0.401708	-1.18972	0.234157	1
ENSMUSG00000089997	1810020O05Rik	1.50816	-4.96343	4.17243	-1.18958	0.234213	1
ENSMUSG00000098559	Gm15013	1.20336	2.73322	2.29829	1.18924	0.234345	1
ENSMUSG00000018923	Med11	1815.54	0.372733	0.313445	1.18915	0.23438	1
ENSMUSG00000081953	Gm12435	8.84506	1.43247	1.20501	1.18876	0.234534	1
ENSMUSG00000054128	H2-T3	2.21657	4.95768	4.17093	1.18863	0.234586	1
ENSMUSG00000045232	Rln3	20.6458	2.99508	2.52103	1.18804	0.234819	1
ENSMUSG00000095101	Gm13285	41.0786	1.4539	1.22394	1.18788	0.234879	1
ENSMUSG00000096006	Gm21596	3152.79	0.391039	0.32919	1.18788	0.234879	1
ENSMUSG00000054360	Bsx	1.67079	4.95523	4.17151	1.18787	0.234884	1
ENSMUSG00000001506	Col1a1	714.582	2.12362	1.78786	1.1878	0.234913	1
ENSMUSG00000027809	Etfdh	3186.16	-0.375956	0.316591	-1.18752	0.235024	1
ENSMUSG00000004630	Pcp2	2.04372	4.95638	4.17463	1.18726	0.235124	1
ENSMUSG00000054072	Iigp1	299.049	-1.71041	1.44064	-1.18725	0.235129	1
ENSMUSG00000044268	Gm4895	2.82893	-2.64	2.22431	-1.18688	0.235274	1
ENSMUSG00000028672	Hmgcl	5908.74	-0.212332	0.178964	-1.18645	0.235445	1
ENSMUSG00000041341	Atg2b	1212.27	-1.328	1.11973	-1.18599	0.235624	1
ENSMUSG00000028803	Nipal3	725.504	-0.972205	0.819774	-1.18594	0.235645	1
ENSMUSG00000040771	Oard1	2170.44	0.3992	0.336637	1.18585	0.235683	1
ENSMUSG00000031954	Cfdp1	8319.71	0.394227	0.332614	1.18524	0.235923	1
ENSMUSG00000022552	Sharpin	2025.77	0.350382	0.295633	1.18519	0.235941	1
ENSMUSG00000020893	Per1	3827.02	0.471301	0.397657	1.18519	0.235941	1
ENSMUSG00000082260	Gm7429	1.66954	2.69175	2.27212	1.18469	0.236141	1
ENSMUSG00000087235	Gm4750	2.63818	1.2683	1.07071	1.18455	0.236196	1
ENSMUSG00000034278	Dnajc17	1097.91	0.398036	0.336182	1.18399	0.236418	1
ENSMUSG00000034117	Ptgdr2	22.9801	3.30442	2.79192	1.18357	0.236585	1
ENSMUSG00000036315	Polr1h	2520.59	0.31153	0.263232	1.18348	0.236619	1
ENSMUSG00000073980	Gm9574	2.60216	2.57743	2.1791	1.1828	0.23689	1
ENSMUSG00000098934	Gvin-ps4	44.9788	4.43858	3.75328	1.18259	0.236972	1
ENSMUSG00000069041	Slc25a31	1.57208	4.93293	4.17162	1.1825	0.237009	1
ENSMUSG00000005045	Chd5	453.027	-1.25188	1.05872	-1.18244	0.23703	1
ENSMUSG00000068882	Ssb	8048.6	0.355522	0.300783	1.18199	0.237209	1
ENSMUSG00000029775	Klhdc10	4658.86	-0.36171	0.306089	-1.18171	0.23732	1
ENSMUSG00000098506	Phf20-ps	3.54532	1.33036	1.1258	1.18171	0.237321	1
ENSMUSG00000000628	Hk2	784.408	-1.18601	1.00448	-1.18073	0.23771	1
ENSMUSG00000078640	Gm11627	23.9736	2.71535	2.29984	1.18067	0.237735	1
ENSMUSG00000020936	Nmt1	7615	-0.27841	0.235876	-1.18032	0.237873	1
ENSMUSG00000085603	Gm11346	33.5065	2.42469	2.05442	1.18023	0.237907	1
ENSMUSG00000037286	Stag1	2458.48	-0.387161	0.328154	-1.17981	0.238074	1
ENSMUSG00000020325	Fstl3	74.3329	2.37183	2.01044	1.17976	0.238097	1
ENSMUSG00000064208	Gm10145	2.501	-4.92155	4.17267	-1.17947	0.238209	1
ENSMUSG00000082308	Gm15770	1.59556	4.92013	4.17169	1.17941	0.238234	1
ENSMUSG00000041040	Fam117b	2444.78	-0.547644	0.464349	-1.17938	0.238247	1
ENSMUSG00000072672	None	440.152	1.7788	1.50856	1.17914	0.238343	1
ENSMUSG00000021010	Npas3	263.36	0.883463	0.749303	1.17905	0.23838	1
ENSMUSG00000017548	Suz12	1924.04	-0.474458	0.40242	-1.17901	0.238394	1
ENSMUSG00000032177	Pde4a	1222.52	-0.499944	0.424157	-1.17868	0.238527	1
ENSMUSG00000040857	Erf	569.63	0.609661	0.517345	1.17844	0.238621	1
ENSMUSG00000073574	Grxcr2	1.46022	-4.91668	4.17269	-1.1783	0.238677	1
ENSMUSG00000030741	Spns1	6475.57	0.236277	0.200562	1.17808	0.238766	1
ENSMUSG00000083007	Gm13623	2.00214	-1.47562	1.25281	-1.17785	0.238858	1
ENSMUSG00000097498	None	88.5114	2.2995	1.95268	1.17761	0.238951	1
ENSMUSG00000075415	Fnbp1	13613.3	-0.466322	0.396136	-1.17718	0.239125	1
ENSMUSG00000098100	Gm7572	5.55759	1.11623	0.948306	1.17708	0.239164	1
ENSMUSG00000024732	Ccdc86	4120.43	0.347832	0.295535	1.17696	0.239213	1
ENSMUSG00000021135	Slc10a1	2.81544	-4.9089	4.17274	-1.17642	0.239426	1
ENSMUSG00000091845	Rpl36-ps12	23.5981	1.06835	0.908181	1.17636	0.239449	1
ENSMUSG00000030787	Lyve1	3996.8	-1.35353	1.15075	-1.17621	0.239511	1
ENSMUSG00000021186	Fbln5	17.59	2.18018	1.8539	1.176	0.239597	1
ENSMUSG00000047843	Bri3	659.3	0.484472	0.412039	1.17579	0.239678	1
ENSMUSG00000074071	Fam169b	3.74939	4.66171	3.96551	1.17556	0.239769	1
ENSMUSG00000079707	Dynlt2a1	66.976	1.23694	1.05223	1.17555	0.239777	1
ENSMUSG00000035184	Fam124a	495.338	-1.30934	1.11443	-1.17489	0.240038	1
ENSMUSG00000024617	Camk2a	1691.04	-0.855857	0.728728	-1.17445	0.240214	1
ENSMUSG00000074210	E130208F15Rik	1.44439	-4.90049	4.17278	-1.17439	0.240238	1
ENSMUSG00000028139	Riiad1	245.764	1.38886	1.1829	1.17412	0.240348	1
ENSMUSG00000026021	Sumo1	12296.6	0.218966	0.186515	1.17399	0.2404	1
ENSMUSG00000003135	Cnot11	2244.02	0.432411	0.368343	1.17394	0.240421	1
ENSMUSG00000059049	Frem1	199.288	-2.175	1.85304	-1.17375	0.240496	1
ENSMUSG00000040888	Gfer	1420.14	0.454242	0.387009	1.17372	0.240505	1
ENSMUSG00000029174	Tbc1d1	3413.5	-0.506255	0.431347	-1.17366	0.24053	1
ENSMUSG00000001082	Mfsd10	2455.99	0.45141	0.384756	1.17324	0.240701	1
ENSMUSG00000075502	Kbtbd6	21.5657	3.87955	3.30887	1.17247	0.241009	1
ENSMUSG00000039801	Cplane1	1340.36	-0.815856	0.69593	-1.17233	0.241067	1
ENSMUSG00000060419	Rps16-ps2	1375.27	0.264731	0.225848	1.17217	0.24113	1
ENSMUSG00000056656	Apol8	11.6187	4.20886	3.59073	1.17215	0.241138	1
ENSMUSG00000068762	Gstm6	639.804	1.03214	0.880809	1.17181	0.241274	1
ENSMUSG00000019899	Lama2	901.705	1.16512	0.994429	1.17165	0.241339	1
ENSMUSG00000025255	Zfhx4	292.361	-1.78391	1.52283	-1.17145	0.24142	1
ENSMUSG00000029283	Cdc7	583.437	1.38139	1.17937	1.1713	0.24148	1
ENSMUSG00000083097	Gm14494	2678.51	0.318552	0.271985	1.17121	0.241513	1
ENSMUSG00000024270	Slc39a6	4885.75	-0.512009	0.43765	-1.1699	0.242039	1
ENSMUSG00000004364	Cul3	4761.31	-0.209989	0.179594	-1.16924	0.242306	1
ENSMUSG00000091537	Tma7	4692.63	0.425446	0.36391	1.1691	0.242364	1
ENSMUSG00000042641	Rgsl1	12.8703	4.81142	4.11664	1.16877	0.242495	1
ENSMUSG00000072812	None	1173.08	-0.854186	0.730973	-1.16856	0.242581	1
ENSMUSG00000005043	Sgsh	800.68	1.2238	1.04729	1.16854	0.242591	1
ENSMUSG00000026930	Gpsm1	5092.42	0.314518	0.269167	1.16849	0.242611	1
ENSMUSG00000002741	Ykt6	6732.57	0.211323	0.180874	1.16835	0.242667	1
ENSMUSG00000058603	Rpl28-ps1	4082.49	0.331401	0.283718	1.16806	0.242781	1
ENSMUSG00000031402	Mpp1	3243.06	0.455995	0.3904	1.16802	0.242799	1
ENSMUSG00000026414	Tnnt2	29.0701	2.98438	2.55515	1.16799	0.242811	1
ENSMUSG00000031700	Gpt2	7104.06	-0.406699	0.348214	-1.16796	0.242825	1
ENSMUSG00000018574	Acadvl	9189.05	-0.32443	0.277799	-1.16786	0.242864	1
ENSMUSG00000026933	Camsap1	3715.59	0.436855	0.374089	1.16778	0.242894	1
ENSMUSG00000090840	1700092M07Rik	9.31811	-2.53552	2.17149	-1.16764	0.242952	1
ENSMUSG00000090171	Ugt1a2	11.7446	4.81348	4.12259	1.16759	0.242974	1
ENSMUSG00000090516	Rps11-ps1	82.3931	1.08072	0.925658	1.16751	0.243003	1
ENSMUSG00000004939	Nmrk2	7.68097	3.31685	2.84185	1.16715	0.243152	1
ENSMUSG00000036510	Cdh8	46.5284	3.22712	2.76599	1.16671	0.243326	1
ENSMUSG00000044026	Slc35g1	213.479	-1.74915	1.49961	-1.1664	0.243452	1
ENSMUSG00000024976	Shoc2	2145.91	-0.762442	0.653849	-1.16608	0.243582	1
ENSMUSG00000075334	Rprm	1926.38	0.386813	0.331735	1.16603	0.243603	1
ENSMUSG00000028648	Ndufs5	8381.08	0.302899	0.259774	1.16601	0.24361	1
ENSMUSG00000047898	Ccr4	1.49795	4.86349	4.17197	1.16575	0.243714	1
ENSMUSG00000006717	Acot13	2325.84	0.260794	0.223748	1.16557	0.24379	1
ENSMUSG00000031490	Eif4ebp1	1160.11	0.450551	0.386589	1.16545	0.243836	1
ENSMUSG00000037325	Bbs7	987.886	-1.296	1.11227	-1.16519	0.243943	1
ENSMUSG00000063787	Chchd1	4655.14	0.408092	0.350504	1.1643	0.244303	1
ENSMUSG00000079396	Gm3411	109.072	1.12027	0.962404	1.16403	0.244412	1
ENSMUSG00000071324	Armc2	197.613	-1.79624	1.5435	-1.16375	0.244526	1
ENSMUSG00000049164	Zfp518a	747.352	-1.10964	0.953653	-1.16357	0.244598	1
ENSMUSG00000081264	Gm14021	24.543	3.76275	3.23496	1.16315	0.244769	1
ENSMUSG00000037772	Mrpl23	652.924	0.336755	0.289588	1.16288	0.244879	1
ENSMUSG00000090303	Vmn2r-ps3	1.48461	4.85095	4.17203	1.16273	0.244939	1
ENSMUSG00000017478	Zc3h18	3395.7	-0.281102	0.241761	-1.16273	0.24494	1
ENSMUSG00000029169	Dhx15	7141.59	-0.288907	0.248499	-1.16261	0.244989	1
ENSMUSG00000016833	Mrps18c	2963.88	0.340409	0.292803	1.16259	0.244998	1
ENSMUSG00000039262	Prrc2b	6066.86	-0.639435	0.550101	-1.1624	0.245075	1
ENSMUSG00000022814	Umps	5760.63	-0.387504	0.333613	-1.16154	0.245424	1
ENSMUSG00000031311	Nono	19103.9	-0.299292	0.257671	-1.16153	0.245427	1
ENSMUSG00000071477	Zfp777	3127.57	0.427828	0.368353	1.16146	0.245454	1
ENSMUSG00000073724	Pramel4	13.6758	0.827871	0.712828	1.16139	0.245483	1
ENSMUSG00000023921	Mmut	1973.85	-0.360792	0.31073	-1.16111	0.245597	1
ENSMUSG00000031910	Has3	55.0194	2.72657	2.34867	1.1609	0.245683	1
ENSMUSG00000027236	Eif3j1	2482.32	-0.396311	0.34143	-1.16074	0.245748	1
ENSMUSG00000030302	Atp2b2	3052.65	-0.861405	0.742207	-1.1606	0.245805	1
ENSMUSG00000069744	Psmb3	14252.2	0.240629	0.207409	1.16017	0.24598	1
ENSMUSG00000066090	Insl5	3.03389	4.83899	4.17222	1.15981	0.246126	1
ENSMUSG00000078902	Gm14443	37.6518	-1.70618	1.4717	-1.15932	0.246326	1
ENSMUSG00000083796	Gm13369	9.88612	-1.78855	1.54333	-1.15889	0.2465	1
ENSMUSG00000001419	Mef2d	6449.03	-0.266297	0.229801	-1.15882	0.246531	1
ENSMUSG00000049641	Vgll2	10.1848	-3.24632	2.80288	-1.15821	0.24678	1
ENSMUSG00000049154	Fam183b	28.3807	2.15101	1.85804	1.15768	0.246994	1
ENSMUSG00000038718	Pbx3	393.019	-1.17843	1.01808	-1.15751	0.247065	1
ENSMUSG00000008690	Ncaph2	14229	0.360678	0.311641	1.15735	0.247128	1
ENSMUSG00000033272	Slc35a4	8376.78	-0.225179	0.194588	-1.15721	0.247187	1
ENSMUSG00000039693	Msantd3	1981.25	-0.621189	0.536973	-1.15683	0.24734	1
ENSMUSG00000023084	Lrrc71	35.4094	-3.08079	2.6633	-1.15676	0.247371	1
ENSMUSG00000026867	Gapvd1	5784.16	-0.699656	0.605036	-1.15639	0.247523	1
ENSMUSG00000022054	Nefm	1533.86	-1.0591	0.916059	-1.15614	0.247622	1
ENSMUSG00000019210	Atp6v1e1	16999.8	0.173804	0.150339	1.15608	0.247648	1
ENSMUSG00000067949	Vmn1r-ps144	2.95475	4.82246	4.17218	1.15586	0.247739	1
ENSMUSG00000083892	Gm1848	2.12705	-1.73668	1.50337	-1.15519	0.248013	1
ENSMUSG00000028869	Gnl2	7804.07	0.397771	0.344752	1.15379	0.248587	1
ENSMUSG00000056124	B4galt6	1286.28	-0.328413	0.284643	-1.15378	0.248592	1
ENSMUSG00000024182	Axin1	4530.89	0.398617	0.345492	1.15377	0.248596	1
ENSMUSG00000010376	Nedd8	7435.33	0.312839	0.271174	1.15365	0.248644	1
ENSMUSG00000034353	Ramp1	9775.69	0.339165	0.294078	1.15332	0.248779	1
ENSMUSG00000028701	Lurap1	612.123	-1.09502	0.94956	-1.15318	0.248835	1
ENSMUSG00000045350	Fam186a	5.83323	4.61086	3.99945	1.15287	0.248963	1
ENSMUSG00000057667	Bloc1s3	628.886	-0.729655	0.632906	-1.15286	0.248966	1
ENSMUSG00000062038	Gm10108	1723.1	0.397834	0.345103	1.1528	0.248993	1
ENSMUSG00000025204	Ndufb8	13823.8	0.262136	0.227517	1.15216	0.249254	1
ENSMUSG00000078877	Gm14295	686.914	0.947446	0.822526	1.15187	0.249373	1
ENSMUSG00000074497	None	42.6435	0.812657	0.705752	1.15148	0.249536	1
ENSMUSG00000005150	Wdr83	1915.38	0.303361	0.263479	1.15137	0.249582	1
ENSMUSG00000089682	Bcl2l2	203.674	1.13447	0.985525	1.15114	0.249676	1
ENSMUSG00000093575	Gm20695	116.81	0.520716	0.452423	1.15095	0.249753	1
ENSMUSG00000036306	Lzts1	1291.4	-0.916755	0.796669	-1.15074	0.249841	1
ENSMUSG00000038570	Saxo2	157.891	0.943786	0.820349	1.15047	0.249951	1
ENSMUSG00000021509	Slc25a48	44.7491	-2.64452	2.29935	-1.15012	0.250096	1
ENSMUSG00000081657	Gm15466	2.5805	2.13057	1.85253	1.15008	0.250109	1
ENSMUSG00000026029	Casp8	1728.92	0.64083	0.557501	1.14947	0.250363	1
ENSMUSG00000026991	Pkp4	3402.22	0.674368	0.586862	1.14911	0.250511	1
ENSMUSG00000052477	C130026I21Rik	29.811	1.52079	1.3236	1.14898	0.250564	1
ENSMUSG00000004285	Atp6v1f	12847	0.220209	0.191661	1.14895	0.250577	1
ENSMUSG00000031059	Ndufb11	10184.7	0.302059	0.263007	1.14848	0.25077	1
ENSMUSG00000037224	Zfyve28	438.821	1.34154	1.16825	1.14833	0.250832	1
ENSMUSG00000081201	Smt3h2-ps4	13.9465	-1.95364	1.70134	-1.14829	0.250847	1
ENSMUSG00000046636	Gm7729	3.17845	1.89331	1.64891	1.14822	0.250879	1
ENSMUSG00000080893	Ndufa12-ps	14.0173	-1.52339	1.32683	-1.14814	0.250909	1
ENSMUSG00000038580	Sct	8.85964	2.9976	2.61101	1.14806	0.250942	1
ENSMUSG00000035284	Vps13c	296.938	-1.22128	1.06392	-1.14791	0.251007	1
ENSMUSG00000037638	Zbtb42	327.276	1.16369	1.01377	1.14789	0.251014	1
ENSMUSG00000056629	Fkbp2	6196.49	0.238999	0.208236	1.14773	0.25108	1
ENSMUSG00000028640	Tfap2c	368.683	-1.83051	1.59647	-1.1466	0.251547	1
ENSMUSG00000063882	Uqcrh	9256.2	0.343791	0.299839	1.14658	0.251554	1
ENSMUSG00000073910	Mob3b	938.955	-1.00299	0.874794	-1.14654	0.25157	1
ENSMUSG00000072855	None	61.1245	1.23946	1.0817	1.14585	0.251859	1
ENSMUSG00000021598	Med10	8312.97	0.388937	0.339494	1.14564	0.251946	1
ENSMUSG00000039449	Prpf18	3103.83	-0.430043	0.375487	-1.14529	0.252088	1
ENSMUSG00000047003	Zfp41	2030.83	-1.16032	1.01334	-1.14505	0.25219	1
ENSMUSG00000024163	Mapk8ip3	11522	-0.385601	0.336876	-1.14464	0.25236	1
ENSMUSG00000084024	Gm15937	2.7553	4.7751	4.17244	1.14444	0.252441	1
ENSMUSG00000031644	Nek1	1297.79	-0.591827	0.517181	-1.14433	0.252485	1
ENSMUSG00000047539	Fbxo28	1296.54	-0.799553	0.698887	-1.14404	0.252608	1
ENSMUSG00000030056	Isy1	2729.3	0.2674	0.233753	1.14395	0.252646	1
ENSMUSG00000035885	Cox8a	21617.3	0.335427	0.293284	1.14369	0.252752	1
ENSMUSG00000028954	Nub1	5798.77	-0.216407	0.189234	-1.14359	0.252793	1
ENSMUSG00000031153	Gripap1	5384.89	-0.326036	0.285166	-1.14332	0.252906	1
ENSMUSG00000004096	Cwc15	4280.44	0.284383	0.24875	1.14325	0.252936	1
ENSMUSG00000024773	Atg2a	2138.97	-0.486263	0.425392	-1.1431	0.252999	1
ENSMUSG00000042348	Arl15	403.419	0.738572	0.646404	1.14259	0.25321	1
ENSMUSG00000081487	Gm13689	54.4393	2.32625	2.03607	1.14252	0.253239	1
ENSMUSG00000071532	Gm10335	3.63784	-1.97543	1.72921	-1.14239	0.253294	1
ENSMUSG00000028580	Pum1	5007.67	-0.424476	0.371678	-1.14205	0.253431	1
ENSMUSG00000028964	Park7	18033.9	0.263218	0.230547	1.14171	0.253575	1
ENSMUSG00000030122	Ptms	747.852	0.411702	0.360668	1.1415	0.253662	1
ENSMUSG00000067121	Gm7027	7.27979	-1.73858	1.52348	-1.14119	0.25379	1
ENSMUSG00000082780	Rps11-ps5	2.88625	-4.75778	4.16923	-1.14116	0.253801	1
ENSMUSG00000043909	Trp53bp1	6651.69	-0.551137	0.48299	-1.14109	0.253831	1
ENSMUSG00000048410	Zfp407	729.738	-0.818059	0.717	-1.14095	0.253892	1
ENSMUSG00000061062	Hdac1-ps	1.23676	3.24692	2.84814	1.14001	0.25428	1
ENSMUSG00000036435	Exoc1	2892.3	-0.439909	0.385884	-1.14	0.254285	1
ENSMUSG00000033938	Ndufb7	9587.5	0.289059	0.253637	1.13966	0.25443	1
ENSMUSG00000081143	Gm15823	1.10135	2.1422	1.88174	1.13841	0.254947	1
ENSMUSG00000072494	Ppp1r3e	129.855	-1.29155	1.13465	-1.13828	0.255002	1
ENSMUSG00000029518	Rab35	1025.45	-0.426515	0.375286	-1.13651	0.255745	1
ENSMUSG00000027219	Slc28a2	88.1955	2.81082	2.47341	1.13642	0.255782	1
ENSMUSG00000050107	Haspin	377.614	-1.81743	1.59927	-1.13641	0.255784	1
ENSMUSG00000024913	Lrp5	349.598	1.5176	1.33579	1.13611	0.255911	1
ENSMUSG00000078180	Gm20900	5.47776	-1.47479	1.29813	-1.13609	0.255919	1
ENSMUSG00000049742	None	2.60272	-4.7414	4.17374	-1.13601	0.255954	1
ENSMUSG00000083402	Gm14394	1.29895	-4.74136	4.17374	-1.136	0.255958	1
ENSMUSG00000040728	Esrp1	150.431	-2.15202	1.89528	-1.13546	0.256183	1
ENSMUSG00000040270	Bach2	697.054	-1.03425	0.9109	-1.13542	0.256201	1
ENSMUSG00000059474	Mbtd1	1228.08	-0.504657	0.444589	-1.13511	0.25633	1
ENSMUSG00000083411	Rpl30-ps10	6.49351	-3.66021	3.22609	-1.13456	0.256558	1
ENSMUSG00000028755	Cda	25.7081	2.67231	2.35548	1.13451	0.256581	1
ENSMUSG00000028614	Ndc1	1701.22	-0.856161	0.75467	-1.13448	0.256592	1
ENSMUSG00000098149	Gapdh-ps14	1.3591	2.94405	2.59591	1.13411	0.256747	1
ENSMUSG00000069310	H3c3	60.0883	-2.24911	1.9857	-1.13265	0.25736	1
ENSMUSG00000020703	5530401A14Rik	1.70706	4.72716	4.17361	1.13263	0.25737	1
ENSMUSG00000082609	Gm15464	1.44622	-2.11669	1.86896	-1.13255	0.257403	1
ENSMUSG00000072381	Gm10355	3.81844	-3.87056	3.41827	-1.13231	0.257503	1
ENSMUSG00000072768	Gm10418	4.52367	-1.50277	1.32721	-1.13227	0.25752	1
ENSMUSG00000085079	Khdc1b	4.82876	4.72001	4.16877	1.13223	0.257538	1
ENSMUSG00000040225	Prrc2c	3511.76	0.322046	0.284471	1.13209	0.257597	1
ENSMUSG00000083009	Gm1335	2.49597	4.72111	4.17274	1.13142	0.25788	1
ENSMUSG00000024505	Dtwd2	228.194	-1.03652	0.916645	-1.13078	0.258149	1
ENSMUSG00000041729	Coro2b	2535.11	-0.615189	0.54429	-1.13026	0.258367	1
ENSMUSG00000050505	Pcdh20	107.613	0.548987	0.485856	1.12994	0.258502	1
ENSMUSG00000027261	Hao1	8.60769	-4.65472	4.12129	-1.12943	0.258716	1
ENSMUSG00000083179	Gm12693	3.15608	-4.42081	3.91421	-1.12943	0.258718	1
ENSMUSG00000030314	Atg7	3637.31	-0.351697	0.311429	-1.1293	0.258772	1
ENSMUSG00000039218	Srrm2	2007.62	-0.351264	0.311184	-1.1288	0.258984	1
ENSMUSG00000091019	Gm7502	3.4694	-4.69904	4.16336	-1.12866	0.259039	1
ENSMUSG00000034663	Bmp2k	4580.31	-0.540688	0.479064	-1.12863	0.259052	1
ENSMUSG00000037306	Man1c1	5645.5	-0.722635	0.640281	-1.12862	0.259058	1
ENSMUSG00000032301	Psma4	10118.7	0.294503	0.260992	1.1284	0.259153	1
ENSMUSG00000028252	Ccnc	1540.85	0.351273	0.311339	1.12827	0.259208	1
ENSMUSG00000098022	Zfp82	436.045	1.29222	1.14556	1.12803	0.259307	1
ENSMUSG00000023991	Foxp4	2106.06	-0.407365	0.361179	-1.12788	0.259373	1
ENSMUSG00000042659	Arrdc4	3817.46	0.404943	0.359067	1.12776	0.259419	1
ENSMUSG00000026279	Thap4	734.033	0.492973	0.437182	1.12762	0.259482	1
ENSMUSG00000000759	Tubgcp3	3235.3	-0.40422	0.358577	-1.12729	0.25962	1
ENSMUSG00000026209	Dnpep	5183.07	0.280204	0.248632	1.12698	0.259749	1
ENSMUSG00000028037	Ifi44	120.02	2.48576	2.2061	1.12676	0.259843	1
ENSMUSG00000047419	Cmya5	73.9953	-2.57752	2.28844	-1.12632	0.260031	1
ENSMUSG00000054320	Lrrc36	4.18593	-4.2666	3.79025	-1.12568	0.260301	1
ENSMUSG00000055177	Cstl1	1.25153	-4.69525	4.17404	-1.12487	0.260644	1
ENSMUSG00000085583	None	11.0965	-4.45592	3.96148	-1.12481	0.260669	1
ENSMUSG00000093429	Vmn1r-ps145	9.09543	-2.0461	1.81994	-1.12427	0.2609	1
ENSMUSG00000004070	Hmox2	7733.79	-0.183824	0.163533	-1.12408	0.26098	1
ENSMUSG00000033688	Inhca	222.398	1.21448	1.08043	1.12407	0.260983	1
ENSMUSG00000031796	Cfap20	4504.15	0.180847	0.160887	1.12406	0.260986	1
ENSMUSG00000029649	Pomp	9347.26	0.21499	0.191381	1.12336	0.261284	1
ENSMUSG00000024222	Fkbp5	6176.95	-0.369138	0.328604	-1.12335	0.261288	1
ENSMUSG00000079871	Gm4984	1.24081	-4.68224	4.17412	-1.12173	0.261977	1
ENSMUSG00000037752	Xkr8	429.809	-1.88097	1.67722	-1.12148	0.262082	1
ENSMUSG00000041959	S100a10	9311.9	0.471902	0.420891	1.1212	0.262203	1
ENSMUSG00000084897	Gm14226	6.09721	-2.74856	2.45212	-1.12089	0.262334	1
ENSMUSG00000043286	Pnpla1	34.1169	-2.6202	2.33789	-1.12075	0.262393	1
ENSMUSG00000027363	Usp8	4737.64	0.239728	0.213926	1.12061	0.262454	1
ENSMUSG00000009079	Ewsr1	38972.8	-0.160688	0.143494	-1.11983	0.262788	1
ENSMUSG00000002831	Plin4	22.8257	-2.87092	2.56471	-1.11939	0.262973	1
ENSMUSG00000020946	Gosr2	15389.1	-0.161643	0.144428	-1.1192	0.263055	1
ENSMUSG00000061477	Rps7	8883.88	0.23023	0.205719	1.11914	0.263078	1
ENSMUSG00000027189	Trim44	7092.85	-0.273292	0.244214	-1.11907	0.263112	1
ENSMUSG00000045767	B230219D22Rik	3060.57	-0.455616	0.407154	-1.11903	0.263129	1
ENSMUSG00000078582	None	294.652	-1.41976	1.26906	-1.11876	0.263245	1
ENSMUSG00000007836	Hnrnpa0	1291.54	-0.283767	0.253697	-1.11853	0.263342	1
ENSMUSG00000005686	Ampd3	1811.58	0.517174	0.462705	1.11772	0.263688	1
ENSMUSG00000025933	Tmem14a	946.378	0.719915	0.644203	1.11753	0.263769	1
ENSMUSG00000055760	Gemin6	587.495	0.368097	0.329408	1.11745	0.263803	1
ENSMUSG00000022962	Gart	2139.08	0.404455	0.361949	1.11744	0.263808	1
ENSMUSG00000030281	Il17rc	344.235	1.5604	1.39673	1.11718	0.263918	1
ENSMUSG00000028344	Invs	546.597	-0.614754	0.550449	-1.11682	0.26407	1
ENSMUSG00000021846	Peli2	406.632	-0.767486	0.687304	-1.11666	0.264139	1
ENSMUSG00000002384	Bmp8b	13.0333	3.67973	3.29589	1.11646	0.264225	1
ENSMUSG00000003352	Cacnb3	149.872	-1.99838	1.78999	-1.11642	0.264241	1
ENSMUSG00000083692	Gm9575	3.21585	-1.7667	1.5826	-1.11633	0.264282	1
ENSMUSG00000068039	Tcp1	20573.5	-0.192241	0.172265	-1.11596	0.264439	1
ENSMUSG00000053470	Kdm3a	3710.23	0.406726	0.364477	1.11592	0.264458	1
ENSMUSG00000014075	Dynlt2b	955.685	0.72801	0.65255	1.11564	0.264577	1
ENSMUSG00000082404	Gm14799	1.21848	-4.65667	4.17429	-1.11556	0.264611	1
ENSMUSG00000083852	Gm13007	1.30701	-3.30379	2.96314	-1.11496	0.264867	1
ENSMUSG00000062896	Rpl31-ps11	1.34505	2.20735	1.98015	1.11474	0.264963	1
ENSMUSG00000094220	Trav6-3	1.29394	4.65231	4.17346	1.11474	0.264964	1
ENSMUSG00000030655	Smg1	1415.13	-0.537242	0.48204	-1.11452	0.265057	1
ENSMUSG00000021018	Polr2h	2654.46	0.365132	0.327843	1.11374	0.26539	1
ENSMUSG00000051721	Wdcp	42.2397	-3.0103	2.70295	-1.11371	0.265405	1
ENSMUSG00000086004	Gm7805	47.5087	-1.11315	0.999512	-1.11369	0.26541	1
ENSMUSG00000032058	Ppp2r1b	5313.91	-0.344676	0.309501	-1.11365	0.265428	1
ENSMUSG00000041028	Ghitm	19683.6	-0.197093	0.176991	-1.11358	0.265461	1
ENSMUSG00000081788	Gm5898	47.9923	-1.02156	0.917382	-1.11356	0.265467	1
ENSMUSG00000067206	Lrrc66	1.33105	4.6486	4.17463	1.11354	0.265478	1
ENSMUSG00000040390	Map3k10	1314.72	-0.4691	0.421271	-1.11354	0.265479	1
ENSMUSG00000023939	Mrpl14	2033.56	0.32797	0.294549	1.11347	0.265509	1
ENSMUSG00000022607	Ptk2	2171.99	-0.298572	0.268292	-1.11286	0.265767	1
ENSMUSG00000027170	Eif3m	8147.35	0.191743	0.172337	1.1126	0.26588	1
ENSMUSG00000031312	Itgb1bp2	8.3306	4.29809	3.86318	1.11258	0.26589	1
ENSMUSG00000070319	Eif3g	14262.8	0.224065	0.201413	1.11246	0.265938	1
ENSMUSG00000004393	Ddx56	6363.95	-0.26182	0.235483	-1.11184	0.266206	1
ENSMUSG00000048832	Vps37c	4654.2	-0.365504	0.328778	-1.11171	0.266265	1
ENSMUSG00000056608	Chd9	730.594	-1.18343	1.06465	-1.11157	0.266325	1
ENSMUSG00000098111	Gm4654	11.3669	-0.784707	0.706098	-1.11133	0.266427	1
ENSMUSG00000039315	Clnk	2.4377	-4.63771	4.17442	-1.11098	0.266575	1
ENSMUSG00000029836	Cbx3	3905.92	-0.311751	0.280668	-1.11074	0.266679	1
ENSMUSG00000056829	Foxb2	7.22304	4.63526	4.17324	1.11071	0.266693	1
ENSMUSG00000024208	Uqcc2	4221.29	0.421456	0.379679	1.11003	0.266985	1
ENSMUSG00000016664	Pacsin2	3066.92	-0.645178	0.581282	-1.10992	0.267032	1
ENSMUSG00000035597	Prpf39	1953.54	0.22119	0.199321	1.10971	0.267122	1
ENSMUSG00000037824	Tspan14	6516.06	-0.494112	0.445298	-1.10962	0.267162	1
ENSMUSG00000047787	Flrt1	474.439	-0.845819	0.762523	-1.10924	0.267328	1
ENSMUSG00000045328	Cenpe	966.738	1.34985	1.21699	1.10918	0.267354	1
ENSMUSG00000017747	Ghdc	1424.81	0.603318	0.544026	1.10899	0.267435	1
ENSMUSG00000062846	Gm14176	8.16691	2.44975	2.20915	1.10891	0.26747	1
ENSMUSG00000026674	Ddr2	448.908	-1.96247	1.76987	-1.10882	0.267506	1
ENSMUSG00000037845	Fdxacb1	1134.27	0.795323	0.71742	1.10859	0.267608	1
ENSMUSG00000037321	Tap1	2754.16	0.413905	0.373373	1.10855	0.267622	1
ENSMUSG00000025351	Cd63	54338.7	0.171193	0.154435	1.10851	0.267643	1
ENSMUSG00000029569	Tmem168	2781.67	-0.399206	0.360199	-1.10829	0.267735	1
ENSMUSG00000039682	Lap3	9973.59	0.246066	0.222062	1.1081	0.26782	1
ENSMUSG00000041879	Ipo9	8966.99	-0.305024	0.275284	-1.10803	0.267848	1
ENSMUSG00000021583	Erap1	1133.91	0.656642	0.592636	1.108	0.26786	1
ENSMUSG00000083859	Gm12003	2.17458	-1.55574	1.40411	-1.10799	0.267866	1
ENSMUSG00000039308	Ndst2	300.194	2.44771	2.20963	1.10775	0.267972	1
ENSMUSG00000038507	Parp12	2316.12	-0.598873	0.540719	-1.10755	0.268056	1
ENSMUSG00000024095	Hnrnpll	5835.24	-0.18185	0.164197	-1.10751	0.268074	1
ENSMUSG00000058706	0610030E20Rik	572.447	1.10171	0.99477	1.10751	0.268075	1
ENSMUSG00000058625	Gm17383	20.4899	0.785411	0.709223	1.10742	0.268111	1
ENSMUSG00000024726	Carnmt1	536.53	-0.37941	0.342629	-1.10735	0.268142	1
ENSMUSG00000068854	H2bc21	823.329	-0.919536	0.830794	-1.10682	0.268374	1
ENSMUSG00000040351	Ankib1	2204.77	-0.839161	0.758363	-1.10654	0.268492	1
ENSMUSG00000059187	Tafa1	114.223	1.67087	1.51003	1.10652	0.268502	1
ENSMUSG00000031095	Cul4b	1889.11	-0.602104	0.544161	-1.10648	0.268518	1
ENSMUSG00000027598	Itch	3602.79	-0.521049	0.470908	-1.10648	0.26852	1
ENSMUSG00000037787	Coa8	2059.57	0.462451	0.417977	1.1064	0.268552	1
ENSMUSG00000070808	Bicra	19.5662	4.61689	4.17335	1.10628	0.268605	1
ENSMUSG00000037643	Prkci	2253.75	-0.802455	0.725701	-1.10576	0.268828	1
ENSMUSG00000019916	P4ha1	6032.95	-0.493881	0.446721	-1.10557	0.268912	1
ENSMUSG00000015222	Map2	9146.32	-0.319094	0.288639	-1.10551	0.268938	1
ENSMUSG00000054408	Spcs3	4012.92	-0.361602	0.327179	-1.10521	0.269069	1
ENSMUSG00000048478	Spata33	43.7244	1.83359	1.65911	1.10516	0.269089	1
ENSMUSG00000089910	Gm16113	3.83192	-4.59176	4.15509	-1.10509	0.269119	1
ENSMUSG00000021716	Srek1ip1	413.37	0.485218	0.43912	1.10498	0.269169	1
ENSMUSG00000019795	Pcmt1	8586.42	0.186913	0.169161	1.10494	0.269185	1
ENSMUSG00000079562	Maea	6127.53	0.292063	0.264369	1.10476	0.269265	1
ENSMUSG00000019737	Syne4	66.1421	2.25665	2.04281	1.10468	0.269298	1
ENSMUSG00000029402	Snrnp35	1425.31	-0.400216	0.36231	-1.10462	0.269324	1
ENSMUSG00000050534	Htr5b	36.8392	-3.96205	3.58689	-1.10459	0.269336	1
ENSMUSG00000039977	Deup1	2.69435	4.61327	4.17722	1.10439	0.269425	1
ENSMUSG00000094724	Rnaset2b	2134.41	0.418701	0.379155	1.1043	0.269462	1
ENSMUSG00000080711	Gm11686	1.981	2.37745	2.15351	1.10399	0.269598	1
ENSMUSG00000038239	Hrc	54.2532	3.76053	3.40727	1.10368	0.269733	1
ENSMUSG00000030796	Tead2	1024.14	0.718333	0.650861	1.10367	0.269738	1
[truncated: 17,386 more rows]

## Sheet: UP log2FC >2
PF4_EGFminus_vs_NaCl_EGFminus[75]
ensembl	gene name	baseMean	log2FoldChange	lfcSE	stat	pvalue	padj
ENSMUSG00000055546	Timd4	382.663	20.198	1.73322	11.6535	2.20268e-31	3.9754e-27
ENSMUSG00000082160	Gm11578	126.413	19.5946	2.40086	8.16149	3.3091e-16	1.89393e-12
ENSMUSG00000038067	Csf3	68.4018	20.2812	2.49154	8.14002	3.95219e-16	1.89393e-12
ENSMUSG00000048188	Gm8181	45.928	19.8973	2.44657	8.13272	4.19755e-16	1.89393e-12
ENSMUSG00000028175	Depdc1a	132.143	19.4132	2.44595	7.93688	2.07328e-15	7.48372e-12
ENSMUSG00000029371	Cxcl5	73.4392	17.7217	2.27117	7.80288	6.05079e-15	1.80964e-11
ENSMUSG00000013483	Card14	134.353	20.6672	2.65504	7.78414	7.01878e-15	1.80964e-11
ENSMUSG00000056043	Rgs9bp	216.404	19.8546	2.57528	7.70971	1.26109e-14	2.84501e-11
ENSMUSG00000057886	Cbx3-ps6	80.473	20.8001	2.78176	7.47733	7.58503e-14	1.52105e-10
ENSMUSG00000090272	Mndal	167.822	21.4366	2.90617	7.37625	1.62815e-13	2.67136e-10
ENSMUSG00000011263	Exoc3l2	22.3259	21.697	2.98031	7.28012	3.3352e-13	5.01614e-10
ENSMUSG00000051367	Six1	33.1391	17.0158	2.44698	6.9538	3.55568e-12	4.58378e-09
ENSMUSG00000029553	Tfec	100.339	20.1897	3.20523	6.29898	2.99605e-10	3.60485e-07
ENSMUSG00000069378	Prdm6	86.1551	14.5706	2.35202	6.19492	5.83164e-10	6.57809e-07
ENSMUSG00000007805	Twist2	38.0046	18.0007	2.91794	6.16897	6.87345e-10	7.20723e-07
ENSMUSG00000003477	Inmt	323.342	18.8643	3.09156	6.10187	1.04838e-09	9.46055e-07
ENSMUSG00000033080	Vsx1	97.9722	18.9151	3.13209	6.03913	1.54948e-09	1.33166e-06
ENSMUSG00000070822	Zscan18	64.9746	21.7365	3.67789	5.91004	3.42019e-09	2.68381e-06
ENSMUSG00000059479	B3gnt8	96.1766	20.2111	3.5168	5.74701	9.08361e-09	5.85504e-06
ENSMUSG00000085957	Syna	34.1849	23.8803	4.1649	5.7337	9.82638e-09	6.11539e-06
ENSMUSG00000049511	Htr1b	63.955	18.078	3.16716	5.70794	1.14352e-08	6.8794e-06
ENSMUSG00000028053	Ash1l	350.501	23.6593	4.16475	5.68086	1.3402e-08	7.80255e-06
ENSMUSG00000079774	None	50.5175	23.6248	4.1648	5.6725	1.40725e-08	7.9369e-06
ENSMUSG00000024173	Tpsab1	18.6529	23.0614	4.16517	5.53672	3.0819e-08	1.54506e-05
ENSMUSG00000061535	C1qtnf7	30.0147	19.8375	3.59192	5.5228	3.3364e-08	1.58461e-05
ENSMUSG00000076563	Igkv5-48	15.2083	22.7273	4.1653	5.45634	4.86058e-08	1.99372e-05
ENSMUSG00000030996	Art1	23.6497	22.0109	4.12624	5.33436	9.58813e-08	3.20457e-05
ENSMUSG00000040522	Tlr8	87.6365	18.0878	3.44179	5.25535	1.47743e-07	4.76155e-05
ENSMUSG00000061616	Olfr12	7.80292	21.8381	4.16599	5.24199	1.58853e-07	5.01233e-05
ENSMUSG00000091402	Rd3l	7.72574	21.8074	4.16601	5.23461	1.65333e-07	5.05751e-05
ENSMUSG00000026527	Rgs7	26.0011	21.7871	4.16531	5.23061	1.68951e-07	5.08204e-05
ENSMUSG00000044211	Gm7887	64.5516	20.9156	4.02392	5.19782	2.0164e-07	5.86967e-05
ENSMUSG00000090176	Cd200r2	22.3478	21.569	4.1532	5.19334	2.06552e-07	5.91721e-05
ENSMUSG00000021803	Cdhr1	36.1056	21.4716	4.1653	5.15488	2.53791e-07	7.15691e-05
ENSMUSG00000030708	Dnajb13	19.0324	21.2949	4.16542	5.11232	3.18229e-07	8.836e-05
ENSMUSG00000097084	Foxl1	16.0215	18.246	3.57644	5.1017	3.36612e-07	9.20481e-05
ENSMUSG00000046828	Mettl21e	10.6345	21.1193	4.16578	5.0697	3.98439e-07	0.000107329
ENSMUSG00000014453	Blk	23.8498	20.9544	4.16583	5.03008	4.90269e-07	0.000130123
ENSMUSG00000094840	Muc3a	7.12324	20.9062	4.16614	5.01811	5.21815e-07	0.000136489
ENSMUSG00000030109	Slc6a12	18.0553	20.5354	4.16738	4.92766	8.32216e-07	0.000208609
ENSMUSG00000024972	Lgals12	11.0933	20.4682	4.16667	4.91236	8.99881e-07	0.00022248
ENSMUSG00000022715	Tmem114	13.1015	20.4253	4.16645	4.90234	9.47027e-07	0.000230972
ENSMUSG00000096140	Ankrd66	107.746	18.145	3.7174	4.88112	1.05487e-06	0.000253845
ENSMUSG00000092486	None	19.1619	20.0239	4.16663	4.80576	1.54163e-06	0.000366096
ENSMUSG00000014030	Pax5	20.5005	19.9574	4.16627	4.79022	1.66596e-06	0.000390483
ENSMUSG00000000216	Scnn1g	10.7038	19.732	4.16717	4.73512	2.18927e-06	0.000506565
ENSMUSG00000085281	Gm13316	23.865	19.6899	4.16707	4.72513	2.29967e-06	0.000525373
ENSMUSG00000057346	Apol9a	16.8304	19.6796	4.16789	4.72172	2.33862e-06	0.000527593
ENSMUSG00000081480	Gm13608	8.18599	19.3758	4.11879	4.70424	2.54813e-06	0.000567761
ENSMUSG00000025482	Odf3	15.0321	19.5763	4.16779	4.69704	2.63956e-06	0.00058096
ENSMUSG00000050824	Sstr5	15.1712	19.5072	4.16843	4.67976	2.87214e-06	0.000622613
ENSMUSG00000025496	Drd4	17.5737	19.4955	4.16755	4.67793	2.8978e-06	0.000622613
ENSMUSG00000075023	Accsl	12.3531	19.4247	4.168	4.66043	3.1555e-06	0.000662215
ENSMUSG00000037185	Krt80	88.5759	19.3888	4.16763	4.65224	3.28349e-06	0.000681153
ENSMUSG00000020793	Galr2	7.70579	19.2819	4.1689	4.62518	3.74274e-06	0.000758976
ENSMUSG00000078251	Gm16487	19.998	19.1955	4.1683	4.6051	4.12264e-06	0.000826727
ENSMUSG00000092586	Ly6g6c	118.848	16.3134	3.56959	4.57011	4.87469e-06	0.000966795
ENSMUSG00000020017	Hal	8.91181	18.9788	4.1693	4.55204	5.31279e-06	0.00104223
ENSMUSG00000042002	Foxn4	44.9555	18.9088	4.16898	4.5356	5.7441e-06	0.00111473
ENSMUSG00000038192	Cer1	22.6021	18.6951	4.16976	4.48349	7.34311e-06	0.00140988
ENSMUSG00000078779	Zfp59	21.4318	18.6411	4.16985	4.47045	7.80568e-06	0.00147429
ENSMUSG00000028635	Edn2	50.6765	14.3313	3.2065	4.46945	7.84196e-06	0.00147429
ENSMUSG00000045521	Tssk2	7.63522	18.6293	4.17058	4.46683	7.93866e-06	0.00147708
ENSMUSG00000073077	Cfap47	7.02864	18.5752	4.17051	4.45393	8.43133e-06	0.00155274
ENSMUSG00000027401	Tgm3	9.02561	18.4291	4.17209	4.41723	9.99754e-06	0.00180916
ENSMUSG00000031554	Adam5	6.09315	18.4307	4.17301	4.41665	1.00242e-05	0.00180916
ENSMUSG00000074817	Papolb	15.187	18.3416	4.17268	4.39564	1.10446e-05	0.0019736
ENSMUSG00000020010	Vnn3	45.6971	16.44	3.76675	4.36452	1.27403e-05	0.00225428
ENSMUSG00000033187	BC016579	17.0177	17.9589	4.17464	4.3019	1.69339e-05	0.00296721
ENSMUSG00000022464	Slc38a4	16.6144	17.4088	4.17763	4.16716	3.08423e-05	0.0053293
ENSMUSG00000068606	Gm4841	22.5142	14.2069	3.41025	4.16596	3.10049e-05	0.0053293
ENSMUSG00000000730	Dnmt3l	33.0194	16.7466	4.18356	4.00297	6.25531e-05	0.0106506
ENSMUSG00000032092	Mpzl2	455.978	6.84523	1.84072	3.71879	0.000200183	0.0331459

## Sheet: DOWN log2FC <-2
PF4_EGFminus_vs_NaCl_EGFminus[75]
ensembl	gene name	baseMean	log2FoldChange	lfcSE	stat	pvalue	padj
ENSMUSG00000093909	Gm3883	28.5528	-23.2709	3.15209	-7.3827	1.55106e-13	2.67136e-10
ENSMUSG00000027606	Dnajc5b	53.5593	-22.3538	3.18985	-7.00781	2.42083e-12	3.36085e-09
ENSMUSG00000075267	Pjvk	31.9562	-22.4575	3.64899	-6.15445	7.53383e-10	7.20723e-07
ENSMUSG00000058298	Mcm9	158.795	-25.2257	4.09952	-6.15333	7.58739e-10	7.20723e-07
ENSMUSG00000031374	Zfp92	32.8291	-24.3028	4.05375	-5.99515	2.03297e-09	1.66778e-06
ENSMUSG00000078949	R3hdml	81.3412	-24.2343	4.16632	-5.81672	6.0014e-09	4.51305e-06
ENSMUSG00000070423	Olfr558	26.8423	-24.1231	4.16502	-5.79184	6.9619e-09	5.02594e-06
ENSMUSG00000026971	Itgb6	62.2115	-24.0429	4.16509	-5.77248	7.81138e-09	5.4223e-06
ENSMUSG00000026572	Tbx19	21.1492	-23.9392	4.16514	-5.74752	9.05635e-09	5.85504e-06
ENSMUSG00000041679	Lrrc29	18.0289	-23.5194	4.16525	-5.64657	1.63678e-08	8.95171e-06
ENSMUSG00000040364	Sec1	48.5654	-23.3524	4.16532	-5.60638	2.06602e-08	1.09669e-05
ENSMUSG00000025519	Tktl2	15.7447	-23.23	4.16533	-5.57698	2.44731e-08	1.26198e-05
ENSMUSG00000095456	None	19.1052	-20.466	3.70286	-5.52709	3.25591e-08	1.58461e-05
ENSMUSG00000096795	Zfp433	18.5529	-22.9387	4.16561	-5.50668	3.65669e-08	1.67182e-05
ENSMUSG00000048087	Ahcyl	25.974	-22.5889	4.10382	-5.50435	3.70527e-08	1.67182e-05
ENSMUSG00000052180	Serpinb6c	25.5288	-22.8396	4.16553	-5.48299	4.18206e-08	1.84092e-05
ENSMUSG00000074345	Tnfaip8l3	9.80902	-22.7739	4.16579	-5.46688	4.58018e-08	1.95336e-05
ENSMUSG00000026582	Sele	10.5702	-22.7616	4.1657	-5.46405	4.65395e-08	1.95336e-05
ENSMUSG00000060176	Kif27	29.8653	-22.7104	4.16565	-5.45183	4.98553e-08	1.99953e-05
ENSMUSG00000073738	None	10.2798	-22.6505	4.16574	-5.43733	5.40862e-08	2.12206e-05
ENSMUSG00000015441	Gzmf	9.19953	-22.5869	4.16587	-5.42189	5.89728e-08	2.26455e-05
ENSMUSG00000079224	Gm6565	15.2814	-22.5714	4.16591	-5.41812	6.02295e-08	2.26463e-05
ENSMUSG00000062638	Btnl1	8.45619	-22.5279	4.16598	-5.40757	6.3884e-08	2.35302e-05
ENSMUSG00000047819	Tigd4	7.61677	-22.4248	4.16614	-5.38263	7.34063e-08	2.61777e-05
ENSMUSG00000049620	Prss33	9.69026	-22.4172	4.1658	-5.38124	7.39729e-08	2.61777e-05
ENSMUSG00000093505	Gm20691	7.37999	-22.3382	4.16619	-5.36177	8.24082e-08	2.8602e-05
ENSMUSG00000042540	Acot5	22.2658	-22.2473	4.16628	-5.33986	9.30165e-08	3.16747e-05
ENSMUSG00000020867	Spata20	29.2826	-22.0644	4.16629	-5.29594	1.18405e-07	3.88541e-05
ENSMUSG00000054967	Zfp647	36.0507	-21.8278	4.16606	-5.23942	1.61079e-07	5.01233e-05
ENSMUSG00000015314	Slamf6	11.0542	-21.7197	4.16713	-5.21216	1.86654e-07	5.5225e-05
ENSMUSG00000098369	None	22.9708	-20.868	4.16784	-5.0069	5.53143e-07	0.000142616
ENSMUSG00000042390	Gatad2b	40.1143	-20.6647	4.16998	-4.95558	7.21146e-07	0.000183313
ENSMUSG00000083161	Gm11427	31.0749	-19.4888	4.178	-4.66462	3.09188e-06	0.000656497
ENSMUSG00000030827	Fgf21	12.5331	-19.3547	4.17908	-4.63132	3.63342e-06	0.000745182
ENSMUSG00000097891	Gm3650	14.059	-16.7522	4.24679	-3.94467	7.99112e-05	0.0134788
ENSMUSG00000047592	Nxpe5	48.4176	-15.1243	3.86497	-3.91317	9.10924e-05	0.0152225
ENSMUSG00000019278	Dpep1	72.6612	-15.4897	4.24705	-3.64716	0.000265151	0.043504

## Sheet: UNCHANGED
PF4_EGFminus_vs_NaCl_EGFminus[75]
ensembl	gene name	baseMean	log2FoldChange	lfcSE	stat	pvalue	padj
ENSMUSG00000039985	Sinhcaf	1794.21	1.79673	0.500975	3.58646	0.000335197	0.0545012
ENSMUSG00000003051	Elf3	105.903	14.6311	4.24337	3.44798	0.000564789	0.0910117
ENSMUSG00000090942	F830016B08Rik	80.8582	6.84229	2.05338	3.33222	0.000861573	0.137608
ENSMUSG00000023918	Adgrf4	45.8168	14.1238	4.24705	3.32555	0.000882433	0.139703
ENSMUSG00000045034	Ankrd34b	27.6904	8.39113	2.53717	3.30728	0.000942074	0.147848
ENSMUSG00000021620	Acot12	50.2202	5.08321	1.54861	3.28243	0.00102918	0.160126
ENSMUSG00000028487	Bnc2	85.3383	-8.6554	2.66938	-3.24248	0.00118496	0.182788
ENSMUSG00000074934	Grem1	56.0051	7.40132	2.28943	3.23282	0.00122574	0.187476
ENSMUSG00000090258	Churc1	4324.77	0.585	0.181803	3.21778	0.00129187	0.19593
ENSMUSG00000001403	Ube2c	4274.36	-1.48818	0.470557	-3.16259	0.00156375	0.23433
ENSMUSG00000058921	Slc10a5	8.92787	13.4259	4.24705	3.16123	0.00157103	0.23433
ENSMUSG00000027955	Gask1b	30.3068	7.37777	2.35163	3.13731	0.00170508	0.252241
ENSMUSG00000021040	Slirp	2977.88	0.634601	0.204079	3.10959	0.00187349	0.274901
ENSMUSG00000072492	Gm10364	34.2932	-7.36009	2.39407	-3.0743	0.00211	0.307106
ENSMUSG00000014603	Alx3	15.8791	13.027	4.24705	3.0673	0.00216	0.311869
ENSMUSG00000079177	Fam228a	6.74711	5.10512	1.70434	2.99536	0.00274117	0.390691
ENSMUSG00000068262	Gm5879	16.2582	2.38082	0.795072	2.99447	0.00274921	0.390691
ENSMUSG00000052974	Cyp2f2	534.957	6.98276	2.35872	2.9604	0.0030724	0.433209
ENSMUSG00000036800	Fam135b	12.1053	-5.1002	1.73142	-2.94567	0.00322254	0.447493
ENSMUSG00000097906	Gm9625	29.3454	4.95198	1.68114	2.9456	0.0032233	0.447493
ENSMUSG00000051225	Fam83a	13.4889	2.01893	0.690308	2.92467	0.0034482	0.475062
ENSMUSG00000001376	Vps50	2209.62	-1.14419	0.407687	-2.80653	0.00500777	0.684698
ENSMUSG00000066878	Gm10184	67.1646	-3.78177	1.36073	-2.77922	0.0054489	0.739412
ENSMUSG00000052414	Gm28047	19.3827	-8.18163	2.95978	-2.76427	0.00570511	0.768401
ENSMUSG00000068859	Sp9	547.177	-4.65617	1.70401	-2.73247	0.00628618	0.840393
ENSMUSG00000071415	Rpl23	8585.08	0.51577	0.189141	2.72691	0.00639297	0.848385
ENSMUSG00000029782	Tmem209	2434.7	-0.815518	0.299772	-2.72046	0.00651913	0.858812
ENSMUSG00000025508	Rplp2	10008.3	0.490441	0.18146	2.70275	0.00687676	0.89936
ENSMUSG00000028678	Kif2c	1818.89	-3.74574	1.3879	-2.69886	0.00695774	0.903404
ENSMUSG00000022015	Tnfsf11	31.2493	9.23792	3.43029	2.69304	0.00708031	0.90518
ENSMUSG00000074731	Zfp345	3.70575	-5.60859	2.08389	-2.6914	0.00711526	0.90518
ENSMUSG00000037622	Wdtc1	501.65	1.48795	0.552916	2.69109	0.00712187	0.90518
ENSMUSG00000034892	Rps29	12568.5	0.752876	0.281125	2.67808	0.00740446	0.934515
ENSMUSG00000066487	Gm5786	8.94868	2.56199	0.96075	2.66666	0.00766091	0.953813
ENSMUSG00000035521	Gnptg	6603.47	0.302061	0.113277	2.66657	0.00766306	0.953813
ENSMUSG00000002489	Tiam1	531.932	1.61599	0.614099	2.63148	0.00850132	1
ENSMUSG00000067288	Rps28	5530.38	0.724831	0.27719	2.61492	0.00892473	1
ENSMUSG00000091695	Gm17669	11.201	-4.33089	1.66408	-2.60256	0.00925295	1
ENSMUSG00000009185	Ccl8	458.086	3.14136	1.2084	2.59961	0.00933308	1
ENSMUSG00000033634	Nat8f2	21.411	8.56949	3.3151	2.58498	0.00973834	1
ENSMUSG00000005506	Celf1	7953.85	-0.673336	0.262186	-2.56817	0.0102238	1
ENSMUSG00000064330	Pde6h	6.54237	5.28603	2.08167	2.53933	0.0111066	1
ENSMUSG00000046330	Rpl37a	12833.2	0.603851	0.23823	2.53474	0.011253	1
ENSMUSG00000028950	Tas1r1	17.122	8.24389	3.26964	2.52135	0.0116907	1
ENSMUSG00000090000	Ier3ip1	3135.9	0.491077	0.19574	2.50882	0.0121137	1
ENSMUSG00000039148	Sart1	7661.21	-0.408789	0.162972	-2.50834	0.0121299	1
ENSMUSG00000050621	Rps27rt	5359.12	0.660245	0.264027	2.50067	0.0123958	1
ENSMUSG00000073640	Rpl27-ps3	1917.55	0.629257	0.251691	2.50011	0.0124153	1
ENSMUSG00000046057	Gm15428	131.844	-4.16757	1.66696	-2.50011	0.0124157	1
ENSMUSG00000086598	Btbd18	48.8374	-6.89057	2.75662	-2.49965	0.0124317	1
ENSMUSG00000082535	Gm7860	7.90431	3.61299	1.45211	2.48809	0.0128429	1
ENSMUSG00000030254	Rad18	1799.18	-0.93448	0.375776	-2.4868	0.0128898	1
ENSMUSG00000067297	Ifit1bl2	5.67416	-6.71596	2.7069	-2.48105	0.0130995	1
ENSMUSG00000097295	Hmgb1-ps8	3.3383	4.35475	1.76428	2.46829	0.0135759	1
ENSMUSG00000028879	Stx12	6014.05	-0.568234	0.230578	-2.46439	0.0137247	1
ENSMUSG00000025386	Pde6g	65.1222	4.07002	1.653	2.46221	0.0138085	1
ENSMUSG00000083914	Rps18-ps1	3.85248	3.22614	1.31154	2.45981	0.013901	1
ENSMUSG00000032299	Commd4	3995.33	0.340958	0.139089	2.45137	0.0142314	1
ENSMUSG00000026024	Als2	2809.88	-1.03143	0.421723	-2.44576	0.0144548	1
ENSMUSG00000081974	Gm11960	16.7314	-2.23115	0.913925	-2.44128	0.0146351	1
ENSMUSG00000022753	Tmem30c	28.4705	2.08692	0.855345	2.43985	0.0146933	1
ENSMUSG00000081865	Gm15484	5.68506	-6.0288	2.47311	-2.43774	0.0147793	1
ENSMUSG00000022941	Ripply3	28.0851	3.32496	1.36494	2.43597	0.0148519	1
ENSMUSG00000038295	Atg9b	90.8248	3.50707	1.44062	2.43442	0.0149156	1
ENSMUSG00000041841	Rpl37	3310.89	0.596215	0.245184	2.4317	0.0150282	1
ENSMUSG00000083087	Gm11249	28.9801	1.2181	0.503257	2.42043	0.0155023	1
ENSMUSG00000089883	Gm3355	4.9224	-3.62553	1.49884	-2.41889	0.015568	1
ENSMUSG00000000739	Sult5a1	146.446	2.0564	0.850486	2.41791	0.0156099	1
ENSMUSG00000000632	Sez6	4556.57	-0.732541	0.303139	-2.41652	0.0156699	1
ENSMUSG00000081600	Gm12286	17.1428	-1.42253	0.592851	-2.39948	0.0164184	1
ENSMUSG00000024594	Prrc1	2498.38	-0.492398	0.20535	-2.39785	0.0164917	1
ENSMUSG00000094090	Gm8494	6.46336	3.34892	1.39877	2.39418	0.0166575	1
ENSMUSG00000021575	Ahrr	69.1831	3.96468	1.65642	2.39352	0.0166877	1
ENSMUSG00000031257	Nox1	8.92587	3.95499	1.65319	2.39234	0.0167413	1
ENSMUSG00000094338	H2bc13	42.3296	5.29053	2.21473	2.38879	0.016904	1
ENSMUSG00000073737	Gm10566	3.797	4.08988	1.71295	2.38763	0.0169573	1
ENSMUSG00000045128	Rpl18a	3229	0.552518	0.23269	2.37448	0.0175738	1
ENSMUSG00000021290	Atp5mpl	5028.75	0.565904	0.238397	2.37379	0.0176066	1
ENSMUSG00000050552	Lamtor4	2145.43	0.521076	0.219623	2.3726	0.0176636	1
ENSMUSG00000072476	Gm9008	4.3778	3.19423	1.352	2.3626	0.0181472	1
ENSMUSG00000039062	Anpep	129.772	-3.17476	1.34791	-2.35533	0.0185064	1
ENSMUSG00000090733	Rps27	714.439	0.588035	0.250036	2.3518	0.0186828	1
ENSMUSG00000074865	Zfp934	17.4745	7.4308	3.16994	2.34414	0.0190708	1
ENSMUSG00000072421	Gm10357	13.8958	2.53171	1.08144	2.34105	0.0192298	1
ENSMUSG00000008683	Rps15a	6077.3	0.509723	0.217788	2.34046	0.0192602	1
ENSMUSG00000032561	Acpp	32.2187	-8.09386	3.45829	-2.34042	0.0192618	1
ENSMUSG00000035392	Dennd1a	3568.57	-0.734769	0.314522	-2.33615	0.0194836	1
ENSMUSG00000028273	Pdlim5	4054.72	0.622497	0.266812	2.33309	0.0196432	1
ENSMUSG00000031093	Dock11	1830.2	-1.29968	0.557999	-2.32919	0.019849	1
ENSMUSG00000000743	Chmp1a	12581	0.282957	0.121591	2.32712	0.0199588	1
ENSMUSG00000094185	Gm5445	3.53538	3.69907	1.58969	2.32692	0.0199695	1
ENSMUSG00000081926	Gm15536	109.017	0.650234	0.280791	2.31572	0.0205734	1
ENSMUSG00000031762	Mt2	37332.8	0.556196	0.240396	2.31367	0.020686	1
ENSMUSG00000035476	Tab3	1242.53	-1.93188	0.83568	-2.31175	0.0207917	1
ENSMUSG00000058600	Rpl30	6896.2	0.455906	0.197949	2.30315	0.0212705	1
ENSMUSG00000047507	Baiap3	87.7569	-1.68828	0.733034	-2.30313	0.0212713	1
ENSMUSG00000060377	Rpl36a-ps1	29.2851	2.125	0.92453	2.29847	0.0215353	1
ENSMUSG00000058886	Deaf1	2781.3	-0.432387	0.18858	-2.29285	0.0218564	1
ENSMUSG00000050856	Atp5k	3457.96	0.6883	0.300549	2.29014	0.0220132	1
ENSMUSG00000049606	Zfp644	2168.42	-0.602521	0.263209	-2.28913	0.0220716	1
ENSMUSG00000048070	Pirt	31.3442	-9.5259	4.16496	-2.28715	0.0221869	1
ENSMUSG00000061787	Rps17	11177.2	0.559782	0.245668	2.27861	0.02269	1
ENSMUSG00000057322	Rpl38	5870.86	0.583691	0.256487	2.27572	0.0228629	1
ENSMUSG00000046352	Gjb2	448.084	3.68303	1.62049	2.27279	0.0230389	1
ENSMUSG00000096617	Gm5559	21.5317	1.55778	0.686425	2.26941	0.0232431	1
ENSMUSG00000020171	Yeats4	1824.19	0.689561	0.30401	2.26821	0.0233162	1
ENSMUSG00000083705	Gm8624	15.5764	0.976782	0.430857	2.26707	0.0233861	1
ENSMUSG00000096964	Gm6345	94.7476	-3.77818	1.66721	-2.26617	0.0234407	1
ENSMUSG00000062785	Kcnc3	37.923	-1.8521	0.817447	-2.26571	0.0234691	1
ENSMUSG00000029755	Dlx5	498.333	-4.29877	1.90087	-2.26147	0.0237301	1
ENSMUSG00000020402	Vdac1	9473.33	-0.375247	0.165963	-2.26103	0.0237576	1
ENSMUSG00000057036	Gm7536	3558.21	0.464171	0.205576	2.25791	0.0239515	1
ENSMUSG00000031722	Hp	26.479	-7.64304	3.39077	-2.25407	0.0241918	1
ENSMUSG00000027744	Stoml3	12.0214	-7.95552	3.53144	-2.25277	0.0242737	1
ENSMUSG00000029655	N4bp2l2	2363.81	0.699266	0.310505	2.25203	0.0243204	1
ENSMUSG00000031622	Sin3b	10547.1	0.378967	0.168323	2.25143	0.0243584	1
ENSMUSG00000040651	Tasor	1138.83	-1.14561	0.509674	-2.24773	0.0245935	1
ENSMUSG00000087569	Actb-ps1	2.48743	2.9069	1.29416	2.24617	0.0246928	1
ENSMUSG00000051113	Garin5a	28.6379	3.4066	1.51745	2.24495	0.0247714	1
ENSMUSG00000055795	Gm5160	8.86221	1.45371	0.647747	2.24425	0.0248165	1
ENSMUSG00000090451	Gm6133	3.21239	4.45987	1.98735	2.24413	0.0248243	1
ENSMUSG00000055681	Cope	13349.9	0.25716	0.114674	2.24254	0.0249267	1
ENSMUSG00000097388	Gm3200	69.739	-1.75576	0.784032	-2.2394	0.0251302	1
ENSMUSG00000062006	Rpl34	7338.47	0.491003	0.219409	2.23785	0.0252311	1
ENSMUSG00000085371	Gm3160	2.7843	-3.19826	1.43063	-2.23557	0.0253802	1
ENSMUSG00000063382	Bcl9l	100.356	-6.17244	2.76707	-2.23067	0.0257027	1
ENSMUSG00000018479	1700125H20Rik	42.8753	3.43519	1.54676	2.22089	0.0263583	1
ENSMUSG00000022801	Lrch3	2940.57	-0.794029	0.357706	-2.21978	0.0264335	1
ENSMUSG00000033557	Fam20b	4209.31	-0.662673	0.298764	-2.21805	0.0265515	1
ENSMUSG00000070867	Trabd2b	125.3	-4.22351	1.90466	-2.21746	0.0265919	1
ENSMUSG00000049608	Gpr55	17.9665	6.27036	2.83056	2.21523	0.0267441	1
ENSMUSG00000026322	Htr4	69.4582	9.21743	4.16448	2.21335	0.0268738	1
ENSMUSG00000008682	Rpl10	6840.45	0.353323	0.160001	2.20825	0.0272267	1
ENSMUSG00000022032	Scara5	173.885	5.42921	2.46144	2.20571	0.0274046	1
ENSMUSG00000091086	Rpl6l	4.39436	4.02012	1.83409	2.1919	0.0283871	1
ENSMUSG00000038717	Atp5l	9682.34	0.570208	0.261699	2.17887	0.0293413	1
ENSMUSG00000084786	Ubl5	7643.39	0.498915	0.22918	2.17695	0.0294841	1
ENSMUSG00000018909	Arrb1	2832.46	-0.788864	0.362683	-2.17508	0.0296241	1
ENSMUSG00000089798	1700028K03Rik	20.819	4.16607	1.91598	2.17438	0.0296769	1
ENSMUSG00000057948	Unc13d	819.816	0.667376	0.307419	2.1709	0.0299387	1
ENSMUSG00000055128	Cgrrf1	2377.36	0.445486	0.205543	2.16737	0.0302069	1
ENSMUSG00000006313	Upk1a	23.897	6.26299	2.89184	2.16575	0.0303305	1
ENSMUSG00000044141	E130201H02Rik	35.9113	3.33515	1.5454	2.15811	0.030919	1
ENSMUSG00000045365	None	4926.25	-0.63033	0.292179	-2.15734	0.030979	1
ENSMUSG00000063875	Rps6-ps1	33.3232	3.22165	1.49693	2.15217	0.0313843	1
ENSMUSG00000089818	Gm15950	29.0842	1.22142	0.568752	2.14755	0.0317497	1
ENSMUSG00000061859	Patj	512.682	-1.77529	0.828648	-2.14239	0.0321623	1
ENSMUSG00000027347	Rasgrp1	218.026	3.09538	1.44753	2.1384	0.0324845	1
ENSMUSG00000018548	Trim37	5482.4	-0.558963	0.261472	-2.13775	0.0325367	1
ENSMUSG00000027884	Clcc1	3278.32	0.464275	0.217398	2.1356	0.0327122	1
ENSMUSG00000037446	Tulp1	6.13768	3.99486	1.87146	2.13462	0.0327923	1
ENSMUSG00000026032	Ndufb3	4835.46	0.521842	0.244707	2.13251	0.0329646	1
ENSMUSG00000074259	Gramd2	63.1175	5.89914	2.76846	2.13083	0.0331028	1
ENSMUSG00000048636	A730049H05Rik	15.4634	6.81547	3.19948	2.13018	0.0331565	1
ENSMUSG00000018697	Aatf	4082.9	-0.55574	0.26112	-2.1283	0.0333126	1
ENSMUSG00000055216	9430025C20Rik	21.6803	-3.21132	1.5103	-2.12628	0.0334801	1
ENSMUSG00000048852	Gm12185	32.2953	-8.85549	4.16502	-2.12616	0.03349	1
ENSMUSG00000032491	Nradd	752.051	-1.15594	0.544729	-2.12205	0.0338336	1
ENSMUSG00000026180	Cxcr2	28.2182	1.13792	0.536268	2.12192	0.0338446	1
ENSMUSG00000045055	Rpsa-ps2	16.2978	2.95425	1.39414	2.11904	0.0340869	1
ENSMUSG00000090136	Gm10177	3589.82	0.588098	0.277761	2.11728	0.034236	1
ENSMUSG00000094974	Rps19-ps2	6.69768	-2.09651	0.991241	-2.11504	0.0344268	1
ENSMUSG00000025102	3110040N11Rik	687.128	1.14688	0.543316	2.11089	0.0347816	1
ENSMUSG00000050108	Bpifc	39.0099	4.46473	2.1155	2.11049	0.0348165	1
ENSMUSG00000057863	Rpl36	9402.52	0.505902	0.240318	2.10513	0.0352796	1
ENSMUSG00000029918	Mrps33	7284.67	0.490322	0.232922	2.10509	0.0352833	1
ENSMUSG00000093674	Rpl41	28270.1	0.549809	0.26215	2.09731	0.0359661	1
ENSMUSG00000051159	Cited1	930.602	1.10582	0.527711	2.0955	0.0361267	1
ENSMUSG00000057278	Snrpg	2895.54	0.709444	0.338606	2.09519	0.0361542	1
ENSMUSG00000051359	Ncald	6986.71	-0.287973	0.137482	-2.09462	0.0362045	1
ENSMUSG00000035129	Gm6781	22.0772	3.83994	1.83324	2.09462	0.0362051	1
ENSMUSG00000003810	Mast2	4321.05	-1.0932	0.522124	-2.09376	0.0362816	1
ENSMUSG00000014294	Ndufa2	10370.5	0.491985	0.2352	2.09177	0.036459	1
ENSMUSG00000045690	Wdr89	426.145	1.28971	0.616999	2.09029	0.0365919	1
ENSMUSG00000037161	Mgarp	12.5165	5.49653	2.63364	2.08705	0.0368837	1
ENSMUSG00000078899	Gm4631	782.462	-0.655364	0.31426	-2.08542	0.0370316	1
ENSMUSG00000034820	Cpsf7	1428.66	-0.770029	0.369288	-2.08517	0.0370535	1
ENSMUSG00000044950	Pwwp2a	1582.05	-0.857982	0.411695	-2.08402	0.0371583	1
ENSMUSG00000028998	Tomm7	3941.44	0.571896	0.274838	2.08085	0.037448	1
ENSMUSG00000025980	Hspd1	16066.2	-0.435855	0.209477	-2.08068	0.0374634	1
ENSMUSG00000079641	Rpl39	4404.1	0.602559	0.290123	2.07691	0.0378096	1
ENSMUSG00000074480	Mex3a	1005.42	-1.03688	0.500889	-2.07009	0.0384443	1
ENSMUSG00000018481	Appbp2	6539.83	-0.558107	0.270045	-2.06672	0.0387602	1
ENSMUSG00000076469	Trbv13-2	14.7879	5.08754	2.46201	2.06642	0.0387893	1
ENSMUSG00000063015	Ccni	9420.2	-0.503966	0.243926	-2.06606	0.0388231	1
ENSMUSG00000062762	Ei24	6043.83	-0.365478	0.176924	-2.06574	0.0388531	1
ENSMUSG00000082035	Rpl17-ps8	6.10806	-3.47224	1.68146	-2.06501	0.0389223	1
ENSMUSG00000024393	Prrc2a	1149.8	0.85987	0.417528	2.05943	0.0394531	1
ENSMUSG00000050936	Gm42743	31.3074	-2.80824	1.3638	-2.05913	0.0394815	1
ENSMUSG00000078184	Rbm8a2	112.178	-0.576879	0.280359	-2.05765	0.039624	1
ENSMUSG00000098043	Gm26980	18.0196	-3.9735	1.93292	-2.0557	0.0398112	1
ENSMUSG00000038803	Ost4	6835.87	0.362798	0.176687	2.05334	0.0400393	1
ENSMUSG00000034205	Loxl2	153.641	1.40031	0.682111	2.05291	0.0400815	1
ENSMUSG00000071528	Atp5md	7498.53	0.503952	0.245506	2.05271	0.0401009	1
ENSMUSG00000020018	Snrpf	3772.92	0.462767	0.225504	2.05214	0.0401557	1
ENSMUSG00000042541	Sem1	9260.79	0.489847	0.238934	2.05014	0.0403512	1
ENSMUSG00000037991	Rmi2	455.828	1.68833	0.824155	2.04856	0.0405055	1
ENSMUSG00000062949	Atp11c	999.942	-1.58148	0.773316	-2.04506	0.0408493	1
ENSMUSG00000024785	Rcl1	3141.4	0.618677	0.303	2.04184	0.0411675	1
ENSMUSG00000031429	Psmd10	2417.83	0.481087	0.236287	2.03602	0.0417479	1
ENSMUSG00000051319	Mtln	1579.72	0.476229	0.234055	2.03469	0.0418822	1
ENSMUSG00000063953	Amd2	54.6022	1.04921	0.515839	2.03398	0.0419537	1
ENSMUSG00000027490	E2f1	4482.37	-0.626901	0.308307	-2.03337	0.0420153	1
ENSMUSG00000040952	Rps19	23786.9	0.433612	0.213451	2.03143	0.042211	1
ENSMUSG00000058443	Rpl10-ps3	18312.3	0.271308	0.133669	2.02969	0.0423876	1
ENSMUSG00000026787	Gad2	298.739	-3.74538	1.8477	-2.02705	0.0426571	1
ENSMUSG00000033554	Dph5	810.307	-0.69566	0.343252	-2.02668	0.0426956	1
ENSMUSG00000015711	Prune1	1515.78	-0.843425	0.416373	-2.02565	0.0428011	1
ENSMUSG00000096403	Rnps1-ps	3.37828	-2.8496	1.41006	-2.02091	0.0432894	1
ENSMUSG00000022827	Rabl3	948.31	-0.672999	0.333019	-2.0209	0.04329	1
ENSMUSG00000060887	None	3.11301	5.17563	2.56109	2.02087	0.0432937	1
ENSMUSG00000066760	Psg16	104.918	-2.3739	1.17583	-2.01892	0.0434951	1
ENSMUSG00000058542	Gm15590	187.54	0.738654	0.366476	2.01556	0.0438462	1
ENSMUSG00000027167	Elp4	1355.84	-1.20339	0.597068	-2.0155	0.0438527	1
ENSMUSG00000032280	Tle3	2691.84	-0.803893	0.399032	-2.01461	0.0439459	1
ENSMUSG00000032423	Syncrip	6589.25	-0.494156	0.245435	-2.01339	0.0440735	1
ENSMUSG00000058743	Kcnj14	34.3854	-5.62996	2.79681	-2.01299	0.0441153	1
ENSMUSG00000049357	Brd8dc	17.9777	-3.83602	1.90616	-2.01243	0.0441748	1
ENSMUSG00000036751	Cox6b1	16582.9	0.455805	0.226549	2.01195	0.044225	1
ENSMUSG00000000028	Cdc45	2248.83	1.40356	0.698396	2.00969	0.0444642	1
ENSMUSG00000028426	Rad23b	2311.22	-0.437002	0.217498	-2.00922	0.044514	1
ENSMUSG00000018040	Rrp7a	6257.23	-0.458977	0.228868	-2.00542	0.044918	1
ENSMUSG00000032745	Gpbp1	7480.31	-0.431292	0.215762	-1.99892	0.0456165	1
ENSMUSG00000069274	H4c6	6.52104	5.44732	2.73011	1.99528	0.0460129	1
ENSMUSG00000027889	Ampd2	3116.32	-0.7984	0.400454	-1.99374	0.0461806	1
ENSMUSG00000032218	Ccnb2	1989.35	-1.84746	0.927572	-1.99172	0.0464016	1
ENSMUSG00000040667	Nup88	6022.32	-0.486105	0.24443	-1.98873	0.046731	1
ENSMUSG00000026374	Tsn	2019.36	-0.659128	0.331579	-1.98784	0.046829	1
ENSMUSG00000026304	Rab17	33.8508	6.49124	3.26949	1.9854	0.0471	1
ENSMUSG00000070471	Erich6	21.9959	3.98627	2.00812	1.98508	0.047136	1
ENSMUSG00000033475	Tomm6	6226.03	0.310242	0.156543	1.98183	0.047498	1
ENSMUSG00000005871	Apc	5020.97	-0.818722	0.413332	-1.98078	0.0476154	1
ENSMUSG00000057580	Cox7c-ps1	703.668	0.4358	0.220089	1.9801	0.0476918	1
ENSMUSG00000094257	Ap3s1-ps2	4.05354	4.98789	2.51941	1.97978	0.047728	1
ENSMUSG00000027496	Aurka	2246.28	1.35509	0.686631	1.97354	0.0484344	1
ENSMUSG00000024194	Cuta	3687.38	0.34108	0.173264	1.96856	0.0490035	1
ENSMUSG00000040414	Slc25a28	1383.63	0.613127	0.311527	1.96813	0.0490525	1
ENSMUSG00000023391	Dlx2	2092.03	-2.95717	1.50274	-1.96785	0.0490855	1
ENSMUSG00000021678	F2rl1	31.545	6.53636	3.32359	1.96666	0.049223	1
ENSMUSG00000021217	Tshz3	225.415	3.22204	1.63929	1.96551	0.0493554	1
ENSMUSG00000020380	Rad50	1020.21	-2.12191	1.08016	-1.96443	0.04948	1
ENSMUSG00000032712	Resf1	2394.83	0.852205	0.43428	1.96234	0.0497231	1
ENSMUSG00000041353	Tmem29	1896.41	0.659713	0.336218	1.96216	0.0497439	1
ENSMUSG00000028234	Rps20	7119.35	0.343267	0.175332	1.95781	0.0502517	1
ENSMUSG00000097979	Gm4691	16.6526	-0.909343	0.465169	-1.95486	0.0505992	1
ENSMUSG00000025362	Rps26	3116.89	0.491576	0.251922	1.9513	0.0510216	1
ENSMUSG00000019966	Kitl	1392.52	-0.8541	0.439756	-1.94221	0.0521116	1
ENSMUSG00000042747	Krtcap2	5876.37	0.444183	0.229166	1.93826	0.052592	1
ENSMUSG00000044703	Phf11a	17.1843	3.68938	1.9057	1.93596	0.0528721	1
ENSMUSG00000085718	Rpl9-ps3	13.0848	-3.55356	1.83599	-1.9355	0.0529295	1
ENSMUSG00000026605	Cenpf	2194.97	1.10699	0.572219	1.93455	0.0530452	1
ENSMUSG00000039270	Megf9	1807.65	-0.598436	0.30943	-1.934	0.0531136	1
ENSMUSG00000048799	Cep120	2843.81	-0.639487	0.33087	-1.93275	0.0532676	1
ENSMUSG00000029463	Fam216a	3454.6	0.52761	0.273375	1.92998	0.0536088	1
ENSMUSG00000020461	Clhc1	5.69434	6.4394	3.33742	1.92945	0.0536747	1
ENSMUSG00000047854	Stx19	65.1876	-2.01791	1.04635	-1.92853	0.0537898	1
ENSMUSG00000031683	Lsm6	6334.4	0.503373	0.261041	1.92833	0.053814	1
ENSMUSG00000091426	Gm17228	2.3971	4.31819	2.23984	1.9279	0.0538679	1
ENSMUSG00000038932	Tcfl5	242.457	2.34717	1.21809	1.92692	0.0539895	1
ENSMUSG00000083465	Gm11652	23.3845	-3.32869	1.72804	-1.92628	0.0540697	1
ENSMUSG00000066554	Gm10167	3.6501	-4.61368	2.39919	-1.92301	0.0544782	1
ENSMUSG00000031352	Hccs	3070.54	-0.556001	0.289439	-1.92096	0.0547363	1
ENSMUSG00000009406	Elk1	1628.56	-0.561813	0.292782	-1.91888	0.0549997	1
ENSMUSG00000059852	Kcng2	236.325	-2.59443	1.35251	-1.91824	0.0550802	1
ENSMUSG00000005610	Eif4g2	67925.1	-0.284156	0.148162	-1.91787	0.0551274	1
ENSMUSG00000034781	Gna11	6828.55	-0.467672	0.243895	-1.91752	0.0551723	1
ENSMUSG00000010025	Aldh3a2	4059.69	-0.608613	0.317738	-1.91546	0.0554343	1
ENSMUSG00000049517	Rps23	4222.36	0.532894	0.278669	1.91228	0.0558399	1
ENSMUSG00000068604	Gm8225	4.08976	5.46773	2.86182	1.91057	0.0560594	1
ENSMUSG00000035674	Ndufa3	5539.74	0.546517	0.286127	1.91005	0.0561271	1
ENSMUSG00000007892	Rplp1	12177.4	0.393765	0.206195	1.90967	0.0561752	1
ENSMUSG00000033044	Dhrs7c	11.9648	-7.94903	4.16557	-1.90827	0.0563567	1
ENSMUSG00000094568	Smarce1-ps1	188.598	4.46155	2.33994	1.90669	0.0565602	1
ENSMUSG00000070858	Gm1673	2778.88	0.716966	0.376074	1.90645	0.0565918	1
ENSMUSG00000090862	Rps13	9017.28	0.423372	0.222193	1.90543	0.0567246	1
ENSMUSG00000035448	Ccr3	29.7021	-5.52668	2.90161	-1.90469	0.0568203	1
ENSMUSG00000024446	Rpp21	1709.85	0.685012	0.359712	1.90433	0.0568668	1
ENSMUSG00000053226	Dand5	14.3613	3.79823	1.99519	1.90369	0.0569502	1
ENSMUSG00000081750	Gm4995	2.27012	2.72974	1.43411	1.90344	0.0569838	1
ENSMUSG00000029084	Cd38	1693	2.21954	1.16612	1.90336	0.0569933	1
ENSMUSG00000029814	Igf2bp3	27.5594	-2.7058	1.42175	-1.90315	0.0570214	1
ENSMUSG00000036768	Kif15	376.686	3.61017	1.89783	1.90227	0.0571361	1
ENSMUSG00000071343	Gm10327	20.203	-1.02782	0.540428	-1.90186	0.0571895	1
ENSMUSG00000074397	Foxr1	2.06214	4.0429	2.12892	1.89904	0.0575594	1
ENSMUSG00000028699	Tspan1	11.7806	-7.90331	4.1656	-1.89728	0.0577914	1
ENSMUSG00000063001	Gm9701	9763.56	0.438386	0.231119	1.89679	0.0578553	1
ENSMUSG00000030867	Plk1	1879.31	2.21371	1.16734	1.89637	0.0579106	1
ENSMUSG00000052942	Glis3	434.353	-1.81391	0.956569	-1.89626	0.0579252	1
ENSMUSG00000014301	Pam16	1218.89	0.866346	0.457138	1.89515	0.0580723	1
ENSMUSG00000022283	Pabpc1	8556.78	0.275196	0.145217	1.89507	0.0580827	1
ENSMUSG00000045106	Ccdc73	126.233	1.80179	0.951896	1.89285	0.0583779	1
ENSMUSG00000043733	Ptpn11	5202.08	-0.476584	0.25213	-1.89023	0.0587275	1
ENSMUSG00000051890	Klhdc1	273.099	1.31247	0.694511	1.88978	0.0587877	1
ENSMUSG00000026640	Plxna2	3294.64	-0.865249	0.458101	-1.88877	0.058922	1
ENSMUSG00000036377	Cracd	1928.86	-0.952497	0.50468	-1.88733	0.059116	1
ENSMUSG00000028560	Usp1	3155.36	-0.52303	0.278346	-1.87907	0.0602355	1
ENSMUSG00000063316	Rpl27	11387.7	0.489674	0.260851	1.87722	0.0604885	1
ENSMUSG00000035150	Eif2s3x	7223.69	-0.437171	0.233138	-1.87516	0.0607705	1
ENSMUSG00000054091	1810037I17Rik	7587.52	0.352396	0.188002	1.87442	0.060872	1
ENSMUSG00000055415	Atp10b	297.499	-2.08839	1.11422	-1.8743	0.0608889	1
ENSMUSG00000039427	Alg1	2555.17	0.471601	0.251723	1.87349	0.0610001	1
ENSMUSG00000032815	Fanca	601.72	-2.08283	1.11288	-1.87156	0.0612674	1
ENSMUSG00000046516	Cox17	4078.27	0.470147	0.251217	1.87147	0.0612793	1
ENSMUSG00000051329	Nup160	2153.6	-0.751016	0.401342	-1.87126	0.0613087	1
ENSMUSG00000053436	Mapk14	4168.68	0.466555	0.24945	1.87034	0.0614371	1
ENSMUSG00000014856	Tmem208	4777.94	0.461568	0.247032	1.86846	0.0616986	1
ENSMUSG00000059534	Uqcr10	7028.76	0.601181	0.321928	1.86744	0.0618399	1
ENSMUSG00000063600	Egfem1	878.603	2.23836	1.19865	1.8674	0.0618464	1
ENSMUSG00000021706	Zfyve16	1381.75	0.842282	0.452204	1.86262	0.0625164	1
ENSMUSG00000091742	Gm5093	11.2031	2.39566	1.28623	1.86254	0.0625267	1
ENSMUSG00000061130	Ppm1b	4581.13	-0.431646	0.231897	-1.86137	0.0626925	1
ENSMUSG00000063830	Gm6065	3.20577	-1.59413	0.856445	-1.86134	0.0626963	1
ENSMUSG00000092278	Gm8752	14.5351	5.02454	2.70108	1.8602	0.0628578	1
ENSMUSG00000032369	Plscr1	278.467	2.1617	1.16362	1.85774	0.0632065	1
ENSMUSG00000066637	Ttc32	576.986	0.505702	0.272284	1.85726	0.063274	1
ENSMUSG00000031924	Cyb5b	7592.77	-0.553895	0.298481	-1.85571	0.0634951	1
ENSMUSG00000017311	Pyy	78.6184	4.77654	2.57836	1.85255	0.0639468	1
ENSMUSG00000094326	Gm10045	13.3154	3.10172	1.67442	1.85241	0.0639666	1
ENSMUSG00000028842	Ago3	1345.87	-0.686835	0.371117	-1.85072	0.0642093	1
ENSMUSG00000046364	Rpl27a	3824.6	0.438475	0.237109	1.84925	0.0644212	1
ENSMUSG00000033177	Tmprss7	12.8698	6.56147	3.54901	1.84882	0.0644844	1
ENSMUSG00000052551	Adarb2	229.567	-1.41845	0.768517	-1.8457	0.0649362	1
ENSMUSG00000081455	Hmgb1-ps3	13.3817	-2.21593	1.20108	-1.84495	0.0650451	1
ENSMUSG00000014959	Gorasp2	11656.2	-0.301493	0.163491	-1.84409	0.0651704	1
ENSMUSG00000042625	Safb2	5795.45	-0.449663	0.243841	-1.84408	0.0651714	1
ENSMUSG00000034883	Lrr1	247.989	2.86982	1.55672	1.84351	0.0652553	1
ENSMUSG00000052005	Gm9864	174.656	-1.12417	0.609844	-1.84338	0.0652738	1
ENSMUSG00000053182	Gm609	12.0279	-1.67502	0.909754	-1.84117	0.0655961	1
ENSMUSG00000020460	Rps27a	14044.5	0.420213	0.228458	1.83934	0.0658646	1
ENSMUSG00000040687	Madd	2260.54	0.861927	0.46892	1.83811	0.0660463	1
ENSMUSG00000046750	Selenov	16.2318	3.61897	1.97011	1.83694	0.0662186	1
ENSMUSG00000027429	Sec23b	7096.23	-0.474342	0.258717	-1.83344	0.0667373	1
ENSMUSG00000020962	Gtf2a1	3624.5	-0.819559	0.447549	-1.83122	0.0670683	1
ENSMUSG00000067847	Romo1	5144.88	0.531418	0.29084	1.82719	0.0676716	1
ENSMUSG00000004771	Rab11a	10101.5	0.293269	0.16051	1.82711	0.0676838	1
ENSMUSG00000043207	Zmpste24	2622.77	-0.574246	0.31467	-1.82492	0.0680137	1
ENSMUSG00000035277	Arx	2013.02	-2.68483	1.47141	-1.82467	0.0680512	1
ENSMUSG00000069565	Dazap1	4510.18	-0.341072	0.18694	-1.8245	0.0680772	1
ENSMUSG00000024201	Kdm4b	5396.04	-0.583997	0.320105	-1.8244	0.0680923	1
ENSMUSG00000020914	Top2a	3391.22	-1.31021	0.718557	-1.82338	0.0682452	1
ENSMUSG00000081103	Rps12-ps26	5.08342	4.50759	2.47313	1.82263	0.0683602	1
ENSMUSG00000025868	Higd2a	7310.25	0.289513	0.15913	1.81935	0.068858	1
ENSMUSG00000074868	Gm6478	4.25189	4.21655	2.31762	1.81934	0.0688594	1
ENSMUSG00000073700	Klhl21	3830.35	0.61645	0.338861	1.81918	0.0688835	1
ENSMUSG00000029673	Auts2	2318.55	-0.751787	0.413493	-1.81814	0.0690432	1
ENSMUSG00000029505	Ep400	3375.9	-0.9775	0.538031	-1.81681	0.0692462	1
ENSMUSG00000021646	Mccc2	2142.49	0.611099	0.33701	1.81329	0.0697864	1
ENSMUSG00000094122	Rpl31-ps9	3.12786	-3.40298	1.87693	-1.81306	0.0698227	1
ENSMUSG00000062461	Rpl27a-ps4	6.86646	-2.09315	1.15542	-1.8116	0.0700487	1
ENSMUSG00000090919	Pabpc4l	9.55836	7.5453	4.16607	1.81113	0.0701205	1
ENSMUSG00000070394	Tmem256	5405.84	0.535253	0.29556	1.81098	0.0701446	1
ENSMUSG00000026185	Igfbp5	1652.3	-1.42818	0.78893	-1.81027	0.0702541	1
ENSMUSG00000030934	Oat	6875.05	-0.292075	0.161398	-1.80966	0.0703481	1
ENSMUSG00000039001	Rps21	3767.31	0.563279	0.311311	1.80938	0.0703925	1
ENSMUSG00000091383	H2af-ps2	5.08222	2.54705	1.40857	1.80826	0.0705667	1
ENSMUSG00000095547	Gm10719	17.6039	3.56036	1.97103	1.80635	0.0708641	1
ENSMUSG00000002845	Tmem39a	1345.02	0.539803	0.298931	1.80578	0.0709527	1
ENSMUSG00000069237	Fam8a1	896.018	-0.646837	0.358248	-1.80556	0.0709875	1
ENSMUSG00000084020	Wsb2-ps	6.76995	4.80826	2.66934	1.8013	0.0716563	1
ENSMUSG00000063457	Rps15	10569.5	0.484198	0.269289	1.79806	0.0721673	1
ENSMUSG00000040612	Ildr2	686.569	-0.85194	0.473894	-1.79774	0.0722179	1
ENSMUSG00000031732	Phlpp2	277.392	-1.34597	0.749488	-1.79585	0.0725179	1
ENSMUSG00000030101	Sumf1	2722.06	-0.45978	0.256124	-1.79515	0.0726301	1
ENSMUSG00000068855	H2ac20	42.1162	1.93159	1.07613	1.79495	0.0726612	1
ENSMUSG00000061482	H4c4	1289.06	0.698676	0.389513	1.79372	0.0728586	1
ENSMUSG00000056919	Cep162	1303.64	-1.11366	0.622375	-1.78938	0.0735543	1
ENSMUSG00000002718	Cse1l	5467.06	-0.440704	0.246496	-1.78787	0.0737967	1
ENSMUSG00000033216	Eefsec	1618.49	0.395214	0.221279	1.78605	0.0740916	1
ENSMUSG00000034810	Scn7a	8.89492	7.42606	4.16582	1.78261	0.074649	1
ENSMUSG00000080242	Atp6v0c-ps2	17.8136	1.6948	0.951181	1.78178	0.0747848	1
ENSMUSG00000026788	Zbtb43	2141.24	-0.566885	0.318626	-1.77916	0.0752143	1
ENSMUSG00000026380	Tfcp2l1	492.25	-3.32888	1.87201	-1.77824	0.075365	1
ENSMUSG00000097075	Cdiptos	52.2996	2.82172	1.58694	1.77809	0.0753894	1
ENSMUSG00000061559	Wdr61	5212.18	0.346094	0.194706	1.77752	0.0754831	1
ENSMUSG00000028078	Dclk2	1583.62	-0.577083	0.324721	-1.77716	0.0755416	1
ENSMUSG00000060636	Rpl35a	7396.56	0.369538	0.208032	1.77635	0.0756755	1
ENSMUSG00000049751	Rpl36al	10163.2	0.391406	0.220569	1.77453	0.0759762	1
ENSMUSG00000000420	Galnt1	5745.57	-0.390864	0.220712	-1.77092	0.0765732	1
ENSMUSG00000070985	Acnat1	4.43741	-1.98946	1.12499	-1.76843	0.0769895	1
ENSMUSG00000036596	Cpz	165.742	-4.50023	2.54487	-1.76835	0.0770016	1
ENSMUSG00000021520	Uqcrb	9404.42	0.389073	0.220085	1.76783	0.0770893	1
ENSMUSG00000026675	Hsd17b7	2959.3	-0.463397	0.262255	-1.76697	0.0772336	1
ENSMUSG00000016427	Ndufa1	4844.38	0.57679	0.326487	1.76665	0.0772866	1
ENSMUSG00000035121	Neil2	7.24046	5.77983	3.27661	1.76397	0.0777377	1
ENSMUSG00000070908	Gm13288	4.17887	-4.91008	2.78609	-1.76236	0.0780088	1
ENSMUSG00000031328	Flna	13303.9	-0.655627	0.372342	-1.76082	0.0782692	1
ENSMUSG00000040432	Ltb4r2	33.5068	-4.64749	2.63941	-1.76081	0.078271	1
ENSMUSG00000071014	Ndufb6	6151.92	0.426388	0.242162	1.76076	0.0782796	1
ENSMUSG00000044176	Spink10	24.0676	2.15096	1.22206	1.76011	0.0783897	1
ENSMUSG00000086414	Gm15645	33.5406	1.18842	0.675592	1.75908	0.0785639	1
ENSMUSG00000025192	Entpd7	966.594	-0.730724	0.415443	-1.7589	0.0785941	1
ENSMUSG00000034101	Ctnnd1	5435.91	-0.866313	0.494178	-1.75304	0.0795954	1
ENSMUSG00000025271	Pfkfb1	41.942	3.85262	2.19936	1.7517	0.0798255	1
ENSMUSG00000031765	Mt1	134448	0.544943	0.311186	1.75118	0.0799147	1
ENSMUSG00000090622	A930033H14Rik	162.409	-1.59719	0.91279	-1.74979	0.0801552	1
ENSMUSG00000053604	Rpia	208.428	-1.5678	0.896665	-1.74848	0.0803817	1
ENSMUSG00000001555	Fkbp10	1136.92	1.92445	1.10125	1.74753	0.0805463	1
ENSMUSG00000024038	Ndufv3	5327.12	0.40421	0.231323	1.74738	0.0805711	1
ENSMUSG00000057841	Rpl32	17555.3	0.39864	0.228205	1.74685	0.0806638	1
ENSMUSG00000021770	Samd8	2094.17	-0.525714	0.301395	-1.74427	0.0811123	1
ENSMUSG00000032925	Itgbl1	58.6633	5.18418	2.97333	1.74356	0.0812353	1
ENSMUSG00000081076	Rpsa-ps4	2.70646	2.37931	1.3659	1.74194	0.0815184	1
ENSMUSG00000079017	Ifi27l2a	3352.7	0.726518	0.417233	1.74127	0.0816355	1
ENSMUSG00000031004	Mki67	3099.89	-1.82455	1.04844	-1.74025	0.0818159	1
ENSMUSG00000024205	Rpl36-ps2	7.08119	-2.11826	1.21785	-1.73935	0.0819736	1
ENSMUSG00000053565	Eif3k	7280.16	0.360877	0.207607	1.73827	0.0821628	1
ENSMUSG00000032128	Robo3	7.77267	7.23786	4.16602	1.73735	0.0823246	1
ENSMUSG00000022214	Dcaf11	9624.25	-0.501662	0.288831	-1.73687	0.0824101	1
ENSMUSG00000031714	Gab1	8101.45	-0.506925	0.292277	-1.7344	0.0828471	1
ENSMUSG00000059423	Zfp933	329.117	1.62479	0.937413	1.73327	0.083047	1
ENSMUSG00000056427	Slit3	184.812	2.55315	1.47317	1.7331	0.0830784	1
ENSMUSG00000072244	Trim6	46.5301	-1.74928	1.00935	-1.73309	0.0830804	1
ENSMUSG00000080862	Gm14523	10.3284	-3.33191	1.92276	-1.73288	0.0831171	1
ENSMUSG00000057193	Slc44a2	94.6929	-4.92693	2.84463	-1.73201	0.0832717	1
ENSMUSG00000032330	Cox7a2	10785.9	0.415731	0.24021	1.7307	0.0835054	1
ENSMUSG00000022698	Naa50	8394.09	-0.378968	0.219074	-1.72986	0.0836545	1
ENSMUSG00000020163	Uqcr11	8767.56	0.477511	0.276116	1.72938	0.0837404	1
ENSMUSG00000052241	A930035D04Rik	22.7318	-1.6706	0.966009	-1.72938	0.0837406	1
ENSMUSG00000034543	Morc2a	2982.64	-0.652231	0.377325	-1.72856	0.0838872	1
ENSMUSG00000092051	Gm17229	11.5868	6.35467	3.68677	1.72364	0.0847726	1
ENSMUSG00000038331	Satb2	42.1288	3.10131	1.80003	1.72292	0.0849028	1
ENSMUSG00000083780	Gm12728	4.71817	2.64955	1.53793	1.7228	0.0849251	1
ENSMUSG00000026064	Ptp4a1	24152.6	-0.376961	0.218818	-1.72272	0.0849394	1
ENSMUSG00000002733	Plekha3	2345.21	0.388301	0.225463	1.72224	0.0850264	1
ENSMUSG00000042249	Grk3	2015.79	-1.56413	0.908274	-1.72209	0.0850531	1
ENSMUSG00000076867	Trdv4	8.27789	6.3261	3.6767	1.72059	0.0853252	1
ENSMUSG00000096699	Rps19-ps4	5.15155	-2.49501	1.45068	-1.71988	0.0854539	1
ENSMUSG00000022377	Asap1	3897.63	-0.6584	0.382876	-1.71962	0.0855017	1
ENSMUSG00000030738	Eif3c	10920.7	-0.353795	0.205883	-1.71843	0.0857179	1
ENSMUSG00000019256	Ahr	695.572	-2.15059	1.25255	-1.71696	0.0859862	1
ENSMUSG00000059422	Gm8116	571.045	-0.555079	0.323436	-1.71619	0.0861266	1
ENSMUSG00000072770	Acrbp	469.994	1.58247	0.922953	1.71457	0.0864235	1
ENSMUSG00000060601	Nr1h2	8510.47	0.366325	0.214029	1.71157	0.0869766	1
ENSMUSG00000018379	Srsf1	8558.73	-0.272058	0.159288	-1.70796	0.0876434	1
ENSMUSG00000049404	Rarres1	64.8591	3.35438	1.96692	1.7054	0.0881205	1
ENSMUSG00000046774	8030474K03Rik	6.64654	-7.10181	4.16637	-1.70456	0.0882768	1
ENSMUSG00000053101	Gpr141	11.755	7.09918	4.16552	1.70427	0.0883304	1
ENSMUSG00000026567	Adcy10	12.0843	-3.53052	2.07213	-1.70381	0.0884163	1
ENSMUSG00000080746	Rpsa-ps12	1.86654	2.36974	1.3917	1.70277	0.0886108	1
ENSMUSG00000040850	Psme4	1927.27	-0.610598	0.358668	-1.7024	0.08868	1
ENSMUSG00000078291	Gm3940	1.71158	2.81201	1.65347	1.70067	0.0890051	1
ENSMUSG00000042737	Dpm3	1433.75	0.508265	0.298929	1.70029	0.0890771	1
ENSMUSG00000078974	Sec61g	1764.61	0.480445	0.282749	1.69919	0.0892836	1
ENSMUSG00000087408	Cers1	174.489	-1.93237	1.13791	-1.69818	0.0894743	1
ENSMUSG00000069089	Cdk7	1123.77	0.759977	0.4477	1.69751	0.0895996	1
ENSMUSG00000089993	Gm5822	6.25208	2.80631	1.6544	1.69627	0.0898343	1
ENSMUSG00000027244	Atg13	4334.42	-0.460768	0.271645	-1.69621	0.0898462	1
ENSMUSG00000071451	Psmg4	2033.63	0.4861	0.286756	1.69517	0.0900433	1
ENSMUSG00000078612	Fyb2	6.80894	7.04658	4.1662	1.69137	0.0907668	1
ENSMUSG00000073902	Gvin3	16.1506	-5.68446	3.36131	-1.69114	0.0908093	1
ENSMUSG00000078300	Gm2606	91.1902	-1.23996	0.733297	-1.69094	0.090848	1
ENSMUSG00000052139	Babam2	618.489	-0.567294	0.335751	-1.68963	0.0910994	1
ENSMUSG00000081562	Gm11575	443.947	0.490007	0.290245	1.68825	0.0913632	1
ENSMUSG00000037594	Clba1	3591.47	-0.331526	0.196426	-1.68779	0.0914506	1
ENSMUSG00000049401	Ogfr	8937.58	-0.280458	0.166178	-1.68769	0.09147	1
ENSMUSG00000064326	Siva1	2979.37	0.420056	0.249007	1.68692	0.0916182	1
ENSMUSG00000032845	Alpk2	154.601	0.84016	0.498061	1.68686	0.09163	1
ENSMUSG00000035559	Mpv17l2	2271.15	0.427294	0.253477	1.68573	0.0918479	1
ENSMUSG00000061833	Gm6311	4.73244	2.04782	1.21485	1.68566	0.0918615	1
ENSMUSG00000022124	Fbxl3	3255.23	-0.388717	0.230614	-1.68557	0.0918779	1
ENSMUSG00000045288	Ush1g	6.67572	7.01832	4.16623	1.68457	0.0920713	1
ENSMUSG00000087632	Gm6058	11.4338	-3.97618	2.37089	-1.67709	0.0935257	1
ENSMUSG00000063684	Hadhb-ps	2.84106	-4.13694	2.4696	-1.67514	0.093906	1
ENSMUSG00000003444	Med29	3295.92	0.40265	0.240486	1.67432	0.0940686	1
ENSMUSG00000081094	Rpl19-ps11	7.06962	-1.89541	1.1321	-1.67424	0.0940834	1
ENSMUSG00000029414	Kntc1	563.538	-3.71869	2.22124	-1.67415	0.0941008	1
ENSMUSG00000018809	Smyd4	856.137	1.23565	0.738102	1.67409	0.0941139	1
ENSMUSG00000094191	Rpl31-ps14	2.15758	2.69505	1.61086	1.67304	0.0943188	1
ENSMUSG00000062456	Rpl9-ps6	2136.96	0.403926	0.2416	1.67188	0.0945481	1
ENSMUSG00000024459	H2-M5	30.1348	3.12761	1.87074	1.67185	0.0945538	1
ENSMUSG00000021604	Irx4	16.1493	6.96367	4.1663	1.67143	0.0946376	1
ENSMUSG00000074359	Psg23	5.76257	-1.64242	0.984184	-1.66882	0.0951537	1
ENSMUSG00000064294	Aox3	61.6818	-4.94724	2.96676	-1.66756	0.0954038	1
ENSMUSG00000081078	Gm12568	7.024	-2.555	1.53283	-1.66686	0.0955425	1
ENSMUSG00000014554	Dguok	2278.18	0.33675	0.202147	1.66587	0.0957391	1
ENSMUSG00000002014	Ssr4	6628.93	0.38404	0.230744	1.66436	0.0960412	1
ENSMUSG00000016252	Atp5e	7483.51	0.482411	0.289985	1.66357	0.096198	1
ENSMUSG00000045102	Poln	13.2187	-4.00727	2.41029	-1.66257	0.0963991	1
ENSMUSG00000075525	Gm10849	10.2679	-3.84892	2.31648	-1.66154	0.0966056	1
ENSMUSG00000037152	Ndufc1	4013.86	0.438272	0.263861	1.661	0.0967139	1
ENSMUSG00000042477	Tfap2e	119.19	4.52103	2.72657	1.65814	0.0972896	1
ENSMUSG00000053477	Tcf4	15899.8	-0.438342	0.264615	-1.65653	0.0976155	1
ENSMUSG00000083744	Gm14824	5.7836	-6.90056	4.16663	-1.65615	0.0976919	1
ENSMUSG00000038268	Ovca2	1808.5	-0.349056	0.21079	-1.65595	0.0977328	1
ENSMUSG00000023832	Acat2	7468.82	-0.477956	0.288725	-1.6554	0.0978436	1
ENSMUSG00000080850	Gm12439	4.80588	4.65599	2.8137	1.65475	0.0979743	1
ENSMUSG00000058145	Adamts17	132.073	-2.90274	1.7542	-1.65473	0.0979784	1
ENSMUSG00000050323	Ndufaf6	1025.71	0.746162	0.451013	1.65442	0.0980432	1
ENSMUSG00000098104	Gm6085	19.0679	3.67563	2.22212	1.65411	0.0981057	1
ENSMUSG00000090957	Gm7535	32.261	-3.74014	2.26227	-1.65327	0.0982767	1
ENSMUSG00000042448	Hoxd1	5.72848	-6.88672	4.16665	-1.65282	0.0983676	1
ENSMUSG00000055839	Elob	12010.8	0.374319	0.226503	1.65261	0.0984111	1
ENSMUSG00000032253	Phip	665.922	-1.20324	0.728125	-1.65251	0.0984298	1
ENSMUSG00000039462	Col10a1	3.83337	4.95889	3.00381	1.65086	0.0987666	1
ENSMUSG00000027193	Api5	9723.02	-0.305017	0.184785	-1.65066	0.0988085	1
ENSMUSG00000021796	Bmpr1a	1447.84	-0.663486	0.401996	-1.65048	0.098845	1
ENSMUSG00000048617	Rtbdn	18.9347	4.80796	2.91411	1.64989	0.0989654	1
ENSMUSG00000038690	Atp5j2	9796.1	0.537053	0.325665	1.6491	0.0991276	1
ENSMUSG00000025793	Hgs	11246.4	-0.437423	0.265436	-1.64795	0.099364	1
ENSMUSG00000062997	Rpl35	6734.85	0.550688	0.334169	1.64793	0.0993663	1
ENSMUSG00000001034	Mapk7	8506.58	-0.419524	0.255127	-1.64438	0.100099	1
ENSMUSG00000082109	Rpl19-ps12	2.55829	4.45843	2.71436	1.64253	0.10048	1
ENSMUSG00000004085	Map3k20	874.847	-1.28773	0.784131	-1.64224	0.10054	1
ENSMUSG00000037926	Ssh2	2093.52	-0.799273	0.486711	-1.64219	0.10055	1
ENSMUSG00000029616	Erp29	7292.6	0.237595	0.144733	1.64161	0.100672	1
ENSMUSG00000026781	Acbd5	1725.78	-0.519836	0.316673	-1.64155	0.100683	1
ENSMUSG00000036781	Rps27l	7382.52	0.487383	0.297501	1.63825	0.101369	1
ENSMUSG00000049699	Ucn2	7.3691	6.82369	4.16647	1.63776	0.101472	1
ENSMUSG00000020191	Spata48	11.6946	-3.82029	2.33308	-1.63745	0.101538	1
ENSMUSG00000040822	1700123O20Rik	1659.76	0.383691	0.234366	1.63715	0.1016	1
ENSMUSG00000036402	Gng12	5655.61	0.402266	0.245917	1.63578	0.101886	1
ENSMUSG00000022507	1810013L24Rik	2607.7	-0.40126	0.245324	-1.63563	0.101917	1
ENSMUSG00000098832	Kdm4dl	5.79534	6.81349	4.16649	1.63531	0.101985	1
ENSMUSG00000048701	Ccdc6	1081.23	0.755688	0.462222	1.6349	0.10207	1
ENSMUSG00000025001	Hells	1184.03	1.63194	0.998208	1.63487	0.102077	1
ENSMUSG00000022450	Ndufa6	4839.79	0.419881	0.257075	1.6333	0.102406	1
ENSMUSG00000017778	Cox7c	9269.67	0.343522	0.210337	1.6332	0.102428	1
ENSMUSG00000091831	Gm4707	75.5076	-3.16085	1.93562	-1.63299	0.102471	1
ENSMUSG00000042207	Kdm5b	5357.68	-0.564499	0.345837	-1.63227	0.102623	1
ENSMUSG00000022905	Kpna1	5706.1	-0.41161	0.252323	-1.63128	0.102831	1
ENSMUSG00000035299	Mid1	1191.68	-0.844536	0.517889	-1.63073	0.102948	1
ENSMUSG00000038002	Cramp1	17.3084	-6.79446	4.1666	-1.63069	0.102955	1
ENSMUSG00000038233	Gask1a	12.2184	-6.79466	4.16679	-1.63067	0.10296	1
ENSMUSG00000022299	Slc25a32	452.279	-0.997358	0.612223	-1.62908	0.103297	1
ENSMUSG00000029141	Slc4a1ap	856.968	-1.80657	1.10903	-1.62896	0.103322	1
ENSMUSG00000041130	Zfp598	469.274	0.855562	0.525687	1.62751	0.103628	1
ENSMUSG00000028460	Sit1	8.16269	6.77835	4.16653	1.62686	0.103768	1
ENSMUSG00000048661	Lemd3	1251.7	-0.971591	0.597945	-1.62488	0.104187	1
ENSMUSG00000080994	Gm13464	19.0133	1.53013	0.942435	1.62359	0.104462	1
ENSMUSG00000025425	St8sia5	408.669	-1.82299	1.12288	-1.62349	0.104485	1
ENSMUSG00000020921	Tmem101	1611.81	-0.526464	0.324421	-1.62278	0.104636	1
ENSMUSG00000094198	Ighv1-50	5.58406	6.75986	4.16656	1.62241	0.104716	1
ENSMUSG00000035274	Tpbg	2894.08	-0.896004	0.552422	-1.62196	0.104813	1
ENSMUSG00000032393	Dpp8	2959.58	-0.623392	0.384473	-1.62142	0.104928	1
ENSMUSG00000027318	Adam33	504.224	-2.54073	1.56887	-1.61946	0.105348	1
ENSMUSG00000091421	Gm4202	9284.27	-0.171022	0.105612	-1.61934	0.105374	1
ENSMUSG00000038025	Phf2	1730.07	-0.7293	0.450394	-1.61925	0.105394	1
ENSMUSG00000013928	1700020L13Rik	10.9584	-3.26005	2.01428	-1.61847	0.105561	1
ENSMUSG00000024604	Rbm22	3412.41	0.255118	0.15764	1.61836	0.105586	1
ENSMUSG00000085815	Gm13548	8.66296	-3.0989	1.91504	-1.61819	0.105621	1
ENSMUSG00000025609	Mkln1	5119.69	-0.42465	0.262484	-1.61781	0.105703	1
ENSMUSG00000030704	Rab6a	13479.6	-0.406784	0.251531	-1.61723	0.105828	1
ENSMUSG00000037110	Ralgapa2	835.438	-1.43175	0.88545	-1.61698	0.105883	1
ENSMUSG00000014907	Naf1	228.031	-1.00236	0.619959	-1.61681	0.105919	1
ENSMUSG00000023089	Ndufa5	5572.3	0.498068	0.308259	1.61575	0.106149	1
ENSMUSG00000036748	Cuedc2	367.11	0.574048	0.355314	1.61561	0.106179	1
ENSMUSG00000080928	Hmgb1-ps6	24.1614	-2.11047	1.3069	-1.61486	0.10634	1
ENSMUSG00000022858	Tra2b	16713.8	0.226709	0.140458	1.61407	0.106512	1
ENSMUSG00000025794	Rpl14	11951.3	0.38953	0.241457	1.61325	0.106691	1
ENSMUSG00000031320	Rps4x	13286	0.354542	0.219967	1.6118	0.107006	1
ENSMUSG00000043015	Nemp2	334.339	2.56117	1.58923	1.61158	0.107054	1
ENSMUSG00000041415	Dicer1	865.012	-1.28583	0.79835	-1.61061	0.107265	1
ENSMUSG00000021606	Ndufs6	6212.1	0.40988	0.254639	1.60965	0.107474	1
ENSMUSG00000058833	Rex1bd	5051.87	0.360519	0.224072	1.60894	0.107629	1
ENSMUSG00000061374	Fiz1	3044.51	-0.382107	0.237612	-1.60812	0.107809	1
ENSMUSG00000022651	Retnlg	5.02769	-6.69759	4.16694	-1.60731	0.107986	1
ENSMUSG00000036097	Slf2	2266.59	-0.893889	0.556382	-1.60661	0.10814	1
ENSMUSG00000079049	Serpinb1c	7.16749	-6.69099	4.16695	-1.60573	0.108334	1
ENSMUSG00000082088	Gm15753	22.2542	2.94129	1.83204	1.60548	0.108389	1
ENSMUSG00000031596	Slc7a2	774.374	-2.08588	1.29989	-1.60466	0.108569	1
ENSMUSG00000048349	Pou4f1	14.2876	3.86216	2.40784	1.60399	0.108716	1
ENSMUSG00000039814	Xkr5	83.0452	3.18585	1.98671	1.60358	0.108806	1
ENSMUSG00000021708	Rasgrf2	57.6318	-3.56968	2.22689	-1.60299	0.108936	1
ENSMUSG00000052146	Rps10	7676.4	0.340338	0.212353	1.6027	0.109	1
ENSMUSG00000053838	Nudcd3	6736.3	-0.493562	0.308489	-1.59993	0.109613	1
ENSMUSG00000006527	Sfmbt1	575.555	-0.793196	0.495924	-1.59943	0.109725	1
ENSMUSG00000048600	Gm5763	4.90474	-6.66354	4.167	-1.59912	0.109793	1
ENSMUSG00000003575	Crtc1	2081.69	-0.482658	0.301975	-1.59834	0.109968	1
ENSMUSG00000006058	Snf8	5146.01	0.297829	0.186442	1.59743	0.110169	1
ENSMUSG00000020561	Polr1f	1444.72	0.521041	0.32634	1.59662	0.110351	1
ENSMUSG00000056758	Hmga2	11.0175	-2.12509	1.33109	-1.59651	0.110375	1
ENSMUSG00000072680	None	2297.15	0.53258	0.333953	1.59477	0.110763	1
ENSMUSG00000090145	Ugt1a6b	5.09697	-6.63651	4.16704	-1.59262	0.111246	1
ENSMUSG00000059430	Actg2	5.1881	6.63525	4.16652	1.59252	0.111269	1
ENSMUSG00000040731	Eif4h	21652.5	-0.25736	0.161631	-1.59227	0.111323	1
ENSMUSG00000039599	Fam149b	1344.89	0.729834	0.458791	1.59077	0.11166	1
ENSMUSG00000029168	Dpysl5	4825.68	-0.765674	0.481391	-1.59055	0.111712	1
ENSMUSG00000014313	Cox6c	16074.9	0.437877	0.275367	1.59016	0.111799	1
ENSMUSG00000022416	Cacna1i	8.44785	6.62146	4.1668	1.5891	0.112038	1
ENSMUSG00000039016	Timm8b	4666.68	0.492511	0.310049	1.58849	0.112175	1
ENSMUSG00000071414	Gm6736	19.7366	3.4931	2.20086	1.58715	0.112479	1
ENSMUSG00000032548	Slco2a1	160.532	-2.06858	1.3038	-1.58658	0.112608	1
ENSMUSG00000097803	Rpl31-ps16	2.21969	2.60596	1.64349	1.58562	0.112825	1
ENSMUSG00000025495	Ptdss2	3472.13	0.387148	0.244175	1.58554	0.112845	1
ENSMUSG00000024534	Sncaip	3227.44	-0.410574	0.25944	-1.58254	0.113527	1
ENSMUSG00000060288	Ppih	2034.2	0.69576	0.439901	1.58163	0.113734	1
ENSMUSG00000024727	Trpm6	389.218	2.91306	1.84191	1.58154	0.113754	1
ENSMUSG00000098105	Gm8825	1.20416	2.07794	1.31425	1.58109	0.113858	1
ENSMUSG00000073403	Gm10499	96.1291	0.732775	0.4636	1.58062	0.113965	1
ENSMUSG00000002957	Ap2a2	11403.2	-0.545992	0.345493	-1.58032	0.114033	1
ENSMUSG00000083921	Gm15750	3.64593	3.74348	2.37046	1.57923	0.114284	1
ENSMUSG00000035530	Eif1	84120.2	0.248895	0.157676	1.57853	0.114445	1
ENSMUSG00000070495	Ctcfl	3.35265	-1.50716	0.954872	-1.57839	0.114475	1
ENSMUSG00000072674	None	474.081	1.35817	0.860583	1.57819	0.114521	1
ENSMUSG00000096592	Gm15801	4156.54	-0.254358	0.161182	-1.57808	0.114547	1
ENSMUSG00000046108	Il17c	7.98901	-6.57356	4.16715	-1.57747	0.114688	1
ENSMUSG00000067870	Rpl31-ps8	1455.23	0.528081	0.33497	1.5765	0.11491	1
ENSMUSG00000026070	Il18r1	5.54404	6.56636	4.16728	1.5757	0.115096	1
ENSMUSG00000092557	Gm8696	2.20659	-5.11137	3.24433	-1.57548	0.115146	1
ENSMUSG00000044894	Uqcrq	13333.2	0.373496	0.237125	1.5751	0.115232	1
ENSMUSG00000040013	Fkbp6	4.57186	-6.56217	4.16718	-1.57473	0.115319	1
ENSMUSG00000051361	6030498E09Rik	4.86584	6.56029	4.16692	1.57437	0.115402	1
ENSMUSG00000084407	Gm14018	3.95901	-2.9395	1.8689	-1.57285	0.115753	1
ENSMUSG00000069793	Slfn9	402.502	2.10455	1.33882	1.57194	0.115965	1
ENSMUSG00000001739	Cldn15	43.4834	-4.84479	3.08245	-1.57173	0.116013	1
ENSMUSG00000025422	Agap2	4.81752	6.54761	4.16688	1.57135	0.116102	1
ENSMUSG00000032582	Rbm6	4191.38	-0.472417	0.300815	-1.57046	0.116309	1
ENSMUSG00000027242	Wdr76	143.192	1.63751	1.04293	1.57011	0.11639	1
ENSMUSG00000058546	Rpl23a	12873.6	0.389915	0.248471	1.56925	0.116589	1
ENSMUSG00000064310	Zpld1	4.76649	6.53243	4.1669	1.56769	0.116952	1
ENSMUSG00000027341	Tmem230	2925.82	0.286032	0.182508	1.56723	0.11706	1
ENSMUSG00000040325	Dcaf1	1906.11	-1.15511	0.737382	-1.5665	0.117232	1
ENSMUSG00000060727	Gm12571	5.61787	-4.10966	2.62367	-1.56638	0.11726	1
ENSMUSG00000044751	Atp5pb-ps	2.97426	1.66618	1.06395	1.56604	0.11734	1
ENSMUSG00000094649	Gm7102	2.94424	-3.70276	2.36583	-1.5651	0.117559	1
ENSMUSG00000063442	Gm7117	2.94714	2.01437	1.28871	1.56309	0.118031	1
ENSMUSG00000025961	4933402D24Rik	7.99128	-6.51358	4.16726	-1.56304	0.118044	1
ENSMUSG00000024097	Srsf7	10335.3	-0.488436	0.312497	-1.56301	0.11805	1
ENSMUSG00000021549	Rasa1	2435.08	-0.79536	0.508922	-1.56283	0.118092	1
ENSMUSG00000018595	Glra4	6.23235	-3.85583	2.46814	-1.56224	0.118231	1
ENSMUSG00000020241	Col6a2	1921.58	-1.35942	0.870448	-1.56175	0.118348	1
ENSMUSG00000036199	Ndufa13	12169.7	0.411151	0.263349	1.56124	0.118468	1
ENSMUSG00000021496	Pcbd2	903.819	0.476766	0.305426	1.56099	0.118527	1
ENSMUSG00000062169	Cnih4	2936.31	0.375967	0.240873	1.56085	0.118559	1
ENSMUSG00000073616	Cops9	5564.03	0.417282	0.267522	1.5598	0.118807	1
ENSMUSG00000040242	Fgfr1op2	4015.22	-0.442136	0.283645	-1.55877	0.119052	1
ENSMUSG00000029254	Stap1	421.687	2.20353	1.41376	1.55863	0.119083	1
ENSMUSG00000093803	Ppp2r3d	141.9	-0.510889	0.328024	-1.55747	0.119359	1
ENSMUSG00000069376	Gm5507	5.58275	1.53619	0.986364	1.55743	0.119369	1
ENSMUSG00000096146	Kcnj11	6.48864	-6.49028	4.16731	-1.55743	0.119369	1
ENSMUSG00000018287	Spag7	6396.64	0.284822	0.183004	1.55637	0.119621	1
ENSMUSG00000031711	Zfp330	3593.96	0.417224	0.268089	1.55629	0.119639	1
ENSMUSG00000043716	Rpl7	22160.6	0.286811	0.184581	1.55385	0.120221	1
ENSMUSG00000030069	Prok2	192.516	1.28889	0.829801	1.55325	0.120364	1
ENSMUSG00000033918	Parl	6085.36	0.250216	0.161178	1.55242	0.120561	1
ENSMUSG00000036398	Ppp1r11	6602.93	0.268163	0.17279	1.55195	0.120673	1
ENSMUSG00000026603	Smyd2	4141.14	-0.368575	0.237532	-1.55169	0.120737	1
ENSMUSG00000081049	Rps24-ps3	3.46724	2.09974	1.35355	1.55128	0.120833	1
ENSMUSG00000069743	Zfp820	17.3342	-4.97511	3.20714	-1.55126	0.120839	1
ENSMUSG00000014980	Tsen15	1864.89	0.642059	0.414235	1.54999	0.121144	1
ENSMUSG00000086580	Gm15280	8.26985	-2.24343	1.44837	-1.54893	0.121397	1
ENSMUSG00000037725	Ckap2	1433.27	1.74964	1.12978	1.54866	0.121463	1
ENSMUSG00000089936	Gm16199	13.6852	-6.45017	4.16738	-1.54777	0.121677	1
ENSMUSG00000039760	Il22ra2	4.484	6.44435	4.16705	1.5465	0.121983	1
ENSMUSG00000031756	Cenpn	932.785	1.6301	1.05406	1.54649	0.121985	1
ENSMUSG00000047824	Pygo2	4611.08	-0.290655	0.188031	-1.54578	0.122157	1
ENSMUSG00000031274	Col4a5	78.6405	-3.56643	2.30838	-1.54499	0.122348	1
ENSMUSG00000015697	Setdb1	2788.8	0.664884	0.430558	1.54424	0.122531	1
ENSMUSG00000028423	Nfx1	5802.43	-0.348986	0.226004	-1.54416	0.12255	1
ENSMUSG00000066592	Gm7589	7.75499	1.68116	1.08891	1.54389	0.122615	1
ENSMUSG00000098900	Gm18190	17.237	3.09671	2.00764	1.54246	0.122962	1
ENSMUSG00000078193	Gm2000	8554.37	0.475558	0.308422	1.54191	0.123096	1
ENSMUSG00000096727	Psmb9	1025.21	0.705326	0.457769	1.54079	0.123367	1
ENSMUSG00000021807	Rtraf	7765.93	0.402326	0.26121	1.54024	0.123502	1
ENSMUSG00000040269	Mrps28	2949.81	0.499424	0.324338	1.53983	0.123603	1
ENSMUSG00000019874	Fabp7	8143.56	0.514912	0.334404	1.53979	0.123612	1
ENSMUSG00000081992	Gm13408	17.4784	2.21854	1.44262	1.53786	0.124084	1
ENSMUSG00000091803	Cox16	2470.17	0.334641	0.217619	1.53774	0.124113	1
ENSMUSG00000074647	Fam83c	172.241	2.14036	1.39242	1.53715	0.124256	1
ENSMUSG00000002416	Ndufb2	6475.03	0.442792	0.288097	1.53696	0.124304	1
ENSMUSG00000028013	Ppa2	2647.08	0.422972	0.275313	1.53633	0.124457	1
ENSMUSG00000095186	Gm10718	24.9491	3.27472	2.13284	1.53538	0.124691	1
ENSMUSG00000027335	Adra1d	5.89556	-3.88584	2.53211	-1.53463	0.124875	1
ENSMUSG00000040046	Tph1	114.561	3.20012	2.08583	1.53422	0.124976	1
ENSMUSG00000040481	Bptf	1739.25	-0.971728	0.633391	-1.53417	0.124989	1
ENSMUSG00000067235	H2-Q10	60.9661	1.45239	0.947057	1.53358	0.125133	1
ENSMUSG00000032739	Pram1	95.9984	2.69747	1.75958	1.53302	0.125271	1
ENSMUSG00000022099	Dmtn	188.209	-2.0932	1.36643	-1.53187	0.125555	1
ENSMUSG00000041075	Fzd7	779.501	-1.63301	1.06617	-1.53166	0.125607	1
ENSMUSG00000032607	Amt	77.1676	-1.92784	1.25889	-1.53139	0.125674	1
ENSMUSG00000066684	Pilrb1	7.79658	-6.37627	4.16753	-1.52999	0.12602	1
ENSMUSG00000098138	Gm9081	2.83724	-2.02286	1.32259	-1.52947	0.126148	1
ENSMUSG00000078886	Gm2026	147.281	1.27797	0.835988	1.52869	0.126341	1
ENSMUSG00000054999	Naaladl1	57.0575	3.33429	2.18214	1.52799	0.126515	1
ENSMUSG00000028247	Coq3	840.273	0.591026	0.386818	1.52792	0.126533	1
ENSMUSG00000030256	Bhlhe41	1703.73	-0.386835	0.253388	-1.52665	0.126848	1
ENSMUSG00000017404	Rpl19	22650.9	0.399466	0.26222	1.5234	0.127658	1
ENSMUSG00000026034	Clk1	7066.74	0.335151	0.220011	1.52334	0.127675	1
ENSMUSG00000033909	Usp36	3582.51	-0.452206	0.2969	-1.52309	0.127736	1
ENSMUSG00000038485	Socs7	434.851	1.26608	0.832217	1.52133	0.128177	1
ENSMUSG00000094638	Gm21972	28.0698	-1.31666	0.865949	-1.52048	0.12839	1
ENSMUSG00000047497	Adamts12	6.03837	-6.33607	4.16762	-1.52031	0.128433	1
ENSMUSG00000045281	Gpr20	3.89013	-6.32928	4.16763	-1.51868	0.128844	1
ENSMUSG00000031161	Hdac6	3325.33	-0.389174	0.256268	-1.51862	0.128858	1
ENSMUSG00000084106	Gm6136	27.5683	1.53119	1.00839	1.51845	0.1289	1
ENSMUSG00000044145	1810024B03Rik	98.2225	0.94304	0.621075	1.5184	0.128914	1
ENSMUSG00000066861	Oas1g	82.2708	2.84496	1.87449	1.51773	0.129083	1
ENSMUSG00000011114	Tbrg1	7788.24	0.335045	0.220785	1.51752	0.129136	1
ENSMUSG00000054766	Set	9185.2	-0.245426	0.161764	-1.51718	0.12922	1
ENSMUSG00000034311	Kif4	809.395	-2.56038	1.68791	-1.5169	0.129292	1
ENSMUSG00000003665	Has1	528.918	-2.16406	1.427	-1.51651	0.12939	1
ENSMUSG00000039728	Slc6a5	114.405	-4.3158	2.84588	-1.51651	0.129391	1
ENSMUSG00000039630	Hnrnpu	52816.5	-0.217044	0.143314	-1.51446	0.129909	1
ENSMUSG00000028608	Czib	6572.67	0.478051	0.315681	1.51435	0.129937	1
ENSMUSG00000032560	Dnajc13	2065.09	-0.89275	0.5897	-1.51391	0.13005	1
ENSMUSG00000026803	Ttf1	1272.02	0.829221	0.547809	1.51371	0.130101	1
ENSMUSG00000069272	H2ac8	1332.87	0.583747	0.386232	1.51139	0.13069	1
ENSMUSG00000000751	Rpa1	7491.5	-0.487583	0.322958	-1.50974	0.13111	1
ENSMUSG00000027864	Ptgfrn	121.45	-2.04419	1.3542	-1.50951	0.131168	1
ENSMUSG00000021754	Map3k1	1293.2	-0.886885	0.58765	-1.50921	0.131246	1
ENSMUSG00000020519	Sap30l	1540.29	0.327208	0.21693	1.50836	0.131463	1
ENSMUSG00000024213	Nudt3	10122.6	-0.43124	0.286013	-1.50776	0.131615	1
ENSMUSG00000041241	Mul1	4322.32	0.469847	0.311668	1.50753	0.131676	1
ENSMUSG00000027942	4933434E20Rik	6691.33	0.207761	0.13782	1.50749	0.131686	1
ENSMUSG00000061584	Lyg2	7.4357	-6.28134	4.16773	-1.50714	0.131776	1
ENSMUSG00000047721	Bola2	4217.77	0.505998	0.335827	1.50672	0.131882	1
ENSMUSG00000024217	Snrpc	2738.92	0.438946	0.291467	1.50599	0.13207	1
ENSMUSG00000031825	Crispld2	182.142	2.85667	1.8971	1.50581	0.132116	1
ENSMUSG00000025905	Oprk1	24.3875	-4.73239	3.14422	-1.50511	0.132297	1
ENSMUSG00000036412	Arsi	34.6006	4.19669	2.78929	1.50457	0.132435	1
ENSMUSG00000081783	Gm15599	6.19427	1.35644	0.901735	1.50426	0.132515	1
ENSMUSG00000055067	Smyd3	2268.74	-0.516281	0.343308	-1.50384	0.132622	1
ENSMUSG00000026415	Fcamr	3.7214	-6.26535	4.16777	-1.50329	0.132766	1
ENSMUSG00000082262	Gm14730	2.24025	2.52422	1.6794	1.50305	0.132825	1
ENSMUSG00000059647	Cbx3-ps7	3.70929	-6.26019	4.16778	-1.50205	0.133085	1
ENSMUSG00000000126	Wnt9a	106.002	2.57864	1.7172	1.50166	0.133186	1
ENSMUSG00000027593	Raly	3626.8	0.535338	0.35676	1.50056	0.133471	1
ENSMUSG00000069910	Spdl1	464.259	1.93195	1.2875	1.50054	0.133474	1
ENSMUSG00000040569	Slc26a7	78.244	3.07549	2.04977	1.50041	0.133509	1
ENSMUSG00000056268	Dennd1b	328.238	1.36855	0.912168	1.50032	0.13353	1
ENSMUSG00000071226	Cecr2	673.888	1.52216	1.01483	1.49991	0.133638	1
ENSMUSG00000030830	Itgal	225.168	2.91861	1.94669	1.49927	0.133803	1
ENSMUSG00000017144	Rnd3	2683.39	-0.536569	0.358021	-1.49871	0.13395	1
ENSMUSG00000062859	Tcp11	154.574	-2.23247	1.49078	-1.49751	0.13426	1
ENSMUSG00000027364	Usp50	510.866	0.66613	0.444833	1.49748	0.134268	1
ENSMUSG00000071151	Gm4799	1.05612	-4.10978	2.74468	-1.49736	0.134298	1
ENSMUSG00000028675	Pnrc2	5064.81	0.643209	0.429577	1.49731	0.134313	1
ENSMUSG00000027951	Adar	4107.3	-0.640094	0.42772	-1.49653	0.134517	1
ENSMUSG00000096145	Vkorc1	4010.82	0.288465	0.192824	1.496	0.134653	1
ENSMUSG00000032093	Cd3e	194.174	2.59106	1.7324	1.49565	0.134746	1
ENSMUSG00000020007	Il20ra	6.15362	6.22923	4.16663	1.49503	0.134907	1
ENSMUSG00000028059	Arhgef2	10723.1	-0.395763	0.264799	-1.49457	0.135025	1
ENSMUSG00000074824	Rslcan18	9.63674	-4.4974	3.00975	-1.49428	0.135103	1
ENSMUSG00000041717	None	48.7433	-3.49566	2.34069	-1.49343	0.135324	1
ENSMUSG00000097954	Gm4217	4.36659	1.46506	0.981119	1.49326	0.13537	1
ENSMUSG00000028568	Btf3l4	4462.61	0.36733	0.246086	1.49269	0.135519	1
ENSMUSG00000023845	Lnpep	973.893	-1.03251	0.691828	-1.49244	0.135585	1
ENSMUSG00000022982	Sod1	4193.86	0.314617	0.210815	1.49239	0.135598	1
ENSMUSG00000002107	Celf2	6269.55	-0.523374	0.351063	-1.49083	0.136007	1
ENSMUSG00000089828	Gm16300	4.61038	-4.71816	3.16588	-1.49032	0.136141	1
ENSMUSG00000067599	Klra7	4.6833	6.20923	4.16746	1.48993	0.136242	1
ENSMUSG00000074037	Mc1r	28.0538	-3.4764	2.33361	-1.48971	0.1363	1
ENSMUSG00000086228	Ubap1l	4.38079	6.20713	4.16749	1.48942	0.136378	1
ENSMUSG00000016028	Celsr1	588.394	-1.88668	1.26732	-1.48871	0.136563	1
ENSMUSG00000031293	Rs1	119.018	-5.28728	3.55198	-1.48854	0.136608	1
ENSMUSG00000015747	Vps45	2094.43	0.718311	0.482638	1.4883	0.136672	1
ENSMUSG00000024866	Acy3	4.86815	6.20019	4.1675	1.48775	0.136817	1
ENSMUSG00000027331	Knstrn	2484.18	1.5983	1.07467	1.48725	0.136948	1
ENSMUSG00000032782	Cntrob	1535.83	0.865563	0.582008	1.4872	0.136962	1
ENSMUSG00000024096	Ralbp1	2828.28	-0.715424	0.481105	-1.48704	0.137003	1
ENSMUSG00000063694	Cycs	7705.26	0.408263	0.274595	1.48678	0.137072	1
ENSMUSG00000027349	Fam98b	548.321	0.435154	0.292785	1.48626	0.137211	1
ENSMUSG00000082027	Gm11416	3.54319	-6.19378	4.16793	-1.48606	0.137264	1
ENSMUSG00000041168	Lonp1	6723.28	-0.398695	0.268482	-1.48499	0.137545	1
ENSMUSG00000034057	Myrfl	3.75623	6.18872	4.16753	1.48499	0.137548	1
ENSMUSG00000070271	Gm13268	2.49646	1.76293	1.18744	1.48465	0.137637	1
ENSMUSG00000028282	Casp8ap2	1566.93	-0.679049	0.457399	-1.48459	0.137653	1
ENSMUSG00000018442	Derl2	3438.9	-0.302031	0.203486	-1.48428	0.137734	1
ENSMUSG00000089991	Gm16332	1.9583	-3.3733	2.2749	-1.48284	0.138118	1
ENSMUSG00000020783	Ncbp3	1553.06	-0.697018	0.470348	-1.48192	0.138362	1
ENSMUSG00000025626	Phf6	3053.37	-0.562127	0.379465	-1.48137	0.138509	1
ENSMUSG00000021595	Nsun2	7370.3	-0.256903	0.17384	-1.47782	0.139457	1
ENSMUSG00000037486	Asxl2	1628.89	-0.496014	0.335659	-1.47773	0.13948	1
ENSMUSG00000031835	Mbtps1	6638.9	-0.340728	0.230576	-1.47773	0.139481	1
ENSMUSG00000003929	Zfp81	296.227	-1.41241	0.955991	-1.47743	0.139559	1
ENSMUSG00000020803	Txndc17	6974.2	0.393671	0.266511	1.47713	0.13964	1
ENSMUSG00000020476	Dbnl	11639.8	-0.199956	0.135377	-1.47704	0.139666	1
ENSMUSG00000029754	Dlx6	69.8865	-3.14077	2.12709	-1.47656	0.139794	1
ENSMUSG00000068523	Gng5	10951.7	0.41059	0.278264	1.47554	0.140067	1
ENSMUSG00000019804	Snx3	21046.6	0.192932	0.130873	1.47419	0.14043	1
ENSMUSG00000059119	Nap1l4	7755.19	0.31439	0.213295	1.47397	0.14049	1
ENSMUSG00000029337	Fgf5	8.61676	6.14196	4.16762	1.47373	0.140554	1
ENSMUSG00000025153	Fasn	3376.73	-0.825507	0.560532	-1.47272	0.140827	1
ENSMUSG00000095836	Gm21960	6.96433	5.14761	3.49553	1.47262	0.140852	1
ENSMUSG00000054312	Mrps21	3993.81	0.524619	0.356249	1.47262	0.140854	1
ENSMUSG00000092056	Gm7289	1.1725	-2.01942	1.3714	-1.47253	0.140877	1
ENSMUSG00000085045	None	3.62273	6.13666	4.16763	1.47246	0.140898	1
ENSMUSG00000015536	Mocs2	3808.12	0.41736	0.283515	1.47209	0.140997	1
ENSMUSG00000079469	Pigb	1098.56	-0.76258	0.518144	-1.47175	0.141088	1
ENSMUSG00000044030	Irf2bp1	5001.47	-0.282923	0.192355	-1.47084	0.141335	1
ENSMUSG00000034990	Otoa	12.1624	6.12909	4.16722	1.47079	0.141349	1
ENSMUSG00000056076	Eif3b	23448.7	-0.267889	0.18232	-1.46933	0.141743	1
ENSMUSG00000038987	Cfap157	47.0338	2.55644	1.74033	1.46894	0.141849	1
ENSMUSG00000096459	Ighv9-3	6.89751	6.12172	4.16767	1.46886	0.141871	1
ENSMUSG00000083933	Gm15515	2.55079	1.2429	0.846545	1.4682	0.14205	1
ENSMUSG00000025144	Cenpx	2265.56	0.457906	0.312006	1.46762	0.142208	1
ENSMUSG00000035342	Lzts2	7714.3	-0.393747	0.268293	-1.4676	0.142212	1
ENSMUSG00000032044	Rpusd4	1040.62	1.17546	0.801099	1.46732	0.14229	1
ENSMUSG00000091105	Mrto4-ps2	1.40717	3.0775	2.09926	1.46599	0.14265	1
ENSMUSG00000025746	Il6	154.856	2.5836	1.76365	1.46491	0.142944	1
ENSMUSG00000043282	Teddm1b	56.3364	0.741606	0.506547	1.46404	0.143183	1
ENSMUSG00000049411	Tmem241	208.282	-1.65108	1.12812	-1.46357	0.143312	1
ENSMUSG00000028407	Smim27	467.52	0.450342	0.307809	1.46306	0.143452	1
ENSMUSG00000032306	Mpi	2591.65	0.499166	0.341528	1.46157	0.14386	1
ENSMUSG00000090334	Gm17149	1.76776	2.68092	1.83479	1.46116	0.143971	1
ENSMUSG00000017716	Birc5	2617.2	0.952672	0.652316	1.46045	0.144168	1
ENSMUSG00000056752	Dnah9	59.037	2.54913	1.74665	1.45944	0.144443	1
ENSMUSG00000090061	Nwd2	31.5329	-3.73423	2.56001	-1.45868	0.144654	1
ENSMUSG00000040620	Dhx33	2569.13	-1.18937	0.815617	-1.45824	0.144774	1
ENSMUSG00000029490	Mfsd7a	129.884	-3.75341	2.57721	-1.45638	0.145287	1
ENSMUSG00000060510	Zfp266	2679.39	-0.59775	0.410551	-1.45597	0.145401	1
ENSMUSG00000001424	Snd1	8133.25	-0.453362	0.311385	-1.45595	0.145406	1
ENSMUSG00000035179	Ppp1r32	3.45126	6.06684	4.16779	1.45565	0.145489	1
ENSMUSG00000037406	Htra4	132.148	5.21333	3.58186	1.45548	0.145536	1
ENSMUSG00000026235	Epha4	1926.71	-0.753971	0.518065	-1.45536	0.14557	1
ENSMUSG00000024191	Bnip1	1501.15	0.40642	0.279264	1.45532	0.14558	1
ENSMUSG00000082064	Rpl5-ps2	8.18491	2.42196	1.66478	1.45482	0.145718	1
ENSMUSG00000045160	Bola3	2574.01	0.427676	0.294042	1.45448	0.145815	1
ENSMUSG00000044220	Nkx2-3	7.37605	6.05997	4.1678	1.454	0.145947	1
ENSMUSG00000015452	Ager	28.7587	3.71513	2.55561	1.45372	0.146025	1
ENSMUSG00000083534	H2-M6-ps	10.5127	4.69776	3.234	1.45262	0.146331	1
ENSMUSG00000069303	H2bc24	186.413	1.40528	0.969704	1.44918	0.147287	1
ENSMUSG00000004530	Coro1c	40285.5	-0.198618	0.137174	-1.44792	0.147639	1
ENSMUSG00000030722	Nfatc2ip	239.84	1.4881	1.02898	1.44619	0.148123	1
ENSMUSG00000052301	Doc2a	123.243	-2.6976	1.86561	-1.44596	0.148187	1
ENSMUSG00000037465	Klf10	29985.1	-0.363754	0.251739	-1.44496	0.148469	1
ENSMUSG00000080916	Gm12463	7.311	-6.0193	4.16836	-1.44404	0.148727	1
ENSMUSG00000041530	Ago1	993.842	1.29936	0.900069	1.44362	0.148846	1
ENSMUSG00000062170	Fmr1nb	32.3836	3.93827	2.72962	1.44279	0.149079	1
ENSMUSG00000049960	Mrps16	553.496	0.539939	0.37426	1.44269	0.149109	1
ENSMUSG00000032570	Atp2c1	9661.43	-0.570865	0.396384	-1.44018	0.149816	1
ENSMUSG00000025537	Phkg1	129.55	1.10229	0.765464	1.44002	0.149861	1
ENSMUSG00000081056	Gm13998	0.958899	-3.08658	2.14445	-1.43934	0.150055	1
ENSMUSG00000038902	Pogz	2167.11	-0.602451	0.418773	-1.43861	0.150261	1
ENSMUSG00000074283	Zfp109	9.87297	5.99486	4.16795	1.43832	0.150342	1
ENSMUSG00000047466	8030462N17Rik	122.743	1.33223	0.927027	1.4371	0.150688	1
ENSMUSG00000062981	Mrpl42	529.528	0.761491	0.529886	1.43709	0.150694	1
ENSMUSG00000027198	Ext2	4565.03	-0.492954	0.3432	-1.43634	0.150905	1
ENSMUSG00000031754	Nudt21	1746.84	-0.685229	0.477132	-1.43614	0.150962	1
ENSMUSG00000002797	Ggct	769.692	0.697647	0.486077	1.43526	0.151213	1
ENSMUSG00000021910	Nisch	25983.4	-0.325858	0.227106	-1.43483	0.151336	1
ENSMUSG00000010392	Gosr1	3095.33	-0.40915	0.285291	-1.43415	0.15153	1
ENSMUSG00000029142	None	3705.36	0.440284	0.307117	1.4336	0.151686	1
ENSMUSG00000029534	St7	3087.47	0.355582	0.248035	1.4336	0.151687	1
ENSMUSG00000042599	Kdm7a	2380.62	-0.55453	0.386984	-1.43295	0.151872	1
ENSMUSG00000096370	Gm21992	784.98	1.042	0.727498	1.43231	0.152055	1
ENSMUSG00000096908	Trav7-3	3.02417	-5.96368	4.16851	-1.43065	0.15253	1
ENSMUSG00000039234	Sec24d	2262.41	-0.591929	0.413804	-1.43046	0.152586	1
ENSMUSG00000044700	Tmem201	4066.04	-0.370178	0.258883	-1.4299	0.152744	1
ENSMUSG00000061488	Rpl27a-ps1	0.934843	-2.89727	2.02673	-1.42953	0.152852	1
ENSMUSG00000022940	Pigp	2250.56	0.426483	0.298525	1.42864	0.153109	1
ENSMUSG00000035769	Xylb	279.061	-2.22563	1.55858	-1.42799	0.153296	1
ENSMUSG00000091764	Zfp964	4.81363	-5.95228	4.16854	-1.42791	0.153319	1
ENSMUSG00000013662	Atad1	2885.22	-0.407592	0.285534	-1.42747	0.153445	1
ENSMUSG00000020680	Taf15	255.854	-1.14043	0.799078	-1.42718	0.153528	1
ENSMUSG00000020451	Limk2	4282.79	-0.329765	0.231061	-1.42718	0.153529	1
ENSMUSG00000027076	Timm10	2083.03	0.368473	0.258326	1.42639	0.153756	1
ENSMUSG00000080776	Gm12174	3.0706	1.46483	1.027	1.42632	0.153776	1
ENSMUSG00000083723	Rpl23a-ps14	5.37922	3.49969	2.45367	1.42631	0.15378	1
ENSMUSG00000031960	Aars	28698.5	-0.345668	0.242451	-1.42572	0.153948	1
ENSMUSG00000028796	Phc2	14597.5	-0.18844	0.132236	-1.42503	0.154148	1
ENSMUSG00000059033	Rpl18a-ps1	24.6223	1.00722	0.707084	1.42448	0.154309	1
ENSMUSG00000081104	Gm15989	4.82026	-5.27392	3.70279	-1.42431	0.154357	1
ENSMUSG00000063754	Gm10136	64.9842	-0.919592	0.645685	-1.42421	0.154385	1
ENSMUSG00000083246	Gm11839	67.628	-3.00412	2.11015	-1.42365	0.154547	1
ENSMUSG00000019689	Fmc1	2544.65	0.565268	0.397149	1.42332	0.154645	1
ENSMUSG00000042507	Mideas	1455.93	-0.484896	0.340969	-1.42211	0.154994	1
ENSMUSG00000083469	Gm14281	2.93895	-5.92244	4.16862	-1.42072	0.155398	1
ENSMUSG00000022696	Sidt1	73.9653	2.94453	2.07306	1.42038	0.155498	1
ENSMUSG00000031119	Gpc4	801.899	-1.15426	0.812733	-1.42023	0.155542	1
ENSMUSG00000032409	Atr	591.883	-1.78076	1.25459	-1.4194	0.155783	1
ENSMUSG00000030064	Frmd4b	9107.87	-0.478362	0.337018	-1.4194	0.155784	1
ENSMUSG00000033014	Trim33	738.454	-0.627275	0.442053	-1.41901	0.155897	1
ENSMUSG00000036330	Slc18a1	59.66	1.61338	1.13706	1.4189	0.155928	1
ENSMUSG00000047676	Rpsa-ps10	24.508	1.51856	1.07035	1.41875	0.155971	1
ENSMUSG00000040940	Arhgef1	7183.95	0.339367	0.239342	1.41792	0.156215	1
ENSMUSG00000094017	Gm13160	3.20547	2.28451	1.6115	1.41763	0.156299	1
ENSMUSG00000083199	Gm9432	2.03845	3.8536	2.71892	1.41733	0.156387	1
ENSMUSG00000029167	Ppargc1a	585.852	-1.98776	1.4026	-1.4172	0.156425	1
ENSMUSG00000097628	Gm2383	2.86252	1.57515	1.11154	1.41709	0.156457	1
ENSMUSG00000067702	Tuba3a	29.962	-5.68234	4.01006	-1.41702	0.156477	1
ENSMUSG00000020671	Rab10	18553.6	-0.287156	0.202839	-1.41569	0.156868	1
ENSMUSG00000049659	Aftph	4577.76	-0.406585	0.287308	-1.41515	0.157023	1
ENSMUSG00000037885	Stk35	932.649	-0.915016	0.646688	-1.41493	0.15709	1
ENSMUSG00000029359	Tesc	1182.77	0.423302	0.29922	1.41469	0.15716	1
ENSMUSG00000089865	Gm44503	9.75746	-5.89686	4.16869	-1.41456	0.157198	1
ENSMUSG00000067049	Unc93a	7.52503	-5.89143	4.16871	-1.41325	0.157583	1
ENSMUSG00000018925	Heatr9	3.51807	3.90635	2.76412	1.41323	0.157588	1
ENSMUSG00000042265	Trem1	4.29502	5.88858	4.16718	1.41309	0.15763	1
ENSMUSG00000072772	Grcc10	10025.2	0.32641	0.231021	1.4129	0.157684	1
ENSMUSG00000026253	Chrng	5.16249	-5.75026	4.06997	-1.41285	0.157699	1
ENSMUSG00000091410	Gm17150	3.97198	2.03752	1.44275	1.41225	0.157875	1
ENSMUSG00000084007	Gm9003	3.49579	5.5896	3.95975	1.41161	0.158066	1
ENSMUSG00000027852	Nras	3520.95	-0.353183	0.250204	-1.41158	0.158074	1
ENSMUSG00000037253	Mex3c	4634.57	-0.493061	0.34934	-1.41141	0.158124	1
ENSMUSG00000022452	Smdt1	10353.8	0.320654	0.227203	1.41131	0.158153	1
ENSMUSG00000029290	Zfp326	1997.21	-0.330357	0.234099	-1.41118	0.158191	1
ENSMUSG00000002102	Psmc3	15635.8	0.1932	0.136931	1.41094	0.158263	1
ENSMUSG00000049580	Tsku	27.4128	-3.85452	2.7329	-1.41041	0.158417	1
ENSMUSG00000084072	Gm11285	0.722295	3.19871	2.26922	1.40961	0.158656	1
ENSMUSG00000057191	AB124611	274.455	-1.63934	1.16301	-1.40957	0.158668	1
ENSMUSG00000080950	Gm7278	30.244	-1.36609	0.969372	-1.40926	0.15876	1
ENSMUSG00000022828	Gtf2e1	2243.12	-0.511665	0.363101	-1.40915	0.15879	1
ENSMUSG00000033400	Agl	1175.49	-0.951456	0.675315	-1.40891	0.158862	1
ENSMUSG00000040576	Tmem270	3.01497	5.87185	4.16825	1.40871	0.158921	1
ENSMUSG00000021514	Zfp369	315.194	-1.75109	1.24311	-1.40864	0.158943	1
ENSMUSG00000024787	Snx15	2871.36	0.397269	0.282106	1.40823	0.159064	1
ENSMUSG00000048039	Isg20l2	1604.57	0.33505	0.237996	1.4078	0.159191	1
ENSMUSG00000022504	Ciita	116.955	-2.48924	1.76836	-1.40765	0.159234	1
ENSMUSG00000022957	Itsn1	5136.05	-0.555698	0.394836	-1.40742	0.159304	1
ENSMUSG00000073555	Gm4951	83.5982	-2.68377	1.90783	-1.40671	0.159514	1
ENSMUSG00000022821	Hgd	2.81357	-5.86254	4.1688	-1.40629	0.159638	1
ENSMUSG00000073131	Vma21	2873.88	0.449582	0.31975	1.40604	0.159712	1
ENSMUSG00000021686	Ap3b1	5420.79	-0.347319	0.247128	-1.40542	0.159896	1
ENSMUSG00000003429	Rps11	18908.8	0.373991	0.266176	1.40505	0.160006	1
ENSMUSG00000065987	Cd209b	475.128	2.1155	1.50601	1.40471	0.160108	1
ENSMUSG00000062381	None	10483.7	0.230565	0.164216	1.40403	0.16031	1
ENSMUSG00000029684	Wasl	2365.97	-0.397076	0.282954	-1.40332	0.16052	1
ENSMUSG00000030276	Ttll3	234.231	2.07864	1.48164	1.40293	0.160637	1
ENSMUSG00000036875	Dna2	640.083	1.30183	0.928044	1.40277	0.160685	1
ENSMUSG00000021983	Atp8a2	2203.3	-1.13803	0.811349	-1.40264	0.160725	1
ENSMUSG00000074420	Gm10693	2.78225	-5.84616	4.16884	-1.40235	0.160812	1
ENSMUSG00000020090	Npffr1	11.9296	-2.55732	1.82484	-1.40139	0.161097	1
ENSMUSG00000029138	Ccdc121	4.40773	5.84026	4.16833	1.4011	0.161184	1
ENSMUSG00000019762	Iyd	5.39612	5.83654	4.16805	1.4003	0.161422	1
ENSMUSG00000032363	Adamts7	174.164	-2.27388	1.62487	-1.39942	0.161686	1
ENSMUSG00000034190	Chmp7	7742.04	-0.301451	0.215474	-1.39901	0.161809	1
ENSMUSG00000022205	Sub1	14126.2	0.32494	0.23231	1.39873	0.161894	1
ENSMUSG00000063696	Gm8730	11.0705	1.07516	0.768714	1.39864	0.16192	1
ENSMUSG00000020649	Rrm2	9175.53	0.729503	0.52165	1.39845	0.161977	1
ENSMUSG00000044390	Tigd3	72.7405	3.05411	2.18408	1.39835	0.162009	1
ENSMUSG00000039032	Tsga13	5.51151	5.8263	4.16837	1.39774	0.162191	1
ENSMUSG00000034932	Mrpl54	5336.51	0.419291	0.300057	1.39737	0.162302	1
ENSMUSG00000060450	Rnf14	7072.29	-0.338403	0.242211	-1.39714	0.162371	1
ENSMUSG00000020706	Ftsj3	4730.73	-0.386157	0.276596	-1.39611	0.162683	1
ENSMUSG00000023952	Gtpbp2	1120.52	0.471265	0.33756	1.39609	0.162686	1
ENSMUSG00000051517	Arhgef39	418.378	2.46945	1.76959	1.39549	0.162867	1
ENSMUSG00000029250	Polr2b	4630.44	-0.613476	0.439612	-1.39549	0.162867	1
ENSMUSG00000009013	Dynll1	25696.9	0.2779	0.199162	1.39535	0.162911	1
ENSMUSG00000031574	Star	258.706	-1.36269	0.977651	-1.39385	0.163364	1
ENSMUSG00000060336	Zfp937	217.971	1.62748	1.16825	1.3931	0.16359	1
ENSMUSG00000091955	Gm9844	813.864	0.551778	0.396202	1.39267	0.16372	1
ENSMUSG00000067872	Ccdc87	24.4797	5.79612	4.16333	1.39218	0.163867	1
ENSMUSG00000020464	Pnpt1	1484.73	-0.47775	0.343173	-1.39215	0.163876	1
ENSMUSG00000027180	Fbxo3	3280.62	-0.385741	0.277085	-1.39214	0.163879	1
ENSMUSG00000076463	Trbv3	3.69627	5.80205	4.16843	1.3919	0.163952	1
ENSMUSG00000071359	Tbpl1	3913.84	-0.29308	0.210666	-1.3912	0.164164	1
ENSMUSG00000022483	Col2a1	309.917	-2.47905	1.7829	-1.39046	0.164389	1
ENSMUSG00000023911	Flywch2	824.228	0.558475	0.401867	1.3897	0.164619	1
ENSMUSG00000081249	Gm11517	43.2625	-1.69235	1.21823	-1.38919	0.164776	1
ENSMUSG00000028427	Aqp7	5.41921	2.89848	2.08654	1.38914	0.164792	1
ENSMUSG00000040599	Mis12	2042.87	-0.522495	0.376347	-1.38833	0.165036	1
ENSMUSG00000045094	Arhgef37	174.942	2.0078	1.44632	1.38821	0.165072	1
ENSMUSG00000038943	Prc1	4018.86	-1.19555	0.861344	-1.38801	0.165135	1
ENSMUSG00000049775	Tmsb4x	274557	0.349239	0.251647	1.38782	0.165193	1
ENSMUSG00000054942	Miga1	1394.59	-1.08212	0.780129	-1.3871	0.165411	1
ENSMUSG00000036712	Cyld	276.254	-1.54507	1.11395	-1.38702	0.165436	1
ENSMUSG00000058392	Rrp1b	2141.26	0.565397	0.407689	1.38684	0.165492	1
ENSMUSG00000020778	Ten1	3315.99	0.234492	0.169276	1.38526	0.165972	1
ENSMUSG00000066058	Cldn19	2.26695	-2.74022	1.97835	-1.3851	0.16602	1
ENSMUSG00000083200	Gm15066	1.44155	2.16021	1.55995	1.38479	0.166115	1
ENSMUSG00000034297	Med13	2564.03	-0.720675	0.52044	-1.38474	0.166132	1
ENSMUSG00000037563	Rps16	8718.67	0.366176	0.26462	1.38378	0.166426	1
ENSMUSG00000022824	Muc13	5.76613	4.40987	3.1879	1.38331	0.166569	1
ENSMUSG00000001440	Kpnb1	4719.25	-0.613935	0.444104	-1.38241	0.166845	1
ENSMUSG00000028883	Sema3a	204.027	-1.88881	1.36643	-1.38229	0.166882	1
ENSMUSG00000071342	Lsmem1	23.2801	-4.15231	3.00433	-1.38211	0.166938	1
ENSMUSG00000023143	Nagpa	3499.28	0.639678	0.462978	1.38166	0.167077	1
ENSMUSG00000052909	Gm9894	223.321	0.45548	0.329906	1.38064	0.167391	1
ENSMUSG00000082724	Gm14416	21.4016	4.34009	3.14386	1.3805	0.167433	1
ENSMUSG00000061474	Mrps36	2176.21	0.429593	0.311196	1.38046	0.167446	1
ENSMUSG00000047215	Rpl9	15384.1	0.31618	0.229075	1.38025	0.167511	1
ENSMUSG00000031512	Tex29	2.93576	-5.75443	4.16919	-1.38023	0.167517	1
ENSMUSG00000073468	Sft2d1	7152.04	0.215598	0.156207	1.38021	0.167522	1
ENSMUSG00000095574	Trbv12-1	2.77977	5.75318	4.16857	1.38014	0.167545	1
ENSMUSG00000049971	Glt1d1	47.3063	2.5176	1.82419	1.38012	0.16755	1
ENSMUSG00000045246	Kcng4	29.9769	5.12006	3.71022	1.37999	0.16759	1
ENSMUSG00000039678	Tbc1d13	150.737	-1.79315	1.29963	-1.37973	0.167668	1
ENSMUSG00000081394	Gm13215	1.66696	2.23178	1.61766	1.37964	0.167699	1
ENSMUSG00000082575	Eef2-ps2	6.56042	-1.50275	1.08935	-1.37949	0.167743	1
ENSMUSG00000010122	Slc47a1	1570.42	2.89772	2.10082	1.37933	0.167792	1
ENSMUSG00000082145	Gm12312	1.62548	-3.04144	2.20549	-1.37903	0.167885	1
ENSMUSG00000021466	Ptch1	239.499	-2.01257	1.45943	-1.37901	0.167892	1
ENSMUSG00000026965	Anapc2	10260	-0.315823	0.229032	-1.37895	0.167911	1
ENSMUSG00000039178	Tbc1d19	2628.16	0.495955	0.359666	1.37893	0.167916	1
ENSMUSG00000035914	Cd276	3037.5	-0.612349	0.444097	-1.37886	0.167937	1
ENSMUSG00000074884	Serf2	25684.7	0.322839	0.234257	1.37814	0.16816	1
ENSMUSG00000037020	Wdr62	680.105	-1.62882	1.18235	-1.37762	0.168321	1
ENSMUSG00000073894	Rbmxl2	13.9661	-5.18535	3.76698	-1.37652	0.168659	1
ENSMUSG00000084927	Gm5724	2.7468	5.73758	4.16861	1.37638	0.168705	1
ENSMUSG00000037999	Arap2	3090.51	-0.627166	0.455758	-1.37609	0.168792	1
ENSMUSG00000033209	Ttc28	3792.61	-0.678135	0.492821	-1.37603	0.168814	1
ENSMUSG00000021241	Isca2	2275.21	0.397476	0.28888	1.37592	0.168846	1
ENSMUSG00000028280	Gabrr1	2.57652	-5.73545	4.16918	-1.37568	0.168921	1
ENSMUSG00000043410	Hfm1	156.912	-1.42143	1.03334	-1.37557	0.168956	1
ENSMUSG00000068396	Rpl34-ps1	5.34652	1.51616	1.1028	1.37482	0.169186	1
ENSMUSG00000078307	AI593442	468.406	-2.62409	1.90938	-1.37431	0.169344	1
ENSMUSG00000017969	Ptgis	189.453	-1.79468	1.3075	-1.37261	0.169873	1
ENSMUSG00000084140	Gm14000	1.45169	-2.86391	2.08669	-1.37246	0.169919	1
ENSMUSG00000031231	Cox7b	6371.51	0.520205	0.379083	1.37227	0.169978	1
ENSMUSG00000071230	Npw	6.85272	5.72032	4.16866	1.37222	0.169995	1
ENSMUSG00000054226	Tprkb	2191.5	-0.318905	0.23252	-1.37152	0.170214	1
ENSMUSG00000018585	Atox1	8227.81	0.399572	0.291344	1.37148	0.170227	1
ENSMUSG00000031862	Atp13a1	4824.13	-0.439756	0.320735	-1.37109	0.170348	1
ENSMUSG00000027530	Fabp12	2.91512	5.7084	4.16355	1.37104	0.170362	1
ENSMUSG00000030730	Atp2a1	11.5809	-4.62618	3.37509	-1.37068	0.170474	1
ENSMUSG00000024862	Klc2	663.444	-0.72957	0.532475	-1.37015	0.17064	1
ENSMUSG00000002459	Rgs20	2357.51	-0.604873	0.441727	-1.36933	0.170895	1
ENSMUSG00000086996	4933416E14Rik	13.4429	-5.7045	4.16928	-1.36822	0.171243	1
ENSMUSG00000066224	Arid3c	129.722	-2.2936	1.67641	-1.36816	0.171261	1
ENSMUSG00000027162	Lin7c	4991.37	-0.353658	0.258528	-1.36797	0.171322	1
ENSMUSG00000036955	Kifbp	9463.99	-0.258421	0.1891	-1.36659	0.171755	1
ENSMUSG00000024646	Cyb5a	9313.69	0.20756	0.151885	1.36656	0.171763	1
ENSMUSG00000063632	Sox11	8450.61	-0.549056	0.401854	-1.36631	0.171843	1
ENSMUSG00000081552	Gm12328	149.491	0.270598	0.19806	1.36624	0.171863	1
ENSMUSG00000029554	Mad1l1	3734.38	-0.386397	0.28309	-1.36493	0.172276	1
ENSMUSG00000054434	Tmem120b	1936.73	0.323843	0.237321	1.36458	0.172385	1
ENSMUSG00000069236	Gm7251	5.9781	1.26767	0.929166	1.36431	0.172471	1
ENSMUSG00000054074	Skida1	373.35	-1.47289	1.08024	-1.36348	0.172732	1
ENSMUSG00000029664	Tfpi2	33.6943	2.89821	2.12637	1.36298	0.172889	1
ENSMUSG00000047330	Kcne4	550.094	-2.13424	1.56608	-1.36279	0.172948	1
ENSMUSG00000081476	Itpa-ps1	53.6229	-2.00719	1.47305	-1.36261	0.173007	1
ENSMUSG00000029378	Areg	472.857	1.38355	1.01557	1.36233	0.173092	1
ENSMUSG00000029464	Gpn3	1817.22	-0.356725	0.262011	-1.36149	0.17336	1
ENSMUSG00000054136	Adm2	5.6265	5.67077	4.1688	1.36029	0.173739	1
ENSMUSG00000027883	Gpsm2	2818.71	-1.17059	0.860828	-1.35984	0.17388	1
ENSMUSG00000031565	Fgfr1	5006.65	-0.4838	0.356159	-1.35838	0.174343	1
ENSMUSG00000026819	Slc25a25	6886.04	-0.347026	0.255505	-1.3582	0.174401	1
ENSMUSG00000082199	Gm15763	4.27713	-4.24785	3.12778	-1.3581	0.174431	1
ENSMUSG00000040479	Dgkz	8933.51	0.292348	0.215271	1.35805	0.174448	1
ENSMUSG00000028841	Cnksr1	58.5368	4.44173	3.27188	1.35755	0.174607	1
ENSMUSG00000048234	Rnf149	3122.55	-0.459886	0.338816	-1.35733	0.174676	1
ENSMUSG00000030351	Tspan11	608.539	1.85731	1.36837	1.35731	0.174681	1
ENSMUSG00000037221	Mospd3	1693.61	0.418271	0.308236	1.35698	0.174786	1
ENSMUSG00000041754	Trem3	5.91031	-5.65432	4.16945	-1.35613	0.175057	1
ENSMUSG00000089782	Btf3-ps1	8.97709	-1.85998	1.37176	-1.35591	0.175129	1
ENSMUSG00000079410	Gm2897	143.621	1.63482	1.20578	1.35582	0.175158	1
ENSMUSG00000031446	Cul4a	3655.94	-0.418798	0.308947	-1.35557	0.175236	1
ENSMUSG00000050188	Lsm10	1695.84	0.439776	0.324506	1.35521	0.175349	1
ENSMUSG00000022100	Xpo7	2539.6	-0.361513	0.266899	-1.35449	0.175579	1
ENSMUSG00000083700	Gm2986	5.2149	4.81933	3.55815	1.35445	0.175594	1
ENSMUSG00000033596	Rfwd3	3192.16	-0.500414	0.36965	-1.35375	0.175816	1
ENSMUSG00000057219	Armc7	2408.7	-0.246623	0.182299	-1.35285	0.176103	1
ENSMUSG00000020072	Pbld2	74.6327	0.750702	0.554992	1.35264	0.176172	1
ENSMUSG00000022228	Zscan26	377.905	1.03435	0.765233	1.35168	0.176479	1
ENSMUSG00000057691	Zfp746	1464.28	-0.625027	0.462639	-1.35101	0.176694	1
ENSMUSG00000026385	Dbi	32604	0.43442	0.321559	1.35098	0.176702	1
ENSMUSG00000053841	Txlna	7161.22	-0.415146	0.307336	-1.35079	0.176763	1
ENSMUSG00000091363	Gm7701	2.50172	3.98939	2.95401	1.3505	0.176856	1
ENSMUSG00000020990	Cdkl1	2.544	5.62675	4.16893	1.34969	0.177116	1
ENSMUSG00000031876	Gm45711	7.81562	4.48623	3.32457	1.34942	0.177203	1
ENSMUSG00000090093	Gm14399	198.814	-1.51385	1.12245	-1.3487	0.177434	1
ENSMUSG00000029372	Ppbp	595.084	-2.03687	1.51059	-1.34839	0.177532	1
ENSMUSG00000038274	Fau	9766.15	0.315095	0.233694	1.34832	0.177555	1
ENSMUSG00000080829	Gm8545	0.875932	-2.16056	1.60259	-1.34817	0.177605	1
ENSMUSG00000095681	Gm8281	43.5745	-3.50245	2.59857	-1.34784	0.177711	1
ENSMUSG00000083906	Gm15186	19.3018	-2.7038	2.00696	-1.34721	0.177913	1
ENSMUSG00000036775	Decr2	1800.95	-0.465489	0.34562	-1.34682	0.178038	1
ENSMUSG00000071478	H2ac7	947.828	0.664277	0.493237	1.34677	0.178054	1
ENSMUSG00000083988	Rps10-ps4	3.3604	-5.61507	4.16958	-1.34667	0.178085	1
ENSMUSG00000032305	Fam219b	2502.07	0.361378	0.268739	1.34472	0.178717	1
ENSMUSG00000024608	Rps14	26251.6	0.307391	0.228659	1.34432	0.178845	1
ENSMUSG00000019579	Mydgf	5447.76	0.226291	0.168423	1.34359	0.179081	1
ENSMUSG00000055108	Phxr2	13.7604	3.78133	2.81464	1.34345	0.179125	1
ENSMUSG00000079435	Rpl36a	3092.96	0.381884	0.284261	1.34343	0.179133	1
ENSMUSG00000033409	Syce1l	2.49369	5.59815	4.16902	1.3428	0.179337	1
ENSMUSG00000048096	Lmod1	22.0633	4.01777	2.99223	1.34273	0.179358	1
ENSMUSG00000027790	Sis	47.1807	5.49421	4.0925	1.34251	0.179431	1
ENSMUSG00000051510	Mafg	10921.2	-0.323095	0.240679	-1.34243	0.179456	1
ENSMUSG00000061689	Dlgap4	8302	-0.42041	0.313336	-1.34172	0.179687	1
ENSMUSG00000075279	Mrpl23-ps1	3594.17	0.314701	0.234575	1.34158	0.179733	1
ENSMUSG00000031070	Mrgprf	4.44281	5.59256	4.16903	1.34145	0.179774	1
ENSMUSG00000019892	Lrriq1	109.683	-2.33269	1.73893	-1.34145	0.179774	1
ENSMUSG00000026434	Nucks1	3222.95	-0.63526	0.473562	-1.34145	0.179774	1
ENSMUSG00000078901	Gm14440	5.13336	-5.59292	4.16966	-1.34134	0.179811	1
ENSMUSG00000078747	Gm20878	123.239	1.50868	1.12509	1.34094	0.179939	1
ENSMUSG00000030551	Nr2f2	790.023	-1.01342	0.755819	-1.34082	0.179979	1
ENSMUSG00000033721	Vav3	379.756	1.46272	1.09097	1.34075	0.18	1
ENSMUSG00000050234	Gja4	218.022	-1.81045	1.35079	-1.3403	0.180149	1
ENSMUSG00000063821	Dusp29	3.28181	-5.58654	4.16824	-1.34027	0.180159	1
ENSMUSG00000033545	Znrf1	6106.79	-0.245614	0.183283	-1.34008	0.180219	1
ENSMUSG00000054545	Ugt1a6a	89.9272	3.70844	2.76741	1.34004	0.180233	1
ENSMUSG00000037601	Nme1	12149	0.40463	0.301986	1.3399	0.180279	1
ENSMUSG00000093798	Gm8355	29.3308	0.614261	0.45861	1.3394	0.180441	1
ENSMUSG00000025208	Mrpl43	4127.09	0.251435	0.187741	1.33927	0.180483	1
ENSMUSG00000046747	Gm9812	91.9314	1.01436	0.757658	1.33881	0.180634	1
ENSMUSG00000031552	Adam18	70.4555	2.36817	1.76904	1.33868	0.180676	1
ENSMUSG00000081751	Gm14251	4.38813	-4.43715	3.31574	-1.33821	0.180829	1
ENSMUSG00000020891	Alox8	19.6324	1.26016	0.942459	1.3371	0.181189	1
ENSMUSG00000082032	Gm12271	1.38857	3.02385	2.26308	1.33617	0.181495	1
ENSMUSG00000009941	Nxf2	13.6842	-5.50501	4.1206	-1.33597	0.181558	1
ENSMUSG00000047907	Tshz2	493.047	-1.34512	1.0072	-1.3355	0.181711	1
ENSMUSG00000041616	Nppa	38.3036	2.12737	1.59305	1.33541	0.181742	1
ENSMUSG00000028012	Rrh	2.4408	5.56746	4.16912	1.33541	0.181743	1
ENSMUSG00000096914	Galntl6	2.43038	5.56122	4.16913	1.3339	0.182236	1
ENSMUSG00000001016	Ilf2	5668.84	-0.401744	0.3012	-1.33381	0.182265	1
ENSMUSG00000034109	Golim4	2151.27	-0.666682	0.500003	-1.33336	0.182415	1
ENSMUSG00000044465	Fhip1b	3174.29	-0.337939	0.253492	-1.33314	0.182487	1
ENSMUSG00000020463	Ppp4r3b	3832.61	-0.519367	0.389639	-1.33294	0.18255	1
ENSMUSG00000031367	Ap1s2	2848.65	-0.332461	0.249442	-1.33282	0.182591	1
ENSMUSG00000021228	Acot3	83.7731	-3.45626	2.5935	-1.33266	0.182644	1
ENSMUSG00000059003	Grin2a	149.253	-2.84869	2.13791	-1.33246	0.182709	1
ENSMUSG00000041544	Disp3	2179.25	-0.76503	0.574242	-1.33224	0.18278	1
ENSMUSG00000031373	Car5b	85.0612	1.58125	1.18706	1.33207	0.182836	1
ENSMUSG00000042312	S100a13	2497.22	0.310465	0.233168	1.33151	0.183022	1
ENSMUSG00000002847	Pla1a	50.9584	2.7917	2.09722	1.33115	0.183141	1
ENSMUSG00000024219	Anks1	989.894	0.780066	0.586091	1.33096	0.183201	1
ENSMUSG00000021102	Glrx5	3123.42	0.293449	0.2205	1.33084	0.183243	1
ENSMUSG00000072980	Oip5	156.07	-2.03102	1.52614	-1.33083	0.183246	1
ENSMUSG00000092193	Cd9-ps	1.94582	2.62269	1.97301	1.32928	0.183755	1
ENSMUSG00000026972	Arrdc1	1949.19	0.555956	0.41828	1.32915	0.183799	1
ENSMUSG00000014602	Kif1a	13749.4	-0.504105	0.379274	-1.32913	0.183804	1
ENSMUSG00000079478	Znrd2	3868.4	0.462602	0.348065	1.32907	0.183826	1
ENSMUSG00000068101	Cenpm	2414.78	0.94721	0.712802	1.32885	0.183896	1
ENSMUSG00000082938	Gm2810	6.57666	-5.53899	4.16985	-1.32834	0.184065	1
ENSMUSG00000051451	Crebzf	2455.48	-0.425012	0.320213	-1.32728	0.184417	1
ENSMUSG00000061684	Rpl21-ps8	16.2907	1.59566	1.20247	1.32699	0.184513	1
ENSMUSG00000023046	Igfbp6	1986.93	1.89941	1.43148	1.32689	0.184547	1
ENSMUSG00000023846	None	1386.53	-0.462804	0.349232	-1.32521	0.185103	1
ENSMUSG00000041697	Cox6a1	24467.5	0.341176	0.257518	1.32486	0.185218	1
ENSMUSG00000020974	Pole2	529.284	-1.95204	1.47379	-1.3245	0.185336	1
ENSMUSG00000050608	Micos10	10078.9	0.273995	0.206869	1.32449	0.185341	1
ENSMUSG00000069515	Lyz1	5.21915	-2.52711	1.90817	-1.32436	0.185383	1
ENSMUSG00000022033	Pbk	5666.06	1.28738	0.972174	1.32423	0.185427	1
ENSMUSG00000006134	Crkl	4513.72	-0.523342	0.395301	-1.32391	0.185533	1
ENSMUSG00000025433	Crisp3	3.72207	5.51777	4.16927	1.32344	0.18569	1
ENSMUSG00000079711	Smok4a	3.44503	-5.51757	4.17004	-1.32315	0.185787	1
ENSMUSG00000041911	Dlx1	1907.61	-2.5093	1.89766	-1.32231	0.186064	1
ENSMUSG00000000568	Hnrnpd	13015	-0.248052	0.187675	-1.32171	0.186264	1
ENSMUSG00000025027	Xpnpep1	3785.72	-0.426179	0.322462	-1.32164	0.186288	1
ENSMUSG00000048402	Gli2	117.315	2.38859	1.8076	1.32142	0.186362	1
ENSMUSG00000073664	Nbeal1	823.525	1.4072	1.066	1.32007	0.186811	1
ENSMUSG00000031065	Cdk16	11284.1	-0.409119	0.309924	-1.32006	0.186814	1
ENSMUSG00000042102	Dmgdh	38.346	2.33259	1.76715	1.31997	0.186845	1
ENSMUSG00000025184	R3hcc1l	3022.28	-0.724144	0.548633	-1.3199	0.186867	1
ENSMUSG00000059150	Rpl26-ps4	3.47928	-3.27322	2.4804	-1.31963	0.186957	1
ENSMUSG00000031167	Rbm3	16750.7	0.269761	0.204633	1.31827	0.187415	1
ENSMUSG00000024011	Pi16	72.0206	2.87079	2.17772	1.31826	0.187418	1
ENSMUSG00000022663	Atg3	7042.05	-0.199058	0.151069	-1.31766	0.187616	1
ENSMUSG00000034773	Hrob	539.042	1.60914	1.22184	1.31698	0.187845	1
ENSMUSG00000093910	Zfp853	3.73063	-5.49006	4.17003	-1.31655	0.187989	1
ENSMUSG00000000740	Rpl13	58607.5	0.305624	0.232175	1.31635	0.188055	1
ENSMUSG00000043991	Pura	2250.99	-0.268741	0.204177	-1.31621	0.188102	1
ENSMUSG00000040904	Gm21988	2046.37	0.350151	0.266083	1.31595	0.188192	1
ENSMUSG00000036264	Fstl4	94.3704	-2.4119	1.83463	-1.31465	0.188627	1
ENSMUSG00000032864	Rag2	2.15995	-5.47884	4.17019	-1.31381	0.18891	1
ENSMUSG00000036208	Nepro	709.609	1.05936	0.806384	1.31371	0.188943	1
ENSMUSG00000034354	Mtmr3	6540.5	-0.636648	0.484727	-1.31342	0.189043	1
ENSMUSG00000096014	Sox1	729.362	-1.1482	0.874579	-1.31286	0.189231	1
ENSMUSG00000054309	Cpsf3	6007.43	0.290338	0.221206	1.31253	0.189343	1
ENSMUSG00000053684	Kics2	165.445	-1.02558	0.781504	-1.31232	0.189412	1
ENSMUSG00000094574	Gm15027	4.21825	5.33433	4.06677	1.31169	0.189626	1
ENSMUSG00000018537	Pcgf2	148.461	1.07936	0.822908	1.31165	0.189639	1
ENSMUSG00000032259	Drd2	102.224	2.1971	1.67542	1.31137	0.189731	1
ENSMUSG00000051678	Pcdhb6	149.153	-2.33031	1.77732	-1.31114	0.189812	1
ENSMUSG00000024560	Cxxc1	5086.11	-0.326072	0.248753	-1.31083	0.189916	1
ENSMUSG00000059279	Olfr224	2.13778	-5.46608	4.17013	-1.31077	0.189935	1
ENSMUSG00000059237	Ppp1r2-ps4	3.57446	3.63067	2.77323	1.30919	0.190471	1
ENSMUSG00000030816	Rnf40	2833.43	-0.423681	0.323755	-1.30865	0.190654	1
ENSMUSG00000078815	Cacng6	2.25584	5.45516	4.16959	1.30832	0.190765	1
ENSMUSG00000002602	Axl	5313.49	0.711834	0.544137	1.30819	0.190809	1
ENSMUSG00000068240	Gm11808	14579.2	0.311659	0.238246	1.30814	0.190827	1
ENSMUSG00000099034	2810039B14Rik	419.022	-1.41169	1.07969	-1.30749	0.191047	1
ENSMUSG00000036197	Gxylt1	1434.95	-0.574543	0.439427	-1.30748	0.191049	1
ENSMUSG00000028189	Ctbs	386.216	1.15891	0.886432	1.30739	0.191079	1
ENSMUSG00000084137	Gm9085	15.3568	3.97892	3.04367	1.30728	0.191119	1
ENSMUSG00000026200	Glb1l	527.376	1.40043	1.07143	1.30707	0.19119	1
ENSMUSG00000060878	Olfr1420	3.04257	-5.16659	3.95403	-1.30666	0.191327	1
ENSMUSG00000040331	Nsmce4a	6950.46	0.394253	0.30176	1.30651	0.191379	1
ENSMUSG00000003458	Ncstn	7785.99	-0.365854	0.280034	-1.30646	0.191395	1
ENSMUSG00000060938	Rpl26	12486.3	0.382241	0.292595	1.30638	0.191424	1
ENSMUSG00000020817	Rabep1	3934.79	-0.310691	0.237888	-1.30604	0.19154	1
ENSMUSG00000027720	Il2	2.68839	1.88209	1.44215	1.30506	0.191871	1
ENSMUSG00000071229	Timm8a2	2.23622	5.44016	4.16953	1.30474	0.191982	1
ENSMUSG00000042208	Sanbr	2140.87	-0.510322	0.391201	-1.3045	0.192063	1
ENSMUSG00000040121	Rep15	130.188	0.638749	0.489864	1.30393	0.192257	1
ENSMUSG00000028161	Ppp3ca	5997.01	-0.398843	0.306009	-1.30337	0.192448	1
ENSMUSG00000051354	Samd3	110.278	-2.18009	1.67279	-1.30327	0.192483	1
ENSMUSG00000020326	Ccng1	2790.14	-0.352126	0.270486	-1.30183	0.192976	1
ENSMUSG00000020690	Efcab3	2.21571	5.42753	4.16958	1.3017	0.193019	1
ENSMUSG00000081048	Gm11760	1.35768	2.85939	2.19674	1.30165	0.193036	1
ENSMUSG00000033826	Dnah8	4.20865	-5.42464	4.16867	-1.30129	0.19316	1
ENSMUSG00000002661	Alkbh7	1902.95	0.411695	0.316381	1.30127	0.193168	1
ENSMUSG00000024998	Plce1	258.633	-2.08292	1.60083	-1.30115	0.193208	1
ENSMUSG00000038155	Gstp2	219.049	1.16542	0.895739	1.30108	0.193232	1
ENSMUSG00000039956	Mrap	83.6908	3.27404	2.5167	1.30093	0.193283	1
ENSMUSG00000080078	Gm15583	9.96921	5.37515	4.1328	1.30061	0.193392	1
ENSMUSG00000002625	Akap8l	4259.45	0.251367	0.19327	1.3006	0.193395	1
ENSMUSG00000041881	Ndufa7	8751.07	0.339806	0.261269	1.3006	0.193396	1
ENSMUSG00000000194	Gpr107	3467.69	-0.52648	0.404822	-1.30052	0.193422	1
ENSMUSG00000047977	Synb	18.3879	0.674109	0.518498	1.30012	0.19356	1
ENSMUSG00000002129	Sf3a1	6381.94	-0.355406	0.273378	-1.30005	0.193583	1
ENSMUSG00000033762	Recql4	322.225	2.09399	1.61086	1.29993	0.193626	1
ENSMUSG00000081729	Hspa9-ps1	0.729797	2.89238	2.2254	1.29971	0.193699	1
ENSMUSG00000068154	Insm1	1068.32	0.606358	0.466586	1.29956	0.193751	1
ENSMUSG00000096607	7530416G11Rik	4.9456	-5.41882	4.17031	-1.29938	0.193813	1
ENSMUSG00000058966	Tlcd3b	168.078	-1.16214	0.895374	-1.29793	0.194311	1
ENSMUSG00000029014	Dnajc2	3502.17	0.353447	0.27239	1.29758	0.194433	1
ENSMUSG00000081161	Gm12783	2.11247	3.08087	2.37485	1.29729	0.194533	1
ENSMUSG00000002342	Tmem161a	3557.48	-0.478339	0.368838	-1.29688	0.194672	1
ENSMUSG00000031370	Zrsr2	3237.9	0.231228	0.17831	1.29678	0.194707	1
ENSMUSG00000022353	Mtss1	3445.8	-0.410025	0.316211	-1.29668	0.194742	1
ENSMUSG00000015575	Atp6v0e	13062	0.276173	0.213056	1.29625	0.19489	1
ENSMUSG00000025404	R3hdm2	3309.99	-0.432558	0.333771	-1.29597	0.194984	1
ENSMUSG00000063334	Krr1	3012.96	-0.414968	0.320197	-1.29597	0.194984	1
ENSMUSG00000024905	Tesmin	50.3268	2.38535	1.84199	1.29499	0.195324	1
ENSMUSG00000041977	Arhgef11	2003.52	-0.994708	0.768185	-1.29488	0.195362	1
ENSMUSG00000091083	Gm4535	7.22711	-3.69077	2.85105	-1.29453	0.195482	1
ENSMUSG00000091117	Gm9064	2.03963	-5.39855	4.17039	-1.2945	0.195494	1
ENSMUSG00000030802	Bckdk	6469.48	0.355592	0.274811	1.29395	0.195683	1
ENSMUSG00000022462	Slc38a2	15551.8	-0.584799	0.451958	-1.29392	0.195692	1
ENSMUSG00000040028	Elavl1	3031.62	-0.766551	0.592426	-1.29392	0.195694	1
ENSMUSG00000031198	Fundc2	1660.28	0.945681	0.730921	1.29382	0.195727	1
ENSMUSG00000083364	Llph-ps2	899.273	0.451421	0.349021	1.29339	0.195876	1
ENSMUSG00000005232	G6pc2	2.03059	-5.39231	4.17042	-1.29299	0.196015	1
ENSMUSG00000034206	Polq	441.894	-1.6144	1.24881	-1.29276	0.196095	1
ENSMUSG00000028901	Gmeb1	834.71	0.661915	0.512039	1.2927	0.196114	1
ENSMUSG00000027832	Ptx3	3699.31	0.648025	0.501482	1.29222	0.196281	1
ENSMUSG00000036790	Slitrk2	168.047	-1.234	0.955278	-1.29177	0.196437	1
ENSMUSG00000070298	Trcg1	2.26512	-5.38623	4.17044	-1.29152	0.196522	1
ENSMUSG00000026491	Ahctf1	2258.93	-0.741086	0.573856	-1.29142	0.19656	1
ENSMUSG00000028792	Ak2	5586.76	-0.268139	0.207646	-1.29133	0.196589	1
ENSMUSG00000026705	Klhl20	898.791	-0.644464	0.499151	-1.29112	0.196662	1
ENSMUSG00000046388	Gm9806	55.4075	-0.61467	0.47644	-1.29013	0.197006	1
ENSMUSG00000045519	Zfp560	1290.38	0.497771	0.386019	1.2895	0.197225	1
ENSMUSG00000029098	Acox3	2099.45	-0.669835	0.519545	-1.28927	0.197304	1
ENSMUSG00000072972	Adam4	47.7438	3.68643	2.85994	1.28899	0.197402	1
ENSMUSG00000033186	Mzt1	3307.45	-0.347019	0.269228	-1.28894	0.197419	1
ENSMUSG00000026205	Slc23a3	5.85911	5.34604	4.14793	1.28884	0.197452	1
ENSMUSG00000022008	Gpalpp1	1260.43	-0.842754	0.653902	-1.28881	0.197465	1
ENSMUSG00000021113	Snapc1	2234.09	-0.413622	0.320981	-1.28862	0.197531	1
ENSMUSG00000022186	Oxct1	11352.6	-0.231193	0.17945	-1.28834	0.197627	1
ENSMUSG00000026600	Soat1	1836.84	0.657761	0.510574	1.28828	0.197649	1
ENSMUSG00000008668	Rps18	15558.7	0.264877	0.205782	1.28718	0.198033	1
ENSMUSG00000024073	Birc6	2570.04	-0.760311	0.590702	-1.28713	0.198048	1
ENSMUSG00000059208	Hnrnpm	18025.6	-0.218533	0.169788	-1.28709	0.198063	1
ENSMUSG00000071654	Uqcc3	1818.6	0.357204	0.277586	1.28682	0.198156	1
ENSMUSG00000033423	Eri3	10760	0.287345	0.223389	1.2863	0.19834	1
ENSMUSG00000032624	Eml4	2918.09	-0.610537	0.474716	-1.28611	0.198405	1
ENSMUSG00000083539	Gm12466	0.833547	-3.07544	2.39227	-1.28557	0.198592	1
ENSMUSG00000019961	Tmpo	8761.25	-0.455513	0.35456	-1.28473	0.198888	1
ENSMUSG00000048578	Mlec	9110.4	-0.318426	0.248265	-1.2826	0.199631	1
ENSMUSG00000025936	Gm4956	2.0954	5.34752	4.16986	1.28242	0.199695	1
ENSMUSG00000009927	Rps25	2281.3	0.35498	0.276947	1.28176	0.199927	1
ENSMUSG00000026626	Ppp2r5a	5330.6	-0.250151	0.195217	-1.2814	0.200052	1
ENSMUSG00000062353	Gm15772	6.57515	1.64698	1.28572	1.28098	0.2002	1
ENSMUSG00000059070	Rpl18	17540.1	0.288022	0.22491	1.28061	0.200332	1
ENSMUSG00000054199	Gon4l	1455.77	-0.845278	0.660804	-1.27917	0.200839	1
ENSMUSG00000062590	Armc9	1561.27	-0.659294	0.515755	-1.27831	0.20114	1
ENSMUSG00000031595	Pdgfrl	121.941	2.5732	2.01343	1.27802	0.201244	1
ENSMUSG00000037499	Nenf	3582.7	0.383156	0.299965	1.27733	0.201484	1
ENSMUSG00000024955	Esrra	1158.73	-0.515634	0.403695	-1.27728	0.201502	1
ENSMUSG00000025809	Itgb1	14483.5	-0.349208	0.273426	-1.27716	0.201547	1
ENSMUSG00000024826	Dpf2	7073.85	0.15912	0.124599	1.27706	0.20158	1
ENSMUSG00000092035	Peg10	181.627	-0.666984	0.522427	-1.2767	0.201707	1
ENSMUSG00000013089	Etv5	4299.18	-0.296933	0.232607	-1.27655	0.201762	1
ENSMUSG00000021096	Ppm1a	708.286	-0.831615	0.651497	-1.27647	0.20179	1
ENSMUSG00000038801	Scgb1c1	2.05894	5.32171	4.16996	1.2762	0.201884	1
ENSMUSG00000079071	Slc28a2b	2.09378	5.3217	4.16996	1.2762	0.201885	1
ENSMUSG00000070692	Rps12-ps10	2.27865	-1.67226	1.31045	-1.27609	0.201922	1
ENSMUSG00000028702	Rad54l	1398.61	0.98013	0.768421	1.27551	0.202128	1
ENSMUSG00000026354	Lct	42.2932	-3.03897	2.38403	-1.27472	0.202407	1
ENSMUSG00000039253	Fn3krp	48.7385	-0.910983	0.714897	-1.27429	0.202562	1
ENSMUSG00000061950	Ppp4r1	6244.23	-0.469451	0.368422	-1.27422	0.202585	1
ENSMUSG00000036452	Arhgap26	513.138	-1.34829	1.05822	-1.27412	0.202621	1
ENSMUSG00000024134	Six2	170.77	-2.69243	2.11324	-1.27408	0.202636	1
ENSMUSG00000058013	Septin11	4913.72	-0.563124	0.441999	-1.27404	0.202649	1
ENSMUSG00000057173	Rfx8	39.5961	4.26582	3.34857	1.27392	0.20269	1
ENSMUSG00000028750	Pla2g2c	7.88771	4.65204	3.65237	1.2737	0.202768	1
ENSMUSG00000001472	Tcf25	12715.5	-0.151095	0.118713	-1.27278	0.203096	1
ENSMUSG00000006418	Rnf114	11986.8	-0.179959	0.141394	-1.27275	0.203108	1
ENSMUSG00000035390	Brsk1	110.463	-1.27637	1.00327	-1.27221	0.203297	1
ENSMUSG00000036257	Pnpla8	4965.58	-0.40838	0.321005	-1.27219	0.203305	1
ENSMUSG00000074576	Mocs3	1076.29	0.525086	0.412887	1.27174	0.203465	1
ENSMUSG00000080845	Gm9115	3.17894	1.71764	1.35081	1.27156	0.203529	1
ENSMUSG00000031938	4931406C07Rik	443.767	1.04054	0.818855	1.27072	0.203827	1
ENSMUSG00000025439	Clns1a	8407.36	0.306195	0.241005	1.27049	0.203911	1
ENSMUSG00000025733	Rhot2	1454.61	-0.774105	0.609387	-1.2703	0.203977	1
ENSMUSG00000052135	Foxo6	6752.12	-0.518309	0.408166	-1.26985	0.204139	1
ENSMUSG00000009293	Ube2g2	11689.5	-0.261186	0.205716	-1.26964	0.204212	1
ENSMUSG00000018986	Slfn3	89.058	-3.60235	2.83744	-1.26958	0.204234	1
ENSMUSG00000040536	Necab1	121.528	-1.45507	1.1462	-1.26947	0.204272	1
ENSMUSG00000035878	Hykk	166.264	-1.88483	1.48618	-1.26824	0.204712	1
ENSMUSG00000022682	Rrn3	4587.6	-0.373065	0.294198	-1.26808	0.204771	1
ENSMUSG00000032840	Spring1	3861.87	0.51795	0.40876	1.26712	0.205111	1
ENSMUSG00000040044	Orc3	3602	-0.388825	0.307204	-1.26569	0.205625	1
ENSMUSG00000073405	H2-T-ps	50.0095	-1.879	1.48481	-1.26548	0.205698	1
ENSMUSG00000081488	Gm15368	1.99576	5.27655	4.17013	1.26532	0.205756	1
ENSMUSG00000096458	Moap1	1408.24	0.417522	0.330053	1.26502	0.205865	1
ENSMUSG00000079614	Seh1l	3873.76	-0.423645	0.334972	-1.26472	0.205972	1
ENSMUSG00000071102	Gm10313	1.91775	1.64689	1.30228	1.26462	0.206008	1
ENSMUSG00000005069	Pex5	4994.82	-0.397501	0.314352	-1.26451	0.206047	1
ENSMUSG00000024400	Wdr33	3546.39	0.335446	0.265345	1.26419	0.206163	1
ENSMUSG00000027937	Jtb	6663.82	0.354958	0.280928	1.26352	0.206402	1
ENSMUSG00000003161	Sri	6653.28	0.235855	0.186712	1.2632	0.206516	1
ENSMUSG00000052353	Cemip	60.3675	-2.6349	2.08606	-1.2631	0.206554	1
ENSMUSG00000069114	Zbtb10	624.238	-1.17372	0.929453	-1.26281	0.206657	1
ENSMUSG00000099115	Gm17190	11.9709	-2.83681	2.24779	-1.26205	0.206932	1
ENSMUSG00000037475	Thoc2	2785.58	-0.443488	0.351464	-1.26183	0.20701	1
ENSMUSG00000026775	Yme1l1	3040.38	-0.375983	0.298043	-1.26151	0.207126	1
ENSMUSG00000042489	Clspn	409.966	-1.75556	1.39195	-1.26122	0.20723	1
ENSMUSG00000024197	Plin3	5641.15	-0.401993	0.318733	-1.26122	0.20723	1
ENSMUSG00000022184	Fbxo4	2084.23	-0.320889	0.254438	-1.26117	0.207249	1
ENSMUSG00000056777	Rpl21-ps13	6.14217	-2.52965	2.00598	-1.26105	0.20729	1
ENSMUSG00000034795	Ccdc122	341.478	0.914846	0.725912	1.26027	0.207571	1
ENSMUSG00000031925	Maml2	633.592	1.12144	0.889898	1.26019	0.2076	1
ENSMUSG00000036112	Metap2	9507.06	0.146981	0.11664	1.26012	0.207625	1
ENSMUSG00000044042	Fmn1	1893.72	-0.530636	0.421114	-1.26008	0.207641	1
ENSMUSG00000030216	Wbp11	5501.83	-0.291111	0.231048	-1.25996	0.207685	1
ENSMUSG00000030720	Cln3	4850.4	0.432259	0.343167	1.25962	0.207808	1
ENSMUSG00000027329	Spef1	601.998	0.508303	0.403608	1.2594	0.207887	1
ENSMUSG00000002477	Snrpd1	6864.07	0.342662	0.2722	1.25886	0.20808	1
ENSMUSG00000018820	Zfyve27	5136.33	-0.382497	0.303867	-1.25876	0.208115	1
ENSMUSG00000034640	Tiparp	9269.79	0.241511	0.191907	1.25848	0.208218	1
ENSMUSG00000075227	Znhit2	2258.69	-0.274873	0.21847	-1.25817	0.208329	1
ENSMUSG00000021835	Bmp4	285.378	-1.49997	1.19279	-1.25753	0.208561	1
ENSMUSG00000036565	Ttyh3	2250.99	-0.449075	0.357152	-1.25737	0.208618	1
ENSMUSG00000022174	Dad1	14739.7	0.226613	0.180327	1.25667	0.208872	1
ENSMUSG00000030539	Sema4b	430.142	-1.07066	0.852238	-1.25629	0.209012	1
ENSMUSG00000074874	Ctla2b	625.862	1.04596	0.832905	1.25579	0.209191	1
ENSMUSG00000047675	Rps8	10256.6	0.426598	0.339878	1.25515	0.209424	1
ENSMUSG00000030726	Pold3	2763.82	0.567571	0.452409	1.25455	0.209641	1
ENSMUSG00000033987	Dnah17	79.7842	-1.70124	1.35651	-1.25413	0.209794	1
ENSMUSG00000021054	Sgpp1	2971.1	-0.561353	0.447605	-1.25413	0.209796	1
ENSMUSG00000078134	Srsf3-ps	18.8769	-0.588973	0.469681	-1.25398	0.209848	1
ENSMUSG00000061242	Gm9104	7.34446	2.02422	1.61431	1.25392	0.20987	1
ENSMUSG00000028403	Zdhhc21	601.172	1.08171	0.862769	1.25377	0.209925	1
ENSMUSG00000031258	Xkrx	5.0043	5.22742	4.17032	1.25348	0.21003	1
ENSMUSG00000041716	Gm20604	1564.43	0.352865	0.28166	1.2528	0.210277	1
ENSMUSG00000084013	Gm14270	3.00649	1.75961	1.40463	1.25272	0.210307	1
ENSMUSG00000026509	Capn2	12466.8	-0.277595	0.221617	-1.25259	0.210355	1
ENSMUSG00000001173	Ocrl	1270.69	0.729599	0.58273	1.25204	0.210557	1
ENSMUSG00000022565	Plec	6149.87	-0.61463	0.490919	-1.252	0.21057	1
ENSMUSG00000037994	Slc9b2	745.494	2.04258	1.6318	1.25174	0.210666	1
ENSMUSG00000034987	Hrh2	107.28	-1.22903	0.981944	-1.25163	0.210705	1
ENSMUSG00000027395	Polr1b	1618.23	-0.637802	0.509621	-1.25152	0.210744	1
ENSMUSG00000083754	Gm7803	3.08491	1.34812	1.07732	1.25137	0.2108	1
ENSMUSG00000081416	Gm14383	0.715576	2.92363	2.33656	1.25125	0.210843	1
ENSMUSG00000081485	Gm12338	558.657	0.717763	0.573739	1.25103	0.210925	1
ENSMUSG00000032343	Impg1	1.80215	-5.21538	4.17118	-1.25034	0.211176	1
ENSMUSG00000044156	Hepacam2	14.0541	-5.21137	4.1712	-1.24937	0.21153	1
ENSMUSG00000090843	Heatr4	3.82501	4.47722	3.58409	1.24919	0.211594	1
ENSMUSG00000029920	Smarcad1	1078.39	-0.929603	0.744272	-1.24901	0.211662	1
ENSMUSG00000050368	Hoxd10	1.90319	5.20842	4.1704	1.2489	0.211701	1
ENSMUSG00000030432	Rpl28	3916.79	0.311531	0.249447	1.24889	0.211707	1
ENSMUSG00000021758	Ddx4	16.4986	-5.18436	4.15537	-1.24763	0.212167	1
ENSMUSG00000019909	Fam162b	1.89594	5.20279	4.17042	1.24755	0.212198	1
ENSMUSG00000031955	Bcar1	3953.47	-0.301864	0.242042	-1.24715	0.212342	1
ENSMUSG00000068877	Selenbp2	5.18249	-2.33061	1.86893	-1.24703	0.212388	1
ENSMUSG00000093548	Gm6407	1.1533	-2.65961	2.13305	-1.24686	0.21245	1
ENSMUSG00000070343	Gm10288	2379.08	0.394377	0.31632	1.24677	0.212482	1
ENSMUSG00000039983	Ccdc32	1594.52	-0.420738	0.337673	-1.24599	0.212768	1
ENSMUSG00000027671	Actl6a	5150.51	0.490575	0.393745	1.24592	0.212794	1
ENSMUSG00000058173	Smco4	68.5399	2.27569	1.82679	1.24573	0.212862	1
ENSMUSG00000040554	Aipl1	8.85374	5.19339	4.17047	1.24528	0.21303	1
ENSMUSG00000082605	Gm16148	1.94498	5.1909	4.17047	1.24468	0.213249	1
ENSMUSG00000022620	Arsa	2157.84	0.473637	0.380541	1.24464	0.213263	1
ENSMUSG00000020235	Fzr1	9310.17	-0.40149	0.322608	-1.24451	0.213311	1
ENSMUSG00000002908	Kcnn1	20.6136	-1.86387	1.4978	-1.24441	0.213349	1
ENSMUSG00000072675	None	187.52	1.4899	1.19777	1.24389	0.21354	1
ENSMUSG00000003233	Dvl3	3624.84	-0.35598	0.286244	-1.24362	0.213638	1
ENSMUSG00000081739	Mdm4-ps	8.73089	1.05913	0.851706	1.24353	0.213671	1
ENSMUSG00000052997	Uba2	8638.39	-0.37007	0.297693	-1.24313	0.213821	1
ENSMUSG00000001909	Trmt1	2894.53	0.804897	0.647754	1.2426	0.214016	1
ENSMUSG00000026676	Ccdc3	91.5639	-3.01339	2.42693	-1.24165	0.214367	1
ENSMUSG00000082127	Gm13577	16.0489	-4.08793	3.29256	-1.24157	0.214396	1
ENSMUSG00000024384	Iws1	653.214	1.06219	0.856064	1.24078	0.214687	1
ENSMUSG00000026880	Stom	2730.14	0.583081	0.470227	1.24	0.214976	1
ENSMUSG00000053291	Rab4b	5410.56	0.246375	0.198706	1.2399	0.215014	1
ENSMUSG00000072324	Gm8420	1.49179	2.39324	1.93025	1.23986	0.215028	1
ENSMUSG00000030682	Cdipt	337.598	0.554622	0.447588	1.23914	0.215295	1
ENSMUSG00000025538	Sumf2	960.518	0.514372	0.415182	1.23891	0.21538	1
ENSMUSG00000032097	Ddx6	1953.66	0.715926	0.578165	1.23827	0.215615	1
ENSMUSG00000034453	Polr3b	1502.77	0.595311	0.480864	1.238	0.215714	1
ENSMUSG00000017831	Rab5a	7535.1	-0.243989	0.197091	-1.23795	0.215734	1
ENSMUSG00000020841	Cpd	8071.71	-0.682984	0.551915	-1.23748	0.215909	1
ENSMUSG00000029082	Bst1	31.2355	-3.04599	2.46149	-1.23746	0.215917	1
ENSMUSG00000032612	Usp4	8314.99	-0.314827	0.254452	-1.23728	0.215984	1
ENSMUSG00000020740	Gga3	2292.27	-0.831005	0.671929	-1.23675	0.216181	1
ENSMUSG00000016018	Mtrex	4360.7	-0.778321	0.629369	-1.23667	0.21621	1
ENSMUSG00000019362	D8Ertd738e	8843.41	0.255643	0.206742	1.23654	0.21626	1
ENSMUSG00000035759	Bbs10	122.993	2.71027	2.1925	1.23615	0.216402	1
ENSMUSG00000013663	Pten	4659.4	-0.43493	0.351947	-1.23578	0.216539	1
ENSMUSG00000092029	Gm9027	22.9465	1.46865	1.18909	1.23511	0.216791	1
ENSMUSG00000060126	Tpt1	22866.2	0.258696	0.209495	1.23486	0.216884	1
ENSMUSG00000083876	Gm11439	1.71944	-5.15036	4.17148	-1.23466	0.216957	1
ENSMUSG00000083049	Gm14822	1.71642	-5.14968	4.17148	-1.23449	0.217019	1
ENSMUSG00000082964	Rpl13-ps5	2.61885	5.14274	4.16894	1.23358	0.217358	1
ENSMUSG00000028049	Scamp3	5501.03	-0.324592	0.263136	-1.23355	0.21737	1
ENSMUSG00000037437	Adam32	16.5443	-3.12427	2.53281	-1.23352	0.217382	1
ENSMUSG00000079168	Cd209g	860.229	1.81864	1.47498	1.23299	0.217579	1
ENSMUSG00000052783	Grk4	230.59	-1.43173	1.16126	-1.23291	0.217609	1
ENSMUSG00000093485	Gm20708	29.5156	2.24433	1.82065	1.2327	0.217686	1
ENSMUSG00000026226	Spata3	37.2453	2.43841	1.97867	1.23235	0.21782	1
ENSMUSG00000084129	Hmgb1-ps1	6.70465	1.35699	1.10164	1.2318	0.218025	1
ENSMUSG00000045503	Sys1	7605.53	0.205079	0.166545	1.23137	0.218184	1
ENSMUSG00000020096	Tbata	132.332	-1.21237	0.984849	-1.23102	0.218315	1
ENSMUSG00000037993	Dhx38	5035.16	-0.342282	0.278209	-1.23031	0.218583	1
ENSMUSG00000030583	Sipa1l3	1197.42	0.917245	0.745631	1.23016	0.218637	1
ENSMUSG00000030061	Uba3	2674.76	0.207333	0.16855	1.2301	0.21866	1
ENSMUSG00000054256	Msi1	154.668	-0.977682	0.794947	-1.22987	0.218746	1
ENSMUSG00000029009	Mthfr	1234.4	1.10847	0.901359	1.22978	0.218781	1
ENSMUSG00000038172	Ttc39b	1364.07	0.875251	0.712171	1.22899	0.219075	1
ENSMUSG00000040767	Snrnp25	2232.46	0.440265	0.35826	1.2289	0.219111	1
ENSMUSG00000020185	E2f7	807.794	-1.22225	0.99486	-1.22856	0.219235	1
ENSMUSG00000006270	Vax1	14.1965	-3.66769	2.98573	-1.22841	0.219295	1
ENSMUSG00000037236	Matr3	1134.83	0.543983	0.442867	1.22832	0.219326	1
ENSMUSG00000036992	Nxt1	2347.99	0.341504	0.278109	1.22795	0.219466	1
ENSMUSG00000060034	Ctf2	12.5845	4.97541	4.05403	1.22727	0.219719	1
ENSMUSG00000079003	Samd1	167.375	-0.658266	0.536465	-1.22704	0.219806	1
ENSMUSG00000082190	Gm13641	0.872127	-3.44171	2.80603	-1.22654	0.219996	1
ENSMUSG00000036114	Rpp25l	2811.66	0.229558	0.187177	1.22643	0.220038	1
ENSMUSG00000038782	1700028J19Rik	1.67542	-5.11533	4.17165	-1.22621	0.220118	1
ENSMUSG00000020228	Helb	436.916	1.81776	1.48278	1.22591	0.220232	1
ENSMUSG00000029101	Rgs12	4376.44	0.494958	0.403749	1.22591	0.220234	1
ENSMUSG00000079225	Gm9531	3409.05	-0.307256	0.250684	-1.22567	0.220322	1
ENSMUSG00000024740	Ddb1	14576.9	-0.256325	0.209148	-1.22557	0.220362	1
ENSMUSG00000031991	Spata19	1.77996	5.11156	4.1708	1.22556	0.220365	1
ENSMUSG00000062328	Rpl17	8469.09	0.408104	0.332997	1.22555	0.22037	1
ENSMUSG00000010529	Gm266	146.987	1.72546	1.4083	1.22521	0.220496	1
ENSMUSG00000031891	Hsd11b2	53.1667	2.50822	2.0488	1.22424	0.220862	1
ENSMUSG00000049336	Tenm2	161.225	-1.91902	1.56769	-1.22411	0.220911	1
ENSMUSG00000096330	Gm21976	2.40709	-5.10061	4.16963	-1.22328	0.221224	1
ENSMUSG00000057406	Nsd2	4363.01	-0.408355	0.333858	-1.22314	0.221277	1
ENSMUSG00000023904	Hcfc1r1	4493.36	0.279924	0.228913	1.22284	0.22139	1
ENSMUSG00000032216	Nedd4	24771.7	-0.349238	0.285768	-1.2221	0.22167	1
ENSMUSG00000083390	Gm13121	2.49294	3.05425	2.49954	1.22192	0.221736	1
ENSMUSG00000024782	Ak3	6990.91	-0.308652	0.25277	-1.22108	0.222058	1
ENSMUSG00000026500	Cox20	1682.45	0.490724	0.402047	1.22056	0.222251	1
ENSMUSG00000033032	Afap1l1	3949.55	-0.491165	0.402432	-1.22049	0.222278	1
ENSMUSG00000032514	Ttc21a	30.8004	3.21776	2.63665	1.2204	0.222314	1
ENSMUSG00000040521	Tsfm	2055.93	-0.29338	0.240412	-1.22032	0.222343	1
ENSMUSG00000034040	Galnt17	312.775	-1.39712	1.14519	-1.21999	0.222467	1
ENSMUSG00000022822	Abcc5	2901.61	0.356978	0.292681	1.21968	0.222586	1
ENSMUSG00000001229	Dpp9	3084.17	-0.35683	0.292685	-1.21916	0.222785	1
ENSMUSG00000081491	Gm12778	1.47243	2.5277	2.07376	1.2189	0.222882	1
ENSMUSG00000006191	Cdkal1	2402.55	-0.368792	0.302568	-1.21887	0.222892	1
ENSMUSG00000084088	Gm12941	2.06837	-3.61856	2.97109	-1.21792	0.223253	1
ENSMUSG00000063548	Gm4825	18.1037	2.88033	2.36513	1.21783	0.223289	1
ENSMUSG00000021661	Ankra2	1607.29	0.789179	0.648048	1.21778	0.223308	1
ENSMUSG00000002897	Il17ra	97.0264	1.59928	1.31374	1.21735	0.223472	1
ENSMUSG00000033444	Specc1l	6925.51	-0.483425	0.397305	-1.21676	0.223695	1
ENSMUSG00000026893	Gca	1681.77	-0.847105	0.696254	-1.21666	0.223733	1
ENSMUSG00000042626	Shc1	3115.35	-0.567662	0.46671	-1.2163	0.223869	1
ENSMUSG00000037750	Fam222b	2812.62	-0.46093	0.379005	-1.21616	0.223925	1
ENSMUSG00000024369	Nelfe	5807.12	-0.332327	0.273362	-1.2157	0.224098	1
ENSMUSG00000086059	None	16.4451	-3.14295	2.58576	-1.21549	0.224181	1
ENSMUSG00000028332	Hemgn	15.6397	3.31886	2.73219	1.21472	0.224472	1
ENSMUSG00000032526	Ss18l2	2302.38	0.402333	0.33126	1.21455	0.224537	1
ENSMUSG00000020639	Pfn4	139.987	-1.58715	1.30679	-1.21454	0.224542	1
ENSMUSG00000078453	Abracl	1246.05	0.48173	0.396644	1.21452	0.224551	1
ENSMUSG00000023033	Scn8a	580.41	-1.34077	1.10401	-1.21446	0.224572	1
ENSMUSG00000037275	Gemin5	1202.92	0.945828	0.779278	1.21372	0.224853	1
ENSMUSG00000082465	Rps6-ps3	7.27902	-1.44547	1.19143	-1.21322	0.225047	1
ENSMUSG00000056155	Nanos3	10.8278	-2.79777	2.30629	-1.21311	0.225089	1
ENSMUSG00000085915	Gm8091	3.33914	4.55351	3.7543	1.21288	0.225175	1
ENSMUSG00000036928	Stag3	217.789	-2.17003	1.78927	-1.2128	0.225205	1
ENSMUSG00000098187	Gm8927	1.45736	-1.68742	1.39148	-1.21268	0.225251	1
ENSMUSG00000010311	Optc	144.981	2.19932	1.81432	1.2122	0.225435	1
ENSMUSG00000083270	Gm13498	1.58315	2.09674	1.72996	1.21202	0.225506	1
ENSMUSG00000020091	Eif4ebp2	1252.62	-0.740035	0.610806	-1.21157	0.225677	1
ENSMUSG00000004651	Tyr	12.8311	1.07521	0.887751	1.21116	0.225834	1
ENSMUSG00000061666	Gdpd1	6283.57	-0.317194	0.261896	-1.21115	0.225839	1
ENSMUSG00000082313	Gm11701	1.70632	5.05135	4.17107	1.21104	0.225878	1
ENSMUSG00000026308	Klhl30	18.1214	-4.11739	3.39996	-1.21101	0.225891	1
ENSMUSG00000041645	Ddx24	13873	-0.232839	0.192402	-1.21017	0.226213	1
ENSMUSG00000019854	Reps1	5159.9	-0.384222	0.317663	-1.20953	0.22646	1
ENSMUSG00000025938	Slco5a1	245.399	-2.1515	1.77896	-1.20942	0.226503	1
ENSMUSG00000023800	Tiam2	973.478	-1.16968	0.967277	-1.20925	0.226566	1
ENSMUSG00000036835	Psenen	7203.34	0.231511	0.191475	1.20909	0.226627	1
ENSMUSG00000003178	None	505.403	-2.39066	1.97731	-1.20904	0.226646	1
ENSMUSG00000038593	Tctn1	528.45	-1.3115	1.08478	-1.20901	0.226661	1
ENSMUSG00000014355	Anapc1	3706.46	-0.491475	0.406588	-1.20878	0.226747	1
ENSMUSG00000000127	Fer	912.246	0.68704	0.568392	1.20874	0.226761	1
ENSMUSG00000082896	Gm5844	24.0645	0.581023	0.480739	1.20861	0.226814	1
ENSMUSG00000079536	Ctag2l1	1.59268	-5.04001	4.17203	-1.20805	0.227029	1
ENSMUSG00000059816	Shisal2a	16.4453	4.01729	3.32597	1.20786	0.227103	1
ENSMUSG00000008575	Nfib	19401.8	-0.478938	0.396632	-1.20751	0.227235	1
ENSMUSG00000073234	Gm8773	27.5061	2.57343	2.13135	1.20742	0.227271	1
ENSMUSG00000063911	Tdgf1-ps2	1.68966	5.03422	4.17115	1.20691	0.227465	1
ENSMUSG00000041708	Mpped1	1092.59	-1.03748	0.859768	-1.2067	0.22755	1
ENSMUSG00000001741	Il16	642.966	-1.21337	1.00569	-1.20651	0.22762	1
ENSMUSG00000074896	Ifit3	2881.7	1.53891	1.2756	1.20642	0.227654	1
ENSMUSG00000046345	Smco1	2.6482	2.72462	2.25964	1.20578	0.227903	1
ENSMUSG00000027245	Hypk	3680.59	0.273887	0.227154	1.20573	0.22792	1
ENSMUSG00000008307	1700109H08Rik	36.6134	-1.27814	1.06051	-1.20521	0.228123	1
ENSMUSG00000058440	Nrf1	5787.09	0.293829	0.243925	1.20459	0.228363	1
ENSMUSG00000036672	Cenpt	1874.86	0.8945	0.742606	1.20454	0.22838	1
ENSMUSG00000074785	Plxnc1	809.901	-1.33743	1.1106	-1.20424	0.228498	1
ENSMUSG00000045996	Polr2k	2548.55	0.496668	0.412484	1.20409	0.228555	1
ENSMUSG00000081929	Rps11-ps2	24.6406	-1.8588	1.54391	-1.20396	0.228607	1
ENSMUSG00000038463	Olfml2b	1072.95	-0.822682	0.683767	-1.20316	0.228914	1
ENSMUSG00000090439	Gm17455	11.5889	3.42653	2.84853	1.20291	0.229011	1
ENSMUSG00000095990	Zfp97	348.616	0.862477	0.717043	1.20282	0.229045	1
ENSMUSG00000043770	Gm12481	3345.55	0.310274	0.257981	1.2027	0.229092	1
ENSMUSG00000082345	Gm13622	5.23435	-1.48398	1.23462	-1.20197	0.229374	1
ENSMUSG00000028730	Cfap57	94.8778	2.14803	1.78729	1.20184	0.229427	1
ENSMUSG00000080977	Gm13772	1.58035	4.48902	3.73701	1.20123	0.229661	1
ENSMUSG00000023186	Vwa5a	2456.1	-0.467629	0.389382	-1.20095	0.229769	1
ENSMUSG00000046321	Hs3st2	56.6579	-2.35963	1.96577	-1.20036	0.230001	1
ENSMUSG00000038880	Mrps34	4907.7	0.332907	0.277349	1.20032	0.230015	1
ENSMUSG00000005470	Asf1b	1022.99	-1.09804	0.91516	-1.19983	0.230205	1
ENSMUSG00000001632	Brpf1	2662.63	0.417326	0.347835	1.19978	0.230224	1
ENSMUSG00000030759	Far1	4134.72	-0.420349	0.350409	-1.19959	0.230297	1
ENSMUSG00000024639	Gnaq	2926.74	-0.488469	0.407196	-1.19959	0.230298	1
ENSMUSG00000070960	Gm19680	735.747	-0.470984	0.392802	-1.19904	0.230513	1
ENSMUSG00000063952	Brpf3	358.536	1.45447	1.21372	1.19836	0.230777	1
ENSMUSG00000053414	Hunk	1793.66	-0.920237	0.768138	-1.19801	0.230913	1
ENSMUSG00000004270	Lpcat3	4059	0.234766	0.195997	1.1978	0.230994	1
ENSMUSG00000003119	Cdk12	1111.18	-0.773491	0.646103	-1.19716	0.231243	1
ENSMUSG00000044813	Shb	1341.64	-0.393719	0.328888	-1.19712	0.23126	1
ENSMUSG00000021756	Il6st	8103.86	-0.568966	0.4753	-1.19707	0.231281	1
ENSMUSG00000049109	Themis	2.63066	4.98903	4.16854	1.19683	0.231373	1
ENSMUSG00000062647	Rpl7a	11309.6	0.36321	0.303484	1.1968	0.231384	1
ENSMUSG00000024590	Lmnb1	3808.22	-0.556018	0.464593	-1.19678	0.231391	1
ENSMUSG00000096615	Trav11	1.63687	4.99142	4.17134	1.1966	0.231464	1
ENSMUSG00000027679	Dnajc19	4180.13	0.352134	0.294326	1.1964	0.231539	1
ENSMUSG00000039242	B3galnt2	386.567	-0.921297	0.770722	-1.19537	0.231943	1
ENSMUSG00000037533	Rapgef6	1668.54	-0.464855	0.388888	-1.19534	0.231953	1
ENSMUSG00000022487	Gtsf1	4.02621	4.9858	4.17118	1.1953	0.231971	1
ENSMUSG00000058056	Palld	1266.14	0.549815	0.460122	1.19493	0.232114	1
ENSMUSG00000048440	Cyp4f16	1357.74	0.755925	0.632639	1.19488	0.232136	1
ENSMUSG00000051695	Pcbp1	30392.6	-0.130319	0.109094	-1.19456	0.232259	1
ENSMUSG00000069729	Arid1b	997.591	0.576716	0.482788	1.19455	0.232262	1
ENSMUSG00000062761	Zfp512	4195.96	-0.365398	0.305908	-1.19447	0.232295	1
ENSMUSG00000080904	Gm11966	31.5506	0.487372	0.408033	1.19444	0.232305	1
ENSMUSG00000095419	Gm14328	4.73619	-2.45593	2.05647	-1.19425	0.232381	1
ENSMUSG00000022300	Dcaf13	4327.36	-0.297061	0.248751	-1.19421	0.232395	1
ENSMUSG00000075002	Ftdc1	1.624	4.97927	4.1714	1.19367	0.232607	1
ENSMUSG00000073421	H2-Ab1	4268.71	1.03039	0.863223	1.19365	0.232614	1
ENSMUSG00000028367	Txn1	10963.7	0.323005	0.270605	1.19364	0.232618	1
ENSMUSG00000089665	Fcor	150.733	0.925543	0.775505	1.19347	0.232685	1
ENSMUSG00000054728	Phactr1	4912.74	-0.624593	0.523623	-1.19283	0.232936	1
ENSMUSG00000022863	Btg3	4719.33	0.337002	0.282641	1.19233	0.233132	1
ENSMUSG00000049235	Gm7324	19.1909	1.12868	0.946626	1.19232	0.233137	1
ENSMUSG00000066007	Zfp600	1.62975	-3.67845	3.08646	-1.1918	0.233338	1
ENSMUSG00000024846	Cst6	20.9255	1.9609	1.64546	1.1917	0.233377	1
ENSMUSG00000033972	Zfp944	680.611	-0.585831	0.491781	-1.19124	0.233559	1
ENSMUSG00000061207	Stk19	3033.62	0.352358	0.295997	1.19041	0.233884	1
ENSMUSG00000081995	Gm11719	3.21224	-4.96629	4.17242	-1.19027	0.233941	1
ENSMUSG00000000384	Tbrg4	815.308	-0.47792	0.401708	-1.18972	0.234157	1
ENSMUSG00000089997	1810020O05Rik	1.50816	-4.96343	4.17243	-1.18958	0.234213	1
ENSMUSG00000098559	Gm15013	1.20336	2.73322	2.29829	1.18924	0.234345	1
ENSMUSG00000018923	Med11	1815.54	0.372733	0.313445	1.18915	0.23438	1
ENSMUSG00000081953	Gm12435	8.84506	1.43247	1.20501	1.18876	0.234534	1
ENSMUSG00000054128	H2-T3	2.21657	4.95768	4.17093	1.18863	0.234586	1
ENSMUSG00000045232	Rln3	20.6458	2.99508	2.52103	1.18804	0.234819	1
ENSMUSG00000095101	Gm13285	41.0786	1.4539	1.22394	1.18788	0.234879	1
ENSMUSG00000096006	Gm21596	3152.79	0.391039	0.32919	1.18788	0.234879	1
ENSMUSG00000054360	Bsx	1.67079	4.95523	4.17151	1.18787	0.234884	1
ENSMUSG00000001506	Col1a1	714.582	2.12362	1.78786	1.1878	0.234913	1
ENSMUSG00000027809	Etfdh	3186.16	-0.375956	0.316591	-1.18752	0.235024	1
ENSMUSG00000004630	Pcp2	2.04372	4.95638	4.17463	1.18726	0.235124	1
ENSMUSG00000054072	Iigp1	299.049	-1.71041	1.44064	-1.18725	0.235129	1
ENSMUSG00000044268	Gm4895	2.82893	-2.64	2.22431	-1.18688	0.235274	1
ENSMUSG00000028672	Hmgcl	5908.74	-0.212332	0.178964	-1.18645	0.235445	1
ENSMUSG00000041341	Atg2b	1212.27	-1.328	1.11973	-1.18599	0.235624	1
ENSMUSG00000028803	Nipal3	725.504	-0.972205	0.819774	-1.18594	0.235645	1
ENSMUSG00000040771	Oard1	2170.44	0.3992	0.336637	1.18585	0.235683	1
ENSMUSG00000031954	Cfdp1	8319.71	0.394227	0.332614	1.18524	0.235923	1
ENSMUSG00000022552	Sharpin	2025.77	0.350382	0.295633	1.18519	0.235941	1
ENSMUSG00000020893	Per1	3827.02	0.471301	0.397657	1.18519	0.235941	1
ENSMUSG00000082260	Gm7429	1.66954	2.69175	2.27212	1.18469	0.236141	1
ENSMUSG00000087235	Gm4750	2.63818	1.2683	1.07071	1.18455	0.236196	1
ENSMUSG00000034278	Dnajc17	1097.91	0.398036	0.336182	1.18399	0.236418	1
ENSMUSG00000034117	Ptgdr2	22.9801	3.30442	2.79192	1.18357	0.236585	1
ENSMUSG00000036315	Polr1h	2520.59	0.31153	0.263232	1.18348	0.236619	1
ENSMUSG00000073980	Gm9574	2.60216	2.57743	2.1791	1.1828	0.23689	1
ENSMUSG00000098934	Gvin-ps4	44.9788	4.43858	3.75328	1.18259	0.236972	1
ENSMUSG00000069041	Slc25a31	1.57208	4.93293	4.17162	1.1825	0.237009	1
ENSMUSG00000005045	Chd5	453.027	-1.25188	1.05872	-1.18244	0.23703	1
ENSMUSG00000068882	Ssb	8048.6	0.355522	0.300783	1.18199	0.237209	1
ENSMUSG00000029775	Klhdc10	4658.86	-0.36171	0.306089	-1.18171	0.23732	1
ENSMUSG00000098506	Phf20-ps	3.54532	1.33036	1.1258	1.18171	0.237321	1
ENSMUSG00000000628	Hk2	784.408	-1.18601	1.00448	-1.18073	0.23771	1
ENSMUSG00000078640	Gm11627	23.9736	2.71535	2.29984	1.18067	0.237735	1
ENSMUSG00000020936	Nmt1	7615	-0.27841	0.235876	-1.18032	0.237873	1
ENSMUSG00000085603	Gm11346	33.5065	2.42469	2.05442	1.18023	0.237907	1
ENSMUSG00000037286	Stag1	2458.48	-0.387161	0.328154	-1.17981	0.238074	1
ENSMUSG00000020325	Fstl3	74.3329	2.37183	2.01044	1.17976	0.238097	1
ENSMUSG00000064208	Gm10145	2.501	-4.92155	4.17267	-1.17947	0.238209	1
ENSMUSG00000082308	Gm15770	1.59556	4.92013	4.17169	1.17941	0.238234	1
ENSMUSG00000041040	Fam117b	2444.78	-0.547644	0.464349	-1.17938	0.238247	1
ENSMUSG00000072672	None	440.152	1.7788	1.50856	1.17914	0.238343	1
ENSMUSG00000021010	Npas3	263.36	0.883463	0.749303	1.17905	0.23838	1
ENSMUSG00000017548	Suz12	1924.04	-0.474458	0.40242	-1.17901	0.238394	1
ENSMUSG00000032177	Pde4a	1222.52	-0.499944	0.424157	-1.17868	0.238527	1
ENSMUSG00000040857	Erf	569.63	0.609661	0.517345	1.17844	0.238621	1
ENSMUSG00000073574	Grxcr2	1.46022	-4.91668	4.17269	-1.1783	0.238677	1
ENSMUSG00000030741	Spns1	6475.57	0.236277	0.200562	1.17808	0.238766	1
ENSMUSG00000083007	Gm13623	2.00214	-1.47562	1.25281	-1.17785	0.238858	1
ENSMUSG00000097498	None	88.5114	2.2995	1.95268	1.17761	0.238951	1
ENSMUSG00000075415	Fnbp1	13613.3	-0.466322	0.396136	-1.17718	0.239125	1
ENSMUSG00000098100	Gm7572	5.55759	1.11623	0.948306	1.17708	0.239164	1
ENSMUSG00000024732	Ccdc86	4120.43	0.347832	0.295535	1.17696	0.239213	1
ENSMUSG00000021135	Slc10a1	2.81544	-4.9089	4.17274	-1.17642	0.239426	1
ENSMUSG00000091845	Rpl36-ps12	23.5981	1.06835	0.908181	1.17636	0.239449	1
ENSMUSG00000030787	Lyve1	3996.8	-1.35353	1.15075	-1.17621	0.239511	1
ENSMUSG00000021186	Fbln5	17.59	2.18018	1.8539	1.176	0.239597	1
ENSMUSG00000047843	Bri3	659.3	0.484472	0.412039	1.17579	0.239678	1
ENSMUSG00000074071	Fam169b	3.74939	4.66171	3.96551	1.17556	0.239769	1
ENSMUSG00000079707	Dynlt2a1	66.976	1.23694	1.05223	1.17555	0.239777	1
ENSMUSG00000035184	Fam124a	495.338	-1.30934	1.11443	-1.17489	0.240038	1
ENSMUSG00000024617	Camk2a	1691.04	-0.855857	0.728728	-1.17445	0.240214	1
ENSMUSG00000074210	E130208F15Rik	1.44439	-4.90049	4.17278	-1.17439	0.240238	1
ENSMUSG00000028139	Riiad1	245.764	1.38886	1.1829	1.17412	0.240348	1
ENSMUSG00000026021	Sumo1	12296.6	0.218966	0.186515	1.17399	0.2404	1
ENSMUSG00000003135	Cnot11	2244.02	0.432411	0.368343	1.17394	0.240421	1
ENSMUSG00000059049	Frem1	199.288	-2.175	1.85304	-1.17375	0.240496	1
ENSMUSG00000040888	Gfer	1420.14	0.454242	0.387009	1.17372	0.240505	1
ENSMUSG00000029174	Tbc1d1	3413.5	-0.506255	0.431347	-1.17366	0.24053	1
ENSMUSG00000001082	Mfsd10	2455.99	0.45141	0.384756	1.17324	0.240701	1
ENSMUSG00000075502	Kbtbd6	21.5657	3.87955	3.30887	1.17247	0.241009	1
ENSMUSG00000039801	Cplane1	1340.36	-0.815856	0.69593	-1.17233	0.241067	1
ENSMUSG00000060419	Rps16-ps2	1375.27	0.264731	0.225848	1.17217	0.24113	1
ENSMUSG00000056656	Apol8	11.6187	4.20886	3.59073	1.17215	0.241138	1
ENSMUSG00000068762	Gstm6	639.804	1.03214	0.880809	1.17181	0.241274	1
ENSMUSG00000019899	Lama2	901.705	1.16512	0.994429	1.17165	0.241339	1
ENSMUSG00000025255	Zfhx4	292.361	-1.78391	1.52283	-1.17145	0.24142	1
ENSMUSG00000029283	Cdc7	583.437	1.38139	1.17937	1.1713	0.24148	1
ENSMUSG00000083097	Gm14494	2678.51	0.318552	0.271985	1.17121	0.241513	1
ENSMUSG00000024270	Slc39a6	4885.75	-0.512009	0.43765	-1.1699	0.242039	1
ENSMUSG00000004364	Cul3	4761.31	-0.209989	0.179594	-1.16924	0.242306	1
ENSMUSG00000091537	Tma7	4692.63	0.425446	0.36391	1.1691	0.242364	1
ENSMUSG00000042641	Rgsl1	12.8703	4.81142	4.11664	1.16877	0.242495	1
ENSMUSG00000072812	None	1173.08	-0.854186	0.730973	-1.16856	0.242581	1
ENSMUSG00000005043	Sgsh	800.68	1.2238	1.04729	1.16854	0.242591	1
ENSMUSG00000026930	Gpsm1	5092.42	0.314518	0.269167	1.16849	0.242611	1
ENSMUSG00000002741	Ykt6	6732.57	0.211323	0.180874	1.16835	0.242667	1
ENSMUSG00000058603	Rpl28-ps1	4082.49	0.331401	0.283718	1.16806	0.242781	1
ENSMUSG00000031402	Mpp1	3243.06	0.455995	0.3904	1.16802	0.242799	1
ENSMUSG00000026414	Tnnt2	29.0701	2.98438	2.55515	1.16799	0.242811	1
ENSMUSG00000031700	Gpt2	7104.06	-0.406699	0.348214	-1.16796	0.242825	1
ENSMUSG00000018574	Acadvl	9189.05	-0.32443	0.277799	-1.16786	0.242864	1
ENSMUSG00000026933	Camsap1	3715.59	0.436855	0.374089	1.16778	0.242894	1
ENSMUSG00000090840	1700092M07Rik	9.31811	-2.53552	2.17149	-1.16764	0.242952	1
ENSMUSG00000090171	Ugt1a2	11.7446	4.81348	4.12259	1.16759	0.242974	1
ENSMUSG00000090516	Rps11-ps1	82.3931	1.08072	0.925658	1.16751	0.243003	1
ENSMUSG00000004939	Nmrk2	7.68097	3.31685	2.84185	1.16715	0.243152	1
ENSMUSG00000036510	Cdh8	46.5284	3.22712	2.76599	1.16671	0.243326	1
ENSMUSG00000044026	Slc35g1	213.479	-1.74915	1.49961	-1.1664	0.243452	1
ENSMUSG00000024976	Shoc2	2145.91	-0.762442	0.653849	-1.16608	0.243582	1
ENSMUSG00000075334	Rprm	1926.38	0.386813	0.331735	1.16603	0.243603	1
ENSMUSG00000028648	Ndufs5	8381.08	0.302899	0.259774	1.16601	0.24361	1
ENSMUSG00000047898	Ccr4	1.49795	4.86349	4.17197	1.16575	0.243714	1
ENSMUSG00000006717	Acot13	2325.84	0.260794	0.223748	1.16557	0.24379	1
ENSMUSG00000031490	Eif4ebp1	1160.11	0.450551	0.386589	1.16545	0.243836	1
ENSMUSG00000037325	Bbs7	987.886	-1.296	1.11227	-1.16519	0.243943	1
ENSMUSG00000063787	Chchd1	4655.14	0.408092	0.350504	1.1643	0.244303	1
ENSMUSG00000079396	Gm3411	109.072	1.12027	0.962404	1.16403	0.244412	1
ENSMUSG00000071324	Armc2	197.613	-1.79624	1.5435	-1.16375	0.244526	1
ENSMUSG00000049164	Zfp518a	747.352	-1.10964	0.953653	-1.16357	0.244598	1
ENSMUSG00000081264	Gm14021	24.543	3.76275	3.23496	1.16315	0.244769	1
ENSMUSG00000037772	Mrpl23	652.924	0.336755	0.289588	1.16288	0.244879	1
ENSMUSG00000090303	Vmn2r-ps3	1.48461	4.85095	4.17203	1.16273	0.244939	1
ENSMUSG00000017478	Zc3h18	3395.7	-0.281102	0.241761	-1.16273	0.24494	1
ENSMUSG00000029169	Dhx15	7141.59	-0.288907	0.248499	-1.16261	0.244989	1
ENSMUSG00000016833	Mrps18c	2963.88	0.340409	0.292803	1.16259	0.244998	1
ENSMUSG00000039262	Prrc2b	6066.86	-0.639435	0.550101	-1.1624	0.245075	1
ENSMUSG00000022814	Umps	5760.63	-0.387504	0.333613	-1.16154	0.245424	1
ENSMUSG00000031311	Nono	19103.9	-0.299292	0.257671	-1.16153	0.245427	1
ENSMUSG00000071477	Zfp777	3127.57	0.427828	0.368353	1.16146	0.245454	1
ENSMUSG00000073724	Pramel4	13.6758	0.827871	0.712828	1.16139	0.245483	1
ENSMUSG00000023921	Mmut	1973.85	-0.360792	0.31073	-1.16111	0.245597	1
ENSMUSG00000031910	Has3	55.0194	2.72657	2.34867	1.1609	0.245683	1
ENSMUSG00000027236	Eif3j1	2482.32	-0.396311	0.34143	-1.16074	0.245748	1
ENSMUSG00000030302	Atp2b2	3052.65	-0.861405	0.742207	-1.1606	0.245805	1
ENSMUSG00000069744	Psmb3	14252.2	0.240629	0.207409	1.16017	0.24598	1
ENSMUSG00000066090	Insl5	3.03389	4.83899	4.17222	1.15981	0.246126	1
ENSMUSG00000078902	Gm14443	37.6518	-1.70618	1.4717	-1.15932	0.246326	1
ENSMUSG00000083796	Gm13369	9.88612	-1.78855	1.54333	-1.15889	0.2465	1
ENSMUSG00000001419	Mef2d	6449.03	-0.266297	0.229801	-1.15882	0.246531	1
ENSMUSG00000049641	Vgll2	10.1848	-3.24632	2.80288	-1.15821	0.24678	1
ENSMUSG00000049154	Fam183b	28.3807	2.15101	1.85804	1.15768	0.246994	1
ENSMUSG00000038718	Pbx3	393.019	-1.17843	1.01808	-1.15751	0.247065	1
ENSMUSG00000008690	Ncaph2	14229	0.360678	0.311641	1.15735	0.247128	1
ENSMUSG00000033272	Slc35a4	8376.78	-0.225179	0.194588	-1.15721	0.247187	1
ENSMUSG00000039693	Msantd3	1981.25	-0.621189	0.536973	-1.15683	0.24734	1
ENSMUSG00000023084	Lrrc71	35.4094	-3.08079	2.6633	-1.15676	0.247371	1
ENSMUSG00000026867	Gapvd1	5784.16	-0.699656	0.605036	-1.15639	0.247523	1
ENSMUSG00000022054	Nefm	1533.86	-1.0591	0.916059	-1.15614	0.247622	1
ENSMUSG00000019210	Atp6v1e1	16999.8	0.173804	0.150339	1.15608	0.247648	1
ENSMUSG00000067949	Vmn1r-ps144	2.95475	4.82246	4.17218	1.15586	0.247739	1
ENSMUSG00000083892	Gm1848	2.12705	-1.73668	1.50337	-1.15519	0.248013	1
ENSMUSG00000028869	Gnl2	7804.07	0.397771	0.344752	1.15379	0.248587	1
ENSMUSG00000056124	B4galt6	1286.28	-0.328413	0.284643	-1.15378	0.248592	1
ENSMUSG00000024182	Axin1	4530.89	0.398617	0.345492	1.15377	0.248596	1
ENSMUSG00000010376	Nedd8	7435.33	0.312839	0.271174	1.15365	0.248644	1
ENSMUSG00000034353	Ramp1	9775.69	0.339165	0.294078	1.15332	0.248779	1
ENSMUSG00000028701	Lurap1	612.123	-1.09502	0.94956	-1.15318	0.248835	1
ENSMUSG00000045350	Fam186a	5.83323	4.61086	3.99945	1.15287	0.248963	1
ENSMUSG00000057667	Bloc1s3	628.886	-0.729655	0.632906	-1.15286	0.248966	1
ENSMUSG00000062038	Gm10108	1723.1	0.397834	0.345103	1.1528	0.248993	1
ENSMUSG00000025204	Ndufb8	13823.8	0.262136	0.227517	1.15216	0.249254	1
ENSMUSG00000078877	Gm14295	686.914	0.947446	0.822526	1.15187	0.249373	1
ENSMUSG00000074497	None	42.6435	0.812657	0.705752	1.15148	0.249536	1
ENSMUSG00000005150	Wdr83	1915.38	0.303361	0.263479	1.15137	0.249582	1
ENSMUSG00000089682	Bcl2l2	203.674	1.13447	0.985525	1.15114	0.249676	1
ENSMUSG00000093575	Gm20695	116.81	0.520716	0.452423	1.15095	0.249753	1
ENSMUSG00000036306	Lzts1	1291.4	-0.916755	0.796669	-1.15074	0.249841	1
ENSMUSG00000038570	Saxo2	157.891	0.943786	0.820349	1.15047	0.249951	1
ENSMUSG00000021509	Slc25a48	44.7491	-2.64452	2.29935	-1.15012	0.250096	1
ENSMUSG00000081657	Gm15466	2.5805	2.13057	1.85253	1.15008	0.250109	1
ENSMUSG00000026029	Casp8	1728.92	0.64083	0.557501	1.14947	0.250363	1
ENSMUSG00000026991	Pkp4	3402.22	0.674368	0.586862	1.14911	0.250511	1
ENSMUSG00000052477	C130026I21Rik	29.811	1.52079	1.3236	1.14898	0.250564	1
ENSMUSG00000004285	Atp6v1f	12847	0.220209	0.191661	1.14895	0.250577	1
ENSMUSG00000031059	Ndufb11	10184.7	0.302059	0.263007	1.14848	0.25077	1
ENSMUSG00000037224	Zfyve28	438.821	1.34154	1.16825	1.14833	0.250832	1
ENSMUSG00000081201	Smt3h2-ps4	13.9465	-1.95364	1.70134	-1.14829	0.250847	1
ENSMUSG00000046636	Gm7729	3.17845	1.89331	1.64891	1.14822	0.250879	1
ENSMUSG00000080893	Ndufa12-ps	14.0173	-1.52339	1.32683	-1.14814	0.250909	1
ENSMUSG00000038580	Sct	8.85964	2.9976	2.61101	1.14806	0.250942	1
ENSMUSG00000035284	Vps13c	296.938	-1.22128	1.06392	-1.14791	0.251007	1
ENSMUSG00000037638	Zbtb42	327.276	1.16369	1.01377	1.14789	0.251014	1
ENSMUSG00000056629	Fkbp2	6196.49	0.238999	0.208236	1.14773	0.25108	1
ENSMUSG00000028640	Tfap2c	368.683	-1.83051	1.59647	-1.1466	0.251547	1
ENSMUSG00000063882	Uqcrh	9256.2	0.343791	0.299839	1.14658	0.251554	1
ENSMUSG00000073910	Mob3b	938.955	-1.00299	0.874794	-1.14654	0.25157	1
ENSMUSG00000072855	None	61.1245	1.23946	1.0817	1.14585	0.251859	1
ENSMUSG00000021598	Med10	8312.97	0.388937	0.339494	1.14564	0.251946	1
ENSMUSG00000039449	Prpf18	3103.83	-0.430043	0.375487	-1.14529	0.252088	1
ENSMUSG00000047003	Zfp41	2030.83	-1.16032	1.01334	-1.14505	0.25219	1
ENSMUSG00000024163	Mapk8ip3	11522	-0.385601	0.336876	-1.14464	0.25236	1
ENSMUSG00000084024	Gm15937	2.7553	4.7751	4.17244	1.14444	0.252441	1
ENSMUSG00000031644	Nek1	1297.79	-0.591827	0.517181	-1.14433	0.252485	1
ENSMUSG00000047539	Fbxo28	1296.54	-0.799553	0.698887	-1.14404	0.252608	1
ENSMUSG00000030056	Isy1	2729.3	0.2674	0.233753	1.14395	0.252646	1
ENSMUSG00000035885	Cox8a	21617.3	0.335427	0.293284	1.14369	0.252752	1
ENSMUSG00000028954	Nub1	5798.77	-0.216407	0.189234	-1.14359	0.252793	1
ENSMUSG00000031153	Gripap1	5384.89	-0.326036	0.285166	-1.14332	0.252906	1
ENSMUSG00000004096	Cwc15	4280.44	0.284383	0.24875	1.14325	0.252936	1
ENSMUSG00000024773	Atg2a	2138.97	-0.486263	0.425392	-1.1431	0.252999	1
ENSMUSG00000042348	Arl15	403.419	0.738572	0.646404	1.14259	0.25321	1
ENSMUSG00000081487	Gm13689	54.4393	2.32625	2.03607	1.14252	0.253239	1
ENSMUSG00000071532	Gm10335	3.63784	-1.97543	1.72921	-1.14239	0.253294	1
ENSMUSG00000028580	Pum1	5007.67	-0.424476	0.371678	-1.14205	0.253431	1
ENSMUSG00000028964	Park7	18033.9	0.263218	0.230547	1.14171	0.253575	1
ENSMUSG00000030122	Ptms	747.852	0.411702	0.360668	1.1415	0.253662	1
ENSMUSG00000067121	Gm7027	7.27979	-1.73858	1.52348	-1.14119	0.25379	1
ENSMUSG00000082780	Rps11-ps5	2.88625	-4.75778	4.16923	-1.14116	0.253801	1
ENSMUSG00000043909	Trp53bp1	6651.69	-0.551137	0.48299	-1.14109	0.253831	1
ENSMUSG00000048410	Zfp407	729.738	-0.818059	0.717	-1.14095	0.253892	1
ENSMUSG00000061062	Hdac1-ps	1.23676	3.24692	2.84814	1.14001	0.25428	1
ENSMUSG00000036435	Exoc1	2892.3	-0.439909	0.385884	-1.14	0.254285	1
ENSMUSG00000033938	Ndufb7	9587.5	0.289059	0.253637	1.13966	0.25443	1
ENSMUSG00000081143	Gm15823	1.10135	2.1422	1.88174	1.13841	0.254947	1
ENSMUSG00000072494	Ppp1r3e	129.855	-1.29155	1.13465	-1.13828	0.255002	1
ENSMUSG00000029518	Rab35	1025.45	-0.426515	0.375286	-1.13651	0.255745	1
ENSMUSG00000027219	Slc28a2	88.1955	2.81082	2.47341	1.13642	0.255782	1
ENSMUSG00000050107	Haspin	377.614	-1.81743	1.59927	-1.13641	0.255784	1
ENSMUSG00000024913	Lrp5	349.598	1.5176	1.33579	1.13611	0.255911	1
ENSMUSG00000078180	Gm20900	5.47776	-1.47479	1.29813	-1.13609	0.255919	1
ENSMUSG00000049742	None	2.60272	-4.7414	4.17374	-1.13601	0.255954	1
ENSMUSG00000083402	Gm14394	1.29895	-4.74136	4.17374	-1.136	0.255958	1
ENSMUSG00000040728	Esrp1	150.431	-2.15202	1.89528	-1.13546	0.256183	1
ENSMUSG00000040270	Bach2	697.054	-1.03425	0.9109	-1.13542	0.256201	1
ENSMUSG00000059474	Mbtd1	1228.08	-0.504657	0.444589	-1.13511	0.25633	1
ENSMUSG00000083411	Rpl30-ps10	6.49351	-3.66021	3.22609	-1.13456	0.256558	1
ENSMUSG00000028755	Cda	25.7081	2.67231	2.35548	1.13451	0.256581	1
ENSMUSG00000028614	Ndc1	1701.22	-0.856161	0.75467	-1.13448	0.256592	1
ENSMUSG00000098149	Gapdh-ps14	1.3591	2.94405	2.59591	1.13411	0.256747	1
ENSMUSG00000069310	H3c3	60.0883	-2.24911	1.9857	-1.13265	0.25736	1
ENSMUSG00000020703	5530401A14Rik	1.70706	4.72716	4.17361	1.13263	0.25737	1
ENSMUSG00000082609	Gm15464	1.44622	-2.11669	1.86896	-1.13255	0.257403	1
ENSMUSG00000072381	Gm10355	3.81844	-3.87056	3.41827	-1.13231	0.257503	1
ENSMUSG00000072768	Gm10418	4.52367	-1.50277	1.32721	-1.13227	0.25752	1
ENSMUSG00000085079	Khdc1b	4.82876	4.72001	4.16877	1.13223	0.257538	1
ENSMUSG00000040225	Prrc2c	3511.76	0.322046	0.284471	1.13209	0.257597	1
ENSMUSG00000083009	Gm1335	2.49597	4.72111	4.17274	1.13142	0.25788	1
ENSMUSG00000024505	Dtwd2	228.194	-1.03652	0.916645	-1.13078	0.258149	1
ENSMUSG00000041729	Coro2b	2535.11	-0.615189	0.54429	-1.13026	0.258367	1
ENSMUSG00000050505	Pcdh20	107.613	0.548987	0.485856	1.12994	0.258502	1
ENSMUSG00000027261	Hao1	8.60769	-4.65472	4.12129	-1.12943	0.258716	1
ENSMUSG00000083179	Gm12693	3.15608	-4.42081	3.91421	-1.12943	0.258718	1
ENSMUSG00000030314	Atg7	3637.31	-0.351697	0.311429	-1.1293	0.258772	1
ENSMUSG00000039218	Srrm2	2007.62	-0.351264	0.311184	-1.1288	0.258984	1
ENSMUSG00000091019	Gm7502	3.4694	-4.69904	4.16336	-1.12866	0.259039	1
ENSMUSG00000034663	Bmp2k	4580.31	-0.540688	0.479064	-1.12863	0.259052	1
ENSMUSG00000037306	Man1c1	5645.5	-0.722635	0.640281	-1.12862	0.259058	1
ENSMUSG00000032301	Psma4	10118.7	0.294503	0.260992	1.1284	0.259153	1
ENSMUSG00000028252	Ccnc	1540.85	0.351273	0.311339	1.12827	0.259208	1
ENSMUSG00000098022	Zfp82	436.045	1.29222	1.14556	1.12803	0.259307	1
ENSMUSG00000023991	Foxp4	2106.06	-0.407365	0.361179	-1.12788	0.259373	1
ENSMUSG00000042659	Arrdc4	3817.46	0.404943	0.359067	1.12776	0.259419	1
ENSMUSG00000026279	Thap4	734.033	0.492973	0.437182	1.12762	0.259482	1
ENSMUSG00000000759	Tubgcp3	3235.3	-0.40422	0.358577	-1.12729	0.25962	1
ENSMUSG00000026209	Dnpep	5183.07	0.280204	0.248632	1.12698	0.259749	1
ENSMUSG00000028037	Ifi44	120.02	2.48576	2.2061	1.12676	0.259843	1
ENSMUSG00000047419	Cmya5	73.9953	-2.57752	2.28844	-1.12632	0.260031	1
ENSMUSG00000054320	Lrrc36	4.18593	-4.2666	3.79025	-1.12568	0.260301	1
ENSMUSG00000055177	Cstl1	1.25153	-4.69525	4.17404	-1.12487	0.260644	1
ENSMUSG00000085583	None	11.0965	-4.45592	3.96148	-1.12481	0.260669	1
ENSMUSG00000093429	Vmn1r-ps145	9.09543	-2.0461	1.81994	-1.12427	0.2609	1
ENSMUSG00000004070	Hmox2	7733.79	-0.183824	0.163533	-1.12408	0.26098	1
ENSMUSG00000033688	Inhca	222.398	1.21448	1.08043	1.12407	0.260983	1
ENSMUSG00000031796	Cfap20	4504.15	0.180847	0.160887	1.12406	0.260986	1
ENSMUSG00000029649	Pomp	9347.26	0.21499	0.191381	1.12336	0.261284	1
ENSMUSG00000024222	Fkbp5	6176.95	-0.369138	0.328604	-1.12335	0.261288	1
ENSMUSG00000079871	Gm4984	1.24081	-4.68224	4.17412	-1.12173	0.261977	1
ENSMUSG00000037752	Xkr8	429.809	-1.88097	1.67722	-1.12148	0.262082	1
ENSMUSG00000041959	S100a10	9311.9	0.471902	0.420891	1.1212	0.262203	1
ENSMUSG00000084897	Gm14226	6.09721	-2.74856	2.45212	-1.12089	0.262334	1
ENSMUSG00000043286	Pnpla1	34.1169	-2.6202	2.33789	-1.12075	0.262393	1
ENSMUSG00000027363	Usp8	4737.64	0.239728	0.213926	1.12061	0.262454	1
ENSMUSG00000009079	Ewsr1	38972.8	-0.160688	0.143494	-1.11983	0.262788	1
ENSMUSG00000002831	Plin4	22.8257	-2.87092	2.56471	-1.11939	0.262973	1
ENSMUSG00000020946	Gosr2	15389.1	-0.161643	0.144428	-1.1192	0.263055	1
ENSMUSG00000061477	Rps7	8883.88	0.23023	0.205719	1.11914	0.263078	1
ENSMUSG00000027189	Trim44	7092.85	-0.273292	0.244214	-1.11907	0.263112	1
ENSMUSG00000045767	B230219D22Rik	3060.57	-0.455616	0.407154	-1.11903	0.263129	1
ENSMUSG00000078582	None	294.652	-1.41976	1.26906	-1.11876	0.263245	1
ENSMUSG00000007836	Hnrnpa0	1291.54	-0.283767	0.253697	-1.11853	0.263342	1
ENSMUSG00000005686	Ampd3	1811.58	0.517174	0.462705	1.11772	0.263688	1
ENSMUSG00000025933	Tmem14a	946.378	0.719915	0.644203	1.11753	0.263769	1
ENSMUSG00000055760	Gemin6	587.495	0.368097	0.329408	1.11745	0.263803	1
ENSMUSG00000022962	Gart	2139.08	0.404455	0.361949	1.11744	0.263808	1
ENSMUSG00000030281	Il17rc	344.235	1.5604	1.39673	1.11718	0.263918	1
ENSMUSG00000028344	Invs	546.597	-0.614754	0.550449	-1.11682	0.26407	1
ENSMUSG00000021846	Peli2	406.632	-0.767486	0.687304	-1.11666	0.264139	1
ENSMUSG00000002384	Bmp8b	13.0333	3.67973	3.29589	1.11646	0.264225	1
ENSMUSG00000003352	Cacnb3	149.872	-1.99838	1.78999	-1.11642	0.264241	1
ENSMUSG00000083692	Gm9575	3.21585	-1.7667	1.5826	-1.11633	0.264282	1
ENSMUSG00000068039	Tcp1	20573.5	-0.192241	0.172265	-1.11596	0.264439	1
ENSMUSG00000053470	Kdm3a	3710.23	0.406726	0.364477	1.11592	0.264458	1
ENSMUSG00000014075	Dynlt2b	955.685	0.72801	0.65255	1.11564	0.264577	1
ENSMUSG00000082404	Gm14799	1.21848	-4.65667	4.17429	-1.11556	0.264611	1
ENSMUSG00000083852	Gm13007	1.30701	-3.30379	2.96314	-1.11496	0.264867	1
ENSMUSG00000062896	Rpl31-ps11	1.34505	2.20735	1.98015	1.11474	0.264963	1
ENSMUSG00000094220	Trav6-3	1.29394	4.65231	4.17346	1.11474	0.264964	1
ENSMUSG00000030655	Smg1	1415.13	-0.537242	0.48204	-1.11452	0.265057	1
ENSMUSG00000021018	Polr2h	2654.46	0.365132	0.327843	1.11374	0.26539	1
ENSMUSG00000051721	Wdcp	42.2397	-3.0103	2.70295	-1.11371	0.265405	1
ENSMUSG00000086004	Gm7805	47.5087	-1.11315	0.999512	-1.11369	0.26541	1
ENSMUSG00000032058	Ppp2r1b	5313.91	-0.344676	0.309501	-1.11365	0.265428	1
ENSMUSG00000041028	Ghitm	19683.6	-0.197093	0.176991	-1.11358	0.265461	1
ENSMUSG00000081788	Gm5898	47.9923	-1.02156	0.917382	-1.11356	0.265467	1
ENSMUSG00000067206	Lrrc66	1.33105	4.6486	4.17463	1.11354	0.265478	1
ENSMUSG00000040390	Map3k10	1314.72	-0.4691	0.421271	-1.11354	0.265479	1
ENSMUSG00000023939	Mrpl14	2033.56	0.32797	0.294549	1.11347	0.265509	1
ENSMUSG00000022607	Ptk2	2171.99	-0.298572	0.268292	-1.11286	0.265767	1
ENSMUSG00000027170	Eif3m	8147.35	0.191743	0.172337	1.1126	0.26588	1
ENSMUSG00000031312	Itgb1bp2	8.3306	4.29809	3.86318	1.11258	0.26589	1
ENSMUSG00000070319	Eif3g	14262.8	0.224065	0.201413	1.11246	0.265938	1
ENSMUSG00000004393	Ddx56	6363.95	-0.26182	0.235483	-1.11184	0.266206	1
ENSMUSG00000048832	Vps37c	4654.2	-0.365504	0.328778	-1.11171	0.266265	1
ENSMUSG00000056608	Chd9	730.594	-1.18343	1.06465	-1.11157	0.266325	1
ENSMUSG00000098111	Gm4654	11.3669	-0.784707	0.706098	-1.11133	0.266427	1
ENSMUSG00000039315	Clnk	2.4377	-4.63771	4.17442	-1.11098	0.266575	1
ENSMUSG00000029836	Cbx3	3905.92	-0.311751	0.280668	-1.11074	0.266679	1
ENSMUSG00000056829	Foxb2	7.22304	4.63526	4.17324	1.11071	0.266693	1
ENSMUSG00000024208	Uqcc2	4221.29	0.421456	0.379679	1.11003	0.266985	1
ENSMUSG00000016664	Pacsin2	3066.92	-0.645178	0.581282	-1.10992	0.267032	1
ENSMUSG00000035597	Prpf39	1953.54	0.22119	0.199321	1.10971	0.267122	1
ENSMUSG00000037824	Tspan14	6516.06	-0.494112	0.445298	-1.10962	0.267162	1
ENSMUSG00000047787	Flrt1	474.439	-0.845819	0.762523	-1.10924	0.267328	1
ENSMUSG00000045328	Cenpe	966.738	1.34985	1.21699	1.10918	0.267354	1
ENSMUSG00000017747	Ghdc	1424.81	0.603318	0.544026	1.10899	0.267435	1
ENSMUSG00000062846	Gm14176	8.16691	2.44975	2.20915	1.10891	0.26747	1
ENSMUSG00000026674	Ddr2	448.908	-1.96247	1.76987	-1.10882	0.267506	1
ENSMUSG00000037845	Fdxacb1	1134.27	0.795323	0.71742	1.10859	0.267608	1
ENSMUSG00000037321	Tap1	2754.16	0.413905	0.373373	1.10855	0.267622	1
ENSMUSG00000025351	Cd63	54338.7	0.171193	0.154435	1.10851	0.267643	1
ENSMUSG00000029569	Tmem168	2781.67	-0.399206	0.360199	-1.10829	0.267735	1
ENSMUSG00000039682	Lap3	9973.59	0.246066	0.222062	1.1081	0.26782	1
ENSMUSG00000041879	Ipo9	8966.99	-0.305024	0.275284	-1.10803	0.267848	1
ENSMUSG00000021583	Erap1	1133.91	0.656642	0.592636	1.108	0.26786	1
ENSMUSG00000083859	Gm12003	2.17458	-1.55574	1.40411	-1.10799	0.267866	1
ENSMUSG00000039308	Ndst2	300.194	2.44771	2.20963	1.10775	0.267972	1
ENSMUSG00000038507	Parp12	2316.12	-0.598873	0.540719	-1.10755	0.268056	1
ENSMUSG00000024095	Hnrnpll	5835.24	-0.18185	0.164197	-1.10751	0.268074	1
ENSMUSG00000058706	0610030E20Rik	572.447	1.10171	0.99477	1.10751	0.268075	1
ENSMUSG00000058625	Gm17383	20.4899	0.785411	0.709223	1.10742	0.268111	1
ENSMUSG00000024726	Carnmt1	536.53	-0.37941	0.342629	-1.10735	0.268142	1
ENSMUSG00000068854	H2bc21	823.329	-0.919536	0.830794	-1.10682	0.268374	1
ENSMUSG00000040351	Ankib1	2204.77	-0.839161	0.758363	-1.10654	0.268492	1
ENSMUSG00000059187	Tafa1	114.223	1.67087	1.51003	1.10652	0.268502	1
ENSMUSG00000031095	Cul4b	1889.11	-0.602104	0.544161	-1.10648	0.268518	1
ENSMUSG00000027598	Itch	3602.79	-0.521049	0.470908	-1.10648	0.26852	1
ENSMUSG00000037787	Coa8	2059.57	0.462451	0.417977	1.1064	0.268552	1
ENSMUSG00000070808	Bicra	19.5662	4.61689	4.17335	1.10628	0.268605	1
ENSMUSG00000037643	Prkci	2253.75	-0.802455	0.725701	-1.10576	0.268828	1
ENSMUSG00000019916	P4ha1	6032.95	-0.493881	0.446721	-1.10557	0.268912	1
ENSMUSG00000015222	Map2	9146.32	-0.319094	0.288639	-1.10551	0.268938	1
ENSMUSG00000054408	Spcs3	4012.92	-0.361602	0.327179	-1.10521	0.269069	1
ENSMUSG00000048478	Spata33	43.7244	1.83359	1.65911	1.10516	0.269089	1
ENSMUSG00000089910	Gm16113	3.83192	-4.59176	4.15509	-1.10509	0.269119	1
ENSMUSG00000021716	Srek1ip1	413.37	0.485218	0.43912	1.10498	0.269169	1
ENSMUSG00000019795	Pcmt1	8586.42	0.186913	0.169161	1.10494	0.269185	1
ENSMUSG00000079562	Maea	6127.53	0.292063	0.264369	1.10476	0.269265	1
ENSMUSG00000019737	Syne4	66.1421	2.25665	2.04281	1.10468	0.269298	1
ENSMUSG00000029402	Snrnp35	1425.31	-0.400216	0.36231	-1.10462	0.269324	1
ENSMUSG00000050534	Htr5b	36.8392	-3.96205	3.58689	-1.10459	0.269336	1
ENSMUSG00000039977	Deup1	2.69435	4.61327	4.17722	1.10439	0.269425	1
ENSMUSG00000094724	Rnaset2b	2134.41	0.418701	0.379155	1.1043	0.269462	1
ENSMUSG00000080711	Gm11686	1.981	2.37745	2.15351	1.10399	0.269598	1
ENSMUSG00000038239	Hrc	54.2532	3.76053	3.40727	1.10368	0.269733	1
ENSMUSG00000030796	Tead2	1024.14	0.718333	0.650861	1.10367	0.269738	1
ENSMUSG00000053317	Sec61b	5926.11	0.313594	0.284146	1.10364	0.269749	1
ENSMUSG00000053289	Ddx10	1128.27	0.352372	0.319294	1.1036	0.269768	1
ENSMUSG00000074183	Gsta1	43.7224	3.50104	3.17427	1.10294	0.270052	1
ENSMUSG00000049676	Catsperg1	41.6434	2.73076	2.4763	1.10276	0.270133	1
ENSMUSG00000040310	Alx4	54.3571	-2.85229	2.58667	-1.10269	0.270163	1
ENSMUSG00000037049	Smpd1	7466.28	-0.306684	0.278174	-1.10249	0.270249	1
ENSMUSG00000019978	Epb41l2	455.711	0.786522	0.713505	1.10234	0.270316	1
ENSMUSG00000017737	Mmp9	985.293	-2.23532	2.02829	-1.10207	0.270431	1
ENSMUSG00000020548	1700086D15Rik	2.33073	4.59819	4.17346	1.10177	0.270562	1
ENSMUSG00000019987	Arg1	14.7937	-2.95987	2.68649	-1.10176	0.270567	1
ENSMUSG00000006333	Rps9	32069.2	0.161281	0.146407	1.10159	0.270639	1
ENSMUSG00000034940	Synrg	2754.79	-0.510717	0.463661	-1.10149	0.270684	1
ENSMUSG00000086373	Gm11978	1.49628	2.30572	2.09358	1.10133	0.270752	1
ENSMUSG00000033940	Brk1	13197.4	0.168547	0.153084	1.10101	0.270892	1
ENSMUSG00000031378	Abcd1	1708.43	-0.4684	0.425707	-1.10029	0.271207	1
ENSMUSG00000078867	Gm14418	303.795	1.15228	1.04732	1.10022	0.271238	1
ENSMUSG00000044071	Tafa2	117.046	1.15854	1.05337	1.09984	0.271403	1
ENSMUSG00000027559	Car3	68.2751	2.64696	2.40756	1.09944	0.271578	1
ENSMUSG00000061175	Fnip2	5060.57	-0.740078	0.673186	-1.09937	0.271608	1
ENSMUSG00000025353	Ormdl2	234.282	-0.662144	0.602481	-1.09903	0.271755	1
ENSMUSG00000063052	Lrrc40	2184.61	1.06254	0.967041	1.09876	0.271875	1
ENSMUSG00000024019	Cmtr1	5588.71	-0.350753	0.31923	-1.09875	0.271879	1
ENSMUSG00000034226	Rhov	424.161	1.55889	1.41883	1.09871	0.271894	1
ENSMUSG00000026377	Nifk	6753.51	0.30239	0.275415	1.09795	0.272228	1
ENSMUSG00000081343	Gm16071	1.84429	-4.57983	4.17192	-1.09777	0.272303	1
ENSMUSG00000034075	Zdhhc5	4674.91	-0.49614	0.452232	-1.09709	0.272601	1
ENSMUSG00000028085	Gatb	1230.6	1.02577	0.935001	1.09708	0.272606	1
ENSMUSG00000075270	Pde11a	6.74829	-2.93926	2.68045	-1.09656	0.272836	1
ENSMUSG00000085172	Gm6542	19.8725	-1.39628	1.27343	-1.09647	0.272873	1
ENSMUSG00000015980	Lrrc27	224.72	1.51155	1.37862	1.09643	0.272892	1
ENSMUSG00000063543	Gm5616	1645.34	0.298085	0.271959	1.09606	0.27305	1
ENSMUSG00000071193	None	1.1057	2.00325	1.82852	1.09556	0.273272	1
ENSMUSG00000073008	Gpr174	6.23129	4.34354	3.96687	1.09495	0.273537	1
ENSMUSG00000018209	Stk4	2684.07	-0.375711	0.343138	-1.09493	0.273549	1
ENSMUSG00000000318	Clec10a	1621.08	-0.898156	0.820396	-1.09478	0.273611	1
ENSMUSG00000073617	None	966.171	-0.939998	0.858926	-1.09439	0.273785	1
ENSMUSG00000072653	Zfp783	1000.3	0.936565	0.855808	1.09436	0.273795	1
ENSMUSG00000029054	Gabrd	31.9999	2.53204	2.31453	1.09397	0.273966	1
ENSMUSG00000082241	Gng5-ps	1.02918	2.73094	2.498	1.09325	0.274283	1
ENSMUSG00000038250	Usp38	2379.03	-0.514565	0.470736	-1.09311	0.274346	1
ENSMUSG00000076470	Trbv13-3	2.74183	4.56176	4.17369	1.09298	0.274402	1
ENSMUSG00000079942	Rpl28-ps3	4.91529	-1.41563	1.29542	-1.09279	0.274485	1
ENSMUSG00000055763	Rybp-ps	3.74978	-4.56182	4.17495	-1.09267	0.274541	1
ENSMUSG00000095403	Gm21092	756.985	0.270131	0.247237	1.0926	0.274571	1
ENSMUSG00000001417	None	23.1362	1.57612	1.44284	1.09238	0.274668	1
ENSMUSG00000022680	Pdxdc1	8414.31	0.245898	0.225118	1.09231	0.274698	1
ENSMUSG00000029687	Ezh2	2412.09	0.64879	0.594081	1.09209	0.274793	1
ENSMUSG00000022657	Cd96	45.5361	2.64316	2.42116	1.09169	0.274969	1
ENSMUSG00000032724	Abtb2	6267.08	-0.424029	0.388452	-1.09159	0.275014	1
ENSMUSG00000020794	Ube2g1	4110.67	-0.335396	0.307399	-1.09108	0.275239	1
ENSMUSG00000054428	Atpif1	14259.2	0.368115	0.33744	1.09091	0.275314	1
ENSMUSG00000001964	Emd	3233.26	0.418917	0.384098	1.09065	0.275427	1
ENSMUSG00000081128	Gm13328	2.48768	-1.78575	1.63739	-1.09061	0.275445	1
ENSMUSG00000035051	Dhx57	1074.32	-1.04058	0.954325	-1.09038	0.275545	1
ENSMUSG00000033047	Eif3l	11575.2	0.243273	0.223133	1.09026	0.275599	1
ENSMUSG00000025150	Cbr2	8701.49	1.35581	1.24423	1.08968	0.275854	1
ENSMUSG00000021553	Slc28a3	13.5572	-3.04853	2.79831	-1.08942	0.275969	1
ENSMUSG00000048108	Tmem72	1514.66	-0.672292	0.617129	-1.08939	0.275983	1
ENSMUSG00000055471	Alk	85.6144	-2.72643	2.50336	-1.08911	0.276105	1
ENSMUSG00000023973	Cnpy3	8780.09	-0.165322	0.151842	-1.08878	0.276251	1
ENSMUSG00000089876	Tmem102	53.3703	2.77671	2.55349	1.08741	0.276854	1
ENSMUSG00000030795	Fus	8062.23	-0.358274	0.329691	-1.0867	0.277171	1
ENSMUSG00000030199	Etv6	4436.43	-0.625117	0.575319	-1.08656	0.277233	1
ENSMUSG00000081222	Gm15173	2.25959	-4.52968	4.17003	-1.08625	0.27737	1
ENSMUSG00000039492	Ccdc27	3.68382	-4.51033	4.1546	-1.08562	0.277645	1
ENSMUSG00000043556	Fbxl7	390.625	-1.63148	1.50311	-1.0854	0.277744	1
ENSMUSG00000028036	Ptgfr	37.2679	-4.17399	3.8456	-1.08539	0.277748	1
ENSMUSG00000036372	Tmem258	5207.17	0.385394	0.35508	1.08537	0.277757	1
ENSMUSG00000053965	Pde5a	68.3692	1.51794	1.39865	1.08529	0.277793	1
ENSMUSG00000030872	Gga2	5397.75	-0.292226	0.269263	-1.08528	0.277797	1
ENSMUSG00000026670	Uap1	7685.74	0.249728	0.230241	1.08464	0.278083	1
ENSMUSG00000036622	Atp13a2	7962.1	-0.304743	0.280987	-1.08454	0.278123	1
ENSMUSG00000032740	Ccdc88a	4658.24	-0.679084	0.626728	-1.08354	0.278569	1
ENSMUSG00000048004	Tmem196	113.181	1.87653	1.73199	1.08345	0.278608	1
ENSMUSG00000090553	Snrpe	6371.03	0.406511	0.375223	1.08338	0.278638	1
ENSMUSG00000042712	Tceal9	12755.9	0.284743	0.262838	1.08334	0.278657	1
ENSMUSG00000038607	Gng10	5544.6	0.26767	0.247151	1.08302	0.278798	1
ENSMUSG00000023068	Nus1	2542.61	-0.347131	0.320692	-1.08244	0.279055	1
ENSMUSG00000019054	Fis1	15562.6	0.273605	0.252815	1.08224	0.279148	1
ENSMUSG00000027524	Edn3	255.428	2.17838	2.01393	1.08166	0.279405	1
ENSMUSG00000092021	Gbp11	142.25	2.22957	2.06132	1.08162	0.27942	1
ENSMUSG00000090626	Tex9	793.613	-0.596131	0.551315	-1.08129	0.279569	1
ENSMUSG00000082108	Gm13777	2.41275	-4.51259	4.17531	-1.08078	0.279795	1
ENSMUSG00000030677	Kif22	2681.82	1.23407	1.14232	1.08033	0.279997	1
ENSMUSG00000051705	Senp8	123.579	-1.30855	1.21133	-1.08026	0.280027	1
ENSMUSG00000038388	Pals2	2825.21	0.316952	0.293505	1.07989	0.280193	1
ENSMUSG00000027109	Sp3	3723.89	-0.324575	0.300597	-1.07977	0.280245	1
ENSMUSG00000032437	Stt3b	7861.15	-0.27353	0.253356	-1.07963	0.280308	1
ENSMUSG00000006456	Rbm14	7063.06	-0.338822	0.31384	-1.0796	0.280321	1
ENSMUSG00000087376	Gm15517	6.46006	1.85623	1.71956	1.07948	0.280375	1
ENSMUSG00000026028	Trak2	2949.4	-0.628002	0.582094	-1.07887	0.280647	1
ENSMUSG00000016541	Atxn10	18067	-0.161548	0.149783	-1.07854	0.280792	1
ENSMUSG00000023267	Gabrr2	260.167	-1.91566	1.77618	-1.07852	0.2808	1
ENSMUSG00000029625	Cpsf4	2146.13	0.335001	0.310658	1.07836	0.280874	1
ENSMUSG00000029388	Eif2b1	4445.8	0.263375	0.24437	1.07777	0.281136	1
ENSMUSG00000070520	Nsmce3	2285.83	-0.266104	0.246926	-1.07767	0.281181	1
ENSMUSG00000083840	None	123.56	0.378341	0.351374	1.07675	0.281592	1
ENSMUSG00000020395	Itk	354.014	1.71875	1.59714	1.07615	0.281862	1
ENSMUSG00000041957	Pkp2	150.206	1.5613	1.451	1.07601	0.281922	1
ENSMUSG00000046585	Cfap58	24.6745	3.79215	3.52431	1.076	0.281929	1
ENSMUSG00000022635	Zcrb1	3895.29	0.582105	0.541008	1.07596	0.281943	1
ENSMUSG00000048827	Pkd1l3	1.26311	4.49035	4.17415	1.07575	0.282039	1
ENSMUSG00000025646	Atrip	2259.69	0.494215	0.459535	1.07547	0.282166	1
ENSMUSG00000002413	Braf	2415.7	-0.602121	0.559874	-1.07546	0.282169	1
ENSMUSG00000017667	Zfp334	2061.91	-0.798414	0.742679	-1.07505	0.282354	1
ENSMUSG00000026895	Ndufa8	8742.33	0.283619	0.263854	1.07491	0.282415	1
ENSMUSG00000007872	Id3	3783.68	0.516746	0.480815	1.07473	0.282496	1
ENSMUSG00000081113	Gm7308	2.97474	1.18674	1.1043	1.07465	0.28253	1
ENSMUSG00000024109	Nrxn1	5289.64	-0.605783	0.563919	-1.07424	0.282717	1
ENSMUSG00000024558	Mapk4	2228.93	-1.10746	1.03096	-1.07421	0.28273	1
[truncated: 17,276 more rows]

## Sheet: Statistical testing
Differential gene expression analysis was performed using DESeq2 v1.38.3 (Love et al., 2014), which models RNA-sequencing counts through a negative binomial distribution model, followed by a Wald test and Benjamini-Hochberg correction for multiple testing.
Love, M. I., Huber, W. & Anders, S. Moderated estimation of fold change and dispersion for RNA-seq data with DESeq2. Genome Biol. 15, 550 (2014)
