# Supplementary material for: Platelet-derived exerkine CXCL4/platelet factor 4 rejuvenates hippocampal neurogenesis and restores cognitive function in aged mice
Source: Nat Commun. 2023 Aug 16;14:4375. doi: 10.1038/s41467-023-39873-9 (PMC10432533; doi:10.1038/s41467-023-39873-9)
Supplement: Supplementary file 6 — Supplementary Data 3 [file 41467_2023_39873_MOESM6_ESM.xlsx]

## Sheet: UP - gProfiler_mmusculus_2
PF4-treated vs. Saline-treated EGF+ neural precursor cells UP
gProfiler_mmusculus_21-02-2023_14-41-31__intersections
source	term_name	term_id	adjusted_p_value	negative_log10_of_adjusted_p_value	term_size	query_size	intersection_size	effective_domain_size	intersections
GO:MF	protein binding	GO:0005515	1.7968e-06	5.7455	10491	247	148	25299	REM1,HSF2BP,TGFB1,PRLR,FGFR4,GATA6,P2RX5,TGFBR1,KCNQ1,ZMYND10,PIFO,EXOC3L2,LPL,DNAH11,IKZF1,ATP2B1,RHOBTB1,VSIR,DOCK2,SPTBN1,HAVCR2,ACE,GAS2L2,CCL1,CFAP52,CLMN,RGS6,ESRRB,SLMAP,ADCY8,PARVG,BCL6,FGF12,CLIC6,KRT18,MYO1F,NPC1,LAMA3,CAMK2A,CSF1R,CBLN2,SLC22A6,EFHC2,PTPRJ,NRP2,MGAT4A,CFH,TNNI1,RGS7,UHMK1,APBB1IP,ENG,FGF7,NTSR1,LRRC34,IL6RA,PDGFC,ASH1L,LAPTM5,KIF17,CSF3R,TAS1R3,SPATA18,CNTN3,PLXND1,ITG…
GO:MF	binding	GO:0005488	1.57082e-05	4.80387	16247	247	198	25299	REM1,FOLR1,HSF2BP,TGFB1,CYP4F18,PRLR,FGFR4,GATA6,P2RX5,CYP27B1,MC5R,TGFBR1,KCNQ1,ZMYND10,PIFO,EXOC3L2,LPL,DNAH11,IKZF1,ATP2B1,RHOBTB1,CABCOCO1,HKDC1,VSIR,DOCK2,SPTBN1,HAVCR2,ARSG,ACE,GAS2L2,CCL1,CFAP52,CLMN,RGS6,ESRRB,MTR,ECI3,OTX2,SLMAP,MATN2,ADCY8,PARVG,NCKAP1L,BCL6,FGF12,CLIC6,KRT18,MYO1F,NPC1,LAMA3,CAMK2A,CSF1R,CBLN2,SLC22A6,EFHC2,PTPRJ,NRP2,MGAT4A,CFH,TNNI1,RGS7,F5,UHMK1,APBB1IP,AK8,ENG,GPD2…
GO:MF	ion binding	GO:0043167	0.000149866	3.8243	5904	247	93	25299	REM1,FOLR1,CYP4F18,PRLR,FGFR4,GATA6,P2RX5,CYP27B1,TGFBR1,KCNQ1,ZMYND10,LPL,DNAH11,ATP2B1,RHOBTB1,CABCOCO1,HKDC1,HAVCR2,ARSG,ACE,ESRRB,MTR,MATN2,ADCY8,BCL6,MYO1F,CAMK2A,CSF1R,SLC22A6,NRP2,MGAT4A,TNNI1,F5,UHMK1,AK8,GPD2,ASH1L,KIF17,ITGAM,TPP1,SWAP70,RNF128,CDH15,DDX6,TYK2,CYP11A1,ARAP1,LPCAT2,DYSF,VAV1,ZC3H12C,PLK5,CAPN15,ATP11B,ATP8A1,NEK5,TGM2,ZFHX3,AK5,MYO9A,TRIM14,DTX4,CDH18,PLEKHA4,MATN1,PCK2,…
GO:MF	carbohydrate derivative binding	GO:0097367	0.000878392	3.05631	2278	247	46	25299	REM1,FGFR4,P2RX5,TGFBR1,LPL,DNAH11,ATP2B1,RHOBTB1,HKDC1,ECI3,ADCY8,FGF12,MYO1F,CAMK2A,CSF1R,NRP2,CFH,UHMK1,AK8,ENG,FGF7,KIF17,TPP1,SWAP70,DDX6,TYK2,RSPO4,PLK5,ATP11B,ATP8A1,NEK5,TGM2,AK5,MYO9A,PCK2,NDNF,GREM2,SRCAP,EPHA6,SPOCK2,KIF27,ATP8B2,IRGC1,PEAK1,PAPOLB,CARNS1
GO:MF	cation binding	GO:0043169	0.00437069	2.35945	4178	247	68	25299	CYP4F18,PRLR,GATA6,CYP27B1,TGFBR1,ZMYND10,LPL,ATP2B1,CABCOCO1,HAVCR2,ARSG,ACE,ESRRB,MTR,MATN2,ADCY8,BCL6,CAMK2A,NRP2,MGAT4A,TNNI1,F5,AK8,GPD2,ASH1L,ITGAM,TPP1,RNF128,CDH15,CYP11A1,ARAP1,LPCAT2,DYSF,VAV1,ZC3H12C,PLK5,CAPN15,ATP11B,ATP8A1,NEK5,TGM2,ZFHX3,MYO9A,TRIM14,DTX4,CDH18,MATN1,PCK2,AGBL2,PLA2G5,HTR2C,KLF8,MMP10,PDP2,ZFP366,ZFP14,CNDP1,SPOCK1,SPOCK2,ATP8B2,GTSF1L,RASGRP3,TRIM10,BHMT,CARNS1,ZF…
GO:MF	glycosaminoglycan binding	GO:0005539	0.00562468	2.2499	218	247	11	25299	FGFR4,LPL,FGF12,NRP2,CFH,ENG,FGF7,RSPO4,NDNF,GREM2,SPOCK2
GO:MF	cytokine binding	GO:0019955	0.00663872	2.17792	144	247	9	25299	PRLR,TGFBR1,CSF1R,ENG,IL6RA,CSF3R,GDF5,GREM2,CX3CR1
GO:MF	metal ion binding	GO:0046872	0.00737038	2.13251	4075	247	66	25299	CYP4F18,PRLR,GATA6,CYP27B1,TGFBR1,ZMYND10,LPL,ATP2B1,CABCOCO1,HAVCR2,ARSG,ACE,ESRRB,MTR,MATN2,ADCY8,BCL6,CAMK2A,NRP2,MGAT4A,TNNI1,F5,GPD2,ASH1L,ITGAM,TPP1,RNF128,CDH15,CYP11A1,ARAP1,LPCAT2,DYSF,VAV1,ZC3H12C,PLK5,CAPN15,ATP11B,ATP8A1,NEK5,TGM2,ZFHX3,MYO9A,TRIM14,DTX4,CDH18,MATN1,PCK2,AGBL2,PLA2G5,KLF8,MMP10,PDP2,ZFP366,ZFP14,CNDP1,SPOCK1,SPOCK2,ATP8B2,GTSF1L,RASGRP3,TRIM10,BHMT,CARNS1,ZFP268,ZFP99…
GO:MF	voltage-gated ion channel activity	GO:0005244	0.0103338	1.98574	191	247	10	25299	P2RX5,KCNQ1,CLIC6,KCNJ5,HCN4,KCNH3,KCNE2,KCNJ12,KCNK13,KCNT1
GO:MF	voltage-gated channel activity	GO:0022832	0.0108094	1.9662	192	247	10	25299	P2RX5,KCNQ1,CLIC6,KCNJ5,HCN4,KCNH3,KCNE2,KCNJ12,KCNK13,KCNT1
GO:MF	potassium channel activity	GO:0005267	0.0119746	1.92174	119	247	8	25299	KCNQ1,KCNJ5,HCN4,KCNH3,KCNE2,KCNJ12,KCNK13,KCNT1
GO:MF	potassium ion transmembrane transporter activity	GO:0015079	0.0125797	1.90033	156	247	9	25299	KCNQ1,SLC9A9,KCNJ5,HCN4,KCNH3,KCNE2,KCNJ12,KCNK13,KCNT1
GO:MF	voltage-gated potassium channel activity	GO:0005249	0.0132461	1.87791	88	247	7	25299	KCNQ1,KCNJ5,HCN4,KCNH3,KCNE2,KCNJ12,KCNT1
GO:MF	heparin binding	GO:0008201	0.0139142	1.85654	158	247	9	25299	FGFR4,LPL,FGF12,NRP2,CFH,FGF7,RSPO4,NDNF,GREM2
GO:MF	transporter activity	GO:0005215	0.0159837	1.79632	1165	247	27	25299	P2RX5,KCNQ1,ATP2B1,SLC29A3,SLC35F4,SLC7A8,CLIC6,NPC1,SLC22A6,SLC2A5,SLC9A9,KCNJ5,HCN4,TTYH2,MFSD2B,ATP11B,KCNH3,ATP8A1,KCNE2,SLC5A10,KCNJ12,KCNK13,TRPM3,APOL9A,KCNT1,MFSD4A,ATP8B2
GO:MF	type II transforming growth factor beta receptor binding	GO:0005114	0.026135	1.58278	8	247	3	25299	TGFB1,TGFBR1,ENG
GO:MF	gated channel activity	GO:0022836	0.0470888	1.32708	324	247	12	25299	P2RX5,KCNQ1,CLIC6,KCNJ5,HCN4,TTYH2,KCNH3,KCNE2,KCNJ12,KCNK13,TRPM3,KCNT1
GO:BP	developmental process	GO:0032502	1.99615e-12	11.6998	6790	246	119	27350	FOLR1,HSF2BP,TGFB1,PRLR,GATA6,P2RX5,CYP27B1,TGFBR1,KCNQ1,PIFO,EXOC3L2,LPL,ABR,DNAH11,IKZF1,ATP2B1,RHOBTB1,VSIR,DOCK2,SPTBN1,HAVCR2,ACE,CFAP52,CLMN,LGMN,RGS6,ESRRB,MTR,OTX2,MATN2,PARVG,NCKAP1L,BCL6,CFAP91,LAMA3,CAMK2A,CSF1R,CBLN2,EFHC2,PTPRJ,ODF3,NRP2,CFH,TNNI1,RGS7,UHMK1,AK8,ENG,GPD2,FGF7,LRRC34,IL6RA,PDGFC,ASH1L,CFAP206,LAPTM5,CSF3R,SPATA18,CNTN3,PLXND1,OCA2,ITGAM,TPP1,SWAP70,DRC7,DDX6,TYK2,NRG4…
GO:BP	anatomical structure development	GO:0048856	5.17384e-11	10.2862	6166	246	109	27350	FOLR1,TGFB1,PRLR,GATA6,P2RX5,CYP27B1,TGFBR1,KCNQ1,PIFO,EXOC3L2,ABR,DNAH11,IKZF1,ATP2B1,RHOBTB1,VSIR,DOCK2,SPTBN1,HAVCR2,ACE,CFAP52,CLMN,RGS6,ESRRB,MTR,OTX2,MATN2,PARVG,NCKAP1L,BCL6,LAMA3,CAMK2A,CSF1R,CBLN2,EFHC2,PTPRJ,NRP2,CFH,TNNI1,RGS7,UHMK1,AK8,ENG,GPD2,FGF7,IL6RA,PDGFC,ASH1L,CFAP206,LAPTM5,CSF3R,CNTN3,PLXND1,OCA2,ITGAM,TPP1,SWAP70,DRC7,DDX6,NRG4,ARAP1,RSPO4,FOXN3,DYSF,VAV1,DIAPH2,INPP5J,PLK5,…
GO:BP	multicellular organism development	GO:0007275	2.8539e-10	9.54456	5088	246	95	27350	FOLR1,TGFB1,PRLR,GATA6,P2RX5,CYP27B1,TGFBR1,KCNQ1,PIFO,EXOC3L2,ABR,DNAH11,IKZF1,ATP2B1,VSIR,DOCK2,SPTBN1,HAVCR2,ACE,CFAP52,CLMN,RGS6,ESRRB,MTR,OTX2,MATN2,NCKAP1L,BCL6,LAMA3,CAMK2A,CSF1R,CBLN2,EFHC2,PTPRJ,NRP2,CFH,TNNI1,RGS7,UHMK1,AK8,ENG,GPD2,FGF7,IL6RA,PDGFC,ASH1L,LAPTM5,CSF3R,CNTN3,PLXND1,TPP1,SWAP70,DDX6,NRG4,RSPO4,FOXN3,DYSF,VAV1,INPP5J,PLK5,TGM2,CRAMP1,AW551984,GDF5,SHANK1,ZFHX3,MYO9A,LRRC17…
GO:BP	multicellular organismal process	GO:0032501	5.88434e-10	9.2303	8878	246	135	27350	FOLR1,HSF2BP,TGFB1,PRLR,GATA6,P2RX5,CYP27B1,TGFBR1,KCNQ1,PIFO,EXOC3L2,LPL,ABR,DNAH11,IKZF1,ATP2B1,VSIR,DOCK2,SPTBN1,HAVCR2,ACE,CCL1,CFAP52,CLMN,LGMN,RGS6,ESRRB,MTR,NXNL2,OTX2,SLMAP,MATN2,ADCY8,NCKAP1L,BCL6,FGF12,CFAP91,NPC1,LAMA3,CAMK2A,CSF1R,CBLN2,SLC22A6,EFHC2,PTPRJ,ODF3,NRP2,CFH,TNNI1,RGS7,F5,UHMK1,AK8,ENG,GPD2,FGF7,NTSR1,IL6RA,PDGFC,ASH1L,CFAP206,LAPTM5,CSF3R,SLC2A5,TAS1R3,SPATA18,CNTN3,PLXND…
GO:BP	system development	GO:0048731	1.0439e-08	7.98134	4543	246	85	27350	FOLR1,TGFB1,PRLR,GATA6,CYP27B1,TGFBR1,KCNQ1,PIFO,ABR,DNAH11,IKZF1,ATP2B1,VSIR,DOCK2,SPTBN1,HAVCR2,ACE,CLMN,RGS6,MTR,OTX2,MATN2,NCKAP1L,BCL6,LAMA3,CAMK2A,CSF1R,CBLN2,EFHC2,PTPRJ,NRP2,CFH,TNNI1,RGS7,UHMK1,AK8,ENG,GPD2,FGF7,IL6RA,PDGFC,ASH1L,LAPTM5,CSF3R,CNTN3,PLXND1,TPP1,SWAP70,DDX6,NRG4,FOXN3,DYSF,VAV1,INPP5J,PLK5,TGM2,AW551984,GDF5,SHANK1,ZFHX3,MYO9A,LRRC17,MATN1,PCK2,CLDN5,PTCHD1,TMEM108,PLPPR4,…
GO:BP	nervous system development	GO:0007399	2.61248e-07	6.58295	2508	246	56	27350	FOLR1,TGFB1,TGFBR1,KCNQ1,ABR,DNAH11,ATP2B1,SPTBN1,ACE,CLMN,RGS6,MTR,OTX2,MATN2,NCKAP1L,BCL6,LAMA3,CAMK2A,CSF1R,CBLN2,EFHC2,PTPRJ,NRP2,CFH,RGS7,UHMK1,AK8,CNTN3,PLXND1,TPP1,DDX6,NRG4,INPP5J,PLK5,TGM2,GDF5,SHANK1,ZFHX3,MYO9A,CLDN5,PTCHD1,TMEM108,PLPPR4,GPRIN3,SLITRK4,NDNF,OXTR,IGFN1,OSTN,CX3CR1,ALKAL2,TAFA3,SPOCK1,KIF27,NTN5,PGAP1
GO:BP	cellular response to endogenous stimulus	GO:0071495	1.37314e-06	5.86229	1501	246	40	27350	FOLR1,TGFB1,PRLR,FGFR4,GATA6,TGFBR1,KCNQ1,LPL,ATP2B1,VSIR,ACE,LGMN,ESRRB,ADCY8,FGF12,NPC1,CAMK2A,PTPRJ,ENG,FGF7,PDGFC,TYK2,CYP11A1,HCN4,ARAP1,TGM2,GDF5,PCK2,CLDN5,HTR2C,TMEM108,IGF2,NDNF,GREM2,ZFP366,OSTN,CX3CR1,IRS4,KL,C1QTNF9
GO:BP	regulation of biological quality	GO:0065008	2.13703e-06	5.67019	4003	246	73	27350	TGFB1,PRLR,P2RX5,CYP27B1,KCNQ1,LPL,ABR,IKZF1,ATP2B1,HKDC1,SPTBN1,ACE,GAS2L2,CCL1,LGMN,ESRRB,NXNL2,SLMAP,SLC7A8,ADCY8,NCKAP1L,BCL6,FGF12,NPC1,CAMK2A,CSF1R,CBLN2,PTPRJ,NRP2,CFH,RGS7,F5,ENG,FGF7,NTSR1,IL6RA,PDGFC,LAPTM5,SLC2A5,TPP1,D7ERTD443E,SWAP70,SLC9A9,RNF128,KCNJ5,CYP11A1,HCN4,LARP4B,VAV1,NXNL1,MFSD2B,ATP11B,KCNH3,ATP8A1,TGM2,SHANK1,KCNE2,PCK2,CLDN5,HTR2C,TMEM108,KCNK13,TAFA4,SLITRK4,IGF2,OXTR,…
GO:BP	response to endogenous stimulus	GO:0009719	2.71065e-06	5.56693	1805	246	44	27350	FOLR1,TGFB1,PRLR,FGFR4,GATA6,CYP27B1,TGFBR1,KCNQ1,LPL,ATP2B1,VSIR,ACE,LGMN,ESRRB,ADCY8,FGF12,NPC1,CAMK2A,PTPRJ,ENG,FGF7,PDGFC,GPR83,TYK2,CYP11A1,HCN4,ARAP1,TGM2,GDF5,ZFHX3,PCK2,CLDN5,HTR2C,TMEM108,IGF2,NDNF,OXTR,GREM2,ZFP366,OSTN,CX3CR1,IRS4,KL,C1QTNF9
GO:BP	cell differentiation	GO:0030154	3.83727e-06	5.41598	4652	246	80	27350	FOLR1,TGFB1,PRLR,GATA6,CYP27B1,TGFBR1,KCNQ1,LPL,IKZF1,VSIR,DOCK2,ACE,CLMN,RGS6,ESRRB,MTR,OTX2,MATN2,PARVG,NCKAP1L,BCL6,CFAP91,LAMA3,CAMK2A,CSF1R,EFHC2,PTPRJ,ODF3,NRP2,CFH,UHMK1,ENG,FGF7,LRRC34,IL6RA,CFAP206,LAPTM5,CSF3R,SPATA18,PLXND1,OCA2,ITGAM,TPP1,DRC7,DDX6,TYK2,DYSF,VAV1,DIAPH2,INPP5J,PLK5,NEK5,TGM2,AW551984,GDF5,SHANK1,ZFHX3,MYO9A,LRRC17,MATN1,PCK2,CLDN5,HTR2C,TMEM108,PLPPR4,GPRIN3,SLITRK4,I…
GO:BP	cell projection organization	GO:0030030	5.2698e-06	5.27821	1640	246	41	27350	FOLR1,TGFBR1,KCNQ1,ZMYND10,PIFO,CFAP52,CLMN,LGMN,MTR,OTX2,MATN2,PARVG,NCKAP1L,CFAP91,LAMA3,CAMK2A,CSF1R,EFHC2,NRP2,UHMK1,CFAP206,KIF17,PLXND1,DRC7,ARAP1,INPP5J,PLK5,SHANK1,MYO9A,TMEM108,PLPPR4,GPRIN3,SLITRK4,NDNF,OSTN,ALKAL2,SPOCK1,KIF27,B9D2,NTN5,CFAP44
GO:BP	cellular developmental process	GO:0048869	5.30471e-06	5.27534	4684	246	80	27350	FOLR1,TGFB1,PRLR,GATA6,CYP27B1,TGFBR1,KCNQ1,LPL,IKZF1,VSIR,DOCK2,ACE,CLMN,RGS6,ESRRB,MTR,OTX2,MATN2,PARVG,NCKAP1L,BCL6,CFAP91,LAMA3,CAMK2A,CSF1R,EFHC2,PTPRJ,ODF3,NRP2,CFH,UHMK1,ENG,FGF7,LRRC34,IL6RA,CFAP206,LAPTM5,CSF3R,SPATA18,PLXND1,OCA2,ITGAM,TPP1,DRC7,DDX6,TYK2,DYSF,VAV1,DIAPH2,INPP5J,PLK5,NEK5,TGM2,AW551984,GDF5,SHANK1,ZFHX3,MYO9A,LRRC17,MATN1,PCK2,CLDN5,HTR2C,TMEM108,PLPPR4,GPRIN3,SLITRK4,I…
GO:BP	cell adhesion	GO:0007155	5.60572e-06	5.25137	1445	246	38	27350	FOLR1,TGFB1,PRLR,VSIR,HAVCR2,PARVG,NCKAP1L,BCL6,LAMA3,PTPRJ,CFH,APBB1IP,ENG,IL6RA,LAPTM5,CSF3R,CNTN3,PLXND1,ITGAM,SWAP70,ADAM5,CDH15,TYK2,DYSF,VAV1,MFSD2B,TGM2,CDH18,CLDN5,IGF2,NDNF,NAT8F3,IGFN1,CX3CR1,SPOCK1,SPOCK2,PEAK1,SLFN1
GO:BP	cell motility	GO:0048870	7.85284e-06	5.10497	1731	246	42	27350	FOLR1,TGFB1,FGFR4,TGFBR1,ABR,DNAH11,VSIR,DOCK2,ACE,GAS2L2,CCL1,CFAP52,LGMN,MATN2,NCKAP1L,LAMA3,CAMK2A,CSF1R,EFHC2,PTPRJ,NRP2,ENG,FGF7,PDGFC,ASH1L,CFAP206,CSF3R,PLXND1,SWAP70,DRC7,PRR5L,DYSF,VAV1,ATP8A1,CLDN5,TAFA4,MMP10,IGF2,NDNF,CX3CR1,CFAP44,PEAK1
GO:BP	plasma membrane bounded cell projection organization	GO:0120036	8.64461e-06	5.06325	1601	246	40	27350	FOLR1,TGFBR1,KCNQ1,ZMYND10,PIFO,CFAP52,CLMN,LGMN,MTR,OTX2,MATN2,NCKAP1L,CFAP91,LAMA3,CAMK2A,CSF1R,EFHC2,NRP2,UHMK1,CFAP206,KIF17,PLXND1,DRC7,ARAP1,INPP5J,PLK5,SHANK1,MYO9A,TMEM108,PLPPR4,GPRIN3,SLITRK4,NDNF,OSTN,ALKAL2,SPOCK1,KIF27,B9D2,NTN5,CFAP44
GO:BP	locomotion	GO:0040011	6.77228e-05	4.16926	1384	246	35	27350	TGFB1,TGFBR1,ABR,VSIR,DOCK2,ACE,GAS2L2,CCL1,LGMN,OTX2,MATN2,NCKAP1L,LAMA3,CAMK2A,CSF1R,PTPRJ,NRP2,ENG,FGF7,PDGFC,CFAP206,CSF3R,PLXND1,SWAP70,PRR5L,DYSF,VAV1,ATP8A1,CLDN5,HTR2C,TAFA4,MMP10,IGF2,CX3CR1,NTN5
GO:BP	regulation of cell adhesion	GO:0030155	9.08654e-05	4.0416	779	246	25	27350	TGFB1,PRLR,VSIR,HAVCR2,NCKAP1L,BCL6,LAMA3,PTPRJ,APBB1IP,IL6RA,LAPTM5,PLXND1,SWAP70,TYK2,DYSF,VAV1,MFSD2B,TGM2,IGF2,NDNF,NAT8F3,SPOCK1,SPOCK2,PEAK1,SLFN1
GO:BP	positive regulation of molecular function	GO:0044093	0.000100781	3.99662	1542	246	37	27350	TGFB1,PRLR,FGFR4,CYP27B1,PIFO,ABR,VSIR,ACE,CCL1,LGMN,RGS6,ADCY8,NCKAP1L,CAMK2A,CSF1R,RGS7,NTSR1,IL6RA,PDGFC,LAPTM5,PLXND1,ARAP1,VAV1,NEK5,TGM2,MYO9A,KCNE2,TRIM14,PLA2G5,CLDN5,PDP2,IGF2,CX3CR1,ALKAL2,ADAP1,RASGRP3,C1QTNF9
GO:BP	cellular response to chemical stimulus	GO:0070887	0.000185007	3.73281	3503	246	62	27350	FOLR1,TGFB1,PRLR,FGFR4,GATA6,CYP27B1,TGFBR1,KCNQ1,LPL,ATP2B1,VSIR,HAVCR2,ACE,CCL1,LGMN,ESRRB,MTR,ADCY8,NCKAP1L,FGF12,KRT18,NPC1,CAMK2A,CSF1R,EFHC2,PTPRJ,NRP2,ENG,FGF7,IL6RA,PDGFC,LAPTM5,CSF3R,SLC2A5,SWAP70,TYK2,CYP11A1,HCN4,ARAP1,PRR5L,DYSF,VAV1,PLK5,TGM2,GDF5,KCNE2,PCK2,RCSD1,CLDN5,HTR2C,TMEM108,TAFA4,IGF2,NDNF,GREM2,ZFP366,OSTN,CX3CR1,IRS4,SPOCK2,KL,C1QTNF9
GO:BP	regulation of multicellular organismal process	GO:0051239	0.000188373	3.72498	2933	246	55	27350	TGFB1,PRLR,GATA6,P2RX5,CYP27B1,TGFBR1,KCNQ1,LPL,ABR,ATP2B1,VSIR,SPTBN1,HAVCR2,ACE,CCL1,LGMN,ESRRB,NCKAP1L,BCL6,FGF12,LAMA3,CSF1R,CBLN2,PTPRJ,TNNI1,ENG,FGF7,NTSR1,IL6RA,PDGFC,LAPTM5,CSF3R,PLXND1,RNF128,KCNJ5,TYK2,HCN4,TGM2,GDF5,SHANK1,KCNE2,LRRC17,MATN1,CLDN5,HTR2C,TMEM108,TAFA4,SLITRK4,IGF2,OXTR,OSTN,CX3CR1,TMEM119,KBTBD13,KL
GO:BP	anatomical structure morphogenesis	GO:0009653	0.000237933	3.62355	2794	246	53	27350	FOLR1,TGFB1,GATA6,CYP27B1,TGFBR1,KCNQ1,ABR,DNAH11,RHOBTB1,SPTBN1,ACE,ESRRB,OTX2,MATN2,PARVG,NCKAP1L,BCL6,LAMA3,CAMK2A,CSF1R,PTPRJ,NRP2,CFH,TNNI1,ENG,FGF7,PDGFC,ASH1L,PLXND1,ARAP1,FOXN3,DYSF,TGM2,GDF5,SHANK1,MYO9A,CDH18,PLEKHA4,MATN1,CLDN5,TMEM108,PLPPR4,SLITRK4,IGF2,NDNF,GREM2,NAT8F3,IGFN1,OSTN,CX3CR1,TMEM119,NTN5,PEAK1
GO:BP	positive regulation of catalytic activity	GO:0043085	0.00025408	3.59503	1130	246	30	27350	TGFB1,PRLR,FGFR4,CYP27B1,PIFO,ABR,VSIR,ACE,CCL1,LGMN,RGS6,ADCY8,NCKAP1L,CSF1R,RGS7,IL6RA,PDGFC,LAPTM5,ARAP1,VAV1,NEK5,TGM2,MYO9A,PLA2G5,PDP2,IGF2,ALKAL2,ADAP1,RASGRP3,C1QTNF9
GO:BP	generation of neurons	GO:0048699	0.000275745	3.55949	1605	246	37	27350	FOLR1,TGFB1,TGFBR1,KCNQ1,CLMN,RGS6,MTR,OTX2,MATN2,NCKAP1L,BCL6,LAMA3,CAMK2A,CSF1R,EFHC2,NRP2,CFH,UHMK1,PLXND1,DDX6,INPP5J,PLK5,GDF5,SHANK1,ZFHX3,MYO9A,TMEM108,PLPPR4,GPRIN3,SLITRK4,NDNF,OSTN,CX3CR1,ALKAL2,TAFA3,SPOCK1,NTN5
GO:BP	cellular response to organic substance	GO:0071310	0.000366697	3.43569	2832	246	53	27350	FOLR1,TGFB1,PRLR,FGFR4,GATA6,CYP27B1,TGFBR1,KCNQ1,LPL,ATP2B1,VSIR,HAVCR2,ACE,CCL1,LGMN,ESRRB,ADCY8,FGF12,KRT18,NPC1,CAMK2A,CSF1R,EFHC2,PTPRJ,NRP2,ENG,FGF7,IL6RA,PDGFC,LAPTM5,CSF3R,SLC2A5,TYK2,CYP11A1,HCN4,ARAP1,PLK5,TGM2,GDF5,PCK2,CLDN5,HTR2C,TMEM108,IGF2,NDNF,GREM2,ZFP366,OSTN,CX3CR1,IRS4,SPOCK2,KL,C1QTNF9
GO:BP	neurogenesis	GO:0022008	0.00039825	3.39984	1844	246	40	27350	FOLR1,TGFB1,TGFBR1,KCNQ1,ACE,CLMN,RGS6,MTR,OTX2,MATN2,NCKAP1L,BCL6,LAMA3,CAMK2A,CSF1R,EFHC2,PTPRJ,NRP2,CFH,UHMK1,PLXND1,DDX6,INPP5J,PLK5,TGM2,GDF5,SHANK1,ZFHX3,MYO9A,TMEM108,PLPPR4,GPRIN3,SLITRK4,NDNF,OSTN,CX3CR1,ALKAL2,TAFA3,SPOCK1,NTN5
GO:BP	transmembrane transport	GO:0055085	0.000412351	3.38473	1561	246	36	27350	REM1,FOLR1,TGFB1,P2RX5,KCNQ1,ATP2B1,SLC29A3,ACE,SLC35F4,SLMAP,SLC7A8,FGF12,CLIC6,SLC22A6,RGS7,NTSR1,SLC2A5,OCA2,SLC9A9,KCNJ5,HCN4,DYSF,TTYH2,MFSD2B,KCNH3,SHANK1,KCNE2,HTR2C,SLC5A10,KCNJ12,KCNK13,OSTN,TRPM3,APOL9A,KCNT1,MFSD4A
GO:BP	chemotaxis	GO:0006935	0.000439199	3.35734	617	246	21	27350	TGFB1,DOCK2,CCL1,LGMN,OTX2,MATN2,NCKAP1L,LAMA3,CSF1R,PTPRJ,NRP2,ENG,FGF7,CSF3R,PLXND1,SWAP70,DYSF,VAV1,TAFA4,CX3CR1,NTN5
GO:BP	enzyme-linked receptor protein signaling pathway	GO:0007167	0.000461336	3.33598	971	246	27	27350	FOLR1,TGFB1,PRLR,FGFR4,GATA6,TGFBR1,VSIR,SPTBN1,LGMN,FGF12,CSF1R,PTPRJ,NRP2,ENG,FGF7,PDGFC,TYK2,NRG4,ARAP1,GDF5,CLDN5,TMEM108,IGF2,GREM2,IRS4,EPHA6,KL
GO:BP	taxis	GO:0042330	0.000463183	3.33425	619	246	21	27350	TGFB1,DOCK2,CCL1,LGMN,OTX2,MATN2,NCKAP1L,LAMA3,CSF1R,PTPRJ,NRP2,ENG,FGF7,CSF3R,PLXND1,SWAP70,DYSF,VAV1,TAFA4,CX3CR1,NTN5
GO:BP	blood circulation	GO:0008015	0.000599676	3.22208	521	246	19	27350	TGFB1,GATA6,KCNQ1,ABR,ATP2B1,ACE,PTPRJ,TNNI1,F5,ENG,NTSR1,SLC2A5,KCNJ5,HCN4,KCNE2,CLDN5,HTR2C,OXTR,KL
GO:BP	animal organ development	GO:0048513	0.000824607	3.08375	3824	246	64	27350	FOLR1,TGFB1,PRLR,GATA6,CYP27B1,TGFBR1,KCNQ1,PIFO,ABR,DNAH11,IKZF1,ATP2B1,VSIR,DOCK2,ACE,ESRRB,NCKAP1L,BCL6,LAMA3,CSF1R,PTPRJ,NRP2,CFH,TNNI1,RGS7,AK8,ENG,GPD2,FGF7,IL6RA,PDGFC,ASH1L,LAPTM5,CSF3R,PLXND1,NRG4,FOXN3,VAV1,TGM2,AW551984,GDF5,ZFHX3,KCNE2,LRRC17,PLEKHA4,MATN1,PCK2,PTCHD1,TMEM108,PLPPR4,IGF2,NDNF,OXTR,GREM2,IGFN1,OSTN,CX3CR1,TMEM119,KL,KIF27,NTN5,RBM47,TRIM10,PGAP1
GO:BP	biological regulation	GO:0065007	0.00103081	2.98682	14096	246	165	27350	REM1,FOLR1,TGFB1,PRLR,FGFR4,GATA6,P2RX5,CYP27B1,MC5R,TGFBR1,KCNQ1,ZMYND10,PIFO,LPL,ABR,DNAH11,IKZF1,SLFN3,ATP2B1,RHOBTB1,HKDC1,VSIR,DOCK2,SPTBN1,HAVCR2,ACE,GAS2L2,CCL1,CLMN,LGMN,RGS6,ESRRB,GPR132,NXNL2,OTX2,SLMAP,SLC7A8,ADCY8,NCKAP1L,BCL6,FGF12,CLIC6,KRT18,NPC1,LAMA3,CAMK2A,CSF1R,CBLN2,EFHC2,PTPRJ,NRP2,CFH,TNNI1,RGS7,F5,UHMK1,APBB1IP,ENG,FGF7,NTSR1,IL6RA,PDGFC,ASH1L,CFAP206,LAPTM5,CSF3R,SLC2A5,TA…
GO:BP	regulation of molecular function	GO:0065009	0.00128016	2.89273	3029	246	54	27350	REM1,TGFB1,PRLR,FGFR4,CYP27B1,TGFBR1,KCNQ1,PIFO,ABR,VSIR,DOCK2,HAVCR2,ACE,CCL1,LGMN,RGS6,SLMAP,ADCY8,NCKAP1L,BCL6,FGF12,CAMK2A,CSF1R,PTPRJ,RGS7,ENG,NTSR1,IL6RA,PDGFC,LAPTM5,PLXND1,ARAP1,DYSF,VAV1,NEK5,TGM2,SHANK1,MYO9A,KCNE2,TRIM14,PLA2G5,CLDN5,TAFA4,PDP2,IGF2,GREM2,CX3CR1,ALKAL2,SPOCK1,ADAP1,SERPINA11,RASGRP3,C1QTNF9,R3HDML
GO:BP	circulatory system process	GO:0003013	0.00135612	2.8677	550	246	19	27350	TGFB1,GATA6,KCNQ1,ABR,ATP2B1,ACE,PTPRJ,TNNI1,F5,ENG,NTSR1,SLC2A5,KCNJ5,HCN4,KCNE2,CLDN5,HTR2C,OXTR,KL
GO:BP	response to organic substance	GO:0010033	0.00141016	2.85073	3796	246	63	27350	FOLR1,TGFB1,PRLR,FGFR4,GATA6,P2RX5,CYP27B1,TGFBR1,KCNQ1,LPL,ABR,ATP2B1,VSIR,HAVCR2,ACE,CCL1,LGMN,ESRRB,ADCY8,FGF12,KRT18,NPC1,CAMK2A,CSF1R,SLC22A6,EFHC2,PTPRJ,NRP2,CFH,RGS7,F5,ENG,FGF7,NTSR1,IL6RA,PDGFC,LAPTM5,CSF3R,SLC2A5,GPR83,TYK2,CYP11A1,HCN4,ARAP1,PLK5,TGM2,GDF5,ZFHX3,PCK2,CLDN5,HTR2C,TMEM108,IGF2,NDNF,OXTR,GREM2,ZFP366,OSTN,CX3CR1,IRS4,SPOCK2,KL,C1QTNF9
GO:BP	response to hormone	GO:0009725	0.00141888	2.84805	965	246	26	27350	TGFB1,PRLR,GATA6,CYP27B1,TGFBR1,KCNQ1,LPL,ATP2B1,ACE,ESRRB,ADCY8,NPC1,CAMK2A,PTPRJ,ENG,GPR83,TYK2,CYP11A1,PCK2,IGF2,OXTR,ZFP366,OSTN,IRS4,KL,C1QTNF9
GO:BP	localization	GO:0051179	0.00183976	2.73524	5438	246	81	27350	REM1,FOLR1,TGFB1,PRLR,P2RX5,CYP27B1,KCNQ1,ZMYND10,EXOC3L2,LPL,ABR,DNAH11,ATP2B1,RHOBTB1,SLC29A3,DOCK2,SPTBN1,ACE,GAS2L2,CLMN,SLC35F4,SLMAP,SLC7A8,ADCY8,NCKAP1L,BCL6,FGF12,CLIC6,KRT18,NPC1,CAMK2A,SLC22A6,PTPRJ,CFH,RGS7,UHMK1,ENG,FGF7,NTSR1,ATG4C,LAPTM5,KIF17,SLC2A5,OCA2,ITGAM,TPP1,SWAP70,SLC9A9,KCNJ5,HCN4,PRR5L,DYSF,VAV1,TTYH2,MFSD2B,ATP11B,KCNH3,ATP8A1,TGM2,SHANK1,KCNE2,TRIM14,PCK2,PLA2G5,HTR2C,S…
GO:BP	neuron differentiation	GO:0030182	0.00212986	2.67165	1529	246	34	27350	FOLR1,TGFBR1,KCNQ1,CLMN,RGS6,MTR,OTX2,MATN2,NCKAP1L,BCL6,LAMA3,CAMK2A,CSF1R,EFHC2,NRP2,CFH,UHMK1,PLXND1,DDX6,INPP5J,PLK5,GDF5,SHANK1,ZFHX3,MYO9A,TMEM108,PLPPR4,GPRIN3,SLITRK4,NDNF,OSTN,ALKAL2,SPOCK1,NTN5
GO:BP	transport	GO:0006810	0.00221209	2.6552	4640	246	72	27350	REM1,FOLR1,TGFB1,PRLR,P2RX5,CYP27B1,KCNQ1,EXOC3L2,ABR,DNAH11,ATP2B1,RHOBTB1,SLC29A3,DOCK2,SPTBN1,ACE,CLMN,SLC35F4,SLMAP,SLC7A8,ADCY8,NCKAP1L,FGF12,CLIC6,KRT18,NPC1,CAMK2A,SLC22A6,PTPRJ,RGS7,UHMK1,ENG,FGF7,NTSR1,ATG4C,LAPTM5,KIF17,SLC2A5,OCA2,ITGAM,SLC9A9,KCNJ5,HCN4,PRR5L,DYSF,VAV1,TTYH2,MFSD2B,ATP11B,KCNH3,ATP8A1,TGM2,SHANK1,KCNE2,PCK2,PLA2G5,HTR2C,SLC5A10,KCNJ12,TMEM108,PLPPR4,KCNK13,TAFA4,OXTR,…
GO:BP	cell migration	GO:0016477	0.00246294	2.60855	1539	246	34	27350	FOLR1,TGFB1,FGFR4,TGFBR1,ABR,VSIR,DOCK2,ACE,CCL1,LGMN,MATN2,NCKAP1L,LAMA3,CAMK2A,CSF1R,PTPRJ,NRP2,ENG,FGF7,PDGFC,CSF3R,PLXND1,SWAP70,PRR5L,DYSF,VAV1,ATP8A1,CLDN5,TAFA4,MMP10,IGF2,NDNF,CX3CR1,PEAK1
GO:BP	regulation of locomotion	GO:0040012	0.00274148	2.56201	1065	246	27	27350	TGFB1,TGFBR1,ABR,VSIR,ACE,GAS2L2,CCL1,LGMN,NCKAP1L,LAMA3,CAMK2A,CSF1R,PTPRJ,ENG,FGF7,PDGFC,CFAP206,PLXND1,SWAP70,PRR5L,DYSF,ATP8A1,CLDN5,HTR2C,MMP10,IGF2,CX3CR1
GO:BP	myeloid leukocyte migration	GO:0097529	0.0029813	2.52559	233	246	12	27350	ABR,CCL1,LGMN,NCKAP1L,CSF1R,PTPRJ,CSF3R,SWAP70,DYSF,VAV1,TAFA4,CX3CR1
GO:BP	cellular response to hormone stimulus	GO:0032870	0.00329973	2.48152	641	246	20	27350	TGFB1,PRLR,GATA6,LPL,ATP2B1,ACE,ESRRB,ADCY8,NPC1,CAMK2A,PTPRJ,TYK2,CYP11A1,PCK2,IGF2,ZFP366,OSTN,IRS4,KL,C1QTNF9
GO:BP	regulation of cell motility	GO:2000145	0.00374017	2.42711	1017	246	26	27350	TGFB1,TGFBR1,ABR,VSIR,ACE,GAS2L2,CCL1,LGMN,NCKAP1L,LAMA3,CAMK2A,CSF1R,PTPRJ,ENG,FGF7,PDGFC,CFAP206,PLXND1,SWAP70,PRR5L,DYSF,ATP8A1,CLDN5,MMP10,IGF2,CX3CR1
GO:BP	import across plasma membrane	GO:0098739	0.00375139	2.42581	197	246	11	27350	FOLR1,P2RX5,KCNQ1,SLC7A8,NTSR1,SLC2A5,SLC9A9,KCNJ5,HCN4,KCNE2,KCNJ12
GO:BP	positive regulation of multicellular organismal process	GO:0051240	0.00477803	2.32075	1659	246	35	27350	TGFB1,PRLR,GATA6,CYP27B1,TGFBR1,KCNQ1,LPL,ATP2B1,VSIR,SPTBN1,HAVCR2,ACE,CCL1,ESRRB,NCKAP1L,BCL6,CSF1R,CBLN2,PTPRJ,ENG,NTSR1,IL6RA,PDGFC,LAPTM5,PLXND1,TYK2,TGM2,GDF5,HTR2C,SLITRK4,IGF2,OXTR,CX3CR1,TMEM119,KL
GO:BP	import into cell	GO:0098657	0.00502576	2.2988	245	246	12	27350	FOLR1,P2RX5,KCNQ1,SLC7A8,NTSR1,SLC2A5,SLC9A9,KCNJ5,HCN4,KCNE2,KCNJ12,PLPPR4
GO:BP	cell development	GO:0048468	0.00617431	2.20941	2449	246	45	27350	FOLR1,TGFB1,KCNQ1,ACE,CLMN,ESRRB,MTR,OTX2,MATN2,PARVG,NCKAP1L,BCL6,LAMA3,CAMK2A,CSF1R,EFHC2,NRP2,CFH,UHMK1,ENG,CFAP206,PLXND1,OCA2,DRC7,DYSF,DIAPH2,INPP5J,PLK5,TGM2,SHANK1,MYO9A,MATN1,CLDN5,TMEM108,PLPPR4,GPRIN3,SLITRK4,NDNF,OSTN,CX3CR1,ALKAL2,SPOCK1,NTN5,CFAP44,PEAK1
GO:BP	negative regulation of leukocyte mediated immunity	GO:0002704	0.00647275	2.18891	70	246	7	27350	ABR,VSIR,HAVCR2,NCKAP1L,BCL6,IGF2,CX3CR1
GO:BP	establishment of localization	GO:0051234	0.00746795	2.1268	4794	246	72	27350	REM1,FOLR1,TGFB1,PRLR,P2RX5,CYP27B1,KCNQ1,EXOC3L2,ABR,DNAH11,ATP2B1,RHOBTB1,SLC29A3,DOCK2,SPTBN1,ACE,CLMN,SLC35F4,SLMAP,SLC7A8,ADCY8,NCKAP1L,FGF12,CLIC6,KRT18,NPC1,CAMK2A,SLC22A6,PTPRJ,RGS7,UHMK1,ENG,FGF7,NTSR1,ATG4C,LAPTM5,KIF17,SLC2A5,OCA2,ITGAM,SLC9A9,KCNJ5,HCN4,PRR5L,DYSF,VAV1,TTYH2,MFSD2B,ATP11B,KCNH3,ATP8A1,TGM2,SHANK1,KCNE2,PCK2,PLA2G5,HTR2C,SLC5A10,KCNJ12,TMEM108,PLPPR4,KCNK13,TAFA4,OXTR,…
GO:BP	positive regulation of response to stimulus	GO:0048584	0.00760804	2.11873	2309	246	43	27350	TGFB1,PRLR,FGFR4,GATA6,CYP27B1,TGFBR1,LPL,VSIR,DOCK2,HAVCR2,ACE,GAS2L2,CCL1,LGMN,NCKAP1L,CSF1R,PTPRJ,CFH,ENG,IL6RA,PDGFC,LAPTM5,ITGAM,SWAP70,TYK2,PRR5L,RSPO4,DYSF,VAV1,TGM2,GDF5,SHANK1,TRIM14,PLEKHA4,PLA2G5,HTR2C,TMEM108,IGF2,CX3CR1,ALKAL2,TAFA3,KL,C1QTNF9
GO:BP	cilium movement	GO:0003341	0.00762775	2.1176	212	246	11	27350	ZMYND10,DNAH11,GAS2L2,CFAP52,CFAP91,ASH1L,CFAP206,DRC7,DNALI1,KIF27,CFAP44
GO:BP	response to growth factor	GO:0070848	0.00811647	2.09063	741	246	21	27350	FOLR1,TGFB1,FGFR4,GATA6,TGFBR1,VSIR,LGMN,FGF12,NRP2,ENG,FGF7,ARAP1,PLK5,GDF5,ZFHX3,CLDN5,TMEM108,NDNF,GREM2,CX3CR1,KL
GO:BP	positive regulation of signaling	GO:0023056	0.00817457	2.08754	1926	246	38	27350	TGFB1,PRLR,FGFR4,GATA6,CYP27B1,TGFBR1,VSIR,DOCK2,HAVCR2,GAS2L2,CCL1,LGMN,ADCY8,NCKAP1L,CSF1R,PTPRJ,ENG,IL6RA,PDGFC,LAPTM5,TYK2,ARAP1,PRR5L,RSPO4,TGM2,GDF5,SHANK1,TRIM14,PLEKHA4,PCK2,PLA2G5,HTR2C,TMEM108,IGF2,OXTR,CX3CR1,ALKAL2,KL
GO:BP	actin filament-based process	GO:0030029	0.00848362	2.07142	805	246	22	27350	TGFB1,TGFBR1,KCNQ1,ABR,RHOBTB1,DOCK2,SPTBN1,GAS2L2,PARVG,NCKAP1L,BCL6,CSF1R,FGF7,SWAP70,KCNJ5,HCN4,ARAP1,DIAPH2,SHANK1,KCNE2,FRMPD4,KBTBD13
GO:BP	response to peptide hormone	GO:0043434	0.00865209	2.06288	456	246	16	27350	TGFB1,CYP27B1,KCNQ1,LPL,ATP2B1,ADCY8,CAMK2A,PTPRJ,TYK2,CYP11A1,PCK2,IGF2,OXTR,IRS4,KL,C1QTNF9
GO:BP	positive regulation of leukocyte chemotaxis	GO:0002690	0.00871104	2.05993	103	246	8	27350	CCL1,LGMN,NCKAP1L,CSF1R,PTPRJ,SWAP70,DYSF,CX3CR1
GO:BP	regulation of ion transport	GO:0043269	0.00881664	2.0547	745	246	21	27350	REM1,TGFB1,P2RX5,KCNQ1,ATP2B1,ACE,SLMAP,FGF12,CLIC6,CAMK2A,RGS7,NTSR1,KCNJ5,DYSF,KCNH3,SHANK1,KCNE2,HTR2C,KCNJ12,KCNK13,OXTR
GO:BP	positive regulation of signal transduction	GO:0009967	0.00881891	2.05458	1558	246	33	27350	TGFB1,PRLR,FGFR4,GATA6,CYP27B1,TGFBR1,VSIR,DOCK2,HAVCR2,GAS2L2,CCL1,NCKAP1L,CSF1R,PTPRJ,ENG,IL6RA,PDGFC,LAPTM5,TYK2,PRR5L,RSPO4,TGM2,GDF5,SHANK1,TRIM14,PLEKHA4,PLA2G5,HTR2C,TMEM108,IGF2,CX3CR1,ALKAL2,KL
GO:BP	positive regulation of phosphorus metabolic process	GO:0010562	0.00990664	2.00407	941	246	24	27350	TGFB1,PRLR,TGFBR1,PIFO,ACE,ESRRB,ADCY8,NCKAP1L,CSF1R,PTPRJ,ENG,FGF7,NTSR1,IL6RA,PDGFC,PRR5L,GDF5,HTR2C,IGF2,CX3CR1,ALKAL2,TMEM119,FNIP2,C1QTNF9
GO:BP	positive regulation of phosphate metabolic process	GO:0045937	0.00990664	2.00407	941	246	24	27350	TGFB1,PRLR,TGFBR1,PIFO,ACE,ESRRB,ADCY8,NCKAP1L,CSF1R,PTPRJ,ENG,FGF7,NTSR1,IL6RA,PDGFC,PRR5L,GDF5,HTR2C,IGF2,CX3CR1,ALKAL2,TMEM119,FNIP2,C1QTNF9
GO:BP	cell surface receptor signaling pathway	GO:0007166	0.0107455	1.96877	2829	246	49	27350	FOLR1,TGFB1,PRLR,FGFR4,GATA6,P2RX5,TGFBR1,VSIR,SPTBN1,CCL1,LGMN,NCKAP1L,BCL6,FGF12,KRT18,LAMA3,CAMK2A,CSF1R,PTPRJ,NRP2,ENG,FGF7,NTSR1,IL6RA,PDGFC,LAPTM5,CSF3R,PLXND1,ITGAM,TYK2,NRG4,ARAP1,RSPO4,VAV1,GDF5,SHANK1,RBMS3,DTX4,PLEKHA4,CLDN5,PTCHD1,TMEM108,IGF2,GREM2,OSTN,CX3CR1,IRS4,EPHA6,KL
GO:BP	negative regulation of transmembrane transport	GO:0034763	0.0124612	1.90444	143	246	9	27350	REM1,TGFB1,KCNQ1,ACE,FGF12,NTSR1,DYSF,KCNE2,OSTN
GO:BP	neuron projection development	GO:0031175	0.0125625	1.90093	1088	246	26	27350	FOLR1,CLMN,MTR,OTX2,MATN2,NCKAP1L,LAMA3,CAMK2A,CSF1R,EFHC2,NRP2,UHMK1,PLXND1,INPP5J,PLK5,SHANK1,MYO9A,TMEM108,PLPPR4,GPRIN3,SLITRK4,NDNF,OSTN,ALKAL2,SPOCK1,NTN5
GO:BP	animal organ morphogenesis	GO:0009887	0.0129762	1.88685	1090	246	26	27350	FOLR1,TGFB1,GATA6,CYP27B1,TGFBR1,KCNQ1,ABR,DNAH11,LAMA3,NRP2,CFH,TNNI1,ENG,FGF7,PDGFC,ASH1L,PLXND1,FOXN3,TGM2,PLEKHA4,MATN1,IGF2,GREM2,IGFN1,TMEM119,NTN5
GO:BP	regulation of cell migration	GO:0030334	0.0133687	1.87391	958	246	24	27350	TGFB1,TGFBR1,ABR,VSIR,ACE,CCL1,LGMN,NCKAP1L,LAMA3,CAMK2A,CSF1R,PTPRJ,ENG,FGF7,PDGFC,PLXND1,SWAP70,PRR5L,DYSF,ATP8A1,CLDN5,MMP10,IGF2,CX3CR1
GO:BP	leukocyte chemotaxis	GO:0030595	0.01346	1.87095	225	246	11	27350	CCL1,LGMN,NCKAP1L,CSF1R,PTPRJ,CSF3R,SWAP70,DYSF,VAV1,TAFA4,CX3CR1
GO:BP	response to peptide	GO:1901652	0.0134966	1.86978	528	246	17	27350	TGFB1,CYP27B1,KCNQ1,LPL,ATP2B1,LGMN,ADCY8,CAMK2A,PTPRJ,TYK2,CYP11A1,PCK2,IGF2,OXTR,IRS4,KL,C1QTNF9
GO:BP	cellular component organization	GO:0016043	0.0149811	1.82446	7478	246	99	27350	FOLR1,HSF2BP,TGFB1,PRLR,FGFR4,CYP27B1,TGFBR1,KCNQ1,ZMYND10,PIFO,LPL,ABR,RHOBTB1,DOCK2,SPTBN1,ACE,GAS2L2,CFAP52,CLMN,LGMN,MTR,OTX2,MATN2,ADCY8,PARVG,NCKAP1L,BCL6,CFAP91,KRT18,NPC1,LAMA3,CAMK2A,CSF1R,CBLN2,EFHC2,PTPRJ,NRP2,CFH,UHMK1,ENG,FGF7,PDGFC,ASH1L,CFAP206,LAPTM5,KIF17,SPATA18,PLXND1,TPP1,D7ERTD443E,SWAP70,DRC7,DDX6,ARAP1,LPCAT2,DYSF,VAV1,DIAPH2,INPP5J,PLK5,ATP11B,KCTD8,ATP8A1,TGM2,SHANK1,MYO9…
GO:BP	cellular response to peptide hormone stimulus	GO:0071375	0.0153564	1.81371	321	246	13	27350	TGFB1,LPL,ATP2B1,ADCY8,CAMK2A,PTPRJ,TYK2,CYP11A1,PCK2,IGF2,IRS4,KL,C1QTNF9
GO:BP	cellular response to growth factor stimulus	GO:0071363	0.0157908	1.8016	712	246	20	27350	FOLR1,TGFB1,FGFR4,GATA6,TGFBR1,VSIR,LGMN,FGF12,NRP2,ENG,FGF7,ARAP1,PLK5,GDF5,CLDN5,TMEM108,NDNF,GREM2,CX3CR1,KL
GO:BP	neuron development	GO:0048666	0.0168152	1.7743	1245	246	28	27350	FOLR1,KCNQ1,CLMN,MTR,OTX2,MATN2,NCKAP1L,LAMA3,CAMK2A,CSF1R,EFHC2,NRP2,CFH,UHMK1,PLXND1,INPP5J,PLK5,SHANK1,MYO9A,TMEM108,PLPPR4,GPRIN3,SLITRK4,NDNF,OSTN,ALKAL2,SPOCK1,NTN5
GO:BP	ion transport	GO:0006811	0.0183829	1.73559	1614	246	33	27350	REM1,FOLR1,TGFB1,P2RX5,CYP27B1,KCNQ1,ATP2B1,ACE,SLMAP,SLC7A8,FGF12,CLIC6,CAMK2A,SLC22A6,RGS7,NTSR1,SLC9A9,KCNJ5,HCN4,DYSF,TTYH2,KCNH3,SHANK1,KCNE2,PLA2G5,HTR2C,SLC5A10,KCNJ12,KCNK13,OXTR,TRPM3,APOL9A,KCNT1
GO:BP	cellular response to peptide	GO:1901653	0.0183839	1.73556	377	246	14	27350	TGFB1,LPL,ATP2B1,LGMN,ADCY8,CAMK2A,PTPRJ,TYK2,CYP11A1,PCK2,IGF2,IRS4,KL,C1QTNF9
GO:BP	positive regulation of cell adhesion	GO:0045785	0.0187242	1.7276	485	246	16	27350	TGFB1,VSIR,HAVCR2,NCKAP1L,BCL6,PTPRJ,APBB1IP,IL6RA,TYK2,DYSF,VAV1,MFSD2B,TGM2,IGF2,NDNF,SPOCK2
GO:BP	metal ion transport	GO:0030001	0.0188681	1.72427	912	246	23	27350	REM1,TGFB1,P2RX5,CYP27B1,KCNQ1,ATP2B1,ACE,SLMAP,FGF12,CAMK2A,RGS7,NTSR1,SLC9A9,KCNJ5,HCN4,DYSF,KCNH3,KCNE2,HTR2C,SLC5A10,KCNJ12,KCNK13,KCNT1
GO:BP	positive regulation of cell communication	GO:0010647	0.0188841	1.7239	1920	246	37	27350	TGFB1,PRLR,FGFR4,GATA6,CYP27B1,TGFBR1,VSIR,DOCK2,HAVCR2,GAS2L2,CCL1,LGMN,ADCY8,NCKAP1L,CSF1R,PTPRJ,ENG,IL6RA,PDGFC,LAPTM5,TYK2,PRR5L,RSPO4,TGM2,GDF5,SHANK1,TRIM14,PLEKHA4,PCK2,PLA2G5,HTR2C,TMEM108,IGF2,OXTR,CX3CR1,ALKAL2,KL
GO:BP	phosphorylation	GO:0016310	0.0191039	1.71888	1921	246	37	27350	TGFB1,PRLR,FGFR4,TGFBR1,PIFO,ABR,HKDC1,SPTBN1,ACE,ESRRB,ADCY8,NCKAP1L,CAMK2A,CSF1R,PTPRJ,UHMK1,AK8,ENG,FGF7,IL6RA,PDGFC,TYK2,PRR5L,INPP5J,PLK5,NEK5,GDF5,AK5,IGF2,CX3CR1,ALKAL2,TMEM119,EPHA6,FNIP2,C1QTNF9,PEAK1,SLFN1
GO:BP	regulation of transmembrane transport	GO:0034762	0.0202133	1.69436	603	246	18	27350	REM1,TGFB1,P2RX5,KCNQ1,ACE,SLMAP,FGF12,CLIC6,RGS7,NTSR1,KCNJ5,DYSF,KCNH3,SHANK1,KCNE2,KCNJ12,KCNK13,OSTN
GO:BP	positive regulation of phosphorylation	GO:0042327	0.0214256	1.66907	854	246	22	27350	TGFB1,PRLR,TGFBR1,PIFO,ACE,ESRRB,ADCY8,NCKAP1L,CSF1R,PTPRJ,ENG,FGF7,IL6RA,PDGFC,PRR5L,GDF5,IGF2,CX3CR1,ALKAL2,TMEM119,FNIP2,C1QTNF9
GO:BP	phosphate-containing compound metabolic process	GO:0006796	0.0224333	1.64911	2823	246	48	27350	TGFB1,PRLR,FGFR4,GATA6,TGFBR1,PIFO,ABR,HKDC1,SPTBN1,ACE,ESRRB,ADCY8,NCKAP1L,CAMK2A,CSF1R,PTPRJ,CFH,UHMK1,AK8,ENG,GPD2,FGF7,NTSR1,IL6RA,PDGFC,SWAP70,TYK2,PRR5L,LPCAT2,INPP5J,PLK5,NEK5,GDF5,AK5,PLA2G5,HTR2C,PLPPR4,PDP2,IGF2,CX3CR1,ALKAL2,TMEM119,EPHA6,FNIP2,C1QTNF9,PGAP1,PEAK1,SLFN1
GO:BP	peptidyl-tyrosine phosphorylation	GO:0018108	0.0232703	1.6332	385	246	14	27350	TGFB1,PRLR,FGFR4,ACE,CSF1R,PTPRJ,FGF7,IL6RA,PDGFC,TYK2,IGF2,ALKAL2,EPHA6,PEAK1
GO:BP	regulation of signaling	GO:0023051	0.0235114	1.62872	3511	246	56	27350	FOLR1,TGFB1,PRLR,FGFR4,GATA6,CYP27B1,TGFBR1,KCNQ1,ABR,VSIR,DOCK2,SPTBN1,HAVCR2,ACE,GAS2L2,CCL1,LGMN,RGS6,ADCY8,NCKAP1L,BCL6,FGF12,CAMK2A,CSF1R,PTPRJ,RGS7,ENG,NTSR1,IL6RA,PDGFC,ASH1L,LAPTM5,TYK2,ARAP1,PRR5L,RSPO4,KCTD8,TGM2,GDF5,SHANK1,RBMS3,TRIM14,PLEKHA4,PCK2,PLA2G5,HTR2C,TMEM108,PLPPR4,TAFA4,IGF2,OXTR,GREM2,ZFP366,CX3CR1,ALKAL2,KL
GO:BP	regulation of bone mineralization	GO:0030500	0.0237704	1.62396	85	246	7	27350	TGFB1,CYP27B1,ATP2B1,MATN1,OSTN,TMEM119,KL
GO:BP	positive regulation of chemotaxis	GO:0050921	0.0239229	1.62119	155	246	9	27350	TGFB1,CCL1,LGMN,NCKAP1L,CSF1R,PTPRJ,SWAP70,DYSF,CX3CR1
GO:BP	peptidyl-tyrosine modification	GO:0018212	0.0246583	1.60804	387	246	14	27350	TGFB1,PRLR,FGFR4,ACE,CSF1R,PTPRJ,FGF7,IL6RA,PDGFC,TYK2,IGF2,ALKAL2,EPHA6,PEAK1
GO:BP	positive regulation of leukocyte migration	GO:0002687	0.0265162	1.57649	157	246	9	27350	TGFB1,CCL1,LGMN,NCKAP1L,CSF1R,PTPRJ,SWAP70,DYSF,CX3CR1
GO:BP	phosphorus metabolic process	GO:0006793	0.0275214	1.56033	2845	246	48	27350	TGFB1,PRLR,FGFR4,GATA6,TGFBR1,PIFO,ABR,HKDC1,SPTBN1,ACE,ESRRB,ADCY8,NCKAP1L,CAMK2A,CSF1R,PTPRJ,CFH,UHMK1,AK8,ENG,GPD2,FGF7,NTSR1,IL6RA,PDGFC,SWAP70,TYK2,PRR5L,LPCAT2,INPP5J,PLK5,NEK5,GDF5,AK5,PLA2G5,HTR2C,PLPPR4,PDP2,IGF2,CX3CR1,ALKAL2,TMEM119,EPHA6,FNIP2,C1QTNF9,PGAP1,PEAK1,SLFN1
GO:BP	ion transmembrane transport	GO:0034220	0.0296684	1.52771	1143	246	26	27350	REM1,FOLR1,TGFB1,P2RX5,KCNQ1,ATP2B1,SLMAP,SLC7A8,FGF12,CLIC6,RGS7,NTSR1,SLC9A9,KCNJ5,HCN4,DYSF,TTYH2,KCNH3,SHANK1,KCNE2,HTR2C,KCNJ12,KCNK13,TRPM3,APOL9A,KCNT1
GO:BP	cation transport	GO:0006812	0.0304512	1.5164	1215	246	27	27350	REM1,TGFB1,P2RX5,CYP27B1,KCNQ1,ATP2B1,ACE,SLMAP,SLC7A8,FGF12,CAMK2A,RGS7,NTSR1,SLC9A9,KCNJ5,HCN4,DYSF,KCNH3,SHANK1,KCNE2,HTR2C,SLC5A10,KCNJ12,KCNK13,OXTR,TRPM3,KCNT1
GO:BP	regulation of ion transmembrane transport	GO:0034765	0.0339114	1.46965	509	246	16	27350	REM1,TGFB1,P2RX5,KCNQ1,SLMAP,FGF12,CLIC6,RGS7,NTSR1,KCNJ5,DYSF,KCNH3,SHANK1,KCNE2,KCNJ12,KCNK13
GO:BP	cell junction organization	GO:0034330	0.0354221	1.45073	753	246	20	27350	TGFB1,TGFBR1,ACE,LGMN,CSF1R,CBLN2,PTPRJ,NRP2,PLXND1,SHANK1,MYO9A,CDH18,CLDN5,TMEM108,SLITRK4,OXTR,FRMPD4,IGFN1,CX3CR1,PEAK1
GO:BP	regulation of immune effector process	GO:0002697	0.0356047	1.44849	400	246	14	27350	TGFB1,ABR,VSIR,HAVCR2,NCKAP1L,BCL6,PTPRJ,CFH,LAPTM5,ITGAM,VAV1,PLA2G5,IGF2,CX3CR1
GO:BP	immune effector process	GO:0002252	0.0367866	1.43431	755	246	20	27350	TGFB1,ABR,VSIR,DOCK2,HAVCR2,ACE,NCKAP1L,BCL6,PTPRJ,CFH,APBB1IP,IL6RA,LAPTM5,ITGAM,SWAP70,DYSF,VAV1,PLA2G5,IGF2,CX3CR1
GO:BP	regulation of response to stimulus	GO:0048583	0.0375013	1.42595	4011	246	61	27350	FOLR1,TGFB1,PRLR,FGFR4,GATA6,P2RX5,CYP27B1,TGFBR1,LPL,ABR,ATP2B1,VSIR,DOCK2,SPTBN1,HAVCR2,ACE,GAS2L2,CCL1,LGMN,RGS6,ADCY8,NCKAP1L,BCL6,CAMK2A,CSF1R,PTPRJ,CFH,TNNI1,RGS7,ENG,NTSR1,IL6RA,PDGFC,ASH1L,LAPTM5,ITGAM,SWAP70,TYK2,PRR5L,RSPO4,DYSF,VAV1,KCTD8,TGM2,GDF5,SHANK1,RBMS3,TRIM14,PLEKHA4,PLA2G5,HTR2C,TMEM108,TAFA4,IGF2,GREM2,ZFP366,CX3CR1,ALKAL2,TAFA3,KL,C1QTNF9
GO:BP	negative regulation of immune effector process	GO:0002698	0.0432009	1.36451	128	246	8	27350	TGFB1,ABR,VSIR,HAVCR2,NCKAP1L,BCL6,IGF2,CX3CR1
GO:BP	regulation of cell communication	GO:0010646	0.0447867	1.34885	3502	246	55	27350	FOLR1,TGFB1,PRLR,FGFR4,GATA6,CYP27B1,TGFBR1,KCNQ1,ABR,VSIR,DOCK2,SPTBN1,HAVCR2,ACE,GAS2L2,CCL1,LGMN,RGS6,ADCY8,NCKAP1L,BCL6,FGF12,CAMK2A,CSF1R,PTPRJ,RGS7,ENG,NTSR1,IL6RA,PDGFC,ASH1L,LAPTM5,TYK2,PRR5L,RSPO4,KCTD8,TGM2,GDF5,SHANK1,RBMS3,TRIM14,PLEKHA4,PCK2,PLA2G5,HTR2C,TMEM108,PLPPR4,TAFA4,IGF2,OXTR,GREM2,ZFP366,CX3CR1,ALKAL2,KL
GO:BP	regulation of leukocyte chemotaxis	GO:0002688	0.045704	1.34005	129	246	8	27350	CCL1,LGMN,NCKAP1L,CSF1R,PTPRJ,SWAP70,DYSF,CX3CR1
GO:BP	cellular component organization or biogenesis	GO:0071840	0.0460867	1.33642	7668	246	99	27350	FOLR1,HSF2BP,TGFB1,PRLR,FGFR4,CYP27B1,TGFBR1,KCNQ1,ZMYND10,PIFO,LPL,ABR,RHOBTB1,DOCK2,SPTBN1,ACE,GAS2L2,CFAP52,CLMN,LGMN,MTR,OTX2,MATN2,ADCY8,PARVG,NCKAP1L,BCL6,CFAP91,KRT18,NPC1,LAMA3,CAMK2A,CSF1R,CBLN2,EFHC2,PTPRJ,NRP2,CFH,UHMK1,ENG,FGF7,PDGFC,ASH1L,CFAP206,LAPTM5,KIF17,SPATA18,PLXND1,TPP1,D7ERTD443E,SWAP70,DRC7,DDX6,ARAP1,LPCAT2,DYSF,VAV1,DIAPH2,INPP5J,PLK5,ATP11B,KCTD8,ATP8A1,TGM2,SHANK1,MYO9…
GO:BP	potassium ion transmembrane transport	GO:0071805	0.0462357	1.33502	211	246	10	27350	KCNQ1,RGS7,SLC9A9,KCNJ5,HCN4,KCNH3,KCNE2,KCNJ12,KCNK13,KCNT1
GO:BP	cellular response to organonitrogen compound	GO:0071417	0.0477377	1.32114	769	246	20	27350	FOLR1,TGFB1,KCNQ1,LPL,ATP2B1,LGMN,ADCY8,CAMK2A,PTPRJ,PDGFC,TYK2,CYP11A1,HCN4,TGM2,PCK2,HTR2C,IGF2,IRS4,KL,C1QTNF9
GO:BP	inorganic ion transmembrane transport	GO:0098660	0.047768	1.32086	900	246	22	27350	REM1,TGFB1,P2RX5,KCNQ1,ATP2B1,SLMAP,FGF12,CLIC6,RGS7,NTSR1,SLC9A9,KCNJ5,HCN4,DYSF,TTYH2,KCNH3,KCNE2,HTR2C,KCNJ12,KCNK13,APOL9A,KCNT1
GO:BP	cellular response to nitrogen compound	GO:1901699	0.0495523	1.30494	836	246	21	27350	FOLR1,TGFB1,KCNQ1,LPL,ATP2B1,LGMN,MTR,ADCY8,CAMK2A,PTPRJ,PDGFC,TYK2,CYP11A1,HCN4,TGM2,PCK2,HTR2C,IGF2,IRS4,KL,C1QTNF9
GO:CC	cell projection	GO:0042995	2.44961e-07	6.6109	2558	250	56	27145	FOLR1,TGFB1,KCNQ1,PIFO,ABR,DNAH11,ATP2B1,RHOBTB1,CABCOCO1,SPTBN1,ACE,GAS2L2,CFAP52,OTX2,SLC7A8,ADCY8,CFAP91,CAMK2A,EFHC2,PTPRJ,ODF3,NRP2,CFH,RGS7,UHMK1,APBB1IP,AK8,NTSR1,CFAP206,KIF17,SPATA18,CNTN3,PLXND1,SWAP70,DRC7,GPR83,DDX6,DYSF,INPP5J,NXNL1,KCTD8,SHANK1,MYO9A,AGBL2,CLDN5,HTR2C,KCNJ12,DNALI1,TMEM108,TOGARAM2,OXTR,FRMPD4,CX3CR1,KIF27,B9D2,CFAP44
GO:CC	cell periphery	GO:0071944	4.45167e-07	6.35148	6980	250	108	27145	REM1,FOLR1,TGFB1,PRLR,FGFR4,P2RX5,MC5R,TGFBR1,KCNQ1,ZMYND10,EXOC3L2,LPL,ABR,ATP2B1,RHOBTB1,SLC29A3,VSIR,DOCK2,SPTBN1,HAVCR2,ACE,GAS2L2,RGS6,GPR132,SLMAP,SLC7A8,MATN2,ADCY8,PARVG,CLIC6,KRT18,NPC1,LAMA3,CAMK2A,CSF1R,SLC22A6,PTPRJ,NRP2,CFH,RGS7,APBB1IP,ENG,NTSR1,IL6RA,PDGFC,LAPTM5,KIF17,CSF3R,SLC2A5,TAS1R3,CNTN3,PLXND1,ITGAM,D7ERTD443E,SWAP70,SLC9A9,GPR83,CDH15,KCNJ5,TYK2,NRG4,HCN4,TDGF1,ARAP1,LPCAT…
GO:CC	plasma membrane bounded cell projection	GO:0120025	4.9391e-07	6.30635	2461	250	54	27145	FOLR1,TGFB1,KCNQ1,PIFO,ABR,DNAH11,ATP2B1,CABCOCO1,SPTBN1,ACE,GAS2L2,CFAP52,OTX2,SLC7A8,ADCY8,CFAP91,CAMK2A,EFHC2,PTPRJ,ODF3,NRP2,CFH,RGS7,UHMK1,APBB1IP,AK8,NTSR1,CFAP206,KIF17,SPATA18,CNTN3,PLXND1,SWAP70,DRC7,GPR83,DDX6,DYSF,INPP5J,NXNL1,SHANK1,MYO9A,AGBL2,CLDN5,HTR2C,KCNJ12,DNALI1,TMEM108,TOGARAM2,OXTR,FRMPD4,CX3CR1,KIF27,B9D2,CFAP44
GO:CC	cilium	GO:0005929	2.53696e-05	4.59569	723	250	24	27145	KCNQ1,PIFO,DNAH11,CABCOCO1,ACE,GAS2L2,CFAP52,CFAP91,EFHC2,ODF3,AK8,CFAP206,KIF17,SPATA18,DRC7,GPR83,DDX6,NXNL1,AGBL2,DNALI1,TOGARAM2,KIF27,B9D2,CFAP44
GO:CC	extracellular region	GO:0005576	2.97499e-05	4.52651	2774	250	54	27145	FOLR1,TGFB1,LPL,DNAH11,HAVCR2,ARSG,ACE,CCL1,LGMN,SLMAP,MATN2,KRT18,NPC1,LAMA3,CBLN2,MGAT4A,CFH,F5,ENG,FGF7,OLFML3,IL6RA,PDGFC,ITGAM,NRG4,SBSPON,RSPO4,DIPK2B,TGM2,GDF5,LRRC17,MATN1,PLA2G5,TAFA4,MMP10,FCGBP,IGF2,NDNF,GREM2,EMILIN3,OSTN,ALKAL2,TAFA3,SPOCK1,APOL9A,SPOCK2,KL,KIF27,LYG2,SERPINA11,NTN5,C1QTNF9,BHMT,R3HDML
GO:CC	plasma membrane	GO:0005886	4.07588e-05	4.38978	6504	250	97	27145	REM1,FOLR1,TGFB1,PRLR,FGFR4,P2RX5,MC5R,TGFBR1,KCNQ1,ZMYND10,LPL,ABR,ATP2B1,RHOBTB1,SLC29A3,VSIR,DOCK2,SPTBN1,HAVCR2,ACE,GAS2L2,RGS6,GPR132,SLMAP,SLC7A8,ADCY8,PARVG,CLIC6,KRT18,NPC1,CAMK2A,CSF1R,SLC22A6,PTPRJ,NRP2,CFH,RGS7,APBB1IP,ENG,NTSR1,IL6RA,PDGFC,LAPTM5,KIF17,CSF3R,SLC2A5,TAS1R3,CNTN3,PLXND1,ITGAM,D7ERTD443E,SWAP70,SLC9A9,GPR83,CDH15,KCNJ5,TYK2,NRG4,HCN4,TDGF1,ARAP1,LPCAT2,DYSF,INPP5J,TTYH2,…
GO:CC	cytoplasm	GO:0005737	0.000134905	3.86997	11483	250	145	27145	FOLR1,HSF2BP,TGFB1,CYP4F18,FGFR4,P2RX5,CYP27B1,MC5R,TGFBR1,KCNQ1,ZMYND10,PIFO,EXOC3L2,ABR,DNAH11,IKZF1,ATP2B1,RHOBTB1,CABCOCO1,HKDC1,SLC29A3,DOCK2,SPTBN1,HAVCR2,ARSG,ACE,GAS2L2,CFAP52,CLMN,LGMN,RGS6,ESRRB,MTR,ECI3,SLMAP,SLC7A8,ADCY8,PARVG,NCKAP1L,BCL6,FGF12,CFAP91,CLIC6,KRT18,LDC1,SULT1C2,MYO1F,NPC1,LAMA3,CAMK2A,EFHC2,ODF3,MGAT4A,CFH,TNNI1,RGS7,F5,UHMK1,APBB1IP,AK8,GPD2,FGF7,NTSR1,LRRC34,PDGFC,AS…
GO:CC	motile cilium	GO:0031514	0.000397858	3.40027	263	250	13	27145	DNAH11,CABCOCO1,ACE,CFAP52,CFAP91,ODF3,AK8,CFAP206,SPATA18,DRC7,DDX6,DNALI1,CFAP44
GO:CC	intrinsic component of plasma membrane	GO:0031226	0.000734459	3.13403	1609	250	35	27145	FOLR1,FGFR4,P2RX5,TGFBR1,KCNQ1,ATP2B1,ACE,GPR132,ADCY8,NPC1,CSF1R,SLC22A6,NRP2,NTSR1,IL6RA,LAPTM5,SLC2A5,TAS1R3,PLXND1,ITGAM,GPR83,KCNJ5,TYK2,HCN4,MFSD2B,KCNH3,TGM2,KCNE2,HTR2C,PLPPR4,KCNK13,OXTR,CX3CR1,TRPM3,ATP8B2
GO:CC	cellular anatomical entity	GO:0110165	0.000827725	3.08211	22747	250	234	27145	REM1,FOLR1,HSF2BP,TGFB1,CYP4F18,PRLR,FGFR4,GATA6,P2RX5,CYP27B1,MC5R,TGFBR1,KCNQ1,ZMYND10,PIFO,EXOC3L2,LPL,ABR,DNAH11,IKZF1,ATP2B1,RHOBTB1,CABCOCO1,HKDC1,SLC29A3,VSIR,DOCK2,SPTBN1,HAVCR2,ARSG,ACE,GAS2L2,CCL1,CFAP52,CLMN,TC2N,LGMN,RGS6,ESRRB,GPR132,MTR,ECI3,OTX2,SLC35F4,SLMAP,SLC7A8,MATN2,ADCY8,PARVG,NCKAP1L,BCL6,FGF12,CFAP91,CLIC6,KRT18,LDC1,SULT1C2,MYO1F,NPC1,LAMA3,CAMK2A,CSF1R,CBLN2,SLC22A6,EFHC…
GO:CC	plasma membrane bounded cell projection cytoplasm	GO:0032838	0.00113581	2.94469	245	250	12	27145	DNAH11,CFAP52,CFAP91,CAMK2A,EFHC2,UHMK1,AK8,CFAP206,KIF17,DNALI1,TMEM108,CFAP44
GO:CC	cytoskeleton	GO:0005856	0.00136356	2.86533	2332	250	44	27145	ZMYND10,PIFO,DNAH11,RHOBTB1,CABCOCO1,DOCK2,SPTBN1,GAS2L2,CFAP52,SLMAP,ADCY8,PARVG,CFAP91,KRT18,MYO1F,EFHC2,ODF3,TNNI1,APBB1IP,AK8,CFAP206,KIF17,D7ERTD443E,SWAP70,RNF128,DRC7,DDX6,TYK2,DYSF,DIAPH2,PLK5,AK5,CCDC81,MYO9A,AGBL2,CLDN5,DNALI1,TOGARAM2,FRMPD4,KIF27,FNIP2,B9D2,CFAP44,PEAK1
GO:CC	integral component of plasma membrane	GO:0005887	0.00165686	2.78072	1525	250	33	27145	FGFR4,P2RX5,TGFBR1,KCNQ1,ATP2B1,ACE,GPR132,ADCY8,NPC1,CSF1R,SLC22A6,NRP2,NTSR1,IL6RA,LAPTM5,SLC2A5,TAS1R3,PLXND1,ITGAM,GPR83,KCNJ5,TYK2,HCN4,MFSD2B,KCNH3,KCNE2,HTR2C,PLPPR4,KCNK13,OXTR,CX3CR1,TRPM3,ATP8B2
GO:CC	axoneme	GO:0005930	0.00238171	2.62311	141	250	9	27145	DNAH11,CFAP52,CFAP91,EFHC2,AK8,CFAP206,KIF17,DNALI1,CFAP44
GO:CC	ciliary plasm	GO:0097014	0.00267078	2.57336	143	250	9	27145	DNAH11,CFAP52,CFAP91,EFHC2,AK8,CFAP206,KIF17,DNALI1,CFAP44
GO:CC	membrane	GO:0016020	0.0028895	2.53918	10323	250	129	27145	REM1,FOLR1,TGFB1,CYP4F18,PRLR,FGFR4,GATA6,P2RX5,CYP27B1,MC5R,TGFBR1,KCNQ1,ZMYND10,LPL,ABR,ATP2B1,RHOBTB1,HKDC1,SLC29A3,VSIR,DOCK2,SPTBN1,HAVCR2,ACE,GAS2L2,CLMN,RGS6,GPR132,MTR,SLC35F4,SLMAP,SLC7A8,ADCY8,PARVG,NCKAP1L,CLIC6,KRT18,NPC1,CAMK2A,CSF1R,SLC22A6,PTPRJ,NRP2,MGAT4A,CFH,RGS7,APBB1IP,ENG,GPD2,NTSR1,IL6RA,PDGFC,LAPTM5,KIF17,CSF3R,SLC2A5,TAS1R3,SPATA18,SSMEM1,CNTN3,PLXND1,OCA2,ITGAM,TPP1,D7ERT…
GO:CC	cytoplasmic region	GO:0099568	0.00489237	2.31048	283	250	12	27145	DNAH11,CFAP52,CFAP91,CAMK2A,EFHC2,UHMK1,AK8,CFAP206,KIF17,DNALI1,TMEM108,CFAP44
GO:CC	receptor complex	GO:0043235	0.00797423	2.09831	399	250	14	27145	TGFB1,PRLR,TGFBR1,CSF1R,APBB1IP,ENG,IL6RA,CSF3R,TAS1R3,PLXND1,ITGAM,TYK2,KCTD8,HTR2C
GO:CC	9+2 motile cilium	GO:0097729	0.020597	1.6862	185	250	9	27145	DNAH11,CABCOCO1,ACE,CFAP52,ODF3,AK8,SPATA18,DDX6,DNALI1
GO:CC	cell surface	GO:0009986	0.0439465	1.35708	1124	250	24	27145	FOLR1,TGFB1,PRLR,TGFBR1,KCNQ1,LPL,VSIR,HAVCR2,ACE,KRT18,CSF1R,PTPRJ,CFH,ENG,NTSR1,IL6RA,PDGFC,CSF3R,ITGAM,KCNJ5,KCNE2,HTR2C,PLPPR4,CX3CR1
KEGG	Calcium signaling pathway	KEGG:04020	0.0403631	1.39402	240	104	10	8875	FGFR4,P2RX5,ATP2B1,ADCY8,CAMK2A,FGF7,NTSR1,PDGFC,HTR2C,OXTR
TF	Factor: PUR1; motif: GGGNCAGNN	TF:M01721	0.000112059	3.95056	7325	254	126	21828	REM1,FOLR1,HSF2BP,TGFB1,FGFR4,GATA6,P2RX5,CYP27B1,TGFBR1,KCNQ1,ZMYND10,EXOC3L2,LPL,ABR,IKZF1,SLFN3,ATP2B1,RHOBTB1,CABCOCO1,HKDC1,SLC29A3,ARSG,ACE,GAS2L2,CLMN,LGMN,ESRRB,MTR,NXNL2,OTX2,SLC35F4,SLMAP,MATN2,PARVG,BCL6,CLIC6,KRT18,LDC1,LAMA3,CAMK2A,CSF1R,ODF3,MGAT4A,TNNI1,F5,GPD2,NTSR1,LRRC34,OLFML3,IL6RA,LAPTM5,KIF17,SLC2A5,FAM166C,AFF1,PLXND1,TPP1,SWAP70,RNF128,ADAM5,CDH15,KCNJ5,DDX6,TYK2,NRG4,CYP1…
TF	Factor: WT1; motif: NNGGGNGGGSGN	TF:M07436	0.0194483	1.71112	7746	254	123	21828	REM1,HSF2BP,FGFR4,P2RX5,MC5R,TGFBR1,KCNQ1,PIFO,EXOC3L2,LPL,ABR,SLFN3,ATP2B1,RHOBTB1,HKDC1,SPTBN1,HAVCR2,ARSG,ACE,CLMN,TC2N,ESRRB,GPR132,NXNL2,OTX2,SLC7A8,ADCY8,PARVG,BCL6,FGF12,KRT18,LDC1,SULT1C2,CAMK2A,SLC22A6,TNNI1,APBB1IP,AK8,ENG,LRRC34,OLFML3,PDGFC,ASH1L,LAPTM5,CSF3R,SLC2A5,SPATA18,AFF1,PLXND1,OCA2,TPP1,RNF128,DRC7,GPR83,CDH15,KCNJ5,DDX6,NRG4,CYP11A1,SBSPON,ARAP1,RSPO4,VAV1,DIAPH2,INPP5J,ZC3H…
TF	Factor: PUR1; motif: GGGNCAGNN; match class: 1	TF:M01721_1	0.0277077	1.5574	1845	254	42	21828	FOLR1,HSF2BP,P2RX5,TGFBR1,ABR,RHOBTB1,CABCOCO1,HKDC1,ARSG,ACE,ESRRB,NXNL2,PARVG,LDC1,ODF3,TNNI1,LRRC34,OLFML3,IL6RA,LAPTM5,SWAP70,CDH15,KCNJ5,TYK2,HCN4,LARP4B,DIAPH2,TTYH2,ZC3H12C,PCP4L1,AK5,MYO9A,CDH18,KLF8,TMEM108,C2CD4C,NDNF,ZFP14,ADAP1,NTN5,PEAK1,CARNS1
TF	Factor: SP1:SP3; motif: CCSCCCCCYCC	TF:M01219	0.0347319	1.45927	6707	254	109	21828	REM1,FOLR1,HSF2BP,TGFB1,FGFR4,P2RX5,MC5R,TGFBR1,KCNQ1,EXOC3L2,ABR,DNAH11,IKZF1,SLFN3,ATP2B1,RHOBTB1,SPTBN1,ARSG,ACE,CLMN,TC2N,RGS6,ESRRB,MTR,ECI3,OTX2,SLC7A8,PARVG,BCL6,KRT18,SULT1C2,NRP2,MGAT4A,RGS7,APBB1IP,GPD2,OLFML3,IL6RA,LAPTM5,KIF17,SLC2A5,SPATA18,AFF1,PLXND1,OCA2,TPP1,DRC7,CDH15,KCNJ5,DDX6,NRG4,CYP11A1,HCN4,ARAP1,PRR5L,FOXN3,DIAPH2,TTYH2,PLK5,ATP11B,KCNH3,ATP8A1,NEK5,AW551984,SHANK1,ZFHX3,…
TF	Factor: GR; motif: AGAACAN	TF:M07355	0.0409473	1.38777	7856	254	123	21828	REM1,CYP4F18,PRLR,FGFR4,CYP27B1,MC5R,KCNQ1,ZMYND10,EXOC3L2,LPL,ABR,DNAH11,CABCOCO1,SLC29A3,VSIR,DOCK2,CCL1,CLMN,RGS6,ESRRB,MTR,NXNL2,OTX2,SLMAP,SLC7A8,PARVG,NCKAP1L,KRT18,LDC1,SULT1C2,LAMA3,CSF1R,CBLN2,SLC22A6,EFHC2,PTPRJ,CFH,TNNI1,RGS7,APBB1IP,ENG,OLFML3,PDGFC,ATG4C,LAPTM5,CSF3R,TAS1R3,SPATA18,SSMEM1,CNTN3,PLXND1,TPP1,D7ERTD443E,DRC7,GPR83,KCNJ5,TYK2,CYP11A1,ARAP1,FOXN3,DYSF,VAV1,INPP5J,TTYH2,NX…

## Sheet: DOWN - gProfiler_mmusculus_0
PF4-treated vs. Saline-treated EGF+ neural precursor cells DOWN
gProfiler_mmusculus_01-03-2023_14-12-18__intersections
source	term_name	term_id	adjusted_p_value	negative_log10_of_adjusted_p_value	term_size	query_size	intersection_size	effective_domain_size	intersections
GO:MF	transporter activity	GO:0005215	3.3854e-06	5.47039	1168	341	42	25287	SCNN1G,GRIK3,ATP6V1C2,ABCA8B,SLC25A48,KCNV1,SLC22A3,SLC5A7,SLC27A6,SLC28A2,CHRNA4,KCNAB1,ASIC5,ATP8B5,SLC6A13,SLC6A12,ATP2A1,SLC5A11,CNGB1,SLCO2A1,ASIC4,TMEM63C,MCOLN3,PKD2L1,ATG9B,DISP2,ABCC8,TRPC5,GJB5,KCNA4,KCNG4,GJD3,GJA3,RTBDN,KCNS2,CACNA1C,SV2B,SLC10A5,SLCO1A5,SCN1A,TTPA,APOL11B
GO:MF	monoatomic cation transmembrane transporter activity	GO:0008324	6.09341e-06	5.21514	561	341	27	25287	SCNN1G,GRIK3,ATP6V1C2,KCNV1,SLC22A3,SLC5A7,SLC28A2,CHRNA4,KCNAB1,ASIC5,SLC6A13,SLC6A12,ATP2A1,SLC5A11,CNGB1,ASIC4,TMEM63C,MCOLN3,PKD2L1,ABCC8,TRPC5,KCNA4,KCNG4,KCNS2,CACNA1C,SLC10A5,SCN1A
GO:MF	calcium ion binding	GO:0005509	6.90986e-06	5.16053	721	341	31	25287	SCIN,OIT3,ASPN,DHH,CABP4,PNLIPRP2,CDH7,SELL,TGM3,CASQ2,MYLPF,ATP2A1,ITGB1BP2,PROZ,CDH8,PKD2L1,C1S1,CDH12,CBLC,PCDHB3,PCDHB4,CCBE1,PCDHB15,PCDHB2,PCDHB6,TCHH,PKDREJ,S100A9,CAPN11,CDH3,S100A7A
GO:MF	metal ion transmembrane transporter activity	GO:0046873	9.27967e-06	5.03247	426	341	23	25287	SCNN1G,GRIK3,KCNV1,SLC22A3,SLC5A7,SLC28A2,KCNAB1,ASIC5,SLC6A13,SLC6A12,ATP2A1,SLC5A11,ASIC4,MCOLN3,PKD2L1,ABCC8,TRPC5,KCNA4,KCNG4,KCNS2,CACNA1C,SLC10A5,SCN1A
GO:MF	transmembrane transporter activity	GO:0022857	9.37788e-06	5.0279	1074	341	39	25287	SCNN1G,GRIK3,ATP6V1C2,ABCA8B,SLC25A48,KCNV1,SLC22A3,SLC5A7,SLC27A6,SLC28A2,CHRNA4,KCNAB1,ASIC5,SLC6A13,SLC6A12,ATP2A1,SLC5A11,CNGB1,SLCO2A1,ASIC4,TMEM63C,MCOLN3,PKD2L1,DISP2,ABCC8,TRPC5,GJB5,KCNA4,KCNG4,GJD3,GJA3,RTBDN,KCNS2,CACNA1C,SV2B,SLC10A5,SLCO1A5,SCN1A,APOL11B
GO:MF	binding	GO:0005488	1.10746e-05	4.95567	16182	341	265	25287	SCNN1G,IL12RB1,FASL,ITGB7,CNN1,IRX2,NRIP2,GRIK3,PPM1J,SCIN,SULT2B1,SHBG,RIPK4,IL27RA,TNFSF14,UPK3BL,TSSK4,OIT3,WNT3A,EHF,IGF2BP1,BLK,TNR,TENM1,H2-M2,TNS4,BAIAP2L2,MYH11,RPS6KL1,GRB7,CCDC170,CRYBG1,MGAT4C,MEIS1,ATP6V1C2,ABCA8B,GALR2,SPATA20,MYH3,ASPN,TERT,HTR1A,LDB3,C6,CIDEB,KLHL38,LY6C2,WNT1,DHH,GZMA,SLC5A7,TFF1,EMILIN2,ECI1,SPDEF,SLC27A6,CABP4,LGALS12,PNLIPRP2,BNC1,PPP1R42,COL9A1,WNT10A,PDCD1,KL…
GO:MF	inorganic cation transmembrane transporter activity	GO:0022890	2.34e-05	4.63078	522	341	25	25287	SCNN1G,GRIK3,ATP6V1C2,KCNV1,SLC22A3,SLC5A7,SLC28A2,KCNAB1,ASIC5,SLC6A13,SLC6A12,ATP2A1,SLC5A11,ASIC4,TMEM63C,MCOLN3,PKD2L1,ABCC8,TRPC5,KCNA4,KCNG4,KCNS2,CACNA1C,SLC10A5,SCN1A
GO:MF	monoatomic ion transmembrane transporter activity	GO:0015075	3.651e-05	4.43759	693	341	29	25287	SCNN1G,GRIK3,ATP6V1C2,KCNV1,SLC22A3,SLC5A7,SLC28A2,CHRNA4,KCNAB1,ASIC5,SLC6A13,SLC6A12,ATP2A1,SLC5A11,CNGB1,ASIC4,TMEM63C,MCOLN3,PKD2L1,ABCC8,TRPC5,KCNA4,KCNG4,GJD3,KCNS2,CACNA1C,SLC10A5,SCN1A,APOL11B
GO:MF	sodium ion transmembrane transporter activity	GO:0015081	5.39456e-05	4.26804	149	341	13	25287	SCNN1G,GRIK3,SLC22A3,SLC5A7,SLC28A2,ASIC5,SLC6A13,SLC6A12,SLC5A11,ASIC4,PKD2L1,SLC10A5,SCN1A
GO:MF	protein binding	GO:0005515	0.000101331	3.99426	10353	341	186	25287	SCNN1G,IL12RB1,FASL,ITGB7,CNN1,NRIP2,GRIK3,PPM1J,SCIN,RIPK4,IL27RA,TNFSF14,TSSK4,WNT3A,BLK,TNR,TENM1,H2-M2,TNS4,BAIAP2L2,MYH11,GRB7,CCDC170,MEIS1,ATP6V1C2,SPATA20,MYH3,ASPN,TERT,HTR1A,LDB3,C6,CIDEB,KLHL38,LY6C2,WNT1,DHH,GZMA,SLC5A7,TFF1,EMILIN2,ECI1,CABP4,LGALS12,PNLIPRP2,PPP1R42,WNT10A,PDCD1,KLHL30,CDH7,HTR4,IFI202B,SELL,KYNU,ITGB6,DAPL1,DUOXA1,CHRNA4,KCNAB1,CASQ2,SFRP2,STRA6L,ARTN,EPHA8,CDA,CNK…
GO:MF	monoatomic cation channel activity	GO:0005261	0.000135855	3.86692	314	341	18	25287	SCNN1G,GRIK3,KCNV1,CHRNA4,KCNAB1,ASIC5,CNGB1,ASIC4,TMEM63C,MCOLN3,PKD2L1,ABCC8,TRPC5,KCNA4,KCNG4,KCNS2,CACNA1C,SCN1A
GO:MF	cell adhesion molecule binding	GO:0050839	0.000222787	3.65211	291	341	17	25287	ITGB7,TNR,TENM1,LGALS12,CDH7,SELL,ITGB6,CNTN6,ITGB1BP2,CDH8,KIRREL2,CDH12,GLDN,JAML,PKP3,CDH3,OBSCN
GO:MF	inorganic molecular entity transmembrane transporter activity	GO:0015318	0.000314016	3.50305	641	341	26	25287	SCNN1G,GRIK3,ATP6V1C2,KCNV1,SLC22A3,SLC5A7,SLC28A2,KCNAB1,ASIC5,SLC6A13,SLC6A12,ATP2A1,SLC5A11,ASIC4,TMEM63C,MCOLN3,PKD2L1,ABCC8,TRPC5,KCNA4,KCNG4,KCNS2,CACNA1C,SLC10A5,SCN1A,APOL11B
GO:MF	channel activity	GO:0015267	0.000347897	3.45855	483	341	22	25287	SCNN1G,GRIK3,KCNV1,CHRNA4,KCNAB1,ASIC5,CNGB1,ASIC4,TMEM63C,MCOLN3,PKD2L1,ABCC8,TRPC5,GJB5,KCNA4,KCNG4,GJD3,GJA3,KCNS2,CACNA1C,SCN1A,APOL11B
GO:MF	passive transmembrane transporter activity	GO:0022803	0.000347897	3.45855	483	341	22	25287	SCNN1G,GRIK3,KCNV1,CHRNA4,KCNAB1,ASIC5,CNGB1,ASIC4,TMEM63C,MCOLN3,PKD2L1,ABCC8,TRPC5,GJB5,KCNA4,KCNG4,GJD3,GJA3,KCNS2,CACNA1C,SCN1A,APOL11B
GO:MF	monoatomic ion channel activity	GO:0005216	0.000835984	3.0778	431	341	20	25287	SCNN1G,GRIK3,KCNV1,CHRNA4,KCNAB1,ASIC5,CNGB1,ASIC4,TMEM63C,MCOLN3,PKD2L1,ABCC8,TRPC5,KCNA4,KCNG4,GJD3,KCNS2,CACNA1C,SCN1A,APOL11B
GO:MF	monoatomic ion gated channel activity	GO:0022839	0.00248141	2.6053	311	341	16	25287	SCNN1G,GRIK3,KCNV1,CHRNA4,KCNAB1,ASIC5,CNGB1,ASIC4,TMEM63C,MCOLN3,PKD2L1,KCNA4,KCNG4,KCNS2,CACNA1C,SCN1A
GO:MF	gated channel activity	GO:0022836	0.00280071	2.55273	314	341	16	25287	SCNN1G,GRIK3,KCNV1,CHRNA4,KCNAB1,ASIC5,CNGB1,ASIC4,TMEM63C,MCOLN3,PKD2L1,KCNA4,KCNG4,KCNS2,CACNA1C,SCN1A
GO:MF	sodium channel activity	GO:0005272	0.00749136	2.12544	41	341	6	25287	SCNN1G,GRIK3,ASIC5,ASIC4,PKD2L1,SCN1A
GO:MF	somatostatin receptor activity	GO:0004994	0.0102696	1.98845	5	341	3	25287	SSTR4,SSTR3,SSTR5
GO:MF	G protein-coupled peptide receptor activity	GO:0008528	0.0103532	1.98493	142	341	10	25287	GALR2,GIPR,KISS1R,SSTR4,CCR6,BDKRB1,SSTR3,CCR2,SSTR5,XCR1
GO:MF	peptide receptor activity	GO:0001653	0.0175479	1.75578	151	341	10	25287	GALR2,GIPR,KISS1R,SSTR4,CCR6,BDKRB1,SSTR3,CCR2,SSTR5,XCR1
GO:MF	ion binding	GO:0043167	0.0178859	1.74749	5919	341	112	25287	SCIN,RIPK4,TSSK4,OIT3,BLK,MYH11,RPS6KL1,MGAT4C,ABCA8B,MYH3,ASPN,TERT,HTR1A,LDB3,DHH,SLC5A7,CABP4,PNLIPRP2,CDH7,HTR4,SELL,LMX1A,KYNU,TGM3,CHRNA4,KCNAB1,CASQ2,ATP8B5,EPHA8,CDA,RHOH,PRKG2,LHX5,CYP3A13,TUBA8,SIGLECG,RAB38,SYTL2,MYLPF,ATP2A1,ITGB1BP2,PROZ,CNGB1,LDHD,ADAMTS8,ISL2,STYK1,ADAMTS15,FRAS1,GLIS1,CDH8,FREM2,HHAT,SPON2,PKD2L1,C1S1,GIMAP3,ABCC8,CDH12,CBLC,GPR12,BBOX1,TRPC5,KCNA4,ADAMTS3,GIMAP7,…
GO:MF	solute:sodium symporter activity	GO:0015370	0.027263	1.56443	74	341	7	25287	SLC22A3,SLC5A7,SLC28A2,SLC6A13,SLC6A12,SLC5A11,SLC10A5
GO:BP	cell-cell adhesion	GO:0098609	1.29915e-07	6.88634	914	334	38	27334	IL12RB1,ITGB7,IL27RA,TNFSF14,WNT3A,BLK,TNR,TENM1,PERP,WNT1,EMILIN2,CDH7,SELL,RHOH,CNTN6,CD27,LRFN5,CDH8,FUT7,KIRREL2,GIMAP3,CDH12,H2-OB,PCDHB3,PCDHB4,GLDN,PCDHB15,SLITRK3,JAML,CCR2,CLDN8,PCDHB2,PCDHB6,BTN2A2,PKP3,S100A9,ADTRP,CDH3
GO:BP	transmembrane transport	GO:0055085	1.43769e-07	6.84234	1573	334	52	27334	SCNN1G,FASL,GRIK3,WNT3A,ATP6V1C2,ABCA8B,GALR2,SLC25A48,TERT,KCNV1,SLC22A3,SLC5A7,CABP4,SLC28A2,CHRNA4,KCNAB1,CASQ2,ASIC5,STRA6L,SLC6A13,SLC6A12,ATP2A1,SLC5A11,CNGB1,SLCO2A1,ASIC4,TMEM63C,MCOLN3,PKD2L1,GIMAP3,DISP2,ABCC8,BDKRB1,TRPC5,GJB5,KCNA4,FFAR1,KCNG4,C1QTNF2,GJD3,PIRT,GJA3,CCR2,KCNS2,CACNA1C,SV2B,RNF207,SLC10A5,XCR1,SLCO1A5,SCN1A,APOL11B
GO:BP	multicellular organism development	GO:0007275	6.82655e-07	6.1658	4840	334	106	27334	FASL,IRX2,SCIN,SULT2B1,IL27RA,WNT3A,IGF2BP1,BLK,TNR,TENM1,MYH11,CRYBG1,MEIS1,TMEM132E,GALR2,ASPN,TERT,LDB3,C6,WNT1,DHH,SLC5A7,EMILIN2,SPDEF,MAL2,CABP4,LGALS12,GSTA3,WNT10A,PDCD1,LMX1A,ITGB6,DUOXA1,TGM3,SFRP2,ARTN,EPHA8,RHOH,PRKG2,LHX5,CNTN6,WNT7A,CD27,GIPR,MCF2,CNGB1,ISL2,TBX18,RESP18,STRC,BARHL2,FRAS1,TBXA2R,BRINP3,LRFN5,ADAMTSL2,FRMD7,IGSF10,FUT7,MCOLN3,SSTR4,FREM2,ATG9B,SATB2,GIMAP3,ABCC8,SEMA…
GO:BP	developmental process	GO:0032502	1.24626e-06	5.90439	6802	334	134	27334	SCNN1G,FASL,IRX2,SCIN,SULT2B1,SHBG,RIPK4,IL27RA,TNFSF14,TSSK4,WNT3A,EHF,IGF2BP1,BLK,TNR,TENM1,MYH11,PERP,CRYBG1,MEIS1,TMEM132E,GALR2,SPATA20,ASPN,TERT,LDB3,C6,WNT1,DHH,SLC5A7,TFF1,EMILIN2,SPDEF,MAL2,CABP4,LGALS12,BNC1,GSTA3,WNT10A,PDCD1,CDH7,LMX1A,ITGB6,DAPL1,DUOXA1,TGM3,CASQ2,SFRP2,ARTN,EPHA8,RHOH,PRKG2,LHX5,CNTN6,WNT7A,CD27,GIPR,SIGLECG,RAB38,MYLPF,MCF2,CNGB1,CD3D,ISL2,TBX18,STYK1,RESP18,ADAMTS…
GO:BP	monoatomic ion transport	GO:0006811	1.41106e-06	5.85045	1276	334	44	27334	SCNN1G,FASL,GRIK3,WNT3A,ATP6V1C2,GALR2,HTR1A,KCNV1,SLC22A3,SLC5A7,CABP4,CHRNA4,KCNAB1,CASQ2,ASIC5,PRKG2,TFR2,SLC6A13,ATP2A1,SLC5A11,CNGB1,SLCO2A1,ASIC4,TMEM63C,MCOLN3,PKD2L1,GIMAP3,ABCC8,BDKRB1,TRPC5,KCNA4,FFAR1,KCNG4,GJD3,PIRT,CCR2,KCNS2,CACNA1C,RNF207,SLC10A5,XCR1,SLCO1A5,SCN1A,APOL11B
GO:BP	cell adhesion	GO:0007155	2.56207e-06	5.59141	1450	334	47	27334	IL12RB1,ITGB7,IL27RA,TNFSF14,WNT3A,BLK,TNR,TENM1,PERP,WNT1,EMILIN2,CDH7,SELL,ITGB6,EPHA8,RHOH,CNTN6,CD27,SIGLECG,STRC,LRFN5,CDH8,FUT7,KIRREL2,FREM2,SPON2,GIMAP3,CDH12,H2-OB,BC024139,PCDHB3,PCDHB4,GLDN,PCDHB15,SLITRK3,JAML,CCR2,CLDN8,VWC2,PCDHB2,PCDHB6,BTN2A2,PKP3,S100A9,ADTRP,CDH3,NAT8F5
GO:BP	anatomical structure development	GO:0048856	3.35285e-06	5.47459	6197	334	124	27334	SCNN1G,FASL,IRX2,SCIN,SULT2B1,SHBG,RIPK4,IL27RA,TNFSF14,TSSK4,WNT3A,EHF,IGF2BP1,BLK,TNR,TENM1,MYH11,PERP,CRYBG1,MEIS1,TMEM132E,GALR2,ASPN,TERT,LDB3,C6,WNT1,DHH,SLC5A7,EMILIN2,SPDEF,MAL2,CABP4,LGALS12,BNC1,GSTA3,WNT10A,PDCD1,CDH7,LMX1A,ITGB6,DUOXA1,TGM3,CASQ2,SFRP2,ARTN,EPHA8,RHOH,PRKG2,LHX5,CNTN6,WNT7A,CD27,GIPR,SIGLECG,MYLPF,MCF2,CNGB1,CD3D,ISL2,TBX18,RESP18,ADAMTS15,STRC,BARHL2,FRAS1,TBXA2R,BRI…
GO:BP	system development	GO:0048731	9.28155e-06	5.03238	4083	334	91	27334	FASL,IRX2,SCIN,IL27RA,WNT3A,IGF2BP1,BLK,TNR,TENM1,MYH11,CRYBG1,MEIS1,TMEM132E,GALR2,TERT,LDB3,C6,WNT1,DHH,EMILIN2,SPDEF,MAL2,CABP4,LGALS12,GSTA3,WNT10A,PDCD1,LMX1A,ITGB6,DUOXA1,TGM3,SFRP2,ARTN,EPHA8,RHOH,PRKG2,LHX5,CNTN6,WNT7A,GIPR,MCF2,CNGB1,ISL2,TBX18,STRC,BARHL2,FRAS1,TBXA2R,BRINP3,LRFN5,ADAMTSL2,FRMD7,IGSF10,MCOLN3,SSTR4,FREM2,ATG9B,SATB2,ABCC8,SEMA3D,CCR6,NRG3,TRPC5,NOTUM,ZFP488,SSTR3,LINGO2…
GO:BP	monoatomic ion transmembrane transport	GO:0034220	8.50848e-05	4.07015	1011	334	35	27334	SCNN1G,FASL,GRIK3,WNT3A,ATP6V1C2,GALR2,KCNV1,CABP4,CHRNA4,KCNAB1,CASQ2,ASIC5,SLC6A13,ATP2A1,CNGB1,ASIC4,TMEM63C,MCOLN3,PKD2L1,GIMAP3,ABCC8,BDKRB1,TRPC5,KCNA4,FFAR1,KCNG4,GJD3,PIRT,CCR2,KCNS2,CACNA1C,RNF207,XCR1,SCN1A,APOL11B
GO:BP	multicellular organismal process	GO:0032501	8.50882e-05	4.07013	9100	334	159	27334	SCNN1G,IL12RB1,FASL,IRX2,SCIN,SULT2B1,SHBG,IL27RA,TNFSF14,TSSK4,WNT3A,IGF2BP1,BLK,TNR,TENM1,MYH11,CRYBG1,MEIS1,TMEM132E,GALR2,SPATA20,MYH3,ASPN,TERT,HTR1A,LDB3,C6,WNT1,DHH,SLC5A7,TFF1,EMILIN2,SPDEF,MAL2,CABP4,LGALS12,BNC1,CD7,GSTA3,WNT10A,PDCD1,IFI202B,LMX1A,ITGB6,SLC28A2,DUOXA1,TGM3,CHRNA4,KCNAB1,CASQ2,SFRP2,ARTN,EPHA8,RHOH,PRKG2,LHX5,CNTN6,WNT7A,CD27,GIPR,SIGLECG,SYTL2,MYLPF,ATP2A1,MCF2,PROZ,CN…
GO:BP	monoatomic cation transmembrane transport	GO:0098655	0.000115408	3.93776	835	334	31	27334	SCNN1G,FASL,WNT3A,ATP6V1C2,GALR2,KCNV1,CABP4,CHRNA4,KCNAB1,CASQ2,ASIC5,SLC6A13,ATP2A1,CNGB1,ASIC4,TMEM63C,MCOLN3,PKD2L1,GIMAP3,ABCC8,BDKRB1,TRPC5,KCNA4,FFAR1,KCNG4,PIRT,KCNS2,CACNA1C,RNF207,XCR1,SCN1A
GO:BP	monoatomic cation transport	GO:0006812	0.000244705	3.61136	1056	334	35	27334	SCNN1G,FASL,WNT3A,ATP6V1C2,GALR2,KCNV1,SLC5A7,CABP4,CHRNA4,KCNAB1,CASQ2,ASIC5,TFR2,SLC6A13,ATP2A1,SLC5A11,CNGB1,ASIC4,TMEM63C,MCOLN3,PKD2L1,GIMAP3,ABCC8,BDKRB1,TRPC5,KCNA4,FFAR1,KCNG4,PIRT,KCNS2,CACNA1C,RNF207,SLC10A5,XCR1,SCN1A
GO:BP	neurogenesis	GO:0022008	0.000659177	3.181	1852	334	49	27334	IRX2,WNT3A,IGF2BP1,BLK,TNR,TENM1,MEIS1,TMEM132E,GALR2,TERT,WNT1,CABP4,WNT10A,LMX1A,DUOXA1,TGM3,SFRP2,ARTN,EPHA8,RHOH,LHX5,CNTN6,WNT7A,MCF2,CNGB1,ISL2,STRC,BARHL2,BRINP3,FRMD7,IGSF10,MCOLN3,SATB2,ABCC8,SEMA3D,NRG3,TRPC5,ZFP488,BHLHE23,GLDN,SLITRK3,NHLH2,CCR2,VWC2,S100A9,TAFA1,IRX1,ZIC3,OMP
GO:BP	cell differentiation	GO:0030154	0.000666667	3.17609	4666	334	94	27334	FASL,IRX2,SCIN,SULT2B1,SHBG,TNFSF14,TSSK4,WNT3A,EHF,IGF2BP1,BLK,TNR,TENM1,MYH11,MEIS1,TMEM132E,GALR2,SPATA20,TERT,LDB3,WNT1,DHH,TFF1,SPDEF,CABP4,LGALS12,BNC1,WNT10A,LMX1A,ITGB6,DAPL1,DUOXA1,TGM3,CASQ2,SFRP2,ARTN,EPHA8,RHOH,PRKG2,LHX5,CNTN6,WNT7A,CD27,SIGLECG,RAB38,MCF2,CNGB1,CD3D,ISL2,TBX18,STYK1,ADAMTS15,STRC,BARHL2,GLIS1,BRINP3,FRMD7,IGSF10,FUT7,MCOLN3,SATB2,GIMAP3,ABCC8,SEMA3D,CCR6,NRG3,SOX15,…
GO:BP	metal ion transport	GO:0030001	0.000744874	3.12792	909	334	31	27334	SCNN1G,FASL,WNT3A,GALR2,KCNV1,SLC5A7,CABP4,CHRNA4,KCNAB1,CASQ2,ASIC5,TFR2,SLC6A13,ATP2A1,SLC5A11,ASIC4,MCOLN3,PKD2L1,GIMAP3,ABCC8,BDKRB1,TRPC5,KCNA4,FFAR1,KCNG4,KCNS2,CACNA1C,RNF207,SLC10A5,XCR1,SCN1A
GO:BP	cellular developmental process	GO:0048869	0.000914947	3.0386	4698	334	94	27334	FASL,IRX2,SCIN,SULT2B1,SHBG,TNFSF14,TSSK4,WNT3A,EHF,IGF2BP1,BLK,TNR,TENM1,MYH11,MEIS1,TMEM132E,GALR2,SPATA20,TERT,LDB3,WNT1,DHH,TFF1,SPDEF,CABP4,LGALS12,BNC1,WNT10A,LMX1A,ITGB6,DAPL1,DUOXA1,TGM3,CASQ2,SFRP2,ARTN,EPHA8,RHOH,PRKG2,LHX5,CNTN6,WNT7A,CD27,SIGLECG,RAB38,MCF2,CNGB1,CD3D,ISL2,TBX18,STYK1,ADAMTS15,STRC,BARHL2,GLIS1,BRINP3,FRMD7,IGSF10,FUT7,MCOLN3,SATB2,GIMAP3,ABCC8,SEMA3D,CCR6,NRG3,SOX15,…
GO:BP	cell-cell adhesion via plasma-membrane adhesion molecules	GO:0098742	0.000989574	3.00455	280	334	16	27334	TENM1,CDH7,SELL,CNTN6,LRFN5,CDH8,CDH12,PCDHB3,PCDHB4,PCDHB15,SLITRK3,JAML,CLDN8,PCDHB2,PCDHB6,CDH3
GO:BP	biological regulation	GO:0065007	0.00105924	2.97501	13929	334	215	27334	SCNN1G,IL12RB1,FASL,ITGB7,CNN1,IRX2,NRIP2,GRIK3,SCIN,SULT2B1,RIPK4,IL27RA,TNFSF14,TSSK4,WNT3A,EHF,IGF2BP1,BLK,TNR,CD5L,TENM1,BAIAP2L2,GRB7,PERP,ARFGEF3,MGAT4C,MEIS1,ATP6V1C2,ABCA8B,GALR2,ASPN,TERT,HTR1A,C6,CIDEB,KCNV1,LY6C2,WNT1,DHH,GZMA,SLC22A3,ADGRF4,SLC5A7,TFF1,EMILIN2,SPDEF,CABP4,LGALS12,BNC1,PPP1R42,WNT10A,PDCD1,HTR4,IFI202B,SELL,LMX1A,ITGB6,DAPL1,DUOXA1,PATL2,CHRNA4,KCNAB1,CASQ2,SFRP2,ATP8B…
GO:BP	nervous system development	GO:0007399	0.00108763	2.96352	2530	334	60	27334	IRX2,SCIN,WNT3A,IGF2BP1,BLK,TNR,TENM1,MEIS1,TMEM132E,GALR2,TERT,WNT1,DHH,MAL2,CABP4,WNT10A,LMX1A,DUOXA1,TGM3,SFRP2,ARTN,EPHA8,RHOH,LHX5,CNTN6,WNT7A,MCF2,CNGB1,ISL2,STRC,BARHL2,BRINP3,LRFN5,FRMD7,IGSF10,MCOLN3,SSTR4,SATB2,ABCC8,SEMA3D,NRG3,TRPC5,ZFP488,SSTR3,LINGO2,BHLHE23,GLDN,SLITRK3,NHLH2,CCR2,VWC2,MSI1,S100A9,TAFA1,NRSN2,HYDIN,IRX1,ZIC3,TTPA,OMP
GO:BP	generation of neurons	GO:0048699	0.00127589	2.89419	1613	334	44	27334	IRX2,WNT3A,IGF2BP1,BLK,TNR,TENM1,MEIS1,TMEM132E,GALR2,WNT1,CABP4,WNT10A,LMX1A,DUOXA1,TGM3,SFRP2,ARTN,EPHA8,RHOH,LHX5,CNTN6,WNT7A,MCF2,CNGB1,ISL2,STRC,BARHL2,BRINP3,FRMD7,IGSF10,MCOLN3,SATB2,SEMA3D,NRG3,TRPC5,BHLHE23,GLDN,SLITRK3,NHLH2,VWC2,S100A9,TAFA1,IRX1,ZIC3
GO:BP	response to stimulus	GO:0050896	0.00470074	2.32783	10569	334	171	27334	SCNN1G,IL12RB1,FASL,ITGB7,NRIP2,GRIK3,IL27RA,TNFSF14,UPK3BL,TSSK4,WNT3A,IGF2BP1,BLK,TNR,CD5L,TENM1,GRB7,PERP,ARFGEF3,ATP6V1C2,GALR2,ASPN,TERT,HTR1A,C6,CIDEB,LY6C2,WNT1,DHH,GZMA,SLC22A3,ADGRF4,TFF1,EMILIN2,CABP4,LGALS12,PNLIPRP2,CD7,GSTA3,WNT10A,PDCD1,HTR4,IFI202B,SELL,LMX1A,KYNU,ITGB6,DAPL1,DUOXA1,CHRNA4,CASQ2,SFRP2,ARTN,EPHA8,CDA,CNKSR1,RHOH,PRKG2,TFR2,CYP3A13,CNTN6,WNT7A,ST8SIA1,CD27,GIPR,SIGLE…
GO:BP	positive regulation of biological process	GO:0048518	0.00553175	2.25714	6729	334	120	27334	IL12RB1,FASL,SCIN,SULT2B1,IL27RA,TNFSF14,WNT3A,EHF,IGF2BP1,BLK,TNR,CD5L,TENM1,BAIAP2L2,GRB7,PERP,MEIS1,ATP6V1C2,ABCA8B,GALR2,TERT,HTR1A,C6,CIDEB,WNT1,DHH,GZMA,EMILIN2,SPDEF,BNC1,WNT10A,PDCD1,IFI202B,SELL,LMX1A,DUOXA1,PATL2,CASQ2,SFRP2,ARTN,EPHA8,RHOH,LHX5,TFR2,CYP3A13,CNTN6,WNT7A,SLC6A13,ST8SIA1,CD27,GIPR,RAB38,SYTL2,ATP2A1,CNGB1,TBX18,PTGDR2,BARHL2,GLIS1,TBXA2R,BRINP3,KISS1R,FRMD7,FUT7,DPP10,SST…
GO:BP	inorganic cation transmembrane transport	GO:0098662	0.00565994	2.24719	802	334	27	27334	SCNN1G,FASL,WNT3A,ATP6V1C2,GALR2,KCNV1,CABP4,KCNAB1,CASQ2,ASIC5,SLC6A13,ATP2A1,ASIC4,MCOLN3,PKD2L1,GIMAP3,ABCC8,BDKRB1,TRPC5,KCNA4,FFAR1,KCNG4,KCNS2,CACNA1C,RNF207,XCR1,SCN1A
GO:BP	regulation of biological process	GO:0050789	0.00746182	2.12716	13390	334	205	27334	IL12RB1,FASL,ITGB7,CNN1,IRX2,NRIP2,GRIK3,SCIN,SULT2B1,RIPK4,IL27RA,TNFSF14,TSSK4,WNT3A,EHF,IGF2BP1,BLK,TNR,CD5L,TENM1,BAIAP2L2,GRB7,PERP,ARFGEF3,MGAT4C,MEIS1,ATP6V1C2,ABCA8B,GALR2,ASPN,TERT,HTR1A,C6,CIDEB,KCNV1,LY6C2,WNT1,DHH,GZMA,ADGRF4,TFF1,EMILIN2,SPDEF,CABP4,LGALS12,BNC1,PPP1R42,WNT10A,PDCD1,HTR4,IFI202B,SELL,LMX1A,ITGB6,DAPL1,DUOXA1,PATL2,CHRNA4,KCNAB1,CASQ2,SFRP2,ARTN,EPHA8,CDA,CNKSR1,RHOH,…
GO:BP	response to external stimulus	GO:0009605	0.00798661	2.09764	3196	334	68	27334	IL12RB1,FASL,IL27RA,TNFSF14,WNT3A,BLK,TNR,C6,GZMA,SLC22A3,EMILIN2,CABP4,PNLIPRP2,HTR4,IFI202B,SELL,LMX1A,KYNU,ITGB6,DAPL1,DUOXA1,SFRP2,ARTN,EPHA8,CDA,RHOH,CNTN6,SIGLECG,RAB38,CNGB1,ISL2,STYK1,AA467197,STRC,PTGDR2,CD207,TBXA2R,SSC5D,LRFN5,FUT7,SPON2,PKD2L1,GIMAP3,ABCC8,SEMA3D,CCR6,NRG3,SOX15,BDKRB1,TREM3,KLRI2,SSTR3,JAML,CCR2,USP29,S100A9,ADTRP,XCR1,S100A7A,SCN1A,JCHAIN,GPR88,NLRP1A,TTPA,IGLC2,GBP…
GO:BP	anatomical structure morphogenesis	GO:0009653	0.00969123	2.01362	2769	334	61	27334	SCNN1G,FASL,IRX2,RIPK4,TNFSF14,WNT3A,IGF2BP1,TNR,PERP,MEIS1,ASPN,TERT,LDB3,C6,WNT1,EMILIN2,CABP4,LGALS12,WNT10A,CDH7,LMX1A,ITGB6,CASQ2,SFRP2,ARTN,EPHA8,RHOH,LHX5,CNTN6,WNT7A,ISL2,ADAMTS15,STRC,BARHL2,FRAS1,TBXA2R,CDH8,FREM2,ATG9B,SATB2,ABCC8,SEMA3D,CDH12,NRG3,SOX15,TRPC5,GJB5,BHLHE23,CCBE1,GPR15,SLITRK3,CCR2,CACNA1C,ADTRP,RNF207,IRX1,ZIC3,TSPEAR,FOXS1,KLHL41,NAT8F5
GO:BP	regulation of cellular process	GO:0050794	0.00972395	2.01216	12363	334	192	27334	IL12RB1,FASL,ITGB7,CNN1,IRX2,NRIP2,GRIK3,SCIN,SULT2B1,RIPK4,IL27RA,TNFSF14,TSSK4,WNT3A,EHF,IGF2BP1,BLK,TNR,CD5L,TENM1,BAIAP2L2,GRB7,PERP,ARFGEF3,MEIS1,ATP6V1C2,GALR2,ASPN,TERT,HTR1A,C6,CIDEB,KCNV1,LY6C2,WNT1,DHH,GZMA,ADGRF4,TFF1,EMILIN2,SPDEF,CABP4,LGALS12,BNC1,PPP1R42,WNT10A,PDCD1,HTR4,IFI202B,SELL,LMX1A,ITGB6,DAPL1,DUOXA1,PATL2,CHRNA4,KCNAB1,CASQ2,SFRP2,ARTN,EPHA8,CDA,CNKSR1,RHOH,PRKG2,LHX5,TFR…
GO:BP	neuron differentiation	GO:0030182	0.0136809	1.86389	1537	334	40	27334	IRX2,WNT3A,IGF2BP1,BLK,TNR,TENM1,MEIS1,TMEM132E,GALR2,WNT1,CABP4,WNT10A,LMX1A,DUOXA1,TGM3,SFRP2,ARTN,EPHA8,RHOH,LHX5,CNTN6,WNT7A,MCF2,CNGB1,ISL2,STRC,BARHL2,BRINP3,FRMD7,MCOLN3,SEMA3D,TRPC5,BHLHE23,GLDN,SLITRK3,NHLH2,VWC2,S100A9,IRX1,ZIC3
GO:BP	regulation of monoatomic ion transmembrane transport	GO:0034765	0.0140124	1.85349	468	334	19	27334	GALR2,KCNV1,CABP4,CHRNA4,KCNAB1,CASQ2,ATP2A1,GIMAP3,ABCC8,BDKRB1,KCNA4,FFAR1,KCNG4,PIRT,CCR2,KCNS2,CACNA1C,RNF207,SCN1A
GO:BP	cell migration	GO:0016477	0.0141078	1.85054	1539	334	40	27334	SCNN1G,ITGB7,IL27RA,TNFSF14,TNR,GRB7,TERT,EMILIN2,LGALS12,SELL,ITGB6,SFRP2,ARTN,EPHA8,RHOH,WNT7A,BARHL2,TBXA2R,MISP,IGSF10,FUT7,SSTR4,SATB2,ABCC8,SEMA3D,CCR6,NRG3,BDKRB1,TREM3,DNAI3,CCBE1,GPR15,JAML,NHLH2,CCR2,S100A9,SH3RF2,ADTRP,XCR1,MAPK15
GO:BP	dermatome development	GO:0061054	0.0170653	1.76789	4	334	3	27334	WNT3A,WNT1,SFRP2
GO:BP	regulation of dermatome development	GO:0061183	0.0170653	1.76789	4	334	3	27334	WNT3A,WNT1,SFRP2
GO:BP	inorganic ion transmembrane transport	GO:0098660	0.0195331	1.70923	909	334	28	27334	SCNN1G,FASL,WNT3A,ATP6V1C2,GALR2,KCNV1,CABP4,KCNAB1,CASQ2,ASIC5,SLC6A13,ATP2A1,ASIC4,MCOLN3,PKD2L1,GIMAP3,ABCC8,BDKRB1,TRPC5,KCNA4,FFAR1,KCNG4,KCNS2,CACNA1C,RNF207,XCR1,SCN1A,APOL11B
GO:BP	locomotion	GO:0040011	0.0204318	1.68969	1394	334	37	27334	IL27RA,TNFSF14,WNT3A,TNR,GRB7,TERT,EMILIN2,SELL,LMX1A,SFRP2,ARTN,EPHA8,RHOH,CNTN6,WNT7A,ISL2,PTGDR2,TBXA2R,IGSF10,FUT7,ABCC8,SEMA3D,CCR6,NRG3,BDKRB1,TREM3,DNAI3,CCBE1,JAML,CCR2,S100A9,SH3RF2,ADTRP,XCR1,MAPK15,S100A7A,HTR1D
GO:BP	lymphocyte migration	GO:0072676	0.0254375	1.59453	113	334	9	27334	ITGB7,IL27RA,TNFSF14,ARTN,FUT7,CCR6,GPR15,CCR2,ADTRP
GO:BP	T cell migration	GO:0072678	0.0421822	1.37487	67	334	7	27334	ITGB7,IL27RA,TNFSF14,FUT7,CCR6,GPR15,CCR2
GO:BP	somatostatin signaling pathway	GO:0038170	0.042276	1.37391	5	334	3	27334	SSTR4,SSTR3,SSTR5
GO:BP	somatostatin receptor signaling pathway	GO:0038169	0.042276	1.37391	5	334	3	27334	SSTR4,SSTR3,SSTR5
GO:BP	cell motility	GO:0048870	0.0431327	1.36519	1732	334	42	27334	SCNN1G,ITGB7,IL27RA,TNFSF14,TSSK4,TNR,GRB7,TERT,EMILIN2,LGALS12,SELL,ITGB6,SFRP2,ARTN,EPHA8,RHOH,WNT7A,BARHL2,TBXA2R,MISP,IGSF10,FUT7,SSTR4,SATB2,ABCC8,SEMA3D,CCR6,NRG3,BDKRB1,TREM3,DNAI3,LY6K,CCBE1,GPR15,JAML,NHLH2,CCR2,S100A9,SH3RF2,ADTRP,XCR1,MAPK15
GO:CC	cell periphery	GO:0071944	2.09995e-14	13.6778	6864	338	155	27387	SCNN1G,IL12RB1,FASL,ITGB7,GRIK3,IL27RA,TNFSF14,WNT3A,BLK,TNR,CD5L,TENM1,H2-M2,BAIAP2L2,GRB7,PERP,ABCA8B,GALR2,ASPN,TERT,HTR1A,C6,KCNV1,LY6C2,TMEM114,DHH,SLC22A3,SLC5A7,EMILIN2,MAL2,SLC27A6,PDCD1,CDH7,HTR4,SELL,ITGB6,SLC28A2,DUOXA1,TGM3,CHRNA4,KCNAB1,ASIC5,STRA6L,ATP8B5,EPHA8,CNKSR1,RHOH,TFR2,CNTN6,WNT7A,SLC6A13,CD27,GIPR,SIGLECG,RAB38,SYTL2,SLC5A11,CNGB1,ADAMTS8,CD3D,SLCO2A1,THSD7A,STYK1,KLRA9,AD…
GO:CC	membrane	GO:0016020	6.69111e-12	11.1745	10311	338	196	27387	SCNN1G,IL12RB1,FASL,ITGB7,GRIK3,PLA1A,RIPK4,IL27RA,TNFSF14,UPK3BL,WNT3A,BLK,TNR,CD5L,TENM1,H2-M2,BAIAP2L2,GRB7,PERP,ARFGEF3,MGAT4C,ATP6V1C2,ABCA8B,TMEM132E,GALR2,SLC25A48,TERT,HTR1A,C6,KCNV1,LY6C2,TMEM114,DHH,SLC22A3,ADGRF4,SLC5A7,ECI1,MAL2,SLC27A6,PNLIPRP2,CD7,PDCD1,CDH7,HTR4,SELL,ITGB6,SLC28A2,DUOXA1,TGM3,CHRNA4,KCNAB1,ASIC5,STRA6L,ATP8B5,EPHA8,KRTCAP3,RHOH,PRKG2,TFR2,CYP3A13,CNTN6,SLC6A13,SLC6…
GO:CC	plasma membrane	GO:0005886	1.12656e-11	10.9482	6382	338	141	27387	SCNN1G,IL12RB1,FASL,ITGB7,GRIK3,IL27RA,TNFSF14,WNT3A,BLK,CD5L,TENM1,H2-M2,BAIAP2L2,GRB7,PERP,ABCA8B,GALR2,TERT,HTR1A,C6,KCNV1,LY6C2,TMEM114,DHH,SLC22A3,SLC5A7,MAL2,SLC27A6,PDCD1,CDH7,HTR4,SELL,ITGB6,SLC28A2,DUOXA1,TGM3,CHRNA4,KCNAB1,ASIC5,STRA6L,ATP8B5,EPHA8,RHOH,TFR2,CNTN6,SLC6A13,CD27,GIPR,SIGLECG,RAB38,SYTL2,SLC5A11,CNGB1,CD3D,SLCO2A1,THSD7A,STYK1,KLRA9,PTGDR2,TMEM63C,FRAS1,CD207,TBXA2R,KISS1R…
GO:CC	cell surface	GO:0009986	3.09571e-10	9.50924	1121	338	46	27387	SCNN1G,IL12RB1,FASL,ITGB7,IL27RA,OIT3,WNT3A,TNR,CD5L,H2-M2,LY6C2,WNT1,PDCD1,SELL,ITGB6,CHRNA4,TFR2,WNT7A,CD27,CD3D,ADAMTS15,STRC,CD207,LRFN5,KISS1R,PKD2L1,CCR6,KCNA4,KLRI2,LY6K,GLDN,GJD3,SLITRK3,CCR2,CACNA1C,BTN2A2,ADTRP,XCR1,TSPEAR,TRGC1,TRGC2,TRGC4,IGLC2,FZD10,CD200R2,LY6G6C
GO:CC	plasma membrane protein complex	GO:0098797	1.73998e-08	7.75946	582	338	30	27387	IL12RB1,ITGB7,GRIK3,IL27RA,WNT3A,H2-M2,C6,KCNV1,CDH7,ITGB6,CHRNA4,KCNAB1,TFR2,CD3D,CDH8,DPP10,ABCC8,CDH12,H2-OB,GJB5,KCNA4,KCNG4,GJD3,GJA3,VWC2,KCNS2,CACNA1C,CDH3,SCN1A,PIRA12
GO:CC	cellular anatomical entity	GO:0110165	1.9432e-07	6.71148	22824	338	319	27387	SCNN1G,SULT5A1,IL12RB1,FASL,ITGB7,CNN1,IRX2,NRIP2,GRIK3,SCIN,PLA1A,SULT2B1,SHBG,RIPK4,IL27RA,TNFSF14,UPK3BL,TSSK4,OIT3,WNT3A,EHF,IGF2BP1,BLK,TNR,CD5L,TENM1,H2-M2,TNS4,BAIAP2L2,MYH11,RPS6KL1,GRB7,CCDC170,PERP,ARFGEF3,MGAT4C,HAL,MEIS1,ATP6V1C2,ABCA8B,TMEM132E,GALR2,SPATA20,MYH3,ASPN,SLC25A48,TERT,HTR1A,LDB3,C6,CIDEB,KCNV1,LY6C2,TMEM114,WNT1,DHH,GZMA,PRPH,SLC22A3,ADGRF4,SLC5A7,TFF1,EMILIN2,ECI1,SPDE…
GO:CC	extracellular region	GO:0005576	2.87438e-06	5.54146	2696	338	68	27387	SCNN1G,FASL,PLA1A,SHBG,IL27RA,TNFSF14,OIT3,WNT3A,TNR,CD5L,TENM1,H2-M2,SPATA20,ASPN,C6,WNT1,DHH,GZMA,TFF1,EMILIN2,PNLIPRP2,WNT10A,SFRP2,ARTN,WNT7A,PROZ,ADAMTS8,ADAMTS15,PRSS35,BRINP3,SSC5D,ADAMTSL2,IGSF10,CDH8,SPON2,C1S1,SEMA3D,NRG3,SERPINA3G,NOTUM,ADAMTS3,NPB,OTOS,LY6K,LINGO2,PNLIP,GLDN,ADAMTS6,CCBE1,C1QTNF2,RTBDN,PRSS46,BPIFC,TNFSF15,VWC2,SERPINB6C,DAW1,S100A9,TAFA1,OBSCN,CHIA1,S100A7A,JCHAIN,TS…
GO:CC	cation channel complex	GO:0034703	4.92746e-05	4.30738	194	338	14	27387	SCNN1G,GRIK3,KCNV1,KCNAB1,CNGB1,DPP10,PKD2L1,ABCC8,TRPC5,KCNA4,KCNG4,KCNS2,CACNA1C,SCN1A
GO:CC	external side of plasma membrane	GO:0009897	9.68709e-05	4.01381	580	338	24	27387	SCNN1G,IL12RB1,FASL,IL27RA,H2-M2,PDCD1,SELL,ITGB6,CHRNA4,TFR2,CD27,CD3D,CD207,CCR6,KLRI2,CCR2,BTN2A2,XCR1,TRGC1,TRGC2,TRGC4,IGLC2,CD200R2,LY6G6C
GO:CC	membrane protein complex	GO:0098796	0.000126974	3.89628	1207	338	37	27387	SCNN1G,IL12RB1,ITGB7,GRIK3,IL27RA,WNT3A,H2-M2,BAIAP2L2,ATP6V1C2,C6,KCNV1,CDH7,ITGB6,CHRNA4,KCNAB1,TFR2,CNGB1,CD3D,AA467197,CDH8,DPP10,PKD2L1,ABCC8,CDH12,H2-OB,TRPC5,GJB5,KCNA4,KCNG4,GJD3,GJA3,VWC2,KCNS2,CACNA1C,CDH3,SCN1A,PIRA12
GO:CC	side of membrane	GO:0098552	0.000180364	3.74385	781	338	28	27387	SCNN1G,IL12RB1,FASL,IL27RA,BLK,H2-M2,PDCD1,SELL,ITGB6,TGM3,CHRNA4,KCNAB1,TFR2,CD27,CD3D,STYK1,CD207,CCR6,KLRI2,CCR2,BTN2A2,XCR1,TRGC1,TRGC2,TRGC4,IGLC2,CD200R2,LY6G6C
GO:CC	ion channel complex	GO:0034702	0.000388607	3.41049	300	338	16	27387	SCNN1G,GRIK3,KCNV1,CHRNA4,KCNAB1,CNGB1,DPP10,PKD2L1,ABCC8,TRPC5,KCNA4,KCNG4,VWC2,KCNS2,CACNA1C,SCN1A
GO:CC	anchoring junction	GO:0070161	0.00288261	2.54021	803	338	26	27387	ITGB7,SCIN,TNS4,BAIAP2L2,GRB7,PERP,LDB3,CDH7,ITGB6,CHRNA4,MISP,CDH8,KIRREL2,CDH12,GJB5,GJD3,JAML,GJA3,CLDN8,CACNA1C,PKP3,CDH3,OBSCN,MAPK15,SCN1A,XIRP1
GO:CC	cell projection	GO:0042995	0.00509916	2.2925	2609	338	57	27387	GRIK3,SCIN,TSSK4,IGF2BP1,TENM1,GRB7,CCDC170,GALR2,ASPN,HTR1A,LDB3,PRPH,SLC5A7,CABP4,PNLIPRP2,HTR4,SLC28A2,CHRNA4,KCNAB1,EPHA8,RHOH,CNTN6,SLC6A13,CNGB1,STRC,PTGDR2,BRINP3,KISS1R,FRMD7,CDH8,MCOLN3,PKD2L1,CCR6,BDKRB1,TRPC5,KCNA4,DNAI3,UBXN10,SSTR3,TTLL13,GLDN,CCR2,TENM2,SSTR5,CACNA1C,SV2B,LRGUK,NRSN2,HYDIN,MAPK15,SCN1A,GPR88,TSPEAR,HTR1D,OMP,KLHL41,CCDC13
GO:CC	potassium channel complex	GO:0034705	0.00616605	2.20999	92	338	8	27387	GRIK3,KCNV1,KCNAB1,DPP10,ABCC8,KCNA4,KCNG4,KCNS2
GO:CC	cell junction	GO:0030054	0.00671612	2.17288	2140	338	49	27387	ITGB7,GRIK3,SCIN,WNT3A,IGF2BP1,TNR,TNS4,BAIAP2L2,GRB7,PERP,HTR1A,LDB3,LY6C2,SLC22A3,SLC5A7,MAL2,CABP4,CDH7,HTR4,ITGB6,CHRNA4,CNTN6,WNT7A,CNGB1,LRFN5,MISP,CDH8,KIRREL2,ABCC8,CDH12,NRG3,GJB5,KCNA4,GJD3,SLITRK3,JAML,GJA3,CLDN8,VWC2,CACNA1C,SV2B,PKP3,S100A9,CDH3,OBSCN,MAPK15,SCN1A,HTR1D,XIRP1
GO:CC	transmembrane transporter complex	GO:1902495	0.00742815	2.12912	379	338	16	27387	SCNN1G,GRIK3,KCNV1,CHRNA4,KCNAB1,CNGB1,DPP10,PKD2L1,ABCC8,TRPC5,KCNA4,KCNG4,VWC2,KCNS2,CACNA1C,SCN1A
GO:CC	transporter complex	GO:1990351	0.0159706	1.79668	404	338	16	27387	SCNN1G,GRIK3,KCNV1,CHRNA4,KCNAB1,CNGB1,DPP10,PKD2L1,ABCC8,TRPC5,KCNA4,KCNG4,VWC2,KCNS2,CACNA1C,SCN1A
GO:CC	extracellular matrix	GO:0031012	0.0213847	1.6699	505	338	18	27387	TNR,ASPN,EMILIN2,TGM3,WNT7A,ADAMTS8,ADAMTS15,FRAS1,SSC5D,ADAMTSL2,FREM2,SPON2,ADAMTS3,LINGO2,ADAMTS6,CCBE1,RTBDN,VWC2
GO:CC	external encapsulating structure	GO:0030312	0.0224851	1.6481	507	338	18	27387	TNR,ASPN,EMILIN2,TGM3,WNT7A,ADAMTS8,ADAMTS15,FRAS1,SSC5D,ADAMTSL2,FREM2,SPON2,ADAMTS3,LINGO2,ADAMTS6,CCBE1,RTBDN,VWC2
GO:CC	extracellular space	GO:0005615	0.0240123	1.61957	2004	338	45	27387	SCNN1G,FASL,PLA1A,TNFSF14,OIT3,WNT3A,TNR,H2-M2,ASPN,C6,WNT1,DHH,TFF1,PNLIPRP2,WNT10A,SFRP2,ARTN,WNT7A,PROZ,ADAMTS15,SSC5D,SPON2,SEMA3D,NRG3,SERPINA3G,ADAMTS3,NPB,LINGO2,PNLIP,GLDN,CCBE1,C1QTNF2,PRSS46,BPIFC,VWC2,SERPINB6C,S100A9,TAFA1,OBSCN,CHIA1,S100A7A,JCHAIN,PATE2,IGLC2,APOL11B
GO:CC	extrinsic component of plasma membrane	GO:0019897	0.0405325	1.3922	188	338	10	27387	BLK,CDH7,TGM3,KCNAB1,SYTL2,STYK1,CDH8,CDH12,RTBDN,CDH3
KEGG	Neuroactive ligand-receptor interaction	KEGG:04080	0.00806088	2.09362	389	136	17	8910	GRIK3,GALR2,HTR1A,GZMA,HTR4,CHRNA4,GIPR,TBXA2R,KISS1R,SSTR4,BDKRB1,NPB,SSTR3,SSTR5,P2RY10,HTR1D,PATE2
KEGG	ECM-receptor interaction	KEGG:04512	0.0361631	1.44173	88	136	7	8910	ITGB7,TNR,COL9A1,ITGB6,FRAS1,FREM2,SV2B
REAC	O-glycosylation of TSR domain-containing proteins	REAC:R-MMU-5173214	0.00637931	2.19523	34	145	6	8407	ADAMTS15,ADAMTSL2,SPON2,THSD7B,ADAMTS3,ADAMTS6
REAC	Release of Hh-Np from the secreting cell	REAC:R-MMU-5362798	0.049762	1.3031	7	145	3	8407	DHH,DISP2,NOTUM
WP	GPCRs, non-odorant	WP:WP1396	5.66004e-05	4.24718	265	77	17	4529	GALR2,HTR1A,HTR4,GIPR,TBXA2R,KISS1R,SSTR4,CCR6,BDKRB1,FFAR1,SSTR3,GPR15,CCR2,SSTR5,P2RY10,XCR1,HTR1D
WP	GPCRs, class A rhodopsin-like	WP:WP189	0.00327844	2.48433	223	77	13	4529	GALR2,HTR1A,HTR4,PTGDR2,TBXA2R,SSTR4,CCR6,BDKRB1,GPR12,SSTR3,CCR2,SSTR5,HTR1D
WP	GPCRs, peptide	WP:WP234	0.00665214	2.17704	70	77	7	4529	GALR2,SSTR4,CCR6,BDKRB1,SSTR3,CCR2,SSTR5
TF	Factor: SMAD4; motif: GKSRKKCAGMCANCY; match class: 1	TF:M00733_1	0.00823438	2.08437	3164	347	81	21908	IL12RB1,GRIK3,PPM1J,SULT2B1,IL27RA,EHF,CD5L,RPS6KL1,GRB7,ATP6V1C2,ABCA8B,TMEM132E,SPATA20,SLC25A48,KLHL38,FAM83F,SLC22A3,TFF1,CABP4,BNC1,CD7,GSTA3,TGM3,CASQ2,ARTN,CNKSR1,LHX5,TFR2,SLC6A13,SIGLECG,ATP2A1,SLC5A11,PROZ,CNGB1,BEAN1,ADAMTS8,THSD7A,RESP18,ADAMTS15,STRC,PTGDR2,GLIS1,TBXA2R,SSC5D,ADAMTSL2,SPON2,PKD2L1,ASB10,TTC16,CBLC,TRPC5,OTOS,BC024139,CSRNP3,SOWAHB,TTLL13,GPR158,PNLIP,CCBE1,GPR15,KLHL…
TF	Factor: MZF-1; motif: TGGGGAR; match class: 1	TF:M01733_1	0.0117807	1.92883	3561	347	88	21908	CNN1,NRIP2,SULT2B1,SHBG,TSSK4,EHF,IGF2BP1,BAIAP2L2,RPS6KL1,PERP,HAL,ATP6V1C2,TMEM132E,SLC25A48,C6,TMEM114,DHH,PRPH,EMILIN2,CABP4,LGALS12,BNC1,CD7,4933407L21RIK,LMX1A,CHRNA4,KCNAB1,STRA6L,ARTN,EPHA8,CDA,TFR2,ATP2A1,ADAMTS8,SLCO2A1,RESP18,BC016579,PRSS35,TMEM63C,BARHL2,SSC5D,KISS1R,FUT7,DPP10,PTCRA,ATG9B,SATB2,C1S1,CBLC,B4GALNT3,SERPINA3G,H2-OB,TRPC5,GJB5,KCNA4,UBXN10,ADAMTS3,NPB,ALS2CL,BC024139,ZF…
TF	Factor: SREBP-1; motif: CACSCCA; match class: 1	TF:M00749_1	0.013195	1.87959	2489	347	67	21908	FASL,ITGB7,CNN1,IRX2,SHBG,IGF2BP1,CRYBG1,HAL,FAM83F,TMEM114,GZMA,PRPH,SLC22A3,EMILIN2,WNT10A,4933407L21RIK,PDCD1,LMX1A,DUOXA1,PATL2,TGM3,SFRP2,CNKSR1,TFR2,TUBA8,CD27,MYLPF,ATP2A1,BEAN1,ASIC4,RESP18,BC016579,SSC5D,KISS1R,CYSRT1,SSTR4,ASB10,SEMA3D,CBLC,B4GALNT3,LRRC29,TRPC5,GJB5,THSD7B,KCNA4,ADAMTS3,OTOS,BC024139,FFAR1,TMEM232,PIRT,GJA3,PRSS46,SSTR5,KCNS2,PKP3,UNC93A2,JAKMIP3,ADTRP,RNF207,NRSN2,HYD…
TF	Factor: MafG; motif: CMATGACTCAGCAGA	TF:M07048	0.0172647	1.76284	8891	347	180	21908	SCNN1G,SULT5A1,IL12RB1,FASL,CNN1,NRIP2,PPM1J,PLA1A,SULT2B1,SHBG,TNFSF14,TSSK4,WNT3A,EHF,TNR,CD5L,TENM1,TNS4,RPS6KL1,GRB7,PERP,CRYBG1,ATP6V1C2,ABCA8B,TMEM132E,ASPN,LDB3,KCNV1,KLHL38,LY6C2,TMEM114,WNT1,DHH,PRPH,SLC22A3,TFF1,SPDEF,SLC27A6,PNLIPRP2,CD7,GSTA3,4933407L21RIK,PDCD1,KLHL30,CDH7,HTR4,IFI202B,LMX1A,KYNU,ITGB6,DAPL1,SLC28A2,CASQ2,CRCT1,ASIC5,STRA6L,ARTN,EPHA8,CNKSR1,KRTCAP3,SLC6A12,ST8SIA1,C…
TF	Factor: SMAD3; motif: TGTCTGTCT	TF:M00701	0.0406238	1.39122	5731	347	125	21908	SULT5A1,IL12RB1,SCIN,SHBG,UPK3BL,EHF,IGF2BP1,TNR,H2-M2,BAIAP2L2,MYH11,GRB7,HAL,MEIS1,ATP6V1C2,ABCA8B,TMEM132E,LDB3,KLHL38,LY6C2,DHH,GZMA,SLC22A3,SLC5A7,ECI1,SPDEF,MAL2,CABP4,BNC1,WNT10A,PDCD1,KLHL30,ITGB6,PATL2,TGM3,CRCT1,SFRP2,ASIC5,ARTN,CDA,CNKSR1,RHOH,TFR2,SLC6A13,TUBA8,ST8SIA1,SIGLECG,ATP2A1,PROZ,BEAN1,ADAMTS8,ISL2,SLCO2A1,ADAMTS15,PRSS35,STRC,B3GALT2,BRINP3,SSC5D,ADAMTSL2,IGSF10,FUT7,CYSRT1,…

## Sheet: Statistical testing
The GO enrichment analysis was performed using g:Profiler (v e108_eg55_p17_0254fbf) in February and March 2023, with g:SCS multiple testing correction and a significance threshold of 0.05.
