# Supplementary material for: Platelet-derived exerkine CXCL4/platelet factor 4 rejuvenates hippocampal neurogenesis and restores cognitive function in aged mice
Source: Nat Commun. 2023 Aug 16;14:4375. doi: 10.1038/s41467-023-39873-9 (PMC10432533; doi:10.1038/s41467-023-39873-9)
Supplement: Supplementary file 7 — Supplementary Data 4 [file 41467_2023_39873_MOESM7_ESM.xlsx]

## Sheet: 4d RUN young UP
Accession	Description	Counts1	R1.126	R1.127N	R1.127C	R1.128N	R1.128C	R1.129N	R1.129C	R1.130N	R1.130C	R1.131	Means.STD	Means.RUN	FC	TwoSplTTest	TwoSplTTestAdj	Significant
P97430	Antileukoproteinase OS=Mus musculus OX=10090 GN=Slpi PE=1 SV=1	7	435.3	334.855	1236.4	406.728	1577.03	2276.96	1006.57	2628.28	2523.51	2516.64	649.516	2072.71	3.19117	0.0132293	0.127465	TRUE
Q9WVA4	Transgelin-2 OS=Mus musculus OX=10090 GN=Tagln2 PE=1 SV=4	18	2691.3	2870.89	2482.01	2279.33	2668.4	5581.63	8149.02	5550.6	9598.08	6662	2590.41	6943.83	2.6806	2.5193e-05	0.0166274	TRUE
P97315	Cysteine and glycine-rich protein 1 OS=Mus musculus OX=10090 GN=Csrp1 PE=1 SV=3	7	1202.1	1211.71	1508.47	1226.42	1712.51	3889.29	3072.84	3164.97	3490.42	3215.01	1357.78	3354.04	2.47023	4.66361e-06	0.0123119	TRUE
Q6IRU2	Tropomyosin alpha-4 chain OS=Mus musculus OX=10090 GN=Tpm4 PE=1 SV=3	15	1478.5	1413.6	1357.23	1025.65	1538.69	4691.69	3117.89	3416.39	3094.48	2637.45	1349.55	3327.41	2.46556	6.57204e-05	0.0211677	TRUE
P84309-2	Isoform 2 of Adenylate cyclase type 5 OS=Mus musculus OX=10090 GN=Adcy5	1	18.9	24.3436	26.6312	11.7024	25.8994	57.0268	22.2328	76.4689	66.1099	50.4551	20.6044	50.3438	2.44335	0.00979293	0.112003	TRUE
Q9QXY6	EH domain-containing protein 3 OS=Mus musculus OX=10090 GN=Ehd3 PE=1 SV=2	2	94.4	79.3376	73.899	56.8665	75.8152	247.414	158.39	162.815	157.968	115.127	75.0828	163.275	2.17459	0.000729433	0.0596966	TRUE
A2AIM4	Tropomyosin beta chain OS=Mus musculus OX=10090 GN=Tpm2 PE=1 SV=1	7	1080.2	1061.77	901.42	632.763	1092.72	2209	1841.14	2124	1891.88	1636.82	935.065	1929.6	2.0636	0.00025686	0.0484365	TRUE
P98086	Complement C1q subcomponent subunit A OS=Mus musculus OX=10090 GN=C1qa PE=1 SV=2	7	860.9	1700.98	736.204	776.496	1029.94	716.25	2704.88	2117.16	2687.75	2462.81	970.779	1935.34	1.99359	0.0471333	0.238463	TRUE
Q9ES46	Beta-parvin OS=Mus musculus OX=10090 GN=Parvb PE=1 SV=1	9	1207.6	1340.63	1010.82	653.739	1133.16	2177.88	1979.36	1853.52	2114.31	1958.45	1039.25	2013.39	1.93734	0.000850885	0.0596966	TRUE
S4R270	Bridging integrator 2 OS=Mus musculus OX=10090 GN=Bin2 PE=1 SV=1	23	3276.9	3385.29	3077.29	2528.69	3552.62	4798.95	6161.8	5804.14	6616.05	5826.45	3142.93	5809.23	1.84835	5.68085e-05	0.0211677	TRUE
P18760	Cofilin-1 OS=Mus musculus OX=10090 GN=Cfl1 PE=1 SV=3	6	2183.8	2355.23	2035.96	1334.84	2511.75	3182.6	4228.28	3111.93	4864.41	3574.91	2037.44	3736.41	1.83388	0.00255293	0.0758629	TRUE
Q9EQI5	Chemokine (C-X-C motif) ligand 7, isoform CRA_b OS=Mus musculus OX=10090 GN=Ppbp PE=1 SV=1	9	1921.5	1539.89	2450.94	1320.82	3132.72	3100.5	3103.35	3332.96	4499.45	4034.3	1974.45	3572.76	1.8095	0.00890945	0.107721	TRUE
Q08093	Calponin-2 OS=Mus musculus OX=10090 GN=Cnn2 PE=1 SV=1	23	4322.3	4629.65	4095.55	2247.65	4766.61	5107.09	7985.55	6883.92	8545.29	6939.59	3878.85	6986.75	1.80124	0.00728087	0.10427	TRUE
Q02105	Complement C1q subcomponent subunit C OS=Mus musculus OX=10090 GN=C1qc PE=1 SV=2	5	748.4	1258.71	753.18	818.877	868.038	784.079	1855.47	1622.52	1960.75	1865.54	872.054	1539.02	1.76483	0.0201443	0.159211	TRUE
A0A0G2JFV5	Leucine-rich repeat flightless-interacting protein 2 OS=Mus musculus OX=10090 GN=Lrrfip2 PE=1 SV=1	1	8.3	10.9894	7.43553	5.49501	7.78013	14.877	11.6164	14.4566	14.8432	13.1044	7.80663	13.7189	1.75734	0.00160502	0.0706211	TRUE
P26039	Talin-1 OS=Mus musculus OX=10090 GN=Tln1 PE=1 SV=2	157	25092.3	25474.2	24180.1	20634.1	26732.8	74578.8	38297.5	34733.5	39881.8	35015.8	24330.2	42492.7	1.7465	0.00584037	0.0999512	TRUE
P14106	Complement C1q subcomponent subunit B OS=Mus musculus OX=10090 GN=C1qb PE=1 SV=2	6	929.9	1454.93	1034.01	929.754	1187.64	871.88	2309.08	2130.61	2469.66	2358.02	1090.87	1903.34	1.7448	0.031663	0.198381	TRUE
Q7TPR4	Alpha-actinin-1 OS=Mus musculus OX=10090 GN=Actn1 PE=1 SV=1	37	6138.8	6601.24	5899.61	3806.67	6768.74	10691.7	9358.26	9744.23	9722.2	9038.61	5726.86	9695.53	1.69299	0.00128393	0.0694839	TRUE
Q9CQE5	Regulator of G-protein signaling 10 OS=Mus musculus OX=10090 GN=Rgs10 PE=1 SV=1	1	20.7	19.2963	16.8669	9.34787	23.3277	29.4025	28.1078	29.7073	30.6807	27.0533	17.1164	28.9622	1.69207	0.011615	0.119223	TRUE
Q3U9N4	Granulins OS=Mus musculus OX=10090 GN=Grn PE=1 SV=1	1	13.3	15.616	21.3052	9.56192	25.0811	27.8462	16.4607	33.6322	29.6249	31.6645	16.0384	27.0421	1.68609	0.0401519	0.220376	TRUE
Q8CG03	cGMP-specific 3',5'-cyclic phosphodiesterase OS=Mus musculus OX=10090 GN=Pde5a PE=1 SV=2	1	52.5	57.2559	52.5952	30.9667	52.3185	128.746	66.5536	67.1614	83.3552	71.2055	48.0502	80.6667	1.6788	0.0143081	0.133005	TRUE
A2AQ07	Tubulin beta-1 chain OS=Mus musculus OX=10090 GN=Tubb1 PE=1 SV=1	24	3457.2	3694.12	3343.93	2331.02	3691.26	8180.14	4961.32	4362.5	5467.88	4737.28	3258.69	5398.69	1.65671	0.00683698	0.103148	TRUE
O70400	PDZ and LIM domain protein 1 OS=Mus musculus OX=10090 GN=Pdlim1 PE=1 SV=4	11	1070.1	1031.69	1083.06	831.185	1125.57	2927.88	1295.17	1752.04	1528.21	1368.91	1022.68	1692.76	1.65523	0.0120203	0.120203	TRUE
B2RQ80	Tnik protein OS=Mus musculus OX=10090 GN=Tnik PE=1 SV=1	1	34.9	24.3436	32.5119	19.1941	24.4966	73.1086	39.6519	40.4726	39.2447	35.0076	26.467	43.7993	1.65486	0.0179135	0.149185	TRUE
P11680	Properdin OS=Mus musculus OX=10090 GN=Cfp PE=2 SV=2	11	727.5	662.086	1125.22	1280.47	1015.56	1456.27	1034.91	1630.93	1580.77	2123.19	932.422	1525.06	1.63559	0.0209871	0.161534	TRUE
P05480	Neuronal proto-oncogene tyrosine-protein kinase Src OS=Mus musculus OX=10090 GN=Src PE=1 SV=4	10	932.7	998.675	968.438	630.408	1079.98	1215.69	1423.29	1491.99	1667.23	1558.78	907.099	1463.3	1.61316	0.00221473	0.0745745	TRUE
P09541	Myosin light chain 4 OS=Mus musculus OX=10090 GN=Myl4 PE=1 SV=3	1	29.2	35.4896	33.5105	18.4449	38.7583	45.0952	44.2901	68.5071	50.3897	38.6966	30.1288	48.4437	1.60789	0.0192534	0.154435	TRUE
O55222	Integrin-linked protein kinase OS=Mus musculus OX=10090 GN=Ilk PE=1 SV=2	25	6666.5	6470.43	6706.71	3347.21	7236.92	13059.1	8029.97	10248.2	8626.71	7886.96	5876.46	9393.04	1.59842	0.02502	0.17804	TRUE
Q99JI6	Ras-related protein Rap-1b OS=Mus musculus OX=10090 GN=Rap1b PE=1 SV=2	32	7410.3	7417.73	6950.82	5574.81	7430.85	10078.6	11846.2	11035.5	11797.9	10552.8	6916.44	11040.5	1.59627	8.01805e-05	0.0211677	TRUE
A0A0A0MQA5	Tubulin alpha chain (Fragment) OS=Mus musculus OX=10090 GN=Tuba4a PE=1 SV=1	25	6764.6	7170.94	6195.09	4818.04	6546.39	15085.3	9773.33	7522.43	9695.33	8897.28	6242.35	9911.86	1.58784	0.00873617	0.107721	TRUE
P99024	Tubulin beta-5 chain OS=Mus musculus OX=10090 GN=Tubb5 PE=1 SV=1	4	681.4	737.374	597.507	451.25	654.464	1511.91	938.334	779.574	952.543	820.526	615.952	971.278	1.57687	0.0136038	0.129419	TRUE
Q8K1B8	Fermitin family homolog 3 OS=Mus musculus OX=10090 GN=Fermt3 PE=1 SV=1	37	7552	8132.76	6953.59	6673.73	7371.58	15025.9	11631.2	9248.13	11519.7	10775.8	7319.61	11494.3	1.57034	0.00075524	0.0596966	TRUE
Q7TMM9	Tubulin beta-2A chain OS=Mus musculus OX=10090 GN=Tubb2a PE=1 SV=1	3	341.7	354.203	389.351	243.302	454.684	824.932	488.117	420.06	543.23	517.339	349.477	543.754	1.55591	0.0201308	0.159211	TRUE
F8VQ95	Transforming acidic coiled-coil-containing protein 1 OS=Mus musculus OX=10090 GN=Tacc1 PE=1 SV=1	1	35.9	34.9638	35.6187	32.5721	40.1611	59.1019	48.6191	57.854	56.9593	55.8733	35.7609	55.5523	1.55344	1.67977e-05	0.0166274	TRUE
Q99JW4	LIM and senescent cell antigen-like-containing domain protein 1 OS=Mus musculus OX=10090 GN=Lims1 PE=1 SV=3	18	3266.4	2921.89	3802.73	2590.12	4158.74	6795.55	4100.47	5658.7	4765.4	4549.03	3299.3	5090.48	1.54289	0.00798342	0.10708	TRUE
Q9D031	Ras suppressor protein 1 OS=Mus musculus OX=10090 GN=Rsu1 PE=1 SV=1	19	5973.3	5853.3	5639.64	3079.33	5952.9	8435.76	7139.02	8645.5	7858.65	7666.55	5147.66	7930.49	1.5406	0.0118628	0.119772	TRUE
O89053	Coronin-1A OS=Mus musculus OX=10090 GN=Coro1a PE=1 SV=5	26	7383.3	7647.91	7244.86	4113.18	9058.43	8410.86	10806.8	10656.1	12361.6	10714.5	6864.53	10510.8	1.53118	0.0203838	0.159211	TRUE
B1B1A8	Myosin light chain kinase, smooth muscle OS=Mus musculus OX=10090 GN=Mylk PE=1 SV=1	8	592.4	647.575	533.374	423.638	601.158	1035.55	804.753	778.453	891.422	754.355	553.84	847.12	1.52954	0.00189493	0.0745745	TRUE
E9QM90	RAB11-binding protein RELCH OS=Mus musculus OX=10090 GN=Relch PE=1 SV=2	2	51.2	60.4104	46.9364	54.512	72.8927	136.398	59.5447	93.2896	99.0754	63.9429	56.5215	86.3473	1.52769	0.0372435	0.213281	TRUE
F8WID5	Tropomyosin alpha-1 chain OS=Mus musculus OX=10090 GN=Tpm1 PE=1 SV=1	4	300.3	324.655	277.839	211.623	315.575	462.184	463.895	423.873	412.307	390.992	282.805	429.706	1.51944	0.00107703	0.0676992	TRUE
E9Q8B5	Complement factor H-related protein C isoform 2 OS=Mus musculus OX=10090 GN=Gm4788 PE=1 SV=1	13	1652.6	1709.71	1717.4	1666.4	2026.74	2376.17	2843.61	2548.89	2812.22	2667.43	1749.47	2643.92	1.51127	3.48296e-05	0.01839	TRUE
Q99K28-2	Isoform 2 of ADP-ribosylation factor GTPase-activating protein 2 OS=Mus musculus OX=10090 GN=Arfgap2	1	18	16.8778	22.9696	18.5519	28.0036	28.4946	27.2833	28.3617	35.9599	35.3534	20.5054	30.8694	1.50543	0.00610629	0.102029	TRUE
Q63918	Caveolae-associated protein 2 OS=Mus musculus OX=10090 GN=Cavin2 PE=1 SV=3	13	2600.7	2833.56	2519.73	1331.74	2756.42	4358.25	3338.87	3535.82	3426.6	2984.56	2326.53	3501.3	1.50495	0.0290085	0.191826	TRUE
Q9R0P5	Destrin OS=Mus musculus OX=10090 GN=Dstn PE=1 SV=3	1	216.9	240.955	226.133	199.637	250.813	302.404	348.558	299.175	434.714	312.948	226.167	336.119	1.48615	0.00115447	0.069268	TRUE
Q8VC52	RNA-binding protein with multiple splicing 2 OS=Mus musculus OX=10090 GN=Rbpms2 PE=1 SV=1	1	92.1	107.623	89.2112	46.2712	99.7794	129.784	110.462	141.509	134.387	104.983	83.5964	123.407	1.47622	0.0429977	0.229785	TRUE
Q62433	Protein NDRG1 OS=Mus musculus OX=10090 GN=Ndrg1 PE=1 SV=1	2	87.1	91.7455	123.386	71.7429	121.055	142.105	124.892	161.357	141.895	146.599	96.9452	142.891	1.47394	0.00812623	0.10708	TRUE
Q9QVP9	Protein-tyrosine kinase 2-beta OS=Mus musculus OX=10090 GN=Ptk2b PE=1 SV=2	1	39.4	46.7408	40.3899	28.6122	39.8104	75.8321	60.6785	54.0413	54.2611	43.6536	38.5126	56.7577	1.47374	0.012374	0.120877	TRUE
Q8CG19	Latent-transforming growth factor beta-binding protein 1 OS=Mus musculus OX=10090 GN=Ltbp1 PE=1 SV=2	26	2224.3	2255.55	2914.85	1609.68	3529.24	3549.11	2901.95	3663.65	3964.26	3702.41	2420.45	3537.32	1.46143	0.0293753	0.192205	TRUE
P17742	Peptidyl-prolyl cis-trans isomerase A OS=Mus musculus OX=10090 GN=Ppia PE=1 SV=2	17	8928.7	9504.36	7873.1	4350.13	9604.82	10454.3	11694.2	11960.7	12062.6	10217.7	7747.64	11250.3	1.45209	0.0403723	0.221126	TRUE
Q91WG7	Diacylglycerol kinase gamma OS=Mus musculus OX=10090 GN=Dgkg PE=1 SV=1	1	54.1	65.9834	39.7241	39.3146	55.1241	76.2212	75.1085	80.3937	69.0428	61.8679	49.8329	72.2294	1.44943	0.0100528	0.112521	TRUE
Q921L6	Cortactin, isoform CRA_a OS=Mus musculus OX=10090 GN=Cttn PE=1 SV=1	15	2068.3	2129.58	1993.24	1516.46	2298.41	2694.7	3021.21	2989.59	2896.57	2655.44	1982.19	2847.5	1.43655	0.00138508	0.0699782	TRUE
Q8R1Q8	Cytoplasmic dynein 1 light intermediate chain 1 OS=Mus musculus OX=10090 GN=Dync1li1 PE=1 SV=1	1	50.5	56.4147	49.1555	28.3981	59.2156	65.0677	67.6874	70.9741	68.6908	66.7096	47.2494	67.7972	1.43488	0.0261468	0.181652	TRUE
Q8BGG7	Ubiquitin-associated and SH3 domain-containing protein B OS=Mus musculus OX=10090 GN=Ubash3b PE=1 SV=1	3	266.7	294.372	298.033	273.911	337.551	688.366	370.306	392.474	379.576	343.497	293.107	419.839	1.43237	0.0262344	0.181782	TRUE
Q9CYG7	Mitochondrial import receptor subunit TOM34 OS=Mus musculus OX=10090 GN=Tomm34 PE=1 SV=1	1	36.9	27.7084	27.7407	27.2209	27.4191	43.4092	42.8471	38.6784	42.6469	41.5786	29.1838	41.797	1.4322	0.000419606	0.0517689	TRUE
P68510	14-3-3 protein eta OS=Mus musculus OX=10090 GN=Ywhah PE=1 SV=2	21	5608.2	6308.39	5503.27	3580.31	6357.84	7123.8	7823	7728.43	8257.52	7462.38	5361.9	7669.74	1.43042	0.0106362	0.1157	TRUE
P40124	Adenylyl cyclase-associated protein 1 OS=Mus musculus OX=10090 GN=Cap1 PE=1 SV=4	22	3062.8	3023.26	3709.64	2998.21	4052.24	4501.43	4636.75	4563.78	5137.76	4907.89	3342.69	4743.64	1.41911	0.000797736	0.0596966	TRUE
P61924	Coatomer subunit zeta-1 OS=Mus musculus OX=10090 GN=Copz1 PE=1 SV=1	2	122.5	125.078	112.956	124.078	115.093	154.036	177.253	172.123	160.197	184.526	119.838	169.259	1.4124	2.09308e-05	0.0166274	TRUE
Q9JHK5	Pleckstrin OS=Mus musculus OX=10090 GN=Plek PE=1 SV=1	7	702.1	809.297	680.503	530.769	890.599	1228.4	919.162	920.644	1177.79	827.212	711.844	1002.54	1.40837	0.0191301	0.154435	TRUE
Q62523	Zyxin OS=Mus musculus OX=10090 GN=Zyx PE=1 SV=2	20	3520.8	3328.72	3612.33	2186.32	3931.25	6533.31	3859.69	4896.5	4124.27	3941.85	3252.3	4576.4	1.40713	0.0431534	0.230114	TRUE
P08905	Lysozyme C-2 OS=Mus musculus OX=10090 GN=Lyz2 PE=1 SV=2	6	1386.4	1292.68	1566.61	1222.89	1782.89	1778.43	1722.3	2069.39	2317.74	2290.92	1436.71	2020.28	1.40618	0.00601487	0.101142	TRUE
G3X928	SEC23-interacting protein OS=Mus musculus OX=10090 GN=Sec23ip PE=1 SV=1	1	16.4	20.8736	21.6381	24.0102	25.198	29.7916	26.0464	33.7443	30.0941	31.0881	21.3936	30.0486	1.40456	0.00413139	0.095091	TRUE
Q6P9Q4	FH1/FH2 domain-containing protein 1 OS=Mus musculus OX=10090 GN=Fhod1 PE=1 SV=3	12	865.2	946.309	968.327	780.349	1180.04	1448.88	1102.22	1397.45	1301.2	1362.11	939.013	1316.55	1.40206	0.00372219	0.0944864	TRUE
Q01102	P-selectin OS=Mus musculus OX=10090 GN=Selp PE=1 SV=1	11	1295	1181.53	1471.74	900.537	1796.8	1460.68	1526.46	1897.14	2314.1	1999.03	1295.12	1812.63	1.39958	0.047132	0.238463	TRUE
Q9Z0Y1	Dynactin subunit 3 OS=Mus musculus OX=10090 GN=Dctn3 PE=1 SV=2	1	41.9	38.539	34.7311	22.1908	43.4342	52.4876	42.5379	53.3685	52.384	45.6134	35.202	49.0774	1.39417	0.0337307	0.204689	TRUE
Q80TY0	Formin-binding protein 1 OS=Mus musculus OX=10090 GN=Fnbp1 PE=1 SV=2	2	87.2	97.634	88.5454	83.6225	96.9739	141.456	96.1351	130.071	167.705	103.253	90.6259	125.091	1.3803	0.0164831	0.142207	TRUE
Q8QZZ8	Ras-related protein Rab-38 OS=Mus musculus OX=10090 GN=Rab38 PE=1 SV=1	1	40.1	37.2772	47.7131	32.358	53.6044	55.6002	47.3822	61.2181	68.8081	54.9511	41.5414	57.1528	1.3758	0.0188307	0.154388	TRUE
O08788	Dynactin subunit 1 OS=Mus musculus OX=10090 GN=Dctn1 PE=1 SV=3	8	439.6	485.221	415.204	298.313	470.933	661.52	569.028	578.399	559.185	496.819	415.89	570.6	1.372	0.012454	0.120877	TRUE
Q60790	Ras GTPase-activating protein 3 OS=Mus musculus OX=10090 GN=Rasa3 PE=1 SV=2	28	3846.2	4172.77	3679.9	2695.54	4109.17	4611.54	5310.94	4993.27	5250.5	4879.88	3657.12	5002.68	1.36793	0.00564536	0.0999512	TRUE
A0A0B4J1H7	Immunoglobulin kappa variable 1-135 (Fragment) OS=Mus musculus OX=10090 GN=Igkv1-135 PE=4 SV=1	4	325.1	295.739	264.524	340.052	314.522	347.277	523.882	370.607	385.207	488.519	306.844	417.522	1.3607	0.0100249	0.112521	TRUE
A0A075B5T5	Immunoglobulin heavy variable V1-5 OS=Mus musculus OX=10090 GN=Ighv1-5 PE=4 SV=1	1	39.6	38.0132	40.6118	36.532	59.0987	50.9313	82.3235	46.3038	54.9649	57.2567	42.083	57.1752	1.35863	0.0473756	0.238463	TRUE
Q8K0E8	Fibrinogen beta chain OS=Mus musculus OX=10090 GN=Fgb PE=1 SV=1	51	17943.7	16301.6	17943.3	11333.6	22357.9	24548.4	20798.4	21597.4	24384.7	22686.8	16779.1	22754.6	1.35613	0.0299961	0.193618	TRUE
Q9QZB7	Actin-related protein 10 OS=Mus musculus OX=10090 GN=Actr10 PE=1 SV=2	1	18.1	12.0409	15.5354	15.2342	11.1702	17.9896	18.7283	20.6242	19.4185	18.7531	14.1941	19.0826	1.3444	0.0119318	0.119772	TRUE
Q8CI94	Glycogen phosphorylase, brain form OS=Mus musculus OX=10090 GN=Pygb PE=1 SV=3	2	191.8	189.431	167.547	204.774	184.297	314.595	238.168	214.623	244.546	256.115	187.174	251.548	1.34393	0.00313629	0.0836344	TRUE
Q9R059	Four and a half LIM domains protein 3 OS=Mus musculus OX=10090 GN=Fhl3 PE=1 SV=2	3	171.4	141.903	160.446	121.723	179.387	292.936	167.358	225.388	171.928	192.365	153.497	205.383	1.33803	0.0477524	0.238934	TRUE
Q8BH43	Wiskott-Aldrich syndrome protein family member 2 OS=Mus musculus OX=10090 GN=Wasf2 PE=1 SV=1	6	792.8	799.623	747.522	687.452	735.709	1099.1	969.255	1044.78	977.179	940.532	751.492	1004.55	1.33674	7.95437e-05	0.0211677	TRUE
E9PV24	Fibrinogen alpha chain OS=Mus musculus OX=10090 GN=Fga PE=1 SV=1	44	20634.4	18602.1	17384.3	11091.9	21617.9	25027.7	23264.7	21811.6	23563.3	22475.3	17411.1	23203.3	1.33267	0.0453929	0.2359	TRUE
P63101	14-3-3 protein zeta/delta OS=Mus musculus OX=10090 GN=Ywhaz PE=1 SV=1	20	7866.4	8180.71	7668.27	5323.41	8504.33	10203.8	9712.51	10289.6	10367	8749.26	7410.01	9845.16	1.32863	0.0136282	0.129419	TRUE
P01644	Ig kappa chain V-V region HP R16.7 OS=Mus musculus OX=10090 PE=1 SV=1	4	820.8	784.797	790.24	685.847	915.499	985.231	1274.24	1091.77	1003.69	948.256	796.027	1054.6	1.32483	0.00388414	0.095091	TRUE
Q6R891	Neurabin-2 OS=Mus musculus OX=10090 GN=Ppp1r9b PE=1 SV=1	3	188.2	203.206	167.769	143.342	203.586	223.162	242.394	256.899	243.138	225.565	179.671	237.906	1.32412	0.00438361	0.095091	TRUE
P68372	Tubulin beta-4B chain OS=Mus musculus OX=10090 GN=Tubb4b PE=1 SV=1	25	5218.4	5532.27	5092.73	5300.51	5357.88	8495.94	7080.17	5909.55	7263.39	6540.49	5298.35	7006.67	1.32243	0.00192107	0.0745745	TRUE
Q9Z0P5	Twinfilin-2 OS=Mus musculus OX=10090 GN=Twf2 PE=1 SV=1	3	270	282.385	308.352	212.586	368.88	339.625	368.966	370.271	390.134	405.979	283.88	374.321	1.31859	0.0193629	0.154435	TRUE
Q8K124	Pleckstrin homology domain-containing family O member 2 OS=Mus musculus OX=10090 GN=Plekho2 PE=1 SV=1	7	676.7	715.082	665.857	556.455	713.498	785.376	911.432	892.385	908.55	866.407	662.813	871.535	1.3149	0.00091814	0.0599038	TRUE
P39039	Mannose-binding protein A OS=Mus musculus OX=10090 GN=Mbl1 PE=1 SV=1	3	513.6	546.209	530.822	460.882	627.343	815.464	542.848	820.617	686.472	671.584	533.096	699.503	1.31215	0.0173107	0.146007	TRUE
P56528	ADP-ribosyl cyclase/cyclic ADP-ribose hydrolase 1 OS=Mus musculus OX=10090 GN=Cd38 PE=1 SV=2	1	52.2	51.1571	52.8171	45.3079	61.2029	62.863	60.0601	82.7486	75.4951	64.2887	52.2949	68.5739	1.31129	0.00804977	0.10708	TRUE
P63168	Dynein light chain 1, cytoplasmic OS=Mus musculus OX=10090 GN=Dynll1 PE=1 SV=1	2	166.1	185.225	188.74	155.329	189.675	243.913	220.44	218.324	238.094	235.941	176.457	231.119	1.30977	0.000358218	0.0497735	TRUE
Q91Z25	Actin-related protein 2/3 complex subunit OS=Mus musculus OX=10090 GN=Arpc1b PE=1 SV=1	12	1732.5	1783.94	1567.39	1179.01	1795.63	2161.02	1964.31	2152.37	2158.54	1975.86	1592.92	2080.37	1.30601	0.0116972	0.119223	TRUE
Q8CIB5	Fermitin family homolog 2 OS=Mus musculus OX=10090 GN=Fermt2 PE=1 SV=1	1	77.2	82.1767	82.2208	86.8333	94.9866	125.763	113.863	86.337	113.271	115.243	84.4772	110.046	1.30267	0.0064912	0.103148	TRUE
P52480	Pyruvate kinase PKM OS=Mus musculus OX=10090 GN=Pkm PE=1 SV=4	11	964	1037.58	983.528	784.844	1045.61	1116.48	1197.76	1170.04	1615.26	1189.19	958.093	1246.19	1.3007	0.0141358	0.132517	TRUE
P68369	Tubulin alpha-1A chain OS=Mus musculus OX=10090 GN=Tuba1a PE=1 SV=1	6	1749.9	2024.42	1648.61	1636.65	1635.95	2839.17	2208.79	1831.2	2482.57	1990.27	1733.13	2242.74	1.29404	0.0190161	0.154435	TRUE
Q61792	LIM and SH3 domain protein 1 OS=Mus musculus OX=10090 GN=Lasp1 PE=1 SV=1	6	929.6	1021.49	878.119	755.626	1051.45	1274.18	1130.25	1144.25	1231.05	1184	920.95	1191.55	1.29382	0.00354717	0.0918092	TRUE
A0A0R4J0K4	Transmembrane 7 superfamily member 3 OS=Mus musculus OX=10090 GN=Tm7sf3 PE=1 SV=1	2	59.6	57.0456	63.691	53.5488	56.7607	64.1599	71.7072	89.9255	64.9367	88.1517	58.0322	74.9697	1.29187	0.0113887	0.119223	TRUE
P10854	Histone H2B type 1-M OS=Mus musculus OX=10090 GN=Hist1h2bm PE=1 SV=2	1	311.1	324.866	360.502	308.694	328.667	402.655	378.861	478.147	477.534	378.888	326.257	420.822	1.28985	0.00279022	0.0775387	TRUE
Q9JJ28	Protein flightless-1 homolog OS=Mus musculus OX=10090 GN=Flii PE=1 SV=1	7	518.9	550.941	465.468	381.47	552.996	690.052	629.634	641.869	633.915	564.835	489.387	630.774	1.28891	0.0106934	0.1157	TRUE
Q9D0R8	Protein LSM12 homolog OS=Mus musculus OX=10090 GN=Lsm12 PE=1 SV=1	1	57.6	60.3053	60.5841	78.4854	59.917	102.549	80.5713	85.3278	63.9982	77.2001	62.9644	80.9836	1.28618	0.0286197	0.190422	TRUE
A0A0U1RP81	MICOS complex subunit MIC60 OS=Mus musculus OX=10090 GN=Immt PE=1 SV=1	1	381.5	431.699	372.264	401.698	407.106	386.444	477.088	507.079	651.395	571.867	398.315	510.952	1.28278	0.0263253	0.181934	TRUE
A0A0R4J0T8	ADP-ribosylation factor GTPase-activating protein 3 OS=Mus musculus OX=10090 GN=Arfgap3 PE=1 SV=1	2	48.2	47.7923	49.4884	58.5789	51.7341	73.2383	56.0403	58.8632	67.7523	72.3583	51.0135	65.2678	1.27942	0.00572423	0.0999512	TRUE
Q7TMB8-2	Isoform 2 of Cytoplasmic FMR1-interacting protein 1 OS=Mus musculus OX=10090 GN=Cyfip1	5	296.6	268.925	332.541	267.597	318.263	443.378	343.198	382.045	378.051	346.264	295.653	376.945	1.27496	0.00506499	0.0969862	TRUE
Q9EQQ2	Protein YIPF5 OS=Mus musculus OX=10090 GN=Yipf5 PE=1 SV=1	1	33	29.6011	30.0708	32.7861	36.6541	31.4776	38.1058	50.0043	43.9373	44.8064	32.3263	41.1561	1.27315	0.02589	0.180342	TRUE
A0A0R4J0W9	Exocyst complex component 3-like protein 4 OS=Mus musculus OX=10090 GN=Exoc3l4 PE=1 SV=1	4	445.5	459.354	445.939	401.484	479.7	539.869	615.719	581.539	592.855	511.921	445.638	567.127	1.27262	0.000627421	0.0596966	TRUE
P39655	Arachidonate 12-lipoxygenase, 12S-type OS=Mus musculus OX=10090 GN=Alox12 PE=1 SV=4	6	380	432.541	349.295	330.955	363.854	567.493	465.647	419.051	500.528	407.823	369.777	468.637	1.26735	0.0138339	0.130901	TRUE
P57780	Alpha-actinin-4 OS=Mus musculus OX=10090 GN=Actn4 PE=1 SV=1	14	1619.7	1666.49	1678.9	1339.76	1837.71	2119.38	2096.65	1955.68	1981.04	2112.12	1619.99	2051.77	1.26653	0.00255988	0.0758629	TRUE
O54724	Caveolae-associated protein 1 OS=Mus musculus OX=10090 GN=Cavin1 PE=1 SV=1	4	514	560.615	485.107	343.37	544.696	679.806	631.592	556.756	589.805	599.073	482.477	610.007	1.26432	0.038457	0.216937	TRUE
Q91YW3	DnaJ homolog subfamily C member 3 OS=Mus musculus OX=10090 GN=Dnajc3 PE=1 SV=1	1	67	79.2325	58.6979	61.4686	70.2041	84.7809	86.7556	83.085	81.3608	87.3447	66.9458	84.6358	1.26424	0.00252263	0.0758629	TRUE
Q3TQN1	Protein-tyrosine sulfotransferase OS=Mus musculus OX=10090 GN=Tpst2 PE=1 SV=1	1	126.3	144.426	123.941	87.2614	129.121	136.139	148.186	162.479	166.18	150.057	120.564	152.224	1.26261	0.0353372	0.206852	TRUE
Q9D881	Cytochrome c oxidase subunit 5B, mitochondrial OS=Mus musculus OX=10090 GN=Gm11273 PE=1 SV=1	5	686	663.137	773.597	779.6	798.6	770.202	934.829	957.762	905.734	1116.91	738.123	930.513	1.26065	0.0109606	0.116955	TRUE
P35831	Tyrosine-protein phosphatase non-receptor type 12 OS=Mus musculus OX=10090 GN=Ptpn12 PE=1 SV=3	3	73.6	67.9813	81.6661	78.1643	96.7401	130.173	89.5385	82.7486	95.204	106.135	79.0651	99.4859	1.25828	0.0476258	0.238934	TRUE
Q8VHP7	Leukocyte elastase inhibitor B OS=Mus musculus OX=10090 GN=Serpinb1b PE=1 SV=1	1	91.1	105.625	117.949	83.4085	120.938	121.095	130.767	108.316	161.722	128.615	102.743	128.966	1.25523	0.0480696	0.239894	TRUE
P11835	Integrin beta-2 OS=Mus musculus OX=10090 GN=Itgb2 PE=1 SV=2	23	2716.6	2767.63	3083.95	2160.21	3429.64	3241.74	3102.63	3947.47	3736.55	3547.24	2798.96	3501.37	1.25095	0.0359233	0.208606	TRUE
Q9Z0H4-9	Isoform 9 of CUGBP Elav-like family member 2 OS=Mus musculus OX=10090 GN=Celf2	1	21.5	20.2427	17.4217	15.3412	19.0024	23.8257	18.4191	23.2033	23.6418	27.5144	18.5735	23.1324	1.24546	0.0365568	0.21072	TRUE
G3XA17	Eukaryotic translation initiation factor 4 gamma 2 OS=Mus musculus OX=10090 GN=Eif4g2 PE=1 SV=1	2	86.4	82.0716	87.103	98.3918	88.0896	100.733	109.638	109.774	110.807	118.931	88.252	109.824	1.24444	0.000573873	0.0596966	TRUE
Q9ESE1	Lipopolysaccharide-responsive and beige-like anchor protein OS=Mus musculus OX=10090 GN=Lrba PE=1 SV=1	3	63.4	73.5543	67.6854	55.6893	62.138	67.2725	73.6655	90.5983	84.2937	85.385	64.2191	79.7774	1.24227	0.0161145	0.140545	TRUE
Q8K2L8	Trafficking protein particle complex subunit 12 OS=Mus musculus OX=10090 GN=Trappc12 PE=1 SV=2	1	79.4	75.5522	88.8783	89.1878	94.0514	104.883	97.1658	96.5416	112.215	118.355	85.1347	105.496	1.23916	0.00547981	0.0999512	TRUE
Q8R502	Volume-regulated anion channel subunit LRRC8C OS=Mus musculus OX=10090 GN=Lrrc8c PE=1 SV=1	2	169.9	152.838	190.071	181.55	206.04	230.295	182.509	251.068	231.407	213.922	179.167	220.596	1.23123	0.0225845	0.167481	TRUE
Q91VW3	SH3 domain-binding glutamic acid-rich-like protein 3 OS=Mus musculus OX=10090 GN=Sh3bgrl3 PE=1 SV=1	3	339.3	310.775	371.376	356.855	382.674	420.682	392.26	435.198	496.304	412.78	351.264	430.067	1.22434	0.00560246	0.0999512	TRUE
Q8BHA3	D-aminoacyl-tRNA deacylase 2 OS=Mus musculus OX=10090 GN=Dtd2 PE=1 SV=1	4	424.3	425.075	435.62	487.852	472.57	462.184	663.132	555.186	477.299	609.563	448.332	548.192	1.22274	0.0279079	0.189435	TRUE
Q99JY9	Actin-related protein 3 OS=Mus musculus OX=10090 GN=Actr3 PE=1 SV=3	18	5117.9	5204.72	4874.25	4120.35	5326.91	6071.74	5956.17	6177.68	6124.73	5683.38	4908.64	6000.12	1.22236	0.00323817	0.0854877	TRUE
Q8CIB6	Transmembrane protein 230 OS=Mus musculus OX=10090 GN=Tmem230 PE=1 SV=1	1	79.2	80.284	74.5648	73.7763	88.2065	100.603	83.8696	107.755	105.41	86.4225	79.0426	96.3015	1.21835	0.0117417	0.119223	TRUE
Q9EP89	Serine beta-lactamase-like protein LACTB, mitochondrial OS=Mus musculus OX=10090 GN=Lactb PE=1 SV=1	2	112.1	106.677	96.5344	99.7832	118.717	113.443	124.377	151.153	127.114	133.226	106.46	129.283	1.21439	0.0121324	0.120866	TRUE
P61164	Alpha-centractin OS=Mus musculus OX=10090 GN=Actr1a PE=1 SV=1	8	1291	1312.76	1259.26	1083.12	1373.27	1574.81	1437.41	1572.61	1504.04	1562.24	1259.89	1529.28	1.21382	0.00228464	0.0745745	TRUE
P29788	Vitronectin OS=Mus musculus OX=10090 GN=Vtn PE=1 SV=2	9	1581	1496.25	1514.13	1421.1	1825.32	1814.87	2070.27	2023.97	1829.47	1753.49	1561.75	1894.35	1.21296	0.00696217	0.103148	TRUE
Q9CQX2	Cytochrome b5 type B OS=Mus musculus OX=10090 GN=Cyb5b PE=1 SV=1	1	244.2	247.159	230.127	204.881	259.346	254.158	274.243	319.584	294.992	291.621	236.382	286.082	1.21025	0.00905331	0.107978	TRUE
O88990	Alpha-actinin-3 OS=Mus musculus OX=10090 GN=Actn3 PE=2 SV=1	1	171.9	172.396	142.582	126.646	141.278	190.22	183.025	178.739	179.906	172.537	149.867	180.793	1.20635	0.016872	0.143618	TRUE
Q3UMT1	Protein phosphatase 1 regulatory subunit 12C OS=Mus musculus OX=10090 GN=Ppp1r12c PE=1 SV=1	2	117.3	111.304	93.6495	84.9068	117.665	121.354	119.635	117.287	129.46	140.489	104.083	125.368	1.2045	0.0352368	0.206852	TRUE

## Sheet: 4d RUN young DOWN
Accession	Description	Counts1	R1.126	R1.127N	R1.127C	R1.128N	R1.128C	R1.129N	R1.129C	R1.130N	R1.130C	R1.131	Means.STD	Means.RUN	FC	TwoSplTTest	TwoSplTTestAdj	Significant
Q9Z0V7	Mitochondrial import inner membrane translocase subunit Tim17-B OS=Mus musculus OX=10090 GN=Timm17b PE=1 SV=1	2	108.3	95.7412	117.505	112.947	118.717	88.5419	103.659	84.4307	81.3608	103.599	110.315	91.8345	0.832475	0.0213844	0.162227	TRUE
Q99J09	Methylosome protein 50 OS=Mus musculus OX=10090 GN=Wdr77 PE=1 SV=1	2	265.6	276.706	258.976	287.289	257.359	216.677	212.606	231.78	252.289	207.697	268.951	223.645	0.831545	0.00198686	0.0745745	TRUE
A0A0R4J0S4	Lethal(2) giant larvae protein homolog 1 OS=Mus musculus OX=10090 GN=Llgl1 PE=1 SV=1	6	364.9	376.179	323.442	317.47	323.641	274.131	318.77	270.356	286.78	266.605	340.272	282.721	0.830866	0.00474117	0.095091	TRUE
Q9CPN9	RIKEN cDNA 2210010C04 gene OS=Mus musculus OX=10090 GN=2210010C04Rik PE=1 SV=1	5	146.8	203.837	149.683	151.048	158.813	119.149	125.923	123.903	153.51	148.904	160.782	133.556	0.830669	0.0483589	0.240429	TRUE
P07146	Anionic trypsin-2 OS=Mus musculus OX=10090 GN=Prss2 PE=1 SV=1	5	158.2	183.437	145.578	123.007	160.333	108.644	134.89	119.978	131.454	138.183	152.809	126.143	0.825497	0.0418684	0.226732	TRUE
Q6NVF0	Inositol polyphosphate 5-phosphatase OCRL-1 OS=Mus musculus OX=10090 GN=Ocrl PE=1 SV=1	1	87.5	88.6961	68.795	70.9937	59.6832	62.863	64.3891	55.3869	63.8809	60.0234	74.2862	61.2155	0.824049	0.0428818	0.22963	TRUE
P47941	Crk-like protein OS=Mus musculus OX=10090 GN=Crkl PE=1 SV=2	1	63.3	69.874	60.2513	65.1074	81.0756	54.8221	58.2048	53.7049	48.7472	63.9429	67.5525	55.6588	0.823935	0.0220413	0.165548	TRUE
P97384	Annexin A11 OS=Mus musculus OX=10090 GN=Anxa11 PE=1 SV=2	1	135.6	124.237	108.407	110.057	99.1949	81.4089	114.379	95.0838	92.1538	92.3018	114.798	94.4864	0.823065	0.0363244	0.209839	TRUE
P51163	Uroporphyrinogen-III synthase OS=Mus musculus OX=10090 GN=Uros PE=1 SV=1	1	82.7	97.2133	76.0072	75.1676	78.387	75.5727	75.6239	55.0505	63.2943	68.093	81.5215	67.058	0.82258	0.0331037	0.201597	TRUE
E9QKI4	Proline-rich AKT1 substrate 1 OS=Mus musculus OX=10090 GN=Akt1s1 PE=1 SV=1	1	71.7	75.6574	64.4677	61.2545	62.4887	56.3784	60.2662	56.6205	51.6801	50.3399	66.8853	54.9388	0.821389	0.00567821	0.0999512	TRUE
P54728	UV excision repair protein RAD23 homolog B OS=Mus musculus OX=10090 GN=Rad23b PE=1 SV=2	8	1600.4	1637.99	1628.97	1758.66	1552.71	1208.82	1490.28	1257.17	1406.79	1348.97	1634.35	1338.6	0.819041	0.00164285	0.0711003	TRUE
Q8BHL8	Proteasome inhibitor PI31 subunit OS=Mus musculus OX=10090 GN=Psmf1 PE=1 SV=1	8	1037.2	1070.7	991.406	1006.17	949.867	803.403	908.031	778.004	832.764	819.603	1010.24	827.234	0.818851	0.000298892	0.0484598	TRUE
Q8BZI6	Protein GUCD1 OS=Mus musculus OX=10090 GN=Gucd1 PE=2 SV=2	2	41	48.4232	36.8393	32.6791	36.5372	30.44	37.4874	30.4923	31.3846	29.2436	38.7463	31.685	0.817754	0.0348684	0.206852	TRUE
A0A0R4J049	Protein arginine N-methyltransferase 5 OS=Mus musculus OX=10090 GN=Prmt5 PE=1 SV=1	9	1882.9	1953.76	1939.76	2282.22	1821.11	1606.97	1457.3	1733.76	1902.33	1393.7	1969.83	1608.42	0.816529	0.0183446	0.151343	TRUE
Q9Z2V5	Histone deacetylase 6 OS=Mus musculus OX=10090 GN=Hdac6 PE=1 SV=3	1	66.4	82.1767	58.0321	55.2612	60.5015	48.3375	55.628	49.1072	54.613	53.1066	63.8196	52.0755	0.815979	0.0273922	0.187833	TRUE
P26040	Ezrin OS=Mus musculus OX=10090 GN=Ezr PE=1 SV=3	31	6377.3	6789.88	7534.9	8177.85	6866.93	4690.91	6451.74	6088.64	5621.57	6354.54	7121.9	5803.36	0.814861	0.022832	0.168842	TRUE
Q9ER39	Torsin-1A OS=Mus musculus OX=10090 GN=Tor1a PE=1 SV=1	1	76.8	78.3913	75.3415	68.6392	80.2573	54.433	65.1106	54.3777	67.1657	69.1305	75.7782	61.7093	0.814341	0.00816316	0.10708	TRUE
O35632	Hyaluronidase-2 OS=Mus musculus OX=10090 GN=Hyal2 PE=1 SV=2	1	57.4	57.992	61.028	68.7462	62.6056	51.3204	50.2682	54.0413	48.9819	45.8439	61.4234	50.0179	0.814313	0.00125149	0.0694839	TRUE
Q793I8	TRAF-interacting protein with FHA domain-containing protein A OS=Mus musculus OX=10090 GN=Tifa PE=1 SV=1	1	80.4	80.1789	103.969	115.409	105.274	76.6103	84.488	69.7406	73.97	86.9989	95.9744	78.0958	0.813715	0.0426587	0.229367	TRUE
Q9D1Q6	Endoplasmic reticulum resident protein 44 OS=Mus musculus OX=10090 GN=Erp44 PE=1 SV=1	11	1677.5	1925.58	1447.22	1503.62	1448.79	1287.8	1458.12	1204.02	1280.44	1249.14	1590.67	1293.15	0.812959	0.0116312	0.119223	TRUE
P26043	Radixin OS=Mus musculus OX=10090 GN=Rdx PE=1 SV=3	45	10288.3	10963.1	11721.1	11460.3	10559.9	8352.89	9199.53	8942.1	9092.57	9063.85	10985.5	8925	0.812434	0.000115782	0.0277876	TRUE
P97465	Docking protein 1 OS=Mus musculus OX=10090 GN=Dok1 PE=1 SV=2	6	361.8	431.594	311.237	278.085	337.902	280.356	299.289	240.639	262.026	301.996	340.346	275.869	0.810554	0.0391248	0.218736	TRUE
Q3UTR7	Angiotensinogen OS=Mus musculus OX=10090 GN=Agt PE=1 SV=1	1	139.2	128.233	106.188	119.904	99.5456	93.0811	96.4443	98.5601	111.628	80.0821	117.737	95.4179	0.810431	0.0320521	0.198381	TRUE
Q9DCC8	Mitochondrial import receptor subunit TOM20 homolog OS=Mus musculus OX=10090 GN=Tomm20 PE=1 SV=1	2	264.5	249.262	276.285	218.901	289.74	204.227	213.637	172.795	204.424	261.994	258.547	209.522	0.810382	0.0340302	0.205113	TRUE
Q8C4X2	Casein kinase I isoform gamma-3 OS=Mus musculus OX=10090 GN=Csnk1g3 PE=1 SV=2	1	18.6	24.0281	18.8641	15.6623	20.4052	13.9692	19.1406	14.1201	16.3683	14.9489	19.3238	15.5997	0.807277	0.046018	0.236958	TRUE
Q9ERI6	Retinol dehydrogenase 14 OS=Mus musculus OX=10090 GN=Rdh14 PE=1 SV=1	2	163.6	185.751	156.673	128.894	152.735	105.142	138.704	126.595	124.181	138.414	156.45	125.98	0.805244	0.0235883	0.171551	TRUE
P56812	Programmed cell death protein 5 OS=Mus musculus OX=10090 GN=Pdcd5 PE=1 SV=3	10	2439.9	2639.98	2171.44	2740.17	1954.26	1578.44	2381.65	1753.49	2013.07	1907.27	2370.81	1908.34	0.804934	0.0481932	0.240057	TRUE
P01801	Ig heavy chain V-III region J606 OS=Mus musculus OX=10090 PE=1 SV=1	1	95.2	94.3743	84.9948	82.1242	80.1404	64.5489	76.7577	68.395	68.8081	72.5889	87.1447	70.0985	0.804392	0.00150296	0.0699782	TRUE
O89079	Coatomer subunit epsilon OS=Mus musculus OX=10090 GN=Cope PE=1 SV=3	1	114.3	110.042	100.973	79.2346	109.131	77.3884	90.157	67.8343	81.5955	94.8379	101.891	81.8002	0.802824	0.0380125	0.215813	TRUE
F6R7E8	Uncharacterized protein OS=Mus musculus OX=10090 GN=Gm2663 PE=3 SV=1	1	148.7	154.941	139.919	124.934	124.679	116.426	124.377	89.589	112.567	112.476	138.091	110.434	0.799718	0.0136238	0.129419	TRUE
Q8VDF3	Death-associated protein kinase 2 OS=Mus musculus OX=10090 GN=Dapk2 PE=1 SV=1	2	107.9	129.495	105.744	113.589	90.3106	80.3713	101.598	68.9556	84.5284	102.677	108.673	86.6575	0.797417	0.0442589	0.23322	TRUE
Q91XU3	Phosphatidylinositol 5-phosphate 4-kinase type-2 gamma OS=Mus musculus OX=10090 GN=Pip4k2c PE=1 SV=1	2	104.1	127.918	118.06	134.459	118.249	79.7229	111.184	89.1405	85.1149	118.125	120.109	95.5012	0.795123	0.0320866	0.198381	TRUE
Q9CZX7	Type 2 phosphatidylinositol 4,5-bisphosphate 4-phosphatase OS=Mus musculus OX=10090 GN=Pip4p2 PE=1 SV=1	1	62.2	67.771	58.254	51.6224	69.0351	38.6106	56.4525	45.6309	54.7303	50.6857	61.4347	48.77	0.793851	0.0292098	0.191826	TRUE
Q8VE47	Ubiquitin-like modifier-activating enzyme 5 OS=Mus musculus OX=10090 GN=Uba5 PE=1 SV=2	4	188.3	202.575	180.307	151.69	175.997	139.511	171.996	124.352	128.052	149.135	178.971	141.628	0.791346	0.014471	0.133579	TRUE
Q921G6	Leucine-rich repeat and calponin homology domain-containing protein 4 OS=Mus musculus OX=10090 GN=Lrch4 PE=1 SV=1	2	59.5	58.3074	56.7006	42.5253	48.8116	37.7028	40.2703	38.2298	46.7529	46.3051	52.7472	41.6715	0.790023	0.0176184	0.147659	TRUE
Q3U487	E3 ubiquitin-protein ligase HECTD3 OS=Mus musculus OX=10090 GN=Hectd3 PE=1 SV=2	13	1308.1	1872.9	1452.1	1794.08	1424.59	1147.09	1324.65	1232.61	1230.7	1198.99	1555.02	1225.46	0.788063	0.0119266	0.119772	TRUE
Q8VBW6	NEDD8-activating enzyme E1 regulatory subunit OS=Mus musculus OX=10090 GN=Nae1 PE=1 SV=1	2	431.7	411.615	346.743	332.239	324.576	271.018	386.076	263.179	301.092	231.56	366.851	286.192	0.78013	0.0434568	0.230365	TRUE
Q99M87	DnaJ homolog subfamily A member 3, mitochondrial OS=Mus musculus OX=10090 GN=Dnaja3 PE=1 SV=1	1	103.5	113.407	115.397	79.6626	93.8176	70.3851	87.1679	78.5995	75.6124	79.621	100.245	78.0864	0.778956	0.0115689	0.119223	TRUE
O70293-2	Isoform GRK6B of G protein-coupled receptor kinase 6 OS=Mus musculus OX=10090 GN=Grk6	2	60.5	64.0907	52.1514	44.3447	52.6692	39.9075	46.3515	35.2021	45.4624	45.1523	54.3054	42.1895	0.776892	0.0159935	0.140275	TRUE
Q06770	Corticosteroid-binding globulin OS=Mus musculus OX=10090 GN=Serpina6 PE=1 SV=1	4	1612.4	1419.81	1217.09	1527.27	1262.92	1066.03	1534.71	997.683	984.101	935.229	1399.79	1084.8	0.774971	0.0401423	0.220376	TRUE
Q61542	StAR-related lipid transfer protein 3 OS=Mus musculus OX=10090 GN=Stard3 PE=1 SV=1	1	85.3	80.284	81.777	60.8264	82.1277	55.2111	56.1433	54.602	68.6908	66.4791	77.5101	59.9271	0.773152	0.0114905	0.119223	TRUE
Q9Z2K1	Keratin, type I cytoskeletal 16 OS=Mus musculus OX=10090 GN=Krt16 PE=1 SV=3	2	237.9	377.546	252.097	244.587	253.151	192.425	204.051	222.921	212.636	205.276	268.75	207.217	0.77104	0.0193402	0.154435	TRUE
Q792Z1	MCG140784 OS=Mus musculus OX=10090 GN=Try10 PE=1 SV=1	13	2923.9	3663	2583.98	2412.79	2640.34	1785.17	2420.19	1932.47	2278.32	2465.8	2813.54	2158.95	0.767343	0.0257926	0.180342	TRUE
Q9EQH2	Endoplasmic reticulum aminopeptidase 1 OS=Mus musculus OX=10090 GN=Erap1 PE=1 SV=2	1	207.4	228.758	168.102	181.014	187.804	135.101	190.24	132.65	152.102	137.261	193.48	148.071	0.765305	0.0143974	0.133366	TRUE
Q792Y9	MCG140783 OS=Mus musculus OX=10090 GN=Gm5771 PE=1 SV=1	2	441.3	567.555	395.565	412.079	392.026	273.871	368.863	285.606	364.677	380.156	437.372	331.444	0.757807	0.0220158	0.165548	TRUE
Q8C261	Sodium/potassium/calcium exchanger 5 OS=Mus musculus OX=10090 GN=Slc24a5 PE=2 SV=1	1	62.8	75.0264	67.2416	45.736	54.7734	39.6481	62.3276	43.276	47.1048	38.9271	60.246	45.5506	0.756076	0.049666	0.244624	TRUE
Q6NXH9	Keratin, type II cytoskeletal 73 OS=Mus musculus OX=10090 GN=Krt73 PE=1 SV=1	1	557.3	757.878	450.821	496.307	531.954	376.847	488.014	391.016	430.373	400.33	549.874	415.538	0.755696	0.0221358	0.165548	TRUE
P04918	Serum amyloid A-3 protein OS=Mus musculus OX=10090 GN=Saa3 PE=1 SV=1	1	46.3	52.5241	47.2693	39.5286	50.0975	29.4025	33.9829	36.6599	34.9041	41.8091	46.9299	35.1234	0.748424	0.00467584	0.095091	TRUE
Q91Z53	Glyoxylate reductase/hydroxypyruvate reductase OS=Mus musculus OX=10090 GN=Grhpr PE=1 SV=1	4	497.6	475.232	369.49	323.677	334.161	254.029	299.392	276.86	302.734	299.345	393.633	285.84	0.726159	0.0100231	0.112521	TRUE
P05366	Serum amyloid A-1 protein OS=Mus musculus OX=10090 GN=Saa1 PE=1 SV=2	1	47.5	56.625	54.7034	37.3882	51.5003	30.0509	31.2	38.2298	38.5408	40.4258	49.0289	35.4323	0.722682	0.00944819	0.109882	TRUE
Q8BG05	Heterogeneous nuclear ribonucleoprotein A3 OS=Mus musculus OX=10090 GN=Hnrnpa3 PE=1 SV=1	1	140.6	210.566	122.055	110.807	126.199	88.6716	119.739	91.6075	90.0422	109.363	138.264	99.141	0.717041	0.0308418	0.195046	TRUE
O88845	A-kinase anchor protein 10, mitochondrial OS=Mus musculus OX=10090 GN=Akap10 PE=1 SV=3	1	6.7		6.65883	7.74251	4.85766	5.40952	4.19522	4.81269	3.46362	5.15008	6.40023	4.54914	0.710778	0.0298533	0.193618	TRUE
Q8C3I8	Protein HGH1 homolog OS=Mus musculus OX=10090 GN=Hgh1 PE=1 SV=1	1	17.3	22.7663	17.5327	12.9867	17.9503	16.3036	9.45188	11.2046	14.022	11.8363	17.4322	12.3437	0.708098	0.028483	0.190368	TRUE
P01865	Ig gamma-2A chain C region, membrane-bound form OS=Mus musculus OX=10090 GN=Igh-1a PE=1 SV=3	1	139.8	118.769	86.2153	77.5222	83.4136	62.863	86.1372	58.5268	73.2661	70.7444	98.4672	69.6798	0.707645	0.0307701	0.195046	TRUE
E9QJX9	Signal transducer and activator of transcription OS=Mus musculus OX=10090 GN=Stat2 PE=1 SV=2	1	13.7	20.7684	12.4286	12.8797	22.6263	10.4675	11.101	12.8866	8.39085	13.6808	15.9446	11.1443	0.69894	0.0477868	0.238934	TRUE
P02535	Keratin, type I cytoskeletal 10 OS=Mus musculus OX=10090 GN=Krt10 PE=1 SV=3	10	3072.4	6577.89	2856.93	3451.35	3011.49	2476.43	2545.53	2276.62	2680.36	2494.85	3594.57	2491.3	0.693073	0.0471628	0.238463	TRUE
Q8VED5	Keratin, type II cytoskeletal 79 OS=Mus musculus OX=10090 GN=Krt79 PE=1 SV=2	1	855.1	1698.67	725.885	796.188	697.833	567.623	700.856	555.635	625.468	599.995	898.57	607.808	0.676417	0.0486317	0.24133	TRUE
E0CYL6	Proteasome subunit alpha type-3 OS=Mus musculus OX=10090 GN=Psma3 PE=1 SV=1	1	86.8	83.754	49.1555	44.3447	47.8764	34.0714	52.5358	35.09	36.4292	41.8091	59.7052	39.4593	0.660903	0.0379561	0.215813	TRUE
A0A0A6YXN4	Immunoglobulin heavy variable V1-18 (Fragment) OS=Mus musculus OX=10090 GN=Ighv1-18 PE=1 SV=1	1	81.9	78.917	134.038	69.2813	198.793	56.5081	66.0382	58.5268	64.4675	56.3344	103.595	60.2386	0.581481	0.0269541	0.185309	TRUE
Q3UVU3	Zinc transporter 10 OS=Mus musculus OX=10090 GN=Slc30a10 PE=1 SV=1	2	116	79.0222	126.493	102.245	60.5015	69.7366	45.0116	54.8263	57.1939	40.8869	93.5699	52.5947	0.56209	0.00799309	0.10708	TRUE

## Sheet: unchanged and not quantified
Accession	Description	Counts1	R1.126	R1.127N	R1.127C	R1.128N	R1.128C	R1.129N	R1.129C	R1.130N	R1.130C	R1.131	Means.STD	Means.RUN	FC	TwoSplTTest	TwoSplTTestAdj	Significant
Q8BJ71	Nuclear pore complex protein Nup93 OS=Mus musculus OX=10090 GN=Nup93 PE=1 SV=1	2	137.7	68.9277	56.0349	113.696	75.8152	115.258	114.482	347.843	71.0371	369.204	85.5574	164.478	1.92243	0.114577	0.364	FALSE
A0A0R4J0K1	Selenoprotein F OS=Mus musculus OX=10090 GN=Selenof PE=1 SV=1	1	22.6	22.3457	72.5675	73.3482	59.2156	79.4635	53.1543	91.8318	85.8188	74.4334	43.6892	75.6502	1.73155	0.0950527	0.335058	FALSE
O35566	CD151 antigen OS=Mus musculus OX=10090 GN=Cd151 PE=1 SV=2	2	239.4	192.06	525.718	237.523	637.163	542.982	307.741	723.617	723.661	594.692	325.577	553.683	1.70062	0.101395	0.345398	FALSE
P33215	Protein NEDD1 OS=Mus musculus OX=10090 GN=Nedd1 PE=1 SV=2	1	40.3	33.4917	45.6049	54.405	62.2549	72.2008	52.0205	64.0216	66.4618	163.084	46.1119	76.4197	1.65726	0.0551733	0.257801	FALSE
P16546	Spectrin alpha chain, non-erythrocytic 1 OS=Mus musculus OX=10090 GN=Sptan1 PE=1 SV=4	1	151.1	169.347	122.055	39.5286	178.452	197.742	191.476	187.822	207.123	168.502	117.113	190.09	1.62313	0.123476	0.378163	FALSE
O89103	Complement component C1q receptor OS=Mus musculus OX=10090 GN=Cd93 PE=1 SV=1	1	25.9	22.556	27.7407	9.99002	37.94	32.3854	33.0553	39.5755	39.714	35.4687	22.786	35.9055	1.57577	0.0803227	0.311841	FALSE
O35930	Platelet glycoprotein Ib alpha chain OS=Mus musculus OX=10090 GN=Gp1ba PE=1 SV=2	18	6659.4	5613.45	4485.79	2702.39	4923.84	8917.57	5631.7	10982.9	6056.92	5524.07	4674.24	7132.19	1.52585	0.074199	0.296796	FALSE
Q9ET26	E3 ubiquitin-protein ligase RNF114 OS=Mus musculus OX=10090 GN=Rnf114 PE=1 SV=2	4	584.8	395.948	396.452	389.604	410.029	1924.98	466.987	844.839	350.364	455.549	429.789	655.71	1.52566	0.216753	0.500636	FALSE
P01751	Ig heavy chain V region B1-8/186-2 OS=Mus musculus OX=10090 GN=Ighv1-72 PE=1 SV=1	3	389.4	346.106	496.092	544.04	433.525	605.234	898.342	409.295	531.499	1087.86	436.076	663.583	1.52171	0.0632855	0.273553	FALSE
A0A0G2JFZ3	Immunoglobulin kappa chain variable 19-93 (Fragment) OS=Mus musculus OX=10090 GN=Igkv19-93 PE=1 SV=4	2	237.8	214.247	253.317	289.109	307.041	246.896	2407.72	261.497	192.81	310.412	258.113	392.402	1.52027	0.393497	0.658322	FALSE
Q4VA93	Protein kinase C OS=Mus musculus OX=10090 GN=Prkca PE=1 SV=1	3	214.2	200.262	225.689	163.676	213.171	720.919	273.521	310.613	235.865	189.713	202.175	307.306	1.52	0.112907	0.360653	FALSE
Q80YQ1	Thrombospondin-1 OS=Mus musculus OX=10090 GN=Thbs1 PE=1 SV=1	100	32843.9	34342	38202.9	17799.7	46654.5	49097.1	36520.9	51865.8	55447.9	50635.2	32414.3	48235.1	1.48808	0.0550278	0.257801	FALSE
Q62179	Semaphorin-4B OS=Mus musculus OX=10090 GN=Sema4b PE=1 SV=2	1	76.6	74.5007	61.4718	43.7026	74.6462	128.098	75.7269	146.219	82.2994	70.975	64.821	96.3074	1.48574	0.0604107	0.268492	FALSE
P50295	Arylamine N-acetyltransferase 2 OS=Mus musculus OX=10090 GN=Nat2 PE=1 SV=1	1	11.9	13.513	9.21085	9.56192	12.9237	48.9859	13.3686	13.4473	11.3237	11.9516	11.2851	16.415	1.45457	0.226795	0.509819	FALSE
P40240	CD9 antigen OS=Mus musculus OX=10090 GN=Cd9 PE=1 SV=2	5	727.4	718.447	968.66	439.156	1119.37	993.401	848.249	1306.74	1287.24	1132.82	757.158	1099.34	1.45193	0.072006	0.29368	FALSE
Q8BFW7	Lipoma-preferred partner homolog OS=Mus musculus OX=10090 GN=Lpp PE=1 SV=1	1	23.5	19.9272	15.7573	8.5987	18.301	44.317	15.1208	27.6889	20.8263	18.8684	16.3298	23.5808	1.44404	0.185091	0.464046	FALSE
O54890	Integrin beta-3 OS=Mus musculus OX=10090 GN=Itgb3 PE=1 SV=2	54	15271.9	15773.4	20570.5	9735.58	25539.6	22095.7	19120.3	27255.8	27283.1	24524.4	16524.5	23842.4	1.44286	0.0703422	0.290161	FALSE
Q99LL5	Periodic tryptophan protein 1 homolog OS=Mus musculus OX=10090 GN=Pwp1 PE=1 SV=1	1	52.6	43.5862	59.4746	56.8665	62.8394	70.3851	55.8341	63.1245	58.719	202.971	54.6451	78.3715	1.43419	0.186079	0.465197	FALSE
Q61097	Kinase suppressor of Ras 1 OS=Mus musculus OX=10090 GN=Ksr1 PE=1 SV=1	1	19.5	21.6096	22.9696	8.5987	25.5487	34.0714	23.7788	26.7917	25.5189	23.249	18.4301	26.4222	1.43365	0.120272	0.372458	FALSE
Q9JLJ0	Lipopolysaccharide-induced tumor necrosis factor-alpha factor homolog OS=Mus musculus OX=10090 GN=Litaf PE=1 SV=1	1	6.8	7.83483	13.7601	8.49168	15.0278	12.2832	9.45188	15.9144	16.9549	17.8309	9.86757	14.1064	1.42957	0.108842	0.356703	FALSE
Q60605-2	Isoform Smooth muscle of Myosin light polypeptide 6 OS=Mus musculus OX=10090 GN=Myl6	23	9427.2	9851.35	8790.49	4278	10580.6	11400.5	10431.9	14188.6	11977.1	10872.8	8194.61	11705.3	1.42842	0.0741421	0.296796	FALSE
Q9Z126	Platelet factor 4 OS=Mus musculus OX=10090 GN=Pf4 PE=1 SV=1	7	3055.6	3263.21	2895.99	1563.12	3719.9	3428.62	3614.28	4005.34	4670.61	4248.95	2786.2	3969.06	1.42454	0.0583316	0.265052	FALSE
Q8C3X8	Lipase maturation factor 2 OS=Mus musculus OX=10090 GN=Lmf2 PE=1 SV=1	1	17	19.8221	12.9834	6.13715	20.639	19.1568	16.3577	21.5213	24.6977	19.099	14.0841	19.9763	1.41836	0.172591	0.447584	FALSE
Q6URW6-3	Isoform 3 of Myosin-14 OS=Mus musculus OX=10090 GN=Myh14	1	118	89.0116	133.816	48.0906	157.177	165.06	126.954	182.439	159.023	99.6797	101.218	143.382	1.41657	0.176057	0.451097	FALSE
P48025	Tyrosine-protein kinase SYK OS=Mus musculus OX=10090 GN=Syk PE=1 SV=2	6	488.7	480.595	405.44	326.353	442.293	1009.61	549.547	525.918	488.444	544.661	424.257	599.796	1.41376	0.0509641	0.24642	FALSE
Q9QYB1	Chloride intracellular channel protein 4 OS=Mus musculus OX=10090 GN=Clic4 PE=1 SV=3	1	25.9	30.0217	33.0667	29.2543	36.0696	69.0882	40.0642	29.7073	41.7083	42.0397	30.6684	42.8333	1.39666	0.0524588	0.249984	FALSE
A0A2R8VI94	Leukocyte surface antigen CD47 OS=Mus musculus OX=10090 GN=Cd47 PE=1 SV=1	4	628.6	422.446	1465.97	1333.23	1400.28	1647.18	809.906	1464.63	1400.33	1326.37	938.163	1294.08	1.37937	0.285587	0.569522	FALSE
Q9DD06	Retinoic acid receptor responder protein 2 OS=Mus musculus OX=10090 GN=Rarres2 PE=1 SV=1	1	40.5	33.1763	94.5371	65.8566	110.534	111.627	52.742	76.8053	96.0252	106.135	62.1149	85.6471	1.37885	0.269203	0.554798	FALSE
Q61406	Complement factor H-related 1 OS=Mus musculus OX=10090 GN=Cfhr1 PE=1 SV=1	2	182.8	173.133	196.285	167.315	207.092	389.167	163.956	195.447	412.307	202.048	184.752	253.113	1.37002	0.145011	0.411201	FALSE
A2AEX6	Four and a half LIM domains protein 1 OS=Mus musculus OX=10090 GN=Fhl1 PE=1 SV=1	12	2060.7	2108.76	2439.07	1482.75	2695.63	4048.03	2204.88	3522.47	2416.17	2651.17	2115.43	2889.4	1.36587	0.07676	0.301557	FALSE
A0A075B5P6	Immunoglobulin heavy constant mu (Fragment) OS=Mus musculus OX=10090 GN=Ighm PE=1 SV=1	27	5879.8	4807.88	5224.88	6802.38	13984.3	5576.32	15797.7	11875.9	6401.95	9955.2	6753.65	9221.33	1.36538	0.284789	0.569522	FALSE
Q9QWK4	CD5 antigen-like OS=Mus musculus OX=10090 GN=Cd5l PE=1 SV=3	11	966.4	905.195	1167.61	1273.73	2187.12	1236.83	1969.77	2112	1378.63	1891.59	1232.62	1680.89	1.36367	0.138809	0.4027	FALSE
Q9D7E4	UPF0449 protein C19orf25 homolog OS=Mus musculus OX=10090 PE=1 SV=1	2	54	52.8395	59.6965	58.3649	74.2955	70.3851	61.4	119.642	67.4003	98.0658	59.3859	80.6756	1.3585	0.0600838	0.267524	FALSE
O88342	WD repeat-containing protein 1 OS=Mus musculus OX=10090 GN=Wdr1 PE=1 SV=3	14	1795.8	1858.08	1608.77	1387.82	1830.7	3736.25	2124.17	1854.31	2196.32	1946.58	1686.37	2289.58	1.35769	0.0568684	0.262106	FALSE
Q9D3B1	Very-long-chain (3R)-3-hydroxyacyl-CoA dehydratase 2 OS=Mus musculus OX=10090 GN=Hacd2 PE=1 SV=1	1	99.8	98.2649	94.5371	46.2712	106.91	109.682	108.813	143.303	113.505	106.481	85.5642	115.63	1.35139	0.104207	0.348411	FALSE
P61294	Ras-related protein Rab-6B OS=Mus musculus OX=10090 GN=Rab6b PE=1 SV=1	1	77.4	83.0179	71.347	54.298	98.6105	88.2825	71.0887	99.3451	193.749	90.1115	75.5091	101.711	1.347	0.167863	0.442273	FALSE
Q9QZN4	F-box only protein 6 OS=Mus musculus OX=10090 GN=Fbxo6 PE=1 SV=1	1	36.9	27.2878	51.2637	32.6791	50.682	59.6207	37.5904	60.0967	57.3112	48.6107	38.5821	51.8632	1.34423	0.0879385	0.323339	FALSE
E9Q137	Testis-expressed gene 264 OS=Mus musculus OX=10090 GN=Tex264 PE=1 SV=1	1	18.8	23.2921	21.4162	11.8094	25.198	23.0476	24.2942	28.8102	32.3231	23.3643	19.4599	26.1305	1.34279	0.0842151	0.31738	FALSE
P27870	Proto-oncogene vav OS=Mus musculus OX=10090 GN=Vav1 PE=1 SV=1	1	108	87.5394	74.01	73.4553	93.7007	227.831	102.423	116.614	90.3941	85.1544	86.4046	115.937	1.34179	0.163856	0.436508	FALSE
B2RXC2	Kinase OS=Mus musculus OX=10090 GN=Itpkb PE=1 SV=1	2	97.5	86.2776	79.336	47.4484	106.443	100.863	116.853	105.737	120.779	96.7977	80.453	107.818	1.34013	0.0823895	0.315108	FALSE
Q8R143	Pituitary tumor-transforming gene 1 protein-interacting protein OS=Mus musculus OX=10090 GN=Pttg1ip PE=1 SV=1	5	1504.8	1481.95	1797.62	968.283	2078.99	1781.54	1864.84	2246.79	2285.48	2035.81	1518.35	2033.02	1.33897	0.066749	0.281618	FALSE
Q8CBC4	Consortin OS=Mus musculus OX=10090 GN=Cnst PE=1 SV=1	5	197.1	208.989	280.169	159.931	313.353	260.124	259.504	319.36	349.074	322.17	225.133	299.862	1.33193	0.0683408	0.285023	FALSE
Q8CI08-2	Isoform 2 of SLAIN motif-containing protein 2 OS=Mus musculus OX=10090 GN=Slain2	1	38.9	44.9532	27.8517	18.766	29.874	42.3717	43.7747	37.1084	40.7698	40.6563	30.7076	40.8741	1.33107	0.0988827	0.341559	FALSE
Q8VDD5	Myosin-9 OS=Mus musculus OX=10090 GN=Myh9 PE=1 SV=4	314	136766	143808	124147	62479.9	149894	166175	143686	180784	158397	138846	117990	156850	1.32935	0.13055	0.391205	FALSE
E9Q8I0	Complement factor H OS=Mus musculus OX=10090 GN=Cfh PE=1 SV=1	43	7017.9	6347.51	9664.73	7863.73	8988.99	15868.3	7837.85	10385.9	9765.72	9935.6	7882.57	10462	1.32723	0.0751945	0.298966	FALSE
Q62219-3	Isoform 3 of Transforming growth factor beta-1-induced transcript 1 protein OS=Mus musculus OX=10090 GN=Tgfb1i1	5	535.3	515.61	527.826	312.654	580.935	777.335	547.795	727.094	624.53	559.878	483.638	641.051	1.32548	0.0635183	0.273553	FALSE
Q8C5V4	E3 ubiquitin-protein ligase makorin-1 OS=Mus musculus OX=10090 GN=Mkrn1 PE=1 SV=1	3	240.9	193.111	295.925	316.721	276.413	456.607	299.805	384.736	282.908	330.701	260.743	345.561	1.3253	0.0520162	0.248773	FALSE
Q99J31	Oligophrenin-1 OS=Mus musculus OX=10090 GN=Ophn1 PE=1 SV=1	1	48.4	58.728	53.039	32.7861	59.3325	63.9005	66.4505	58.6389	79.6011	59.7928	49.3689	65.2757	1.3222	0.050905	0.24642	FALSE
P22437	Prostaglandin G/H synthase 1 OS=Mus musculus OX=10090 GN=Ptgs1 PE=1 SV=1	8	602.8	573.128	774.151	456.173	920.876	780.577	723.429	951.594	923.214	905.718	645.827	852.142	1.31946	0.0711701	0.291301	FALSE
Q8BGR2	Volume-regulated anion channel subunit LRRC8D OS=Mus musculus OX=10090 GN=Lrrc8d PE=1 SV=1	1	49.9	56.9404	47.7131	30.3246	70.7886	54.0439	60.6785	77.5903	73.0315	61.7526	49.2928	64.8561	1.31573	0.112977	0.360653	FALSE
O54962	Barrier-to-autointegration factor OS=Mus musculus OX=10090 GN=Banf1 PE=1 SV=1	6	937.9	799.729	1062.2	1585.28	1433.59	756.454	1551.51	1678.92	1814.57	1985.66	1126.07	1479.96	1.31426	0.239708	0.519392	FALSE
Q60857	Sodium-dependent serotonin transporter OS=Mus musculus OX=10090 GN=Slc6a4 PE=1 SV=4	4	629.4	655.461	574.095	342.3	684.039	743.226	625.717	833.849	819.742	681.729	560.775	736.504	1.31337	0.0836525	0.316384	FALSE
A0A075B5N7	Immunoglobulin kappa variable 6-13 OS=Mus musculus OX=10090 GN=Igkv6-13 PE=1 SV=7	1	66.1	74.2904	63.469	82.9804	52.7861	134.193	104.896	57.1812	79.6011	83.0794	67.1488	88.1518	1.31278	0.131352	0.392009	FALSE
A2AH25	Rho GTPase-activating protein 1 OS=Mus musculus OX=10090 GN=Arhgap1 PE=1 SV=1	7	420.5	443.687	413.762	396.882	444.046	970.575	420.708	620.226	416.765	492.9	423.386	553.658	1.30769	0.130436	0.391205	FALSE
E9QPU1	von Willebrand factor OS=Mus musculus OX=10090 GN=Vwf PE=1 SV=2	105	16790.5	17317.3	20656.3	11800.3	24402.8	20678.4	19402.1	24069	26794.8	25465.1	17684.2	23108.1	1.30671	0.0849483	0.31858	FALSE
E9Q4S7	Receptor-type tyrosine-protein phosphatase eta OS=Mus musculus OX=10090 GN=Ptprj PE=1 SV=2	7	1677	1753.56	1651.05	1093.29	2045.79	1624.35	1809.6	2377.54	2060.94	2851.99	1611.25	2102.43	1.30485	0.101682	0.345464	FALSE
P13609	Serglycin OS=Mus musculus OX=10090 GN=Srgn PE=1 SV=1	2	619.9	533.906	687.937	348.4	844.658	629.227	757.134	716.104	889.545	834.82	582.397	759.877	1.30474	0.135706	0.399401	FALSE
Q9Z1K6	E3 ubiquitin-protein ligase ARIH2 OS=Mus musculus OX=10090 GN=Arih2 PE=1 SV=1	15	1632.9	1415.18	1362.23	1440.15	1408.23	2779.39	1680.35	2175.69	1467.32	1596.13	1448.84	1884.98	1.30103	0.0619399	0.27118	FALSE
Q01279	Epidermal growth factor receptor OS=Mus musculus OX=10090 GN=Egfr PE=1 SV=1	3	148.1	134.647	194.066	180.479	185.583	278.67	163.441	248.04	221.904	191.788	166.93	216.966	1.29975	0.0565155	0.261756	FALSE
Q9JHJ0	Tropomodulin-3 OS=Mus musculus OX=10090 GN=Tmod3 PE=1 SV=1	16	2901.9	3234.82	2729.89	1722.05	3135.29	3773.47	3314.96	3781.96	3467.07	3096.96	2680.4	3476.7	1.29708	0.0634192	0.273553	FALSE
Q3UER8	Fibrinogen gamma chain OS=Mus musculus OX=10090 GN=Fgg PE=1 SV=1	38	17838.4	16476.2	15475.5	10144.6	19187.8	21472.6	19297.9	17999.8	21294.2	20189.4	15467.6	20008.3	1.29356	0.0576548	0.263337	FALSE
O09117	Synaptophysin-like protein 1 OS=Mus musculus OX=10090 GN=Sypl1 PE=1 SV=2	3	767.4	543.58	992.294	818.128	1121.94	1135.8	807.123	1166	1213.1	1048.2	824.031	1063.3	1.29037	0.114503	0.364	FALSE
B7FAU9	Filamin, alpha OS=Mus musculus OX=10090 GN=Flna PE=1 SV=1	243	92121.4	99432.6	92566.8	48356.9	111349	96021.8	107177	120431	123436	106081	85486.6	110169	1.28872	0.137017	0.400083	FALSE
B2RUP2	Protein unc-13 homolog D OS=Mus musculus OX=10090 GN=Unc13d PE=1 SV=2	5	195.1	207.727	160.224	154.794	165.009	337.031	220.233	206.437	199.38	192.595	175.367	225.909	1.28821	0.0637178	0.273966	FALSE
E9QA15	Caldesmon 1 OS=Mus musculus OX=10090 GN=Cald1 PE=1 SV=1	38	8885.8	9510.66	7941	3617.23	9704.53	7919.59	10018.1	10390	11027.7	9026.16	7489.05	9612.11	1.28349	0.234794	0.513935	FALSE
Q61335	B-cell receptor-associated protein 31 OS=Mus musculus OX=10090 GN=Bcap31 PE=1 SV=4	13	3360.3	3615.15	3448.23	1650.88	4138.16	3685.15	3828.67	4410.6	4356.91	3673.25	3099.74	3977.83	1.28328	0.172533	0.447584	FALSE
O09110	Dual specificity mitogen-activated protein kinase kinase 3 OS=Mus musculus OX=10090 GN=Map2k3 PE=1 SV=2	4	185.1	181.124	210.931	233.135	208.846	384.109	230.231	257.46	212.988	246.085	202.951	260.228	1.28222	0.0580291	0.264589	FALSE
P09055	Integrin beta-1 OS=Mus musculus OX=10090 GN=Itgb1 PE=1 SV=1	30	6434.4	6763.17	6755.09	3653.84	8060	7092.93	7302.18	9091.58	8630.46	7302.95	6130.2	7843.14	1.27943	0.125659	0.381749	FALSE
E9QA16	Caldesmon 1 OS=Mus musculus OX=10090 GN=Cald1 PE=1 SV=1	3	1371.5	1474.38	1325.72	606.007	1574.92	1273.15	1599.85	1684.75	1744.07	1461.37	1206.7	1542.99	1.27869	0.217518	0.500991	FALSE
P35762	CD81 antigen OS=Mus musculus OX=10090 GN=Cd81 PE=1 SV=2	1	63.6	60.7259	48.9336	46.9133	54.7734	57.9347	80.9836	67.61	54.0264	95.7602	54.6086	69.6671	1.27575	0.0790366	0.308664	FALSE
Q8K209	Adhesion G-protein coupled receptor G1 OS=Mus musculus OX=10090 GN=Adgrg1 PE=1 SV=1	3	332.4	373.866	309.684	197.924	374.491	319.004	417.306	421.966	432.954	393.183	309.776	394.56	1.2737	0.0999834	0.342692	FALSE
A2BFF9	Cytoplasmic dynein 1 intermediate chain 2 OS=Mus musculus OX=10090 GN=Dync1i2 PE=1 SV=1	4	240.5	255.887	236.341	151.369	284.363	307.202	279.809	296.82	306.137	265.798	228.729	290.703	1.27095	0.064167	0.275001	FALSE
B1AQF4	Dual-specificity protein phosphatase 3 OS=Mus musculus OX=10090 GN=Dusp3 PE=1 SV=1	4	139.5	138.853	133.927	134.245	131.927	302.922	158.081	151.041	134.739	156.167	135.658	172.376	1.27067	0.135155	0.398831	FALSE
P01837	Immunoglobulin kappa constant OS=Mus musculus OX=10090 GN=Igkc PE=1 SV=2	14	3492.5	3097.18	3309.64	3655.44	5215.5	4034.41	7097.79	4362.5	4016.46	4486.66	3688.28	4682.54	1.26957	0.126172	0.381988	FALSE
Q9Z0U1	Tight junction protein ZO-2 OS=Mus musculus OX=10090 GN=Tjp2 PE=1 SV=2	5	346.6	332.752	550.572	465.163	666.154	424.962	436.581	612.04	755.688	753.548	455.815	578.269	1.26865	0.230705	0.510957	FALSE
P62962	Profilin-1 OS=Mus musculus OX=10090 GN=Pfn1 PE=1 SV=2	7	1253.3	1318.33	1105.58	911.667	1265.73	1239.82	1704.05	1143.24	1950.19	1465.17	1160.83	1471.6	1.26771	0.0818007	0.313886	FALSE
G3UVV6	MCG123217 OS=Mus musculus OX=10090 GN=Mmrn1 PE=1 SV=1	50	15762.9	16561.9	15543.1	7798.77	18110.6	16673.8	17163.6	18803.5	20273.5	17196.6	14179.1	17974.2	1.26766	0.167138	0.441245	FALSE
A0A0R4J0B4	Cytidine monophospho-N-acetylneuraminic acid synthetase OS=Mus musculus OX=10090 GN=Cmas PE=1 SV=1	3	163.3	145.898	158.338	256.68	152.384	197.872	204.67	222.248	201.961	265.568	171.313	217.142	1.26752	0.0756162	0.299367	FALSE
Q3TJD7	PDZ and LIM domain protein 7 OS=Mus musculus OX=10090 GN=Pdlim7 PE=1 SV=1	16	2788	2900.44	2701.93	1575.11	3078.71	3311.51	3004.1	3603.1	3220.6	2983.64	2541.1	3216.77	1.2659	0.0990869	0.341559	FALSE
Q9DBR7	Protein phosphatase 1 regulatory subunit 12A OS=Mus musculus OX=10090 GN=Ppp1r12a PE=1 SV=2	13	1363.4	1550.3	1276.57	808.068	1439.56	1456.53	1571.71	1678.58	1712.51	1545.18	1257.05	1590.19	1.26502	0.0828577	0.315648	FALSE
Q9CQ26	STAM-binding protein OS=Mus musculus OX=10090 GN=Stambp PE=1 SV=1	1	118.7	126.761	107.63	100.853	101.182	215.38	124.274	156.199	105.058	119.277	110.569	139.268	1.25956	0.123962	0.379211	FALSE
Q9QUM0	Integrin alpha-IIb OS=Mus musculus OX=10090 GN=Itga2b PE=1 SV=2	52	17457.1	18172.8	19663.7	9942.03	23906	18980.9	18814.8	23373.4	25598.8	21945	17147.8	21588.3	1.25896	0.183782	0.46252	FALSE
O35601	FYN-binding protein 1 OS=Mus musculus OX=10090 GN=Fyb1 PE=1 SV=2	29	6897.6	7734.13	6560.36	3602.68	7708.02	6492.33	8448.44	7992.52	9135.86	7638.3	6273.66	7890.81	1.25777	0.173115	0.448503	FALSE
A0A0G2JFE9	Immunoglobulin heavy variable 1-76 (Fragment) OS=Mus musculus OX=10090 GN=Ighv1-76 PE=1 SV=1	4	728.3	619.71	525.385	582.89	587.481	863.061	908.134	598.808	902.449	601.724	605.217	760.781	1.25704	0.0730037	0.294622	FALSE
D3YUP5	Exocyst complex component 3-like 2 OS=Mus musculus OX=10090 GN=Exoc3l2 PE=1 SV=2	2	61.9	64.5113	58.8088	32.144	68.2168	64.938	70.5734	64.1337	80.305	67.7471	55.2525	69.3062	1.25435	0.152763	0.419598	FALSE
P14429	H-2 class I histocompatibility antigen, Q7 alpha chain OS=Mus musculus OX=10090 GN=H2-Q7 PE=1 SV=1	1	52.7	37.4875	43.0529	49.5889	65.645	48.3375	89.3324	50.6771	58.3671	66.7096	48.8042	61.1072	1.25209	0.160867	0.433595	FALSE
Q9QXS1	Plectin OS=Mus musculus OX=10090 GN=Plec PE=1 SV=3	2	78.8	79.6531	66.7978	45.415	83.2967	82.7058	81.7051	83.7579	91.5673	94.031	69.1932	86.6093	1.2517	0.087522	0.323158	FALSE
Q08761	Vitamin K-dependent protein S OS=Mus musculus OX=10090 GN=Pros1 PE=2 SV=1	7	802.8	723.809	746.523	496.093	882.65	820.781	864.637	907.187	988.089	917.361	717.34	897.881	1.25168	0.0610988	0.270639	FALSE
P01592	Immunoglobulin J chain OS=Mus musculus OX=10090 GN=Jchain PE=1 SV=4	2	144.3	133.701	135.037	163.141	240.642	134.453	314.235	230.322	140.136	225.45	159.205	198.405	1.24622	0.291795	0.572742	FALSE
P32037	Solute carrier family 2, facilitated glucose transporter member 3 OS=Mus musculus OX=10090 GN=Slc2a3 PE=1 SV=1	12	3698.8	3781.61	3323.29	1940.81	3850.94	3430.57	4153.96	4176.68	4379.2	4002.14	3222.34	4014.85	1.24594	0.144326	0.410582	FALSE
P61953	Guanine nucleotide-binding protein G(I)/G(S)/G(O) subunit gamma-11 OS=Mus musculus OX=10090 GN=Gng11 PE=1 SV=1	3	995.1	1108.77	818.756	439.691	941.567	902.617	1094.18	1113.86	1055.55	964.856	821.433	1022.99	1.24537	0.229054	0.510169	FALSE
O54916	RalBP1-associated Eps domain-containing protein 1 OS=Mus musculus OX=10090 GN=Reps1 PE=1 SV=2	1	38	32.6505	42.0543	34.6055	42.0315	44.4467	43.3624	50.0043	65.2887	36.0451	37.6739	46.8953	1.24477	0.0826121	0.315168	FALSE
Q8BGB5	LIM domain-containing protein 2 OS=Mus musculus OX=10090 GN=Limd2 PE=1 SV=1	2	109.6	139.905	160.224	74.3114	178.335	141.067	147.465	152.274	198.441	154.784	126.629	157.623	1.24476	0.226607	0.509819	FALSE
Q3U7K7	E3 ubiquitin-protein ligase TRIM21 OS=Mus musculus OX=10090 GN=Trim21 PE=1 SV=1	6	501.2	386.064	533.707	504.441	671.181	684.086	457.195	702.648	495.952	958.285	511.357	636.469	1.24467	0.207521	0.49179	FALSE
D7PDD4	Megakaryocyte and platelet inhibitory receptor G6b OS=Mus musculus OX=10090 GN=Mpig6b PE=1 SV=1	6	1962.7	2108.55	1837.79	959.614	2189.7	1900.59	2169.42	2380.34	2402.44	2017.13	1740.69	2164.97	1.24374	0.206365	0.491132	FALSE
B2RR03	Glycoprotein Ib, beta polypeptide OS=Mus musculus OX=10090 GN=Gp1bb PE=1 SV=1	5	2023.4	2161.44	2263.98	1378.72	2634.03	2263.21	2169.83	2938.68	2878.97	2575.09	2047.19	2546.05	1.24368	0.117054	0.368305	FALSE
Q8BNU0	Armadillo repeat-containing protein 6 OS=Mus musculus OX=10090 GN=Armc6 PE=1 SV=1	5	709.1	667.133	621.363	756.375	692.924	1741.33	726.006	810.973	612.094	724.152	687.919	854.074	1.24153	0.279612	0.564786	FALSE
Q61543	Golgi apparatus protein 1 OS=Mus musculus OX=10090 GN=Glg1 PE=1 SV=1	1	33.7	30.8629	43.4967	35.8898	53.1368	49.6344	35.2198	45.1824	51.2109	62.2137	38.6525	47.8804	1.23874	0.150319	0.417728	FALSE
O55186	CD59A glycoprotein OS=Mus musculus OX=10090 GN=Cd59a PE=2 SV=1	1	35.9	37.0669	88.7673	96.6795	98.1429	100.992	43.4655	94.411	86.4054	91.2643	64.5513	79.9575	1.23867	0.466753	0.712255	FALSE
P70315	Wiskott-Aldrich syndrome protein homolog OS=Mus musculus OX=10090 GN=Was PE=1 SV=1	4	217.8	255.045	213.816	144.947	229.537	202.93	273.315	272.935	292.645	259.112	208.62	258.214	1.23772	0.100819	0.34388	FALSE
Q99KN2	Probable cytosolic iron-sulfur protein assembly protein CIAO1 OS=Mus musculus OX=10090 GN=Ciao1 PE=1 SV=1	1	50.5	49.3696	42.609	58.1508	51.2665	102.03	44.2901	65.7036	51.3282	60.1387	50.1335	62.005	1.2368	0.194498	0.479351	FALSE
P12399	Protein CTLA-2-alpha OS=Mus musculus OX=10090 GN=Ctla2a PE=2 SV=2	4	376.2	415.401	294.371	184.76	402.313	315.113	465.441	379.354	412.072	429.842	321.211	396.946	1.23578	0.235076	0.513935	FALSE
Q9CWY9	RPA-interacting protein OS=Mus musculus OX=10090 GN=Rpain PE=1 SV=1	1	36.2	25.2899	23.3024	34.9266	26.9515	65.1974	30.7877	45.4067	18.7146	33.6242	28.8775	35.6215	1.23354	0.379606	0.648966	FALSE
Q5EBP8	Heterogeneous nuclear ribonucleoprotein A1 OS=Mus musculus OX=10090 GN=Hnrnpa1 PE=1 SV=1	1	59	60.3053	49.4884	82.6593	46.3567	117.982	74.2839	58.7511	54.2611	68.6694	58.3207	71.8779	1.23246	0.251185	0.529233	FALSE
A0A075B5M7	Immunoglobulin kappa variable 5-39 OS=Mus musculus OX=10090 GN=Igkv5-39 PE=1 SV=7	1	108.5	167.244	146.576	128.038	163.957	144.569	193.229	138.145	145.415	281.937	141.053	173.719	1.23159	0.222072	0.50584	FALSE
P58389	Serine/threonine-protein phosphatase 2A activator OS=Mus musculus OX=10090 GN=Ptpa PE=1 SV=1	13	1612	1624.22	1484.94	1445.93	1521.62	4448.26	1505.43	1785.34	1368.42	1471.05	1536.15	1889.23	1.22984	0.373843	0.64527	FALSE
Q8VD58	Protein EVI2B OS=Mus musculus OX=10090 GN=Evi2b PE=1 SV=1	1	30.5	26.6569	41.7214	41.8832	59.4494	40.9451	33.0553	53.032	49.8031	66.1332	38.4885	47.2859	1.22857	0.292995	0.573845	FALSE
P62073	Mitochondrial import inner membrane translocase subunit Tim10 OS=Mus musculus OX=10090 GN=Timm10 PE=1 SV=1	2	258.8	211.828	302.804	343.049	311.249	298.253	340.312	369.71	329.482	399.984	281.653	345.812	1.22779	0.0698687	0.289112	FALSE
A3KGU7	Spectrin alpha chain, non-erythrocytic 1 OS=Mus musculus OX=10090 GN=Sptan1 PE=1 SV=1	107	16914.3	18699.5	16063.4	9695.34	19150.5	18234	19100.1	19733.4	20620.1	18556.5	15665.1	19230.1	1.22757	0.142648	0.408661	FALSE
A2AT37	UPF2 regulator of nonsense transcripts homolog (Yeast) OS=Mus musculus OX=10090 GN=Upf2 PE=1 SV=1	4	270.4	293.11	252.762	164.961	274.192	320.431	284.035	341.787	322.443	251.158	246.285	302.171	1.22692	0.117991	0.369072	FALSE
G3X9Q3	Histocompatibility (Minor) HA-1, isoform CRA_a OS=Mus musculus OX=10090 GN=Arhgap45 PE=1 SV=1	8	970.1	985.741	1010.6	885.875	1026.79	1781.67	1036.87	1135.72	1027.04	1112.3	974.546	1191.04	1.22215	0.0943534	0.334353	FALSE
Q922B2	Aspartate--tRNA ligase, cytoplasmic OS=Mus musculus OX=10090 GN=Dars PE=1 SV=2	45	11009.3	10065.4	11411.4	12022.8	11445.7	26837.1	10915.2	12899.6	10518.7	11871.2	11171.6	13638.2	1.22079	0.288226	0.569975	FALSE
Q61635	GTP-binding protein OS=Mus musculus OX=10090 GN=Ifi47 PE=1 SV=1	4	368.6	391.426	427.52	292.962	445.917	502.907	528.83	363.879	487.506	461.313	381.281	465.101	1.21984	0.0783434	0.30641	FALSE
P97821	Dipeptidyl peptidase 1 OS=Mus musculus OX=10090 GN=Ctsc PE=1 SV=1	1	53	40.5369	46.3816	57.2946	55.0072	64.1599	64.286	59.6482	48.8646	70.5139	50.0496	61.0449	1.21969	0.0551293	0.257801	FALSE
P26450	Phosphatidylinositol 3-kinase regulatory subunit alpha OS=Mus musculus OX=10090 GN=Pik3r1 PE=1 SV=2	1	49.9	50.4211	44.1624	56.7595	41.447	88.1528	58.4109	61.3303	42.4122	52.0691	48.2458	58.7077	1.21685	0.174927	0.450455	FALSE
Q9WUM4	Coronin-1C OS=Mus musculus OX=10090 GN=Coro1c PE=1 SV=2	20	4438.1	4597.9	4899.33	2961.18	5447.9	4749.4	5155.3	5820.74	5921.89	5083.35	4380.43	5327.17	1.21613	0.119108	0.37125	FALSE
Q91W52-2	Isoform 2 of Transmembrane protein 19 OS=Mus musculus OX=10090 GN=Tmem19	2	135	151.261	176.091	134.352	219.834	161.688	167.976	233.799	223.664	198.821	160.409	195.059	1.21601	0.138218	0.402309	FALSE
G3X9H7	Metastasis suppressor 1, isoform CRA_e OS=Mus musculus OX=10090 GN=Mtss1 PE=1 SV=1	4	214.1	225.498	197.617	137.135	193.649	206.821	222.707	254.432	270.355	211.501	190.875	231.862	1.21473	0.0922831	0.329672	FALSE
Q8BY89	Choline transporter-like protein 2 OS=Mus musculus OX=10090 GN=Slc44a2 PE=1 SV=2	1	135.7	136.961	173.317	93.6828	187.103	153.258	151.691	192.98	193.514	171.153	141.368	171.553	1.21352	0.180676	0.458824	FALSE
Q64518	Sarcoplasmic/endoplasmic reticulum calcium ATPase 3 OS=Mus musculus OX=10090 GN=Atp2a3 PE=1 SV=3	50	12531.7	13174.3	12435.3	6939.79	14785.7	12626.5	13477	15205	15248.8	13953.8	11606.9	14065.6	1.21183	0.19868	0.484317	FALSE
Q9CPW4	Actin-related protein 2/3 complex subunit 5 OS=Mus musculus OX=10090 GN=Arpc5 PE=1 SV=3	7	1513.2	1654.5	1309.19	1017.51	1349.54	1627.85	1817.02	1645.39	1620.89	1486.5	1351.01	1636.18	1.21108	0.0617088	0.27118	FALSE
Q9DAZ9	Abscission/NoCut checkpoint regulator OS=Mus musculus OX=10090 GN=Zfyve19 PE=1 SV=2	6	330.8	289.43	381.251	338.34	330.538	665.929	329.799	472.54	304.729	334.39	332.796	402.584	1.2097	0.249024	0.526942	FALSE
Q3TWL2	Type 1 phosphatidylinositol 4,5-bisphosphate 4-phosphatase OS=Mus musculus OX=10090 GN=Pip4p1 PE=1 SV=1	3	292.9	249.367	552.902	480.575	564.452	518.47	375.459	522.33	514.957	536.706	405.433	489.495	1.20734	0.331854	0.610293	FALSE
Q9Z0J0	NPC intracellular cholesterol transporter 2 OS=Mus musculus OX=10090 GN=Npc2 PE=1 SV=1	2	72.3	62.9341	106.41	159.503	117.197	100.733	96.4443	131.977	122.187	147.867	98.0253	118.295	1.20679	0.342841	0.62249	FALSE
Q9CQT1	Methylthioribose-1-phosphate isomerase OS=Mus musculus OX=10090 GN=Mri1 PE=1 SV=1	17	2837.8	2846.18	2658.21	2662.37	2586.92	7371.64	2740.75	3155.89	2376.51	2497.16	2716.29	3277.84	1.20673	0.395209	0.660349	FALSE
P47738	Aldehyde dehydrogenase, mitochondrial OS=Mus musculus OX=10090 GN=Aldh2 PE=1 SV=1	33	14105.1	15021.7	13201.5	7266.97	15311.2	12418.2	15730.6	16091	16589.8	15253.8	12549.2	15139.8	1.20644	0.241121	0.519504	FALSE
P58019	CD59B glycoprotein OS=Mus musculus OX=10090 GN=Cd59b PE=2 SV=2	2	102	69.9792	136.923	171.703	174.01	174.528	106.133	165.394	154.565	157.32	123.902	149.426	1.206	0.362125	0.639593	FALSE
Q9JL99	C-type lectin domain family 1 member B OS=Mus musculus OX=10090 GN=Clec1b PE=1 SV=1	5	1013.8	1195.94	1069.74	541.899	1262.34	1060.71	1035.84	1291.71	1350.01	1181.01	976.353	1177.41	1.20593	0.278207	0.563504	FALSE
Q6YGZ1	Heparanase OS=Mus musculus OX=10090 GN=Hpse PE=1 SV=3	4	559.9	601.519	480.003	279.476	596.248	528.845	608.401	601.387	636.027	557.803	485.373	585.229	1.20573	0.240427	0.519504	FALSE
Q544E8	RAB37, member of RAS oncogene family OS=Mus musculus OX=10090 GN=Rab37 PE=1 SV=1	6	504.4	542.424	471.349	293.283	573.336	527.548	523.676	611.479	601.419	541.663	464.762	559.916	1.20474	0.172261	0.447584	FALSE
Q99P58	Ras-related protein Rab-27B OS=Mus musculus OX=10090 GN=Rab27b PE=1 SV=3	19	4978.6	5145.31	4733.33	2509.96	5506.11	4932.53	5118.1	5577.85	5874.97	5134.42	4414.08	5316.53	1.20445	0.240719	0.519504	FALSE
P56391	Cytochrome c oxidase subunit 6B1 OS=Mus musculus OX=10090 GN=Cox6b1 PE=1 SV=2	8	2015.3	2130.52	2503.64	2590.45	2719.71	2268.53	2730.54	2992.17	2967.43	3479.57	2376.07	2860.07	1.2037	0.0756355	0.299367	FALSE
A0A075B680	Immunoglobulin heavy variable 1-62-2 OS=Mus musculus OX=10090 GN=Ighv1-62-2 PE=4 SV=1	1	95	90.7991	96.6453	95.9303	118.366	126.412	136.127	86.337	118.315	134.955	98.9086	118.859	1.20171	0.0911483	0.329181	FALSE
B1AZP2	Disks large-associated protein 4 OS=Mus musculus OX=10090 GN=Dlgap4 PE=1 SV=1	2	155.4	148.948	132.485	88.2246	167.698	138.473	157.875	149.583	201.14	172.767	135.317	162.594	1.20157	0.196874	0.481246	FALSE
P39876	Metalloproteinase inhibitor 3 OS=Mus musculus OX=10090 GN=Timp3 PE=1 SV=1	11	2347.7	2651.23	2556.57	1540.11	2930.37	2639.19	2516.77	2612.25	3303.42	3128.32	2350.96	2823.06	1.20082	0.178472	0.454793	FALSE
B2RXM6	Ly6g6f protein OS=Mus musculus OX=10090 GN=Ly6g6f PE=1 SV=1	12	2815.5	2699.18	2635.13	1485.53	2997.93	2746.18	2762.91	3167.22	3166.4	2920.01	2455.04	2946.76	1.20029	0.201763	0.487779	FALSE
Q9EQP2	EH domain-containing protein 4 OS=Mus musculus OX=10090 GN=Ehd4 PE=1 SV=1	17	2412.4	2411.91	2324.89	1912.88	2337.1	2991.17	2750.02	2575.13	2832.52	2506.84	2271.51	2725.56	1.19989	0.00980553	0.112003	FALSE
Q9JLB0	MAGUK p55 subfamily member 6 OS=Mus musculus OX=10090 GN=Mpp6 PE=1 SV=1	1	42.4	45.7944	45.6049	32.251	52.3185	58.8425	53.9788	57.2933	47.2222	43.1925	43.1398	51.7505	1.1996	0.105139	0.349874	FALSE
A0A1B0GRA5	Stromal interaction molecule 1 OS=Mus musculus OX=10090 GN=Stim1 PE=1 SV=1	16	1981.1	2055.55	2237.24	1217.97	2590.31	2122.5	2166.23	2452	2576.54	2448.16	1957.52	2346.33	1.19862	0.209734	0.492358	FALSE
Q60875	Rho guanine nucleotide exchange factor 2 OS=Mus musculus OX=10090 GN=Arhgef2 PE=1 SV=4	1	42.5	53.5756	47.7131	41.6691	62.6056	48.9859	57.6894	63.3487	67.635	57.8331	49.0325	58.7558	1.1983	0.0886901	0.324746	FALSE
Q61508	Extracellular matrix protein 1 OS=Mus musculus OX=10090 GN=Ecm1 PE=1 SV=2	7	779.9	810.454	651.987	476.508	733.137	825.839	857.938	797.741	826.077	760.58	678.66	812.972	1.19791	0.102311	0.346036	FALSE
E9PUD2	Dynamin-1-like protein OS=Mus musculus OX=10090 GN=Dnm1l PE=1 SV=1	1	27.9	31.3887	31.6243	49.4819	38.7583	33.6823	42.5379	49.78	45.6971	40.0799	35.0786	41.9962	1.1972	0.173924	0.449915	FALSE
Q3TJZ6	Protein FAM98A OS=Mus musculus OX=10090 GN=Fam98a PE=1 SV=1	1	81.4	87.4343	70.3484	67.89	85.9854	91.7842	91.7031	91.0468	93.327	100.487	78.1913	93.6066	1.19715	0.0114999	0.119223	FALSE
Q9CQ19	Myosin regulatory light polypeptide 9 OS=Mus musculus OX=10090 GN=Myl9 PE=1 SV=3	19	6826.7	7761.26	5897.5	3416.78	7020.89	7475.52	6657.68	7978.84	7273.01	6375.76	5956.13	7129.02	1.19692	0.268551	0.553887	FALSE
Q8C147	Dedicator of cytokinesis protein 8 OS=Mus musculus OX=10090 GN=Dock8 PE=1 SV=4	5	399	412.141	348.297	243.088	427.797	420.423	427.407	406.155	474.366	421.657	358.917	429.397	1.19637	0.131412	0.392009	FALSE
Q8VDC1	FYVE and coiled-coil domain-containing protein 1 OS=Mus musculus OX=10090 GN=Fyco1 PE=1 SV=1	2	160.9	165.456	181.306	131.141	194.584	183.995	186.117	211.371	219.675	189.713	165.234	197.653	1.1962	0.0461768	0.236958	FALSE
Q8BH61	Coagulation factor XIII A chain OS=Mus musculus OX=10090 GN=F13a1 PE=1 SV=3	2	161.3	151.682	205.384	223.396	221.705	204.616	171.996	302.315	273.523	209.08	190.194	227.428	1.19577	0.210527	0.493597	FALSE
Q8K182	Complement component C8 alpha chain OS=Mus musculus OX=10090 GN=C8a PE=1 SV=1	4	297.3	267.453	329.434	359.316	302.716	321.079	323.305	399.426	404.916	413.241	309.702	370.038	1.19482	0.0462163	0.236958	FALSE
D3Z3Q3	Smoothelin OS=Mus musculus OX=10090 GN=Smtn PE=1 SV=1	9	653.3	673.652	615.704	401.377	694.443	638.824	765.276	721.375	777.274	669.278	596.516	712.374	1.19423	0.138553	0.402397	FALSE
A0A1L1SRT0	BAG family molecular chaperone regulator 1 OS=Mus musculus OX=10090 GN=Bag1 PE=1 SV=1	3	290	247.369	443.276	372.801	438.084	425.87	363.709	459.645	431.664	410.244	349.213	416.993	1.19409	0.18296	0.460892	FALSE
A0A1L1STD6	InaF motif-containing 2 OS=Mus musculus OX=10090 GN=Inafm2 PE=4 SV=1	2	177.5	185.646	159.447	96.8935	186.168	163.763	171.584	209.016	198.207	197.322	156.798	187.169	1.19369	0.21697	0.500701	FALSE
P13020	Gelsolin OS=Mus musculus OX=10090 GN=Gsn PE=1 SV=3	43	9665.8	8798.37	7848.24	6802.16	8253.93	12444.8	10013.7	10490.5	8481.71	8181.27	8217.58	9807.01	1.19342	0.10291	0.346532	FALSE
P04202	Transforming growth factor beta-1 proprotein OS=Mus musculus OX=10090 GN=Tgfb1 PE=1 SV=1	12	2539.8	2949.97	2325.34	1359.56	2653.67	2477.2	2696.43	2839.21	2940.92	2707.2	2289.13	2727.66	1.19157	0.242276	0.520246	FALSE
A0A1W2P7D5	Tumor necrosis factor receptor superfamily, member 14 (herpesvirus entry mediator) OS=Mus musculus OX=10090 GN=Tnfrsf14 PE=1 SV=1	6	236.5	232.964	363.165	342.3	370.868	420.553	251.155	427.125	366.437	368.859	302.67	360.608	1.19142	0.252233	0.530594	FALSE
Q5SNZ0	Girdin OS=Mus musculus OX=10090 GN=Ccdc88a PE=1 SV=2	1	39.7	39.1699	32.9557	29.2543	32.0951	49.5047	33.2614	45.9674	42.8815	35.584	34.3922	40.9744	1.19138	0.105922	0.351298	FALSE
Q9JM52-3	Isoform 3 of Misshapen-like kinase 1 OS=Mus musculus OX=10090 GN=Mink1	2	78.9	93.5331	51.0418	58.2578	70.321	86.3372	73.9747	92.9532	91.4499	67.8624	68.8147	81.8977	1.19012	0.197715	0.482857	FALSE
P70460	Vasodilator-stimulated phosphoprotein OS=Mus musculus OX=10090 GN=Vasp PE=1 SV=4	12	2257.8	2501.92	2097.21	1289.14	2367.03	2152.59	2559.34	2506.61	2628.39	2349.14	2049.37	2433.07	1.18723	0.206039	0.491132	FALSE
Q9CQE8	RNA transcription, translation and transport factor protein OS=Mus musculus OX=10090 GN=RTRAF PE=1 SV=1	6	528.2	522.655	374.15	401.912	371.803	430.28	501.207	596.004	435.301	649.911	434.211	515.385	1.18695	0.172489	0.447584	FALSE
Q3UPL0	Protein transport protein Sec31A OS=Mus musculus OX=10090 GN=Sec31a PE=1 SV=2	3	176.4	192.06	188.962	198.459	182.894	232.111	241.569	196.681	210.525	235.018	187.601	222.526	1.18616	0.00444747	0.095091	FALSE
A0A075B5R5	Immunoglobulin heavy variable 4-1 (Fragment) OS=Mus musculus OX=10090 GN=Ighv4-1 PE=1 SV=7	5	679	794.471	711.46	631.8	661.244	737.519	1079.85	678.538	924.153	752.856	693.438	822.306	1.18584	0.10586	0.351298	FALSE
Q61739-2	Isoform Alpha-6X1A of Integrin alpha-6 OS=Mus musculus OX=10090 GN=Itga6	37	8176.9	8918.45	8118.87	4489.37	9683.72	7812.46	8811.56	9700.15	10227	8834.56	7622.9	9038.8	1.18574	0.270221	0.555162	FALSE
Q921C5-2	Isoform 2 of Protein bicaudal D homolog 2 OS=Mus musculus OX=10090 GN=Bicd2	1	70.4	69.4534	64.3567	74.7395	64.2422	72.4601	82.1174	81.2908	86.2881	84.4627	68.5246	81.178	1.18466	0.0036485	0.093515	FALSE
F6TQW2	Immunoglobulin heavy constant gamma 2C (Fragment) OS=Mus musculus OX=10090 GN=Ighg2c PE=4 SV=2	6	1100.8	1103.19	959.339	986.263	1943.16	1291.56	2060.37	1167.01	1186.7	1413.41	1174.27	1391.07	1.18463	0.336498	0.616057	FALSE
Q9ET30	Transmembrane 9 superfamily member 3 OS=Mus musculus OX=10090 GN=Tm9sf3 PE=1 SV=1	3	432.5	413.193	387.465	273.376	473.037	457.645	443.177	463.569	493.841	449.439	389.408	461.207	1.18438	0.116192	0.366923	FALSE
O54957	Linker for activation of T-cells family member 1 OS=Mus musculus OX=10090 GN=Lat PE=1 SV=1	3	168	186.382	168.546	86.1911	215.743	140.548	178.799	204.755	227.184	195.016	157.894	186.885	1.18361	0.370377	0.642441	FALSE
Q9JKC8	AP-3 complex subunit mu-1 OS=Mus musculus OX=10090 GN=Ap3m1 PE=1 SV=1	1	127.3	122.239	121.389	147.302	133.212	159.613	155.607	147.901	149.286	156.743	129.955	153.764	1.18321	0.00232977	0.0745745	FALSE
Q62418	Drebrin-like protein OS=Mus musculus OX=10090 GN=Dbnl PE=1 SV=2	7	829.8	799.098	886.44	863.614	846.529	1024.27	1110.57	999.253	999.469	874.823	844.572	998.768	1.18257	0.00411404	0.095091	FALSE
P0DN34	NADH dehydrogenase [ubiquinone] 1 beta subcomplex subunit 1 OS=Mus musculus OX=10090 GN=Ndufb1 PE=1 SV=1	1	94.5	92.6918	88.3235	88.9737	92.6486	91.2654	95.1044	95.7566	119.254	148.674	91.3966	108.063	1.18235	0.110567	0.357718	FALSE
Q8K021	Secretory carrier-associated membrane protein 1 OS=Mus musculus OX=10090 GN=Scamp1 PE=1 SV=1	6	760.9	843.471	683.832	452.32	788.43	755.287	830.005	845.175	856.227	796.778	690.099	815.855	1.18223	0.177602	0.453548	FALSE
O88783	Coagulation factor V OS=Mus musculus OX=10090 GN=F5 PE=1 SV=1	62	12191	13355.4	11904.2	7798.56	14017.6	11681.8	13811.7	13683.1	15600.2	14120.7	11620.3	13721	1.18078	0.18289	0.460892	FALSE
Q6PHU5-2	Isoform 2 of Sortilin OS=Mus musculus OX=10090 GN=Sort1	5	468.2	493.949	494.539	280.44	573.219	491.105	476.676	642.99	568.922	492.208	449.671	530.836	1.1805	0.254973	0.533805	FALSE
Q3U5V8	MCG49559 OS=Mus musculus OX=10090 GN=Stx11 PE=1 SV=1	10	2466.3	2665.53	2256.32	1266.88	2725.68	2255.56	2632.52	2766.32	2802.84	2550.53	2197.29	2593.89	1.18049	0.291191	0.572409	FALSE
Q8R3S2	Tetraspanin-33 OS=Mus musculus OX=10090 GN=Tspan33 PE=1 SV=1	3	392.9	326.758	780.587	794.369	707.185	785.635	418.234	794.152	732.929	674.696	562.467	663.961	1.18044	0.476514	0.71847	FALSE
P49710	Hematopoietic lineage cell-specific protein OS=Mus musculus OX=10090 GN=Hcls1 PE=1 SV=2	4	490	433.066	535.815	414.22	658.555	563.992	540.58	594.098	598.838	651.986	499.25	588.719	1.17921	0.099887	0.342692	FALSE
Q2TPA8	Hydroxysteroid dehydrogenase-like protein 2 OS=Mus musculus OX=10090 GN=Hsdl2 PE=1 SV=1	3	214.4	223.395	209.822	211.088	229.654	215.64	264.863	259.702	276.808	270.179	217.539	256.455	1.17889	0.00886565	0.107721	FALSE
P11438	Lysosome-associated membrane glycoprotein 1 OS=Mus musculus OX=10090 GN=Lamp1 PE=1 SV=2	4	772.8	851.253	783.139	696.442	887.209	892.76	842.271	1015.51	957.001	990.679	795.381	937.44	1.17861	0.0164089	0.142031	FALSE
Q3UPH1	Protein PRRC1 OS=Mus musculus OX=10090 GN=Prrc1 PE=1 SV=1	1	62.7	69.4534	60.0294	56.5455	54.7734	63.6411	64.4921	75.3475	73.97	80.3127	60.4865	71.2575	1.17807	0.0291813	0.191826	FALSE
O09172	Glutamate--cysteine ligase regulatory subunit OS=Mus musculus OX=10090 GN=Gclm PE=1 SV=1	9	2234.8	2159.12	2156.68	2325.88	2145.74	4971.69	2211.78	2447.96	2058.94	2122.73	2203.4	2594.89	1.17767	0.353033	0.631107	FALSE
Q80UG5	Septin-9 OS=Mus musculus OX=10090 GN=Sept9 PE=1 SV=1	8	1109.8	1147.36	1080.06	746.957	1219.2	1128.02	1229.41	1179.23	1349.65	1282.45	1046.05	1231.33	1.17713	0.114502	0.364	FALSE
Q8BIE6-2	Isoform 2 of FERM domain-containing protein 4A OS=Mus musculus OX=10090 GN=Frmd4a	1	21	14.88	16.8669	20.9065	21.3404	20.5835	22.1297	22.082	21.7648	24.1713	18.8048	22.1165	1.17611	0.0689572	0.286237	FALSE
P57787	Monocarboxylate transporter 4 OS=Mus musculus OX=10090 GN=Slc16a3 PE=1 SV=1	1	79.5	85.3313	85.1057	71.1007	98.9611	96.3234	76.1392	116.726	115.382	92.1865	83.5131	98.1439	1.17519	0.129887	0.390104	FALSE
Q01339	Beta-2-glycoprotein 1 OS=Mus musculus OX=10090 GN=Apoh PE=1 SV=1	30	10396	8747.58	13730.3	13564.2	13118.9	12453.2	11381.9	15410.1	18326.9	12381.6	11731.3	13773.2	1.17405	0.234238	0.513611	FALSE
Q923A8	Mitogen-activated protein kinase kinase kinase 7 OS=Mus musculus OX=10090 GN=Map3k7 PE=1 SV=1	1	24.2	20.5581	28.2955	26.8998	30.1078	37.3137	24.9126	23.5397	31.0327	37.4285	25.7863	30.2707	1.17391	0.212712	0.495203	FALSE
Q9QUG9	RAS guanyl-releasing protein 2 OS=Mus musculus OX=10090 GN=Rasgrp2 PE=1 SV=2	7	816.8	874.07	848.937	714.743	884.17	1212.71	830.418	1003.63	926.968	911.366	825.362	968.895	1.1739	0.0633143	0.273553	FALSE
Q9ERN0	Secretory carrier-associated membrane protein 2 OS=Mus musculus OX=10090 GN=Scamp2 PE=1 SV=1	4	606.6	616.765	582.195	403.945	653.412	651.015	628.397	721.263	663.596	654.177	564.833	662.985	1.17377	0.108959	0.356703	FALSE
G3X9Q0	Muscleblind-like 1 (Drosophila), isoform CRA_a OS=Mus musculus OX=10090 GN=Mbnl1 PE=1 SV=1	9	917.2	820.654	961.891	1064.93	925.903	1315.81	944.209	1217.59	948.554	1104.69	934.818	1096.51	1.17297	0.0761982	0.300692	FALSE
Q3U422	NADH dehydrogenase [ubiquinone] flavoprotein 3, mitochondrial OS=Mus musculus OX=10090 GN=Ndufv3 PE=1 SV=1	1	40.1	45.8996	37.2831	38.8865	47.7595	44.317	53.1543	52.3592	56.842	40.0799	41.7893	48.9485	1.17132	0.0855378	0.319406	FALSE
Q91XD7	Cysteine-rich with EGF-like domain protein 1 OS=Mus musculus OX=10090 GN=Creld1 PE=1 SV=1	3	315	295.739	439.393	357.711	489.52	441.952	323.717	501.808	494.427	445.174	372.456	436.257	1.1713	0.239622	0.519392	FALSE
Q91YL2	E3 ubiquitin-protein ligase RNF126 OS=Mus musculus OX=10090 GN=Rnf126 PE=1 SV=1	1	54	59.1486	51.3747	52.4785	53.2537	94.1187	53.8758	57.4054	59.8922	57.9483	53.9863	63.2247	1.17112	0.166593	0.441129	FALSE
Q80VJ3	2'-deoxynucleoside 5'-phosphate N-hydrolase 1 OS=Mus musculus OX=10090 GN=Dnph1 PE=1 SV=2	1	37	27.8136	36.2845	41.4551	35.602	44.7061	41.7133	44.3974	39.5967	36.9674	35.3384	41.3709	1.17071	0.0676176	0.282453	FALSE
Q5SXY1	Cytospin-B OS=Mus musculus OX=10090 GN=Specc1 PE=1 SV=2	16	1394.7	1598.14	1407.72	1025.22	1574.69	1413.73	1625.41	1646.63	1749.82	1682.24	1383.33	1619.43	1.17068	0.110196	0.357393	FALSE
A0A075B5M2	Immunoglobulin kappa chain variable 4-61 OS=Mus musculus OX=10090 GN=Igkv4-61 PE=4 SV=7	5	189.1	153.049	169.766	169.991	283.194	165.838	207.453	354.235	177.559	239.86	188.268	220.313	1.17021	0.388521	0.656142	FALSE
Q80U63	Mitofusin-2 OS=Mus musculus OX=10090 GN=Mfn2 PE=1 SV=3	1	123.9	124.658	124.607	125.041	134.966	129.914	182.097	150.816	136.851	145.907	126.567	148.097	1.1701	0.030621	0.195046	FALSE
Q07235	Glia-derived nexin OS=Mus musculus OX=10090 GN=Serpine2 PE=1 SV=2	18	6530.2	7571.05	5903.94	3482.81	6861.79	6060.72	7316.61	6500.52	7783.8	6788	5871.08	6863.46	1.16903	0.307959	0.58763	FALSE
G3XA59	Transforming growth factor beta activator LRRC32 OS=Mus musculus OX=10090 GN=Lrrc32 PE=1 SV=1	5	504.8	526.966	482	315.972	524.94	494.736	511.926	559.896	601.301	544.315	462.958	541.161	1.16892	0.167111	0.441245	FALSE
Q9DC23	DnaJ homolog subfamily C member 10 OS=Mus musculus OX=10090 GN=Dnajc10 PE=1 SV=2	1	14.4	10.9894	29.5161	30.6457	21.9249	26.0305	16.77	25.8946	22.586	26.8227	19.9223	23.287	1.16889	0.496711	0.730946	FALSE
P48678	Prelamin-A/C OS=Mus musculus OX=10090 GN=Lmna PE=1 SV=2	2	61.9	61.3568	56.3678	57.2946	64.8267	69.0882	67.2751	63.0123	77.4894	76.1626	60.2685	70.3937	1.168	0.0103805	0.114663	FALSE
P35991	Tyrosine-protein kinase BTK OS=Mus musculus OX=10090 GN=Btk PE=1 SV=4	1	174.7	187.223	143.913	170.633	175.53	244.95	203.742	173.356	177.911	198.59	169.759	198.176	1.1674	0.0745532	0.297312	FALSE
P06684	Complement C5 OS=Mus musculus OX=10090 GN=C5 PE=1 SV=2	8	994.3	889.738	912.959	836.108	859.855	1307.51	965.854	1021.79	1029.74	946.988	896.982	1047.03	1.16728	0.0446151	0.233698	FALSE
Q61143	Short transient receptor potential channel 6 OS=Mus musculus OX=10090 GN=Trpc6 PE=1 SV=3	5	497.9	527.492	459.143	289.109	515.471	438.58	528.315	547.897	591.212	515.379	447.625	521.798	1.1657	0.244833	0.522944	FALSE
E9Q1G8	Septin 7 OS=Mus musculus OX=10090 GN=Sept7 PE=1 SV=2	20	3413.6	3448.28	3419.49	2569.79	3667.65	3364.3	4042.65	3866.06	3985.26	3893.66	3279.53	3822.33	1.16551	0.0616816	0.27118	FALSE
Q9R0Q1	Synaptotagmin-like protein 4 OS=Mus musculus OX=10090 GN=Sytl4 PE=1 SV=1	21	3555	3862.99	3548.42	2130.35	3915.47	3363.39	3782.29	4254.51	4236.66	3812.39	3325.12	3875.43	1.1655	0.24187	0.520221	FALSE
Q99PL5	Ribosome-binding protein 1 OS=Mus musculus OX=10090 GN=Rrbp1 PE=1 SV=2	36	4523.7	5167.5	3826.81	2739.21	4766.84	4205.35	4824.24	5211.38	5329.92	4453.35	4106.71	4785.4	1.16526	0.242781	0.520246	FALSE
P01631	Ig kappa chain V-II region 26-10 OS=Mus musculus OX=10090 PE=1 SV=1	2	840.3	588.69	689.269	658.984	796.379	625.466	1441.94	571.446	706.65	1053.05	708.828	825.573	1.1647	0.435485	0.690728	FALSE
Q925F2	Endothelial cell-selective adhesion molecule OS=Mus musculus OX=10090 GN=Esam PE=1 SV=1	6	712.1	715.713	792.681	471.264	894.808	730.127	752.598	848.651	877.93	891.538	701.899	817.444	1.16462	0.223424	0.507606	FALSE
O55029	Coatomer subunit beta' OS=Mus musculus OX=10090 GN=Copb2 PE=1 SV=2	10	762.2	783.43	728.104	712.924	782.351	884.33	871.749	841.699	840.624	949.985	753.254	876.791	1.164	0.000856366	0.0596966	FALSE
P20491	High affinity immunoglobulin epsilon receptor subunit gamma OS=Mus musculus OX=10090 GN=Fcer1g PE=1 SV=1	2	448.7	470.08	394.455	304.413	426.161	371.4	470.594	541.954	521.879	466.501	404.234	470.516	1.16397	0.171355	0.447584	FALSE
P62331	ADP-ribosylation factor 6 OS=Mus musculus OX=10090 GN=Arf6 PE=1 SV=2	1	88	88.3806	90.4317	97.7497	97.9091	123.429	91.8061	102.036	106.818	116.28	92.3889	107.508	1.16364	0.0282054	0.189509	FALSE
Q9QZU3	Platelet glycoprotein V (Fragment) OS=Mus musculus OX=10090 GN=Gp5 PE=1 SV=1	17	3859.9	4008.52	3054.77	2004.49	3518.13	3701.23	3439.47	4269.53	3770.69	3465.16	3195.74	3717.69	1.16333	0.283419	0.569522	FALSE
P08607	C4b-binding protein OS=Mus musculus OX=10090 GN=C4bpa PE=1 SV=3	2	213.2	233.174	259.309	283.008	233.745	227.701	291.044	261.609	247.244	423.617	243.313	283.019	1.16319	0.239484	0.519392	FALSE
Q3UND0	Src kinase-associated phosphoprotein 2 OS=Mus musculus OX=10090 GN=Skap2 PE=1 SV=2	18	3178.4	3636.18	3303.87	1668.01	3594.12	2804.55	3596.65	3402.26	3904.07	3617.68	2964.38	3444.26	1.16188	0.365133	0.639593	FALSE
P01887	Beta-2-microglobulin OS=Mus musculus OX=10090 GN=B2m PE=1 SV=2	3	779.7	655.356	664.415	648.495	723.434	811.833	934.108	751.988	770.587	767.266	692.516	804.579	1.16182	0.0220752	0.165548	FALSE
Q80UP8	Sodium-dependent phosphate transporter 2 OS=Mus musculus OX=10090 GN=Slc20a2 PE=1 SV=2	1	34	42.5347	37.616	24.7593	43.3173	43.6686	43.0532	45.0702	40.6525	35.8146	35.7437	41.5186	1.16156	0.208746	0.492358	FALSE
Q91WE4	UPF0729 protein C18orf32 homolog OS=Mus musculus OX=10090 PE=3 SV=1	2	111.8	104.574	92.4289	92.3985	112.989	118.89	102.319	126.37	122.187	126.771	102.441	118.948	1.16114	0.0355286	0.207512	FALSE
Q9DCE9	Interferon gamma-induced GTPase OS=Mus musculus OX=10090 GN=Igtp PE=1 SV=1	17	6206.8	6315.33	5155.19	3034.92	6036.6	5493.96	6072.64	6214.12	6428.34	5860.57	5172.37	6005.32	1.16104	0.31942	0.599765	FALSE
Q9QXK3	Coatomer subunit gamma-2 OS=Mus musculus OX=10090 GN=Copg2 PE=1 SV=1	3	228.6	222.554	221.694	239.771	224.744	273.353	285.478	258.469	247.479	256.691	227.379	263.955	1.16086	0.000881882	0.0596966	FALSE
P61982	14-3-3 protein gamma OS=Mus musculus OX=10090 GN=Ywhag PE=1 SV=2	9	1710.9	1767.33	1589.69	1423.35	1634.89	2001.24	1913.08	1916.09	1861.15	1721.21	1620.81	1880.24	1.16006	0.0106736	0.1157	FALSE
A0A087WSN6	Fibronectin OS=Mus musculus OX=10090 GN=Fn1 PE=1 SV=1	31	3126.6	3080.14	2864.37	2313.68	2998.28	3653.77	3231.78	3062.93	3413.7	3253.28	2860.02	3317.21	1.15985	0.0451248	0.2359	FALSE
Q32MW3	Acyl-coenzyme A thioesterase 10, mitochondrial OS=Mus musculus OX=10090 GN=Acot10 PE=2 SV=1	4	273.6	302.784	277.506	224.573	319.432	299.161	304.134	334.05	321.036	354.449	277.621	321.942	1.15965	0.0600916	0.267524	FALSE
Q9JMG1	Endothelial differentiation-related factor 1 OS=Mus musculus OX=10090 GN=Edf1 PE=1 SV=1	1	100.4	93.9537	89.9879	99.3551	80.3742	96.8422	136.952	100.915	107.639	98.4116	92.5183	107.231	1.15903	0.0862102	0.320533	FALSE
Q6PAM1	Alpha-taxilin OS=Mus musculus OX=10090 GN=Txlna PE=1 SV=1	1	38.9	32.4402	31.7352	47.9835	35.602	34.7198	42.9502	48.2101	35.256	56.4497	36.9002	42.7676	1.15901	0.25112	0.529233	FALSE
P52760	2-iminobutanoate/2-iminopropanoate deaminase OS=Mus musculus OX=10090 GN=Rida PE=1 SV=3	1	132.5	137.171	134.926	115.837	181.492	135.879	163.956	153.059	184.715	170.807	138.821	160.824	1.1585	0.140496	0.405014	FALSE
Q9CVB6	Actin-related protein 2/3 complex subunit 2 OS=Mus musculus OX=10090 GN=Arpc2 PE=1 SV=3	11	3460.9	3589.81	3710.75	2799.36	4145.18	3979.94	3734.98	4081.82	4237.48	4340.49	3512.89	4069.42	1.15843	0.0668844	0.281618	FALSE
Q9JM76	Actin-related protein 2/3 complex subunit 3 OS=Mus musculus OX=10090 GN=Arpc3 PE=1 SV=3	7	1832.4	1969.96	1614.99	1372.83	1738.93	1746.39	2063.57	2031.71	2006.03	1975.29	1693.2	1961.18	1.15827	0.0644127	0.275101	FALSE
Q8QZT1	Acetyl-CoA acetyltransferase, mitochondrial OS=Mus musculus OX=10090 GN=Acat1 PE=1 SV=1	24	4563.5	4824.39	4737	3808.27	5293.47	4691.69	5228.9	5759.18	5528.89	5594.39	4618.94	5346.85	1.15759	0.0547564	0.257677	FALSE
Q6NS82	Reticulophagy regulator 2 OS=Mus musculus OX=10090 GN=Retreg2 PE=1 SV=2	1	46.5	45.479	78.1154	73.9904	71.4899	72.9789	51.1959	72.0955	79.0145	85.2697	61.4164	71.0835	1.1574	0.351239	0.629636	FALSE
A0A0G2JE47	Immunoglobulin kappa variable 8-28 (Fragment) OS=Mus musculus OX=10090 GN=Igkv8-28 PE=1 SV=4	2	323.7	334.54	349.406	375.37	626.058	367.768	483.685	401.221	426.971	602.992	388.865	449.62	1.15624	0.35805	0.636106	FALSE
Q62261	Spectrin beta chain, non-erythrocytic 1 OS=Mus musculus OX=10090 GN=Sptbn1 PE=1 SV=2	73	11959.6	13117.6	11490.3	7340.71	13434	12256.3	13184.6	13012.5	13880	12573.8	11219.4	12969.7	1.15601	0.231349	0.51189	FALSE
Q6ZWQ9	MCG5400 OS=Mus musculus OX=10090 GN=Myl12a PE=1 SV=1	5	2991.5	3189.5	3009.17	1828.11	3545.95	3459.36	2949.67	3501.05	3265.41	3293.63	2844.19	3287.88	1.156	0.256302	0.535159	FALSE
P55065	Phospholipid transfer protein OS=Mus musculus OX=10090 GN=Pltp PE=1 SV=1	1	52.4	44.8481	44.2734	45.8431	46.5905	71.9414	47.7945	50.2286	54.7303	48.4954	46.7044	53.9818	1.15582	0.112841	0.360653	FALSE
P53996-3	Isoform 3 of Cellular nucleic acid-binding protein OS=Mus musculus OX=10090 GN=Cnbp	5	431.2	278.704	440.835	555.17	411.899	435.467	444.723	567.409	422.63	538.09	413.679	478.136	1.15581	0.28593	0.569522	FALSE
G5E8T9	Hydroxyacyl glutathione hydrolase OS=Mus musculus OX=10090 GN=Hagh PE=1 SV=1	4	359.1	343.057	369.379	411.972	380.57	497.33	400.712	408.846	443.63	407.132	372.11	430.089	1.15581	0.0213009	0.162059	FALSE
A0A0G2JE99	Immunoglobulin lambda constant 1 (Fragment) OS=Mus musculus OX=10090 GN=Iglc1 PE=4 SV=1	1	44.8	38.0132	43.0529	57.0806	41.3301	49.375	69.9549	43.5003	43.2334	54.7205	44.4216	51.3047	1.15495	0.235025	0.513935	FALSE
Q8BIJ7	RUN and FYVE domain-containing protein 1 OS=Mus musculus OX=10090 GN=Rufy1 PE=1 SV=1	4	292.8	288.694	233.678	233.028	237.252	266.738	300.835	305.455	238.211	384.076	255.652	295.222	1.15478	0.17036	0.446214	FALSE
A0A1Y7VJN6	Immunoglobulin heavy constant gamma 3 (Fragment) OS=Mus musculus OX=10090 GN=Ighg3 PE=4 SV=1	13	2320.7	2516.85	2244.67	2155.71	2164.33	2363.21	3813.72	2779.22	2396.46	2090.34	2276.71	2628.52	1.15452	0.217219	0.500837	FALSE
B2RXQ2	Ppfia1 protein OS=Mus musculus OX=10090 GN=Ppfia1 PE=1 SV=1	2	171.7	178.916	178.643	126.646	182.778	218.752	177.871	183.561	186.592	195.016	166.259	191.849	1.15392	0.102411	0.346036	FALSE
Q8R2H9	Phosphoethanolamine/phosphocholine phosphatase OS=Mus musculus OX=10090 GN=Phospho1 PE=1 SV=1	2	243.1	212.775	169.101	169.135	178.218	355.837	172.408	282.579	146.705	212.078	192.401	222.013	1.15391	0.440556	0.692629	FALSE
Q6PB93	Polypeptide N-acetylgalactosaminyltransferase 2 OS=Mus musculus OX=10090 GN=Galnt2 PE=1 SV=1	11	1251.2	1311.18	1094.6	830.864	1269.94	1241.11	1348.46	1296.87	1354.93	1317.5	1136.35	1311.12	1.1538	0.133231	0.396093	FALSE
A0A140T8M5	Immunoglobulin kappa variable 6-15 (Fragment) OS=Mus musculus OX=10090 GN=Igkv6-15 PE=1 SV=2	2	221.2	257.884	257.866	267.597	234.213	328.342	340.415	228.304	272.936	269.718	247.138	284.947	1.15299	0.116443	0.367274	FALSE
P26443	Glutamate dehydrogenase 1, mitochondrial OS=Mus musculus OX=10090 GN=Glud1 PE=1 SV=1	8	1105.9	1223.07	1047.99	719.773	1253.45	1055	1211.47	1289.69	1270.58	1242.68	1050.43	1210.83	1.1527	0.217928	0.500991	FALSE
Q6P5D4	Centrosomal protein of 135 kDa OS=Mus musculus OX=10090 GN=Cep135 PE=1 SV=1	1	10.9	13.6181	9.65468	13.6288	8.01392	12.0238	15.2239	10.5317	10.8545	15.1794	10.9375	12.6005	1.15204	0.306498	0.587504	FALSE
Q9CZD3	Glycine--tRNA ligase OS=Mus musculus OX=10090 GN=Gars PE=1 SV=1	2	32.6	44.3223	37.9488	46.6993	37.8231	26.8087	56.7618	40.5847	58.6017	54.1441	39.5568	45.544	1.15136	0.406564	0.666929	FALSE
P61514	60S ribosomal protein L37a OS=Mus musculus OX=10090 GN=Rpl37a PE=1 SV=2	4	1057.4	806.563	1033.57	1405.05	991.015	1008.06	1234.46	1233.73	1069.74	1511.86	1041.83	1199.48	1.15132	0.248426	0.526865	FALSE
A0A075B5Q4	Immunoglobulin heavy variable 5-12 (Fragment) OS=Mus musculus OX=10090 GN=Ighv5-12 PE=4 SV=1	1	54.7	62.8289	61.1389	56.6525	80.4911	70.2554	70.1611	51.4621	54.9649	138.529	62.5585	71.9744	1.15051	0.477204	0.71847	FALSE
Q8K2D3	Enhancer of mRNA-decapping protein 3 OS=Mus musculus OX=10090 GN=Edc3 PE=1 SV=1	1	14.7	14.7748	15.9793	14.592	15.1447	14.2286	16.873	18.1571	18.0107	19.6754	15.0299	17.289	1.15031	0.0393181	0.218736	FALSE
P59108	Copine-2 OS=Mus musculus OX=10090 GN=Cpne2 PE=1 SV=1	2	105.7	156.413	86.4372	96.1443	66.814	110.59	93.8676	83.4215	116.79	182.681	98.3033	113.063	1.15015	0.489487	0.725981	FALSE
P70452	Syntaxin-4 OS=Mus musculus OX=10090 GN=Stx4 PE=1 SV=1	5	698.6	709.193	642.778	438.514	739.683	654.906	742.807	804.133	751.113	706.283	635.063	730.152	1.14973	0.205638	0.491132	FALSE
P28659-4	Isoform 4 of CUGBP Elav-like family member 1 OS=Mus musculus OX=10090 GN=Celf1	2	93.1	83.8591	84.7729	138.312	86.1023	90.8764	117.059	110.895	111.042	120.661	95.3512	109.588	1.14931	0.229285	0.510169	FALSE
P61161	Actin-related protein 2 OS=Mus musculus OX=10090 GN=Actr2 PE=1 SV=1	13	2787.9	2908.33	2710.47	2145.33	2886.41	2929.44	3026.15	3280.25	3039.81	3085.2	2671.55	3070.03	1.14916	0.0469941	0.238463	FALSE
A0A0B4J1J7	Immunoglobulin heavy variable 1-82 OS=Mus musculus OX=10090 GN=Ighv1-82 PE=1 SV=1	3	650.5	527.177	646.994	703.934	1141.93	662.947	1134.38	712.964	787.832	843.466	708.362	813.506	1.14843	0.40825	0.666942	FALSE
E9Q450	Tropomyosin alpha-1 chain OS=Mus musculus OX=10090 GN=Tpm1 PE=1 SV=1	1	120	128.864	111.292	79.5556	139.174	137.047	130.87	126.482	133.331	125.848	113.763	130.648	1.14843	0.196127	0.480817	FALSE
O55126	Protein NipSnap homolog 2 OS=Mus musculus OX=10090 GN=Nipsnap2 PE=1 SV=1	3	568.1	538.112	633.568	487.852	695.729	603.807	667.874	686.948	678.612	698.329	580.182	666.254	1.14835	0.0732026	0.294622	FALSE
Q91VR5	ATP-dependent RNA helicase DDX1 OS=Mus musculus OX=10090 GN=Ddx1 PE=1 SV=1	5	597	565.557	575.76	619.064	644.644	720.011	608.401	694.574	636.144	799.084	599.721	688.461	1.14797	0.0325625	0.200461	FALSE
P97379	Ras GTPase-activating protein-binding protein 2 OS=Mus musculus OX=10090 GN=G3bp2 PE=1 SV=2	1	111.7	101.84	93.3166	134.566	104.105	127.709	125.407	136.575	105.645	127.923	108.26	124.206	1.1473	0.104391	0.348411	FALSE
Q64727	Vinculin OS=Mus musculus OX=10090 GN=Vcl PE=1 SV=4	51	7558.2	7649.8	7416.4	8081.1	7872.61	9175.52	9188.5	8211.19	9366.85	8351.42	7712.06	8845.6	1.14698	0.00231843	0.0745745	FALSE
Q31125	Zinc transporter SLC39A7 OS=Mus musculus OX=10090 GN=Slc39a7 PE=1 SV=2	2	203	195.635	182.526	144.733	214.223	200.466	217.76	226.51	230.82	195.132	186.355	213.669	1.14657	0.109523	0.356703	FALSE
Q00898	Alpha-1-antitrypsin 1-5 OS=Mus musculus OX=10090 GN=Serpina1e PE=1 SV=1	7	915.7	1231.16	884.776	1454.39	760.608	903.914	1327.02	898.104	1155.38	1756.6	1019.88	1169.35	1.14656	0.451394	0.7014	FALSE
Q99JP6-2	Isoform 2 of Homer protein homolog 3 OS=Mus musculus OX=10090 GN=Homer3	2	119.1	128.759	119.946	62.1107	117.431	102.808	133.962	111.456	148.582	116.165	106.054	121.515	1.14579	0.390894	0.6573	FALSE
Q8BH80	Vesicle-associated membrane protein, associated protein B and C OS=Mus musculus OX=10090 GN=Vapb PE=1 SV=1	8	1301.7	1309.5	1271.24	956.296	1423.89	1262.9	1395.04	1489.07	1443.27	1534.8	1241.6	1421.85	1.14517	0.111869	0.359726	FALSE
P24668	Cation-dependent mannose-6-phosphate receptor OS=Mus musculus OX=10090 GN=M6pr PE=1 SV=1	5	556.6	555.988	541.141	496.628	631.435	638.175	617.162	646.242	640.485	631.582	554.697	634.65	1.14414	0.0090064	0.107978	FALSE
Q52L67	Gpsn2 protein OS=Mus musculus OX=10090 GN=Tecr PE=1 SV=1	1	121.6	133.701	121.056	62.7529	145.019	120.316	118.914	129.734	141.778	133.111	112.363	128.495	1.14357	0.405944	0.66689	FALSE
Q80YC5	Coagulation factor XII OS=Mus musculus OX=10090 GN=F12 PE=1 SV=2	2	112.6	114.774	218.033	161.429	226.848	188.015	141.59	184.906	202.782	202.164	159.486	182.382	1.14356	0.437317	0.691523	FALSE
A2AGT5	Cytoskeleton-associated protein 5 OS=Mus musculus OX=10090 GN=Ckap5 PE=1 SV=1	7	574.9	636.324	549.906	393.136	606.652	610.551	615.925	645.457	640.837	600.341	544.764	622.376	1.14247	0.161455	0.43386	FALSE
E9PXE2	Guanine nucleotide exchange factor DBS OS=Mus musculus OX=10090 GN=Mcf2l PE=1 SV=1	1	35.4	36.2257	38.7255	28.9333	39.2259	42.242	34.8075	45.9674	40.6525	39.8494	35.4975	40.5392	1.14203	0.0983007	0.341559	FALSE
P56371	Ras-related protein Rab-4A OS=Mus musculus OX=10090 GN=Rab4a PE=1 SV=2	1	16.4	19.9272	14.5368	12.5586	19.1193	22.2694	17.0792	19.2785	13.67	22.0962	16.2718	18.5809	1.14191	0.31934	0.599765	FALSE
Q8R5A3	Amyloid beta A4 precursor protein-binding family B member 1-interacting protein OS=Mus musculus OX=10090 GN=Apbb1ip PE=1 SV=2	3	163.6	170.293	178.865	175.77	164.775	206.302	184.468	193.877	206.653	183.719	170.557	194.746	1.14183	0.00272482	0.0773496	FALSE
Q3U7U4	Transmembrane protein C1orf162 homolog OS=Mus musculus OX=10090 PE=1 SV=1	2	135.3	166.823	131.153	97.8567	163.139	131.989	152.825	180.084	174.744	144.408	136.426	155.754	1.14168	0.271978	0.557038	FALSE
A2A9D4	Thrombopoietin receptor OS=Mus musculus OX=10090 GN=Mpl PE=1 SV=2	3	181.9	198.789	184.413	135.85	187.804	165.838	201.887	223.706	194.218	226.834	176.261	201.23	1.14166	0.169026	0.44445	FALSE
P70698	CTP synthase 1 OS=Mus musculus OX=10090 GN=Ctps1 PE=1 SV=2	19	2903.8	2602.65	2687.17	3142.8	3020.49	4567.19	2966.17	3304.36	2523.86	3306.77	2864.27	3269.49	1.14147	0.236005	0.51407	FALSE
O70251	Elongation factor 1-beta OS=Mus musculus OX=10090 GN=Eef1b PE=1 SV=5	9	2372.6	2545.97	2245.34	2675.21	2242.3	2051.94	2949.78	2875.55	2745.35	3298.12	2410.36	2751.11	1.14137	0.165385	0.438812	FALSE
P54823	Probable ATP-dependent RNA helicase DDX6 OS=Mus musculus OX=10090 GN=Ddx6 PE=1 SV=1	2	82.5	96.4773	130.265	149.014	127.952	121.613	131.798	115.941	122.773	167.81	114.603	130.801	1.14134	0.327332	0.606	FALSE
Q6ZQI3	Malectin OS=Mus musculus OX=10090 GN=Mlec PE=1 SV=2	9	1435.6	1513.49	1324.28	892.296	1639.57	1352.91	1517.49	1529.67	1671.22	1552.55	1333.05	1521.3	1.14122	0.270164	0.555162	FALSE
Q9CQS8	Protein transport protein Sec61 subunit beta OS=Mus musculus OX=10090 GN=Sec61b PE=1 SV=3	2	240.6	264.193	221.14	173.309	261.334	234.056	261.668	295.923	272.115	249.774	229.499	261.885	1.14112	0.166475	0.441129	FALSE
Q9ERB0	Synaptosomal-associated protein 29 OS=Mus musculus OX=10090 GN=Snap29 PE=1 SV=1	11	1419.2	1336.42	1281.45	1119.51	1410.92	1600.75	1346.81	1708.97	1325.49	1517.74	1308.71	1492.75	1.14063	0.0791994	0.308842	FALSE
P21836	Acetylcholinesterase OS=Mus musculus OX=10090 GN=Ache PE=1 SV=1	6	519.8	561.035	557.452	416.146	605.133	548.948	600.052	588.715	602.24	675.849	527.747	601.796	1.14031	0.106897	0.352759	FALSE
Q76LS9	Ubiquitin carboxyl-terminal hydrolase MINDY-1 OS=Mus musculus OX=10090 GN=Mindy1 PE=1 SV=1	3	144.3	123.922	166.881	190.111	172.023	178.418	161.998	183	199.614	178.07	157.719	179.819	1.14013	0.147727	0.414892	FALSE
Q9D3D9	ATP synthase subunit delta, mitochondrial OS=Mus musculus OX=10090 GN=Atp5f1d PE=1 SV=1	2	1148.3	1120.44	1208.66	1182.01	1227.38	1129.32	1382.98	1426.72	1316.69	1475.55	1176.71	1340.55	1.13923	0.0303839	0.194221	FALSE
Q9CPQ1	Cytochrome c oxidase subunit 6C OS=Mus musculus OX=10090 GN=Cox6c PE=1 SV=3	2	669	748.73	675.51	740.857	667.907	665.411	876.594	808.057	765.894	889.002	699.466	796.674	1.13897	0.0570115	0.262106	FALSE
P29416	Beta-hexosaminidase subunit alpha OS=Mus musculus OX=10090 GN=Hexa PE=1 SV=2	1	291	277.863	264.857	242.125	297.806	259.346	330.417	334.162	330.655	311.564	273.994	311.863	1.13821	0.0641193	0.275001	FALSE
Q922Q8	Leucine-rich repeat-containing protein 59 OS=Mus musculus OX=10090 GN=Lrrc59 PE=1 SV=1	10	955.2	960.294	1099.03	792.871	1219.44	1036.72	1023.06	1171.61	1130.39	1319.46	994.888	1131.34	1.13715	0.174001	0.449915	FALSE
E9Q448	Tropomyosin alpha-1 chain OS=Mus musculus OX=10090 GN=Tpm1 PE=1 SV=1	1	120.5	120.978	132.596	84.2647	138.122	148.07	128.087	116.951	125.941	152.824	117.605	133.68	1.13669	0.240688	0.519504	FALSE
P34928	Apolipoprotein C-I OS=Mus musculus OX=10090 GN=Apoc1 PE=1 SV=1	7	3795	3907.05	2783.26	3073.45	3218.17	4538.01	3767.03	4501.21	3489.83	2881.85	3327.9	3782.11	1.13649	0.263421	0.545864	FALSE
Q8R035	Peptidyl-tRNA hydrolase ICT1, mitochondrial OS=Mus musculus OX=10090 GN=Mrpl58 PE=1 SV=1	1	27.1	21.8199	26.4093	29.7895	25.7825	20.0647	38.9304	28.1374	25.2842	40.7716	26.0491	29.583	1.13566	0.398779	0.661707	FALSE
E9PVY8	Microtubule-actin cross-linking factor 1 OS=Mus musculus OX=10090 GN=Macf1 PE=1 SV=2	11	729.3	761.138	771.156	511.933	825.604	774.741	766.307	840.353	841.328	812.571	710.394	806.435	1.13519	0.181132	0.458824	FALSE
Q8CHK3	Lysophospholipid acyltransferase 7 OS=Mus musculus OX=10090 GN=Mboat7 PE=1 SV=1	5	314.1	309.514	362.61	266.527	392.377	348.833	318.151	393.483	402.452	394.681	326.082	370.022	1.13475	0.157762	0.429816	FALSE
D3Z532	Kalirin OS=Mus musculus OX=10090 GN=Kalrn PE=1 SV=1	18	2204	2174.05	2250.77	1372.41	2505.32	2148.44	2187.36	2427.33	2611.73	2337.38	2059.83	2336.5	1.13432	0.286697	0.56994	FALSE
Q9CXT8	Mitochondrial-processing peptidase subunit beta OS=Mus musculus OX=10090 GN=Pmpcb PE=1 SV=1	1	67	63.565	64.8005	58.9	77.5687	56.8971	77.9945	75.5718	72.6795	97.0283	66.0898	74.9488	1.13405	0.228607	0.509819	FALSE
P61620	Protein transport protein Sec61 subunit alpha isoform 1 OS=Mus musculus OX=10090 GN=Sec61a1 PE=1 SV=2	3	561.8	587.113	492.32	458.956	517.692	550.763	579.747	591.967	625.82	611.638	521.529	591.411	1.13399	0.0347887	0.206852	FALSE
Q9D1Q4	Dolichol-phosphate mannosyltransferase subunit 3 OS=Mus musculus OX=10090 GN=Dpm3 PE=1 SV=1	1	134	113.827	140.363	126.86	146.071	154.685	150.351	170.441	145.65	128.73	131.734	149.356	1.13377	0.0811082	0.312592	FALSE
P17710	Hexokinase-1 OS=Mus musculus OX=10090 GN=Hk1 PE=1 SV=3	45	11646.9	12271.6	11091.1	7470.21	12482.3	10616.7	12414.5	12844.1	13395.1	12189.8	10812.9	12255	1.13337	0.257066	0.536061	FALSE
Q4LDF6	Complement factor H-related 2 OS=Mus musculus OX=10090 GN=Cfhr2 PE=1 SV=1	1	11	7.20392	12.6505	9.77597	11.6378	9.55965	9.3488	12.7745	12.9661	14.3725	10.2664	11.6299	1.13281	0.369229	0.641361	FALSE
Q62469	Integrin alpha-2 OS=Mus musculus OX=10090 GN=Itga2 PE=1 SV=2	24	4066	4294.85	4156.8	2660.55	4729.67	4077.6	4224.26	4715.73	4797.08	4369.54	3909.63	4428.16	1.13263	0.267193	0.552379	FALSE
Q8QZY6	Tetraspanin-14 OS=Mus musculus OX=10090 GN=Tspan14 PE=1 SV=1	4	669.5	675.65	625.579	398.273	745.996	630.524	602.526	723.057	794.402	717.235	609.445	690.097	1.13234	0.3338	0.612392	FALSE
C0HKE4	Histone H2A type 1-E OS=Mus musculus OX=10090 GN=Hist1h2ae PE=1 SV=1	7	896.2	826.227	821.308	862.65	858.452	884.33	1133.96	907.524	973.894	944.567	852.535	965.08	1.13201	0.0282111	0.189509	FALSE
Q80TH2-2	Isoform 2 of Erbin OS=Mus musculus OX=10090 GN=Erbin	22	3525.2	3812.84	3673.69	2831.25	3863.69	3789.68	4022.96	4122.75	4051.54	3923.98	3519.68	3980.49	1.13092	0.0688225	0.286128	FALSE
Q62261-2	Isoform 2 of Spectrin beta chain, non-erythrocytic 1 OS=Mus musculus OX=10090 GN=Sptbn1	2	118.1	125.078	127.935	94.646	149.228	130.303	131.283	136.238	147.644	143.371	121.696	137.603	1.13071	0.1527	0.419598	FALSE
Q9Z1P6	NADH dehydrogenase [ubiquinone] 1 alpha subcomplex subunit 7 OS=Mus musculus OX=10090 GN=Ndufa7 PE=1 SV=3	2	130.1	129.495	127.935	145.161	125.965	124.467	144.682	158.778	150.342	169.309	131.56	148.732	1.13052	0.0658586	0.27908	FALSE
H3BIV5	A-kinase anchor protein 5 OS=Mus musculus OX=10090 GN=Akap5 PE=1 SV=1	5	327.5	370.396	301.473	187.864	338.487	276.076	353.093	360.515	377.23	323.092	297.373	336.012	1.12993	0.380421	0.6492	FALSE
P12787	Cytochrome c oxidase subunit 5A, mitochondrial OS=Mus musculus OX=10090 GN=Cox5a PE=1 SV=2	9	1892	1953.34	1706.53	1739.18	1901.66	1482.6	2178.08	2202.83	2055.54	2624.77	1835.94	2074.05	1.1297	0.24453	0.522944	FALSE
G5E880	Lymphoid-restricted membrane protein OS=Mus musculus OX=10090 GN=Lrmp PE=1 SV=1	2	107	108.57	97.422	76.0238	107.845	98.1391	108.916	115.717	126.175	109.363	98.5145	111.285	1.12963	0.162605	0.435372	FALSE
Q61425	Hydroxyacyl-coenzyme A dehydrogenase, mitochondrial OS=Mus musculus OX=10090 GN=Hadh PE=1 SV=2	8	1230.4	1346.09	1228.52	911.881	1357.49	1139.43	1316.4	1442.09	1405.73	1522.58	1202.92	1358.66	1.12947	0.203512	0.490658	FALSE
P58021	Transmembrane 9 superfamily member 2 OS=Mus musculus OX=10090 GN=Tm9sf2 PE=1 SV=1	1	67	66.8247	61.8047	58.2578	61.5535	71.682	70.7795	64.0216	84.411	66.4791	62.9982	71.1452	1.12932	0.0560608	0.260106	FALSE
Q8BH48	Ubiquitin-associated protein 1 OS=Mus musculus OX=10090 GN=Ubap1 PE=1 SV=1	1	44	36.5411	34.953	48.8397	32.6796	58.0644	48.9283	45.4067	31.5019	40.5411	38.9541	43.991	1.1293	0.364683	0.639593	FALSE
Q6GQT9	Nodal modulator 1 OS=Mus musculus OX=10090 GN=Nomo1 PE=1 SV=1	6	469.5	455.989	549.463	416.788	612.03	504.463	500.691	621.348	627.345	559.301	495.956	559.986	1.1291	0.187782	0.467682	FALSE
Q3THJ3	Probable RNA-binding protein EIF1AD OS=Mus musculus OX=10090 GN=Eif1ad PE=1 SV=2	1	18.6	19.8221	22.8586	29.6824	22.5094	26.2899	19.759	29.1466	26.4574	25.7852	22.3931	25.282	1.12901	0.274678	0.559961	FALSE
G5E8V5	MRV integration site 1, isoform CRA_b OS=Mus musculus OX=10090 GN=Mrvi1 PE=1 SV=1	14	2442.1	2669	2452.72	1440.15	2739.47	2295.9	2579.03	2684.35	2859.97	2540.85	2290.69	2585.34	1.12863	0.356263	0.634639	FALSE
Q3TCU5	Tapasin OS=Mus musculus OX=10090 GN=Tapbp PE=1 SV=1	6	823.3	729.803	723.777	582.033	858.102	745.431	907.412	831.046	871.595	809.228	736.836	831.083	1.12791	0.14967	0.416887	FALSE
Q62425	Cytochrome c oxidase subunit NDUFA4 OS=Mus musculus OX=10090 GN=Ndufa4 PE=1 SV=2	5	2324.5	2444.71	2372.05	2427.45	2522.62	2134.56	2828.87	2809.5	2706.29	3280.6	2417.33	2726.31	1.12782	0.127839	0.384829	FALSE
Q3U3V1	Coagulation factor X OS=Mus musculus OX=10090 GN=F10 PE=1 SV=1	2	336.1	306.149	302.471	227.142	320.835	331.714	346.908	329.452	329.365	331.162	295.892	333.655	1.12763	0.121669	0.374367	FALSE
Q9DCR2	AP-3 complex subunit sigma-1 OS=Mus musculus OX=10090 GN=Ap3s1 PE=1 SV=2	2	71	72.2925	74.3429	64.0371	70.9054	94.7671	79.3345	79.9452	67.635	77.6612	70.4272	79.4068	1.1275	0.077614	0.304007	FALSE
Q61334	B-cell receptor-associated protein 29 OS=Mus musculus OX=10090 GN=Bcap29 PE=1 SV=1	3	187.7	196.055	205.384	148.051	226.731	202.93	205.082	221.239	218.971	229.254	190.927	215.262	1.12746	0.146594	0.413911	FALSE
Q9CQ00	Distal membrane-arm assembly complex protein 1 OS=Mus musculus OX=10090 GN=Dmac1 PE=1 SV=1	1	124.9	133.701	135.924	117.121	151.799	127.709	130.252	164.049	159.258	168.848	132.184	148.975	1.12703	0.144068	0.410582	FALSE
Q61037	Tuberin OS=Mus musculus OX=10090 GN=Tsc2 PE=1 SV=1	1	99.7	102.155	98.3097	83.1944	109.95	103.586	108.401	110.559	111.863	119.738	98.2581	110.706	1.12668	0.0494532	0.244488	FALSE
P70699	Lysosomal alpha-glucosidase OS=Mus musculus OX=10090 GN=Gaa PE=1 SV=2	2	96.4	104.995	91.9851	98.8199	84.4657	94.378	108.504	118.409	97.5503	118.931	95.0818	107.064	1.12602	0.0842741	0.31738	FALSE
P60766	Cell division control protein 42 homolog OS=Mus musculus OX=10090 GN=Cdc42 PE=1 SV=2	8	2577.5	2297.19	2467.25	2099.31	2443.6	3435.89	2601.7	2603.95	2470.25	2353.98	2371.06	2668.67	1.12552	0.152899	0.419598	FALSE
E9PVN6	Predicted gene 20498 OS=Mus musculus OX=10090 GN=Gm20498 PE=1 SV=1	1	36.6	35.5947	31.4023	33.4283	40.6287	37.184	40.5795	42.2668	36.4292	43.1925	35.3961	39.8386	1.12551	0.0645028	0.275101	FALSE
Q9WUN2	Serine/threonine-protein kinase TBK1 OS=Mus musculus OX=10090 GN=Tbk1 PE=1 SV=1	1	60.1	82.5973	70.5703	80.9469	82.946	99.436	68.3058	83.3093	88.5171	84.8086	74.8672	84.2621	1.12549	0.212265	0.494969	FALSE
P84104	Serine/arginine-rich splicing factor 3 OS=Mus musculus OX=10090 GN=Srsf3 PE=1 SV=1	1	54.6	50.0005	76.562	116.265	82.946	76.4806	76.6546	87.0099	76.7856	92.8782	72.5913	81.6903	1.12534	0.474492	0.718268	FALSE
Q3URD3	Sarcolemmal membrane-associated protein OS=Mus musculus OX=10090 GN=Slmap PE=1 SV=2	12	1100.9	1133.79	1069.74	762.904	1258.6	1074.07	1154.78	1272.87	1263.66	1158.87	1050.95	1182.49	1.12516	0.228283	0.509819	FALSE
P47757-2	Isoform 2 of F-actin-capping protein subunit beta OS=Mus musculus OX=10090 GN=Capzb	14	2656.5	2879.72	2999.18	2389.88	3284.57	2877.95	3173.65	3280.14	3411.94	3176.96	2825.55	3179.14	1.12514	0.0891215	0.325124	FALSE
A2AQR0	Glycerol-3-phosphate dehydrogenase OS=Mus musculus OX=10090 GN=Gpd2 PE=1 SV=1	35	6937.1	7336.98	6657.34	4263.98	7688.61	6591.41	7039.04	7759.16	7939.95	7001.73	6443.65	7248.8	1.12495	0.322217	0.60152	FALSE
Q8BG73	SH3 domain-binding glutamic acid-rich-like protein 2 OS=Mus musculus OX=10090 GN=Sh3bgrl2 PE=1 SV=1	1	146.3	157.044	123.608	72.278	133.096	131.47	146.743	148.125	150.342	114.551	122.263	137.537	1.12492	0.446118	0.69772	FALSE
O88792	Junctional adhesion molecule A OS=Mus musculus OX=10090 GN=F11r PE=1 SV=2	4	531.1	530.331	630.683	415.397	738.163	601.213	562.431	634.131	690.344	661.093	558.766	628.233	1.12432	0.28709	0.569975	FALSE
Q02111	Protein kinase C theta type OS=Mus musculus OX=10090 GN=Prkcq PE=1 SV=1	8	666.3	667.133	665.524	510.113	796.964	719.622	746.93	696.592	784.548	735.334	654.682	736.026	1.12425	0.152454	0.419598	FALSE
Q9D4V7	Rab-like protein 3 OS=Mus musculus OX=10090 GN=Rabl3 PE=1 SV=1	1	32.4	32.1248	20.4176	33.1072	29.874	29.6619	37.5904	32.1744	31.6192	33.2784	29.1421	32.7627	1.12424	0.269442	0.554858	FALSE
O89109	Intermediate conductance calcium-activated potassium channel protein 4 OS=Mus musculus OX=10090 GN=Kcnn4 PE=2 SV=1	1	54.1	50.9468	43.1638	40.3848	48.8116	50.6719	58.1017	61.106	52.736	44.3453	47.2101	53.0639	1.12399	0.170373	0.446214	FALSE
P19783	Cytochrome c oxidase subunit 4 isoform 1, mitochondrial OS=Mus musculus OX=10090 GN=Cox4i1 PE=1 SV=2	6	2346.4	2561.64	2488.78	2574.82	2599.19	2449.71	2790.02	2872.63	2852.34	3204.98	2512.46	2823.62	1.12385	0.0370081	0.212857	FALSE
Q9Z1Z0	General vesicular transport factor p115 OS=Mus musculus OX=10090 GN=Uso1 PE=1 SV=2	10	1098.9	1062.29	1066.3	1221.82	1113.64	1170.3	1296.1	1246.41	1244.19	1290.75	1111.14	1248.72	1.12382	0.00577145	0.0999512	FALSE
Q8R5L3	Vam6/Vps39-like protein OS=Mus musculus OX=10090 GN=Vps39 PE=1 SV=1	1	54.6	53.9962	47.2693	53.4418	48.4609	58.8425	60.9877	57.069	57.8978	54.4899	51.4614	57.8179	1.12352	0.0108624	0.116572	FALSE
A0A087WSP5	Signal transducer and activator of transcription OS=Mus musculus OX=10090 GN=Stat1 PE=1 SV=1	2	100.1	77.3398	83.3304	138.312	95.688	141.326	113.451	90.7104	93.0924	112.822	96.8883	108.843	1.12338	0.391731	0.657432	FALSE
F6ZFU0	Elongation factor 1-delta (Fragment) OS=Mus musculus OX=10090 GN=Eef1d PE=1 SV=1	1	31	38.4338	21.0833	37.0671	26.1332	22.5288	34.086	40.024	30.5634	46.3051	30.0081	33.7049	1.12319	0.504579	0.735554	FALSE
P59999	Actin-related protein 2/3 complex subunit 4 OS=Mus musculus OX=10090 GN=Arpc4 PE=1 SV=3	9	2560.8	2601.6	2369.94	1927.86	2529.17	2489.4	2827.95	2726.63	2632.38	2722.99	2383.86	2677.42	1.12314	0.0863252	0.320533	FALSE
Q9WTZ1	RING-box protein 2 OS=Mus musculus OX=10090 GN=Rnf7 PE=3 SV=1	1	100.4	99.9473	133.039	124.613	121.99	160.91	126.85	121.212	113.74	128.73	115.206	129.361	1.12287	0.200629	0.487269	FALSE
F8VQ52	Adenylate cyclase OS=Mus musculus OX=10090 GN=Adcy6 PE=1 SV=1	3	322	357.988	333.318	299.383	358.359	341.7	346.29	407.837	417.351	365.285	333.446	374.404	1.12283	0.0622266	0.271984	FALSE
P51807	Dynein light chain Tctex-type 1 OS=Mus musculus OX=10090 GN=Dynlt1 PE=1 SV=1	1	73.3	80.5995	66.9087	60.3983	88.2065	79.7229	73.7686	89.2526	87.1093	82.1571	73.23	82.2161	1.12271	0.1603	0.43271	FALSE
Q8K558-2	Isoform 2 of Trem-like transcript 1 protein OS=Mus musculus OX=10090 GN=Treml1	13	4108.2	4157.94	3890.17	2165.99	4633.23	3557.28	3976.68	4289.38	4658.06	4201.46	3671.2	4120.29	1.12233	0.440272	0.692629	FALSE
A2A7K5	c-Myc-binding protein OS=Mus musculus OX=10090 GN=Mycbp PE=1 SV=1	2	103	101.419	87.8797	94.646	103.286	119.409	104.484	103.943	103.768	118.586	97.8585	109.798	1.12201	0.0347695	0.206852	FALSE
Q791T5	Mitochondrial carrier homolog 1 OS=Mus musculus OX=10090 GN=Mtch1 PE=1 SV=1	1	64.7	65.5628	65.5772	48.8397	72.542	59.491	70.3672	78.5995	73.8527	71.8972	62.9123	70.5446	1.12132	0.196072	0.480817	FALSE
A0A140T8P5	Immunoglobulin kappa chain variable 8-24 (Fragment) OS=Mus musculus OX=10090 GN=Igkv8-24 PE=4 SV=2	1	62.2	55.1529	80.5565	89.6159	215.042	83.4839	85.931	121.885	83.0033	129.883	88.1603	98.8257	1.12098	0.671011	0.843543	FALSE
E9Q3H4	Sushi domain-containing 1 OS=Mus musculus OX=10090 GN=Susd1 PE=1 SV=1	1	82.7	55.258	92.318	82.6593	98.2598	81.2792	81.0867	96.878	104.707	90.5726	80.7181	90.4534	1.12061	0.339127	0.618725	FALSE
P25911	Tyrosine-protein kinase Lyn OS=Mus musculus OX=10090 GN=Lyn PE=1 SV=4	22	5757.1	6239.41	5240.3	3214.18	6004.92	5101.52	6003.58	6086.51	6257.77	5499.63	5152.95	5773.59	1.12044	0.397561	0.661142	FALSE
Q9CQV4	Reticulophagy regulator 3 OS=Mus musculus OX=10090 GN=Retreg3 PE=1 SV=1	2	61	66.8247	67.4635	68.1041	78.387	74.2758	76.0362	68.8435	75.6124	88.1517	68.1319	76.3327	1.12037	0.0805316	0.311843	FALSE
P18654	Ribosomal protein S6 kinase alpha-3 OS=Mus musculus OX=10090 GN=Rps6ka3 PE=1 SV=2	1	94.6	82.8076	90.8755	110.379	99.7794	178.807	96.3413	95.1959	91.8019	91.7254	95.2504	106.667	1.11986	0.435984	0.690728	FALSE
P20060	Beta-hexosaminidase subunit beta OS=Mus musculus OX=10090 GN=Hexb PE=1 SV=2	2	271.4	254.099	256.646	255.396	246.604	275.298	293.311	303.773	277.629	288.047	256.704	287.423	1.11967	0.00146542	0.0699782	FALSE
B1ARB3	Platelet endothelial cell adhesion molecule OS=Mus musculus OX=10090 GN=Pecam1 PE=1 SV=1	3	496.9	534.327	487.881	303.022	560.01	487.992	497.908	561.578	538.069	525.178	466.028	521.463	1.11895	0.350495	0.629636	FALSE
Q9D6M3	Mitochondrial glutamate carrier 1 OS=Mus musculus OX=10090 GN=Slc25a22 PE=1 SV=1	1	21.4	19.086	14.7587	20.3713	19.3531	20.8428	22.645	19.0542	21.1782	21.8657	18.8447	21.0821	1.11873	0.150649	0.418206	FALSE
Q9JJZ2	Tubulin alpha-8 chain OS=Mus musculus OX=10090 GN=Tuba8 PE=1 SV=1	1	108.2	121.819	82.4428	63.288	71.4899	131.47	106.545	74.6747	103.533	79.5057	86.7625	97.0516	1.11859	0.505542	0.736146	FALSE
Q6PB44	Tyrosine-protein phosphatase non-receptor type 23 OS=Mus musculus OX=10090 GN=Ptpn23 PE=1 SV=2	1	31	26.6569	20.5285	24.6523	22.5094	38.3512	30.2723	32.3986	21.9994	19.9059	24.817	27.7555	1.11841	0.451983	0.701715	FALSE
P97450	ATP synthase-coupling factor 6, mitochondrial OS=Mus musculus OX=10090 GN=Atp5j PE=1 SV=1	6	1676.4	1803.08	1216.09	1478.15	1428.92	1237.74	1852.89	1742.28	1635.79	2078.23	1506.67	1685.01	1.11837	0.339748	0.61943	FALSE
A0A286YCG8	Translocon-associated protein subunit alpha OS=Mus musculus OX=10090 GN=Ssr1 PE=1 SV=1	3	754	751.99	621.03	458.849	674.103	684.216	706.835	757.483	775.397	670.662	641.828	717.765	1.11831	0.276237	0.560974	FALSE
Q8VEH8	Endoplasmic reticulum lectin 1 OS=Mus musculus OX=10090 GN=Erlec1 PE=1 SV=1	1	48	52.3138	47.7131	43.3815	55.241	49.2453	52.1235	58.7511	62.5904	53.1066	49.16	54.9559	1.1179	0.100231	0.342759	FALSE
D3YWD3	Transmembrane protein 245 OS=Mus musculus OX=10090 GN=Tmem245 PE=1 SV=1	1	25.5	29.9166	35.5078	20.5854	44.4863	33.2932	31.4061	31.2773	39.714	33.2784	30.124	33.6621	1.11745	0.449195	0.700045	FALSE
O55022	Membrane-associated progesterone receptor component 1 OS=Mus musculus OX=10090 GN=Pgrmc1 PE=1 SV=4	3	771.4	776.595	678.284	482.073	760.725	694.332	763.421	799.871	789.475	775.567	683.353	763.593	1.11742	0.271712	0.556978	FALSE
Q9R0Q6	Actin-related protein 2/3 complex subunit 1A OS=Mus musculus OX=10090 GN=Arpc1a PE=1 SV=1	5	803.6	845.049	810.767	785.914	878.676	886.924	883.087	905.057	962.632	968.084	824.146	920.424	1.11682	0.00437043	0.095091	FALSE
Q9EQJ0	Two pore calcium channel protein 1 OS=Mus musculus OX=10090 GN=Tpcn1 PE=1 SV=1	2	76.4	75.4471	70.6813	106.312	67.0478	73.8868	99.4334	97.2144	76.5509	92.1865	78.091	87.1946	1.11658	0.309547	0.58834	FALSE
A2ACP1	Tetratricopeptide repeat protein 39A OS=Mus musculus OX=10090 GN=Ttc39a PE=2 SV=1	1	50.8	54.1014	57.4773	53.3347	52.7861	60.5285	58.6171	54.4898	60.2441	66.0179	53.6562	59.8653	1.11572	0.017778	0.148525	FALSE
Q9JIF7	Coatomer subunit beta OS=Mus musculus OX=10090 GN=Copb1 PE=1 SV=1	7	959.3	963.449	914.734	878.276	968.571	1122.06	1089.54	951.594	996.301	1072.18	936.199	1044.42	1.11559	0.0157805	0.139333	FALSE
P36423	Thromboxane-A synthase OS=Mus musculus OX=10090 GN=Tbxas1 PE=1 SV=2	20	2675.4	2894.97	2474.35	1548.78	2924.75	2509.63	2481.11	2814.09	3009.08	2843.46	2441.83	2723.8	1.11548	0.402444	0.663751	FALSE
Q80UG2	Plexin-A4 OS=Mus musculus OX=10090 GN=Plxna4 PE=1 SV=3	7	694.8	735.797	680.392	486.889	793.807	629.616	722.708	804.469	825.608	766.114	669.429	746.316	1.11486	0.293989	0.574505	FALSE
I7HJQ9	Myotubularin-related protein 1 OS=Mus musculus OX=10090 GN=Mtmr1 PE=1 SV=1	3	154.6	151.366	157.117	143.342	164.074	168.951	175.294	186.028	162.191	166.657	153.948	171.629	1.11485	0.0101453	0.113011	FALSE
P20918	Plasminogen OS=Mus musculus OX=10090 GN=Plg PE=1 SV=3	50	11707.6	9796.57	12166	12095	12205.7	15112.2	11027.8	14527.1	13698.8	10692.2	11555.1	12881	1.11475	0.226912	0.509819	FALSE
Q99KR7	Peptidyl-prolyl cis-trans isomerase F, mitochondrial OS=Mus musculus OX=10090 GN=Ppif PE=1 SV=1	16	5532.4	5723.43	5553.42	3363.48	6493.67	4803.61	5641.29	6312.46	6488.88	5956.02	5210.53	5808.37	1.11474	0.410744	0.668948	FALSE
Q80VP5	Probable peptide chain release factor C12orf65 homolog, mitochondrial OS=Mus musculus OX=10090 PE=1 SV=1	1	36.6	37.3823	33.5105	30.0035	33.2641	34.8495	41.7133	37.6691	31.0327	46.3051	34.0483	37.9473	1.11451	0.210882	0.493982	FALSE
Q9JHU4	Cytoplasmic dynein 1 heavy chain 1 OS=Mus musculus OX=10090 GN=Dync1h1 PE=1 SV=2	45	4275.6	4647.53	4091	2934.96	4307.32	4566.15	4669.42	4392.66	4493.82	4195.12	4002.87	4460.46	1.11432	0.224912	0.508919	FALSE
A0A1W2P768	Histone H3.2 OS=Mus musculus OX=10090 GN=Hist2h3c1 PE=1 SV=1	4	1213.7	1248.51	1105.03	1404.08	1277.3	1259.4	1525.22	1340.6	1354.35	1477.05	1245.98	1387.98	1.11396	0.07147	0.292075	FALSE
Q9D517	1-acyl-sn-glycerol-3-phosphate acyltransferase gamma OS=Mus musculus OX=10090 GN=Agpat3 PE=1 SV=2	1	53.7	48.6335	41.3885	30.4316	52.903	40.6857	51.5051	53.3685	52.0321	51.2621	44.4753	49.5369	1.11381	0.382549	0.650622	FALSE
O35459	Delta(3,5)-Delta(2,4)-dienoyl-CoA isomerase, mitochondrial OS=Mus musculus OX=10090 GN=Ech1 PE=1 SV=1	4	264.3	292.9	250.654	271.343	299.209	261.551	278.881	343.694	313.645	343.382	275.091	306.388	1.11377	0.131054	0.391961	FALSE
A2AKQ0	UDP-glucuronic acid/UDP-N-acetylgalactosamine transporter OS=Mus musculus OX=10090 GN=Slc35d1 PE=2 SV=2	1	68.5	64.8268	62.2485	66.0706	56.6438	69.2178	80.5713	76.8053	64.7021	63.9429	63.5253	70.7457	1.11366	0.0925337	0.329675	FALSE
P11881	Inositol 1,4,5-trisphosphate receptor type 1 OS=Mus musculus OX=10090 GN=Itpr1 PE=1 SV=2	14	1235.5	1305.82	1223.09	822.623	1401.21	1191.7	1251.88	1374.02	1427.9	1326.95	1178.63	1311.76	1.11295	0.309114	0.58834	FALSE
Q8R1X6	Spartin OS=Mus musculus OX=10090 GN=Spart PE=1 SV=1	2	168.9	156.624	143.247	170.633	167.815	135.49	166.224	240.975	151.985	223.836	161.099	179.168	1.11216	0.38694	0.654822	FALSE
Q05144	Ras-related C3 botulinum toxin substrate 2 OS=Mus musculus OX=10090 GN=Rac2 PE=1 SV=1	1	85.5	78.7067	99.7521	126.753	97.7922	92.4327	116.44	108.54	103.533	116.395	96.3901	107.08	1.1109	0.28534	0.569522	FALSE
Q9EPU0	Regulator of nonsense transcripts 1 OS=Mus musculus OX=10090 GN=Upf1 PE=1 SV=2	5	310.9	328.651	353.512	355.785	396.235	380.608	364.328	375.765	384.62	429.842	347.84	386.407	1.11088	0.067284	0.2824	FALSE
Q921I1	Serotransferrin OS=Mus musculus OX=10090 GN=Tf PE=1 SV=1	81	38035	33267.9	43867.6	52669.5	43135.4	45885.2	41280.2	47877	47735.6	49148.5	41701.2	46299.7	1.11027	0.241254	0.519504	FALSE
E9QAS7	Inositol polyphosphate-5-phosphatase A OS=Mus musculus OX=10090 GN=Inpp5a PE=1 SV=1	2	201.7	207.727	224.69	138.098	249.293	208.507	205.494	232.116	230.116	238.823	200.51	222.602	1.11018	0.347322	0.627361	FALSE
Q6NSR8	Probable aminopeptidase NPEPL1 OS=Mus musculus OX=10090 GN=Npepl1 PE=1 SV=1	2	143.6	149.158	182.637	157.362	204.638	164.282	172.408	192.98	192.81	201.241	165.98	184.205	1.1098	0.211638	0.494446	FALSE
Q9CXE7	Transmembrane emp24 domain-containing protein 5 OS=Mus musculus OX=10090 GN=Tmed5 PE=1 SV=1	1	119.8	102.261	98.4206	111.663	117.782	124.726	119.326	123.567	127.348	113.859	109.66	121.672	1.10954	0.0432335	0.230114	FALSE
Q8BRF7	Sec1 family domain-containing protein 1 OS=Mus musculus OX=10090 GN=Scfd1 PE=1 SV=1	4	356.3	352.415	351.625	344.012	327.381	416.403	378.139	391.801	382.391	354.333	346.191	384.087	1.10947	0.00882051	0.107721	FALSE
P39054	Dynamin-2 OS=Mus musculus OX=10090 GN=Dnm2 PE=1 SV=2	4	701.5	644.525	1125.33	1252.54	1125.33	1243.06	849.692	988.488	1084.76	1063.88	935.673	1037.98	1.10934	0.509841	0.740363	FALSE
P31809	Carcinoembryonic antigen-related cell adhesion molecule 1 OS=Mus musculus OX=10090 GN=Ceacam1 PE=1 SV=1	1	43.2	40.4317	37.9488	46.2712	57.3452	47.4296	46.4546	54.1534	52.2667	47.3426	44.57	49.4352	1.10916	0.218045	0.500991	FALSE
P48962	ADP/ATP translocase 1 OS=Mus musculus OX=10090 GN=Slc25a4 PE=1 SV=4	7	1774.1	1878.26	1582.7	1170.13	1797.38	1576.62	1663.85	1878.98	1954.3	1931.36	1618.09	1794.42	1.10898	0.312978	0.592098	FALSE
D3YUM8	Proteasome subunit beta type OS=Mus musculus OX=10090 GN=Gm4950 PE=1 SV=1	1	143.4	139.589	149.35	124.292	140.226	152.091	163.132	165.058	164.068	129.191	139.116	154.066	1.10747	0.103812	0.348237	FALSE
Q9QZ88-2	Isoform 2 of Vacuolar protein sorting-associated protein 29 OS=Mus musculus OX=10090 GN=Vps29	4	652.7	665.556	757.175	872.068	796.379	869.027	759.504	787.873	785.603	930.849	744.308	824.177	1.10731	0.163657	0.436508	FALSE
Q80X73	Protein pelota homolog OS=Mus musculus OX=10090 GN=Pelo PE=1 SV=3	1	60.3	48.6335	72.5675	76.559	60.2677	89.9685	72.6348	53.5927	64.3502	72.4736	62.8659	69.6008	1.10713	0.40879	0.667412	FALSE
Q8BHK9	DNA excision repair protein ERCC-6-like OS=Mus musculus OX=10090 GN=Ercc6l PE=1 SV=1	6	512.7	480.7	475.01	582.033	439.721	642.326	488.941	576.941	509.326	539.819	495.807	548.88	1.10704	0.169011	0.44445	FALSE
Q99LU0	Charged multivesicular body protein 1b-1 OS=Mus musculus OX=10090 GN=Chmp1b1 PE=1 SV=1	1	129.1	123.291	117.172	142.272	124.211	136.398	144.991	144.312	137.086	140.028	126.938	140.518	1.10698	0.0192763	0.154435	FALSE
Q14C51	Pentatricopeptide repeat domain-containing protein 3, mitochondrial OS=Mus musculus OX=10090 GN=Ptcd3 PE=1 SV=2	1	13.5	20.2427	21.749	22.5118	19.2362	18.1193	18.0068	21.4091	22.8206	26.8227	19.1476	21.1934	1.10685	0.415765	0.673386	FALSE
O55143	Sarcoplasmic/endoplasmic reticulum calcium ATPase 2 OS=Mus musculus OX=10090 GN=Atp2a2 PE=1 SV=2	20	3625.8	3725.35	3568.73	2570	4073.64	3585.81	3569.86	4205.05	4242.53	3669.9	3472.16	3842.89	1.10677	0.280816	0.566784	FALSE
Q8VBT0	Thioredoxin-related transmembrane protein 1 OS=Mus musculus OX=10090 GN=Tmx1 PE=1 SV=1	3	477	463.35	415.315	369.484	462.867	419.126	510.38	494.632	505.338	487.482	435.684	482.183	1.10673	0.127073	0.383396	FALSE
P24369	Peptidyl-prolyl cis-trans isomerase B OS=Mus musculus OX=10090 GN=Ppib PE=1 SV=2	14	5545.9	5441.31	5131.67	5609.49	5147.93	5845.82	6264.87	5485.67	6070.65	6085.48	5371.53	5944.34	1.10664	0.00893593	0.107721	FALSE
Q8VDP6	CDP-diacylglycerol--inositol 3-phosphatidyltransferase OS=Mus musculus OX=10090 GN=Cdipt PE=1 SV=1	2	192.4	191.744	174.537	138.526	187.22	191.258	186.323	216.193	202.665	177.263	175.606	194.278	1.10633	0.190994	0.473449	FALSE
O89112	Glutathione S-transferase LANCL1 OS=Mus musculus OX=10090 GN=Lancl1 PE=1 SV=1	3	202.5	210.987	224.69	209.483	244.383	338.588	177.871	245.797	244.077	225.335	217.92	241.069	1.10623	0.378895	0.648693	FALSE
Q8C5L3	CCR4-NOT transcription complex subunit 2 OS=Mus musculus OX=10090 GN=Cnot2 PE=1 SV=2	2	39.2	36.5411	34.1763	41.241	29.2895	39.6481	38.0027	35.9871	40.3006	44.6911	35.8399	39.6226	1.10555	0.187389	0.467146	FALSE
Q9CQW0	ER membrane protein complex subunit 6 OS=Mus musculus OX=10090 GN=Emc6 PE=1 SV=1	1	66.3	74.9213	63.1362	59.3281	67.983	62.9926	74.5932	74.3383	70.8025	84.4627	66.132	73.111	1.10553	0.140001	0.40438	FALSE
Q8K400	Syntaxin-binding protein 5 OS=Mus musculus OX=10090 GN=Stxbp5 PE=1 SV=3	7	1107.7	1104.25	1021.03	893.366	1120.31	1292.34	1106.03	1237.43	1094.26	1063.31	1045.63	1155.28	1.10487	0.119343	0.371541	FALSE
Q8CG50	Ras-related protein Rab-43 OS=Mus musculus OX=10090 GN=Rab43 PE=1 SV=1	1	45.2	45.1635	45.4939	47.8765	51.851	51.7095	51.6082	51.9107	54.613	50.1093	47.0491	51.9699	1.10459	0.0106422	0.1157	FALSE
P51660	Peroxisomal multifunctional enzyme type 2 OS=Mus musculus OX=10090 GN=Hsd17b4 PE=1 SV=3	8	635.7	654.935	621.252	492.454	667.79	597.712	680.551	750.643	693.98	658.788	610.865	674.49	1.10416	0.174873	0.450455	FALSE
E9QN39	Transmembrane protein 40 OS=Mus musculus OX=10090 GN=Tmem40 PE=1 SV=1	2	141.2	139.8	131.819	100.318	133.446	118.371	141.59	151.601	158.085	141.872	128.351	141.629	1.10345	0.253875	0.532352	FALSE
Q8BL48	RING finger protein unkempt homolog OS=Mus musculus OX=10090 GN=Unk PE=1 SV=1	2	85.5	69.6637	86.8811	88.9737	82.0108	99.9548	80.3652	95.6445	84.6457	94.9532	82.3012	90.8091	1.10337	0.13979	0.404212	FALSE
Q9WUU7	Cathepsin Z OS=Mus musculus OX=10090 GN=Ctsz PE=1 SV=1	3	597.8	575.862	656.98	783.988	641.138	652.052	716.111	725.187	723.309	757.237	647.347	713.927	1.10285	0.134453	0.397564	FALSE
Q60770	Syntaxin-binding protein 3 OS=Mus musculus OX=10090 GN=Stxbp3 PE=1 SV=1	9	932	983.638	907.411	704.362	981.079	866.044	1008.01	1043.1	1063.87	966.586	895.181	986.943	1.10251	0.211386	0.494294	FALSE
A2APM2	CD44 antigen OS=Mus musculus OX=10090 GN=Cd44 PE=1 SV=1	4	1097.2	1151.46	1229.52	848.202	1373.98	1077.83	1283.93	1320.42	1267.89	1272.31	1126.03	1241.35	1.10242	0.299858	0.579606	FALSE
P04940	Ig kappa chain V-VI region NQ2-17.4.1 OS=Mus musculus OX=10090 PE=2 SV=1	3	342.1	377.336	290.377	308.801	533.24	379.311	546.249	430.713	351.889	319.519	361.484	398.378	1.10206	0.511901	0.740503	FALSE
P62835	Ras-related protein Rap-1A OS=Mus musculus OX=10090 GN=Rap1a PE=1 SV=1	7	1771.4	1695.41	2566.22	2414.18	2478.2	2480.32	2142.73	2467.81	2416.87	2362.51	2151.58	2370.73	1.10185	0.327662	0.606186	FALSE
Q8CHT0	Delta-1-pyrroline-5-carboxylate dehydrogenase, mitochondrial OS=Mus musculus OX=10090 GN=Aldh4a1 PE=1 SV=3	8	761.6	739.792	742.64	598.515	884.404	729.738	797.95	856.053	890.6	809.459	739.721	814.9	1.10163	0.209548	0.492358	FALSE
A0A140LHN0	Protein YIF1B (Fragment) OS=Mus musculus OX=10090 GN=Yif1b PE=1 SV=1	1	49.8	46.9511	51.2637	44.9869	66.3464	68.0506	52.0205	53.7049	52.736	57.8331	51.371	56.5797	1.10139	0.283906	0.569522	FALSE
A0A087WR52	Arf-GAP domain and FG repeat-containing protein 1 (Fragment) OS=Mus musculus OX=10090 GN=Agfg1 PE=1 SV=1	5	399.8	358.199	336.646	510.862	329.252	596.415	405.865	368.252	338.281	435.606	381.764	420.426	1.10127	0.466454	0.712226	FALSE
Q99K41	EMILIN-1 OS=Mus musculus OX=10090 GN=Emilin1 PE=1 SV=1	30	4005.8	4238.49	3836.13	2937.74	4239.87	4097.7	4202.51	4317.64	4349.99	4062.2	3817.96	4204.45	1.10123	0.202785	0.489352	FALSE
Q6A065	Centrosomal protein of 170 kDa OS=Mus musculus OX=10090 GN=Cep170 PE=1 SV=2	7	299.8	339.482	261.417	224.68	299.209	290.472	334.334	305.903	324.438	300.498	282.166	310.719	1.10119	0.234049	0.513611	FALSE
G3X8X7	Vacuolar protein sorting-associated protein 16 homolog OS=Mus musculus OX=10090 GN=Vps16 PE=1 SV=1	2	54.8	55.8889	48.8227	57.9368	61.2029	65.3271	54.185	61.2181	56.3727	70.0527	55.5764	61.1603	1.10047	0.149551	0.416887	FALSE
V9GXM1	ADP-ribosylation factor GTPase-activating protein 1 OS=Mus musculus OX=10090 GN=Arfgap1 PE=1 SV=1	6	610.8	559.248	516.508	542.327	523.42	789.137	617.368	627.627	489.617	539.704	549.463	604.619	1.10038	0.298502	0.578883	FALSE
P06330	Ig heavy chain V region AC38 205.12 OS=Mus musculus OX=10090 PE=1 SV=1	3	391.2	300.576	452.819	445.364	729.279	396.689	588.405	448.991	499.472	530.02	444.199	488.24	1.09915	0.569113	0.780197	FALSE
Q5XKN4	Protein jagunal homolog 1 OS=Mus musculus OX=10090 GN=Jagn1 PE=1 SV=2	1	119.5	126.025	109.516	91.1142	128.887	113.961	119.532	133.211	140.37	121.929	114.135	125.439	1.09904	0.234232	0.513611	FALSE
Q9D3L3	Synaptosomal-associated protein OS=Mus musculus OX=10090 GN=Snap23 PE=1 SV=1	21	3864	3923.67	3847.23	3324.84	4202.81	3931.57	4139.43	4512.43	4291.92	4145.78	3821.53	4199.86	1.099	0.0668126	0.281618	FALSE
Q9R0Q7	Prostaglandin E synthase 3 OS=Mus musculus OX=10090 GN=Ptges3 PE=1 SV=1	5	1247.1	1078.69	1751.8	2009.63	1822.17	1575.85	1270.22	1777.94	1727.64	2245.16	1538.85	1690.45	1.09851	0.5516	0.766434	FALSE
P08249	Malate dehydrogenase, mitochondrial OS=Mus musculus OX=10090 GN=Mdh2 PE=1 SV=3	27	10451.5	10550.3	11480.9	10889.1	12386.5	9669.26	12110.5	12657.8	12879.9	14306.7	11129.4	12225.7	1.0985	0.227774	0.509819	FALSE
F6VW30	14-3-3 protein theta (Fragment) OS=Mus musculus OX=10090 GN=Ywhaq PE=1 SV=1	8	1568.5	1492.99	1636.07	1618.67	1697.43	1633.69	1712.5	1807.77	1913.59	1738.39	1601.25	1758.68	1.09832	0.0255463	0.179368	FALSE
P12265	Beta-glucuronidase OS=Mus musculus OX=10090 GN=Gusb PE=1 SV=2	4	455.2	456.2	446.605	522.314	475.726	449.733	535.426	505.509	529.035	571.751	470.45	516.672	1.09825	0.0910256	0.329181	FALSE
P63260	Actin, cytoplasmic 2 OS=Mus musculus OX=10090 GN=Actg1 PE=1 SV=1	68	62532	67666	63840.1	48078.8	69104.6	62481.9	69454.6	69947.2	72798.1	64866.1	61745.5	67806.7	1.09816	0.222349	0.506036	FALSE
E0CYB9	Mitochondrial fission factor OS=Mus musculus OX=10090 GN=Mff PE=1 SV=1	9	845.1	874.806	813.874	735.292	886.742	808.072	940.601	911.449	895.176	1005.32	829.329	909.829	1.09707	0.0950601	0.335058	FALSE
Q5XJY5	Coatomer subunit delta OS=Mus musculus OX=10090 GN=Arcn1 PE=1 SV=2	5	303.5	346.842	396.008	316.4	374.258	397.857	374.635	385.746	365.967	372.086	345.685	379.092	1.09664	0.113551	0.362046	FALSE
Q3UZR5	Calcium-transporting ATPase OS=Mus musculus OX=10090 GN=Atp2c1 PE=1 SV=1	10	885.8	968.707	995.622	731.974	1139.71	922.978	959.772	1057.23	1101.77	1095.35	934.507	1024.79	1.09661	0.291094	0.572409	FALSE
Q9ES28-2	Isoform A of Rho guanine nucleotide exchange factor 7 OS=Mus musculus OX=10090 GN=Arhgef7	5	389.8	361.669	431.515	377.617	419.03	488.252	413.905	463.345	407.145	400.215	395.084	433.21	1.0965	0.109331	0.356703	FALSE
P97742	Carnitine O-palmitoyltransferase 1, liver isoform OS=Mus musculus OX=10090 GN=Cpt1a PE=1 SV=4	5	403.9	487.535	420.086	352.253	457.256	427.297	482.345	444.618	418.759	549.387	421.625	462.15	1.09612	0.252858	0.530921	FALSE
Q3TML0	Protein disulfide-isomerase A6 OS=Mus musculus OX=10090 GN=Pdia6 PE=1 SV=1	10	2361.9	2518.11	3837.35	3043.69	4336.42	3429.92	2440.29	3287.77	3770.92	4592.37	3131.7	3432.59	1.09608	0.572818	0.781822	FALSE
Q64516	Glycerol kinase OS=Mus musculus OX=10090 GN=Gk PE=1 SV=2	4	308.7	316.348	277.173	223.396	308.327	286.192	305.68	328.219	311.768	328.972	284.517	311.756	1.09574	0.225158	0.508919	FALSE
P62137	Serine/threonine-protein phosphatase PP1-alpha catalytic subunit OS=Mus musculus OX=10090 GN=Ppp1ca PE=1 SV=1	13	2519	2628.73	3110.8	2469.83	3401.7	2733.22	2881.03	2989.25	3391.29	3424.36	2803.12	3071.47	1.09573	0.271738	0.556978	FALSE
A0A0R4J172	DENN domain-containing protein 4B OS=Mus musculus OX=10090 GN=Dennd4b PE=1 SV=1	1	7.3	10.8842	8.54511	10.3111	8.71532	12.2832	11.101	11.2046	6.86576	9.18488	9.0591	9.92581	1.09567	0.488319	0.724656	FALSE
P28740-2	Isoform 2 of Kinesin-like protein KIF2A OS=Mus musculus OX=10090 GN=Kif2a	2	59.3	55.5735	70.3484	69.2813	71.2561	77.129	73.1502	60.2089	72.2103	73.5111	64.8221	70.992	1.09518	0.207975	0.491984	FALSE
O55106	Striatin OS=Mus musculus OX=10090 GN=Strn PE=1 SV=2	4	314.6	303.625	315.01	227.784	345.033	280.356	361.338	312.183	341.683	344.534	298.374	326.722	1.09501	0.310413	0.589138	FALSE
Q99LF4	tRNA-splicing ligase RtcB homolog OS=Mus musculus OX=10090 GN=Rtcb PE=1 SV=1	1	116.8	150.104	118.948	110.486	93.7007	119.409	98.9181	116.278	151.633	163.199	116.64	127.721	1.095	0.467451	0.712255	FALSE
G3X920	Armadillo repeat containing 8, isoform CRA_b OS=Mus musculus OX=10090 GN=Armc8 PE=1 SV=1	3	119.3	106.362	130.931	144.198	138.59	149.367	121.182	142.07	141.895	142.91	127.125	139.138	1.09449	0.205129	0.491132	FALSE
Q9CYL5	Golgi-associated plant pathogenesis-related protein 1 OS=Mus musculus OX=10090 GN=Glipr2 PE=1 SV=3	4	427.4	469.343	460.475	424.601	464.036	471.911	508.113	489.025	494.545	492.208	448.759	491.022	1.09418	0.00634817	0.103121	FALSE
Q5SUH7	Clathrin interactor 1 OS=Mus musculus OX=10090 GN=Clint1 PE=1 SV=1	12	1712.7	1710.97	1498.26	1608.71	1628.93	1778.17	1861.13	1762.02	1698.2	1820.93	1629.97	1783.23	1.09403	0.0148123	0.133979	FALSE
P16330	2',3'-cyclic-nucleotide 3'-phosphodiesterase OS=Mus musculus OX=10090 GN=Cnp PE=1 SV=3	21	4156.1	4213.67	3995.02	3379.11	4171.95	4492.87	4320.73	4464.21	4509.65	3955.22	3970.1	4343.38	1.09402	0.0985147	0.341559	FALSE
P62874	Guanine nucleotide-binding protein G(I)/G(S)/G(T) subunit beta-1 OS=Mus musculus OX=10090 GN=Gnb1 PE=1 SV=3	8	1665.4	1582.26	1981.48	1615.67	2128.56	1839.38	1772.6	2084.41	2092.61	1978.05	1781.74	1949.12	1.09394	0.225069	0.508919	FALSE
Q9CQH3	NADH dehydrogenase [ubiquinone] 1 beta subcomplex subunit 5, mitochondrial OS=Mus musculus OX=10090 GN=Ndufb5 PE=1 SV=1	3	745.2	820.338	638.45	728.121	645.112	627.411	818.977	813.776	808.597	849.23	712.273	779.143	1.09388	0.2493	0.526942	FALSE
P00405	Cytochrome c oxidase subunit 2 OS=Mus musculus OX=10090 GN=Mtco2 PE=1 SV=1	5	1391.3	1414.34	1368.77	1377.54	1382.16	1261.99	1597.68	1494.45	1542.29	1727.89	1386.74	1516.85	1.09383	0.124483	0.380364	FALSE
P21279	Guanine nucleotide-binding protein G(q) subunit alpha OS=Mus musculus OX=10090 GN=Gnaq PE=1 SV=4	7	1061	1152.3	995.179	613.07	1129.42	963.702	1074.08	1170.15	1125.11	967.969	966.295	1056.95	1.09382	0.486856	0.724385	FALSE
P28063	Proteasome subunit beta type-8 OS=Mus musculus OX=10090 GN=Psmb8 PE=1 SV=2	4	452.1	475.653	460.475	476.508	467.192	450.771	612.318	450.337	556.37	498.664	466.293	509.951	1.09363	0.179949	0.457673	FALSE
Q8QZS1	3-hydroxyisobutyryl-CoA hydrolase, mitochondrial OS=Mus musculus OX=10090 GN=Hibch PE=1 SV=1	10	1746.2	1788.89	1592.68	1163.92	1778.56	1518.65	1807.23	1797.68	1820.79	1792.11	1594.26	1743.26	1.09346	0.341964	0.622054	FALSE
E9PZD8	Ceruloplasmin OS=Mus musculus OX=10090 GN=Cp PE=1 SV=1	1	39.5	31.8093	29.738	29.0403	29.7571	33.5526	33.2614	37.1084	37.1331	32.8173	31.7549	34.7217	1.09343	0.193771	0.478343	FALSE
Q9ES97-3	Isoform 3 of Reticulon-3 OS=Mus musculus OX=10090 GN=Rtn3	2	1130.1	1171.86	1093.15	1097.46	1137.14	1219.06	1137.78	1199.87	1294.05	1310.47	1125.58	1230.6	1.09331	0.0147403	0.133979	FALSE
Q3U2K8	Arf-GAP domain and FG repeat-containing protein 2 OS=Mus musculus OX=10090 GN=Agfg2 PE=1 SV=1	2	200.4	218.242	203.053	229.817	194.701	186.459	252.701	235.705	215.335	259.458	208.853	228.322	1.09322	0.22202	0.50584	FALSE
Q9WTP6	Adenylate kinase 2, mitochondrial OS=Mus musculus OX=10090 GN=Ak2 PE=1 SV=5	11	2083.3	2225.47	1995.57	1636.33	2212.37	1857.8	2200.65	2405.24	2339.44	2272.25	2018.34	2206.25	1.0931	0.252981	0.530921	FALSE
Q8BFZ9	Erlin-2 OS=Mus musculus OX=10090 GN=Erlin2 PE=1 SV=1	5	579.5	630.751	592.958	496.2	662.413	585.002	619.945	693.116	696.444	635.04	589.582	644.467	1.09309	0.172454	0.447584	FALSE
Q9QUM4	Signaling lymphocytic activation molecule OS=Mus musculus OX=10090 GN=Slamf1 PE=1 SV=1	5	1810	2000.34	1603.34	945.166	1858.52	1526.95	1834.95	1820.78	1847.77	1687.55	1591.1	1739.09	1.09301	0.542455	0.761746	FALSE
Q9CQY1	Ubiquitin-like protein ATG12 OS=Mus musculus OX=10090 GN=Atg12 PE=1 SV=1	1	98.9	100.368	103.081	117.977	113.807	130.432	103.144	123.791	107.991	118.931	106.558	116.424	1.09258	0.151557	0.418665	FALSE
B8JJN0	Predicted gene 20547 OS=Mus musculus OX=10090 GN=Gm20547 PE=3 SV=1	11	2046.9	1909.81	2084	1983.19	2120.72	2325.98	1969.15	2169.19	2318.91	2313.75	2027.53	2214.91	1.09242	0.0445894	0.233698	FALSE
P60670	Nuclear protein localization protein 4 homolog OS=Mus musculus OX=10090 GN=Nploc4 PE=1 SV=3	9	980.1	943.47	1003.39	1117.9	939.346	1499.59	1019.35	1028.63	991.022	970.62	994.809	1086.27	1.09194	0.342679	0.62249	FALSE
Q8CI51	PDZ and LIM domain protein 5 OS=Mus musculus OX=10090 GN=Pdlim5 PE=1 SV=4	10	1348.6	1334.84	1237.07	1026.93	1324.64	1602.95	1280.12	1408.22	1309.42	1242.1	1248.16	1362.75	1.09181	0.235349	0.513935	FALSE
Q3UZG4	Aminoacyl tRNA synthase complex-interacting multifunctional protein 1 OS=Mus musculus OX=10090 GN=Aimp1 PE=1 SV=1	16	3037.5	2756.8	2754.74	3557.73	2645.72	3879.69	3034.19	3163.97	2844.48	3178.35	2933.21	3202.25	1.09172	0.272422	0.557515	FALSE
Q07797	Galectin-3-binding protein OS=Mus musculus OX=10090 GN=Lgals3bp PE=1 SV=1	10	1083.4	1181.64	887.772	710.997	1108.03	998.329	1187.56	1007.89	1087.69	1065.38	978.135	1067.26	1.09112	0.399867	0.662264	FALSE
Q9DBG7	Signal recognition particle receptor subunit alpha OS=Mus musculus OX=10090 GN=Srpra PE=1 SV=1	1	26.3	20.6633	20.5285	21.0135	26.2501	24.993	23.8819	26.1189	23.0552	26.4769	22.7944	24.8711	1.09111	0.208714	0.492358	FALSE
Q9Z2I9	Succinate--CoA ligase [ADP-forming] subunit beta, mitochondrial OS=Mus musculus OX=10090 GN=Sucla2 PE=1 SV=2	13	2802.9	2882.56	2605.28	2216.61	2929.78	2486.67	3008.73	3052.05	3063.98	3020.99	2673.95	2917.47	1.09107	0.216031	0.500159	FALSE
Q8CGC7	Bifunctional glutamate/proline--tRNA ligase OS=Mus musculus OX=10090 GN=Eprs PE=1 SV=4	69	12965.6	11144	11690.9	14509.4	11601.7	16683.5	12823.6	12664.5	11944.6	13574.4	12324.5	13444.9	1.0909	0.27901	0.564113	FALSE
Q922Q1	Mitochondrial amidoxime reducing component 2 OS=Mus musculus OX=10090 GN=Marc2 PE=1 SV=1	6	629.6	602.149	580.864	566.836	586.078	578.388	689.828	645.457	636.496	688.184	592.722	646.347	1.09047	0.0467044	0.238463	FALSE
P31532	Serum amyloid A-4 protein OS=Mus musculus OX=10090 GN=Saa4 PE=1 SV=2	1	27.6	27.7084	22.6367	17.2676	22.1587	32.7745	22.9543	28.8102	25.7535	18.292	23.1325	25.2237	1.0904	0.531544	0.755207	FALSE
P97872	Dimethylaniline monooxygenase [N-oxide-forming] 5 OS=Mus musculus OX=10090 GN=Fmo5 PE=1 SV=4	5	742	739.792	878.451	522.742	952.556	816.631	723.945	821.738	887.316	857.3	751.765	819.474	1.09007	0.450603	0.7014	FALSE
Q9D8B6	Protein FAM210B, mitochondrial OS=Mus musculus OX=10090 GN=Fam210b PE=1 SV=3	4	215.1	215.403	263.636	378.26	246.137	221.346	281.767	276.635	243.725	416.123	257.735	280.93	1.09	0.579892	0.785042	FALSE
P01901	H-2 class I histocompatibility antigen, K-B alpha chain OS=Mus musculus OX=10090 GN=H2-K1 PE=1 SV=1	3	176.3	179.442	180.196	187.543	198.91	168.821	208.38	208.904	204.659	217.496	184.304	200.883	1.08995	0.120294	0.372458	FALSE
Q9CRB9	MICOS complex subunit Mic19 OS=Mus musculus OX=10090 GN=Chchd3 PE=1 SV=1	10	1584.2	1619.38	1577.48	1655.06	1735.31	1446.93	1796.82	1905.66	1788.06	2016.33	1633.29	1779.87	1.08975	0.182346	0.460892	FALSE
Q62446	Peptidyl-prolyl cis-trans isomerase FKBP3 OS=Mus musculus OX=10090 GN=Fkbp3 PE=1 SV=2	4	514.4	504.148	401.223	597.766	397.988	445.713	504.917	569.316	474.953	624.78	477.232	519.998	1.08961	0.412553	0.670653	FALSE
O09111	NADH dehydrogenase [ubiquinone] 1 beta subcomplex subunit 11, mitochondrial OS=Mus musculus OX=10090 GN=Ndufb11 PE=1 SV=2	1	44.7	51.1571	47.3802	47.6625	52.4354	50.1532	52.742	53.5927	54.4957	53.7983	48.5873	52.9344	1.08947	0.0283811	0.190168	FALSE
Q60738	Zinc transporter 1 OS=Mus musculus OX=10090 GN=Slc30a1 PE=1 SV=1	2	116.4	106.992	155.231	132.318	156.125	140.678	124.583	171.338	144.946	140.719	131.909	143.688	1.08929	0.376246	0.646296	FALSE
B2KGF0	Ribulose-phosphate 3-epimerase OS=Mus musculus OX=10090 GN=Rpe PE=1 SV=1	2	79.3	80.284	87.4358	101.281	92.8824	89.0607	102.319	96.3173	99.0754	92.1865	87.864	95.6745	1.08889	0.140643	0.405014	FALSE
Q542V3	Serine/arginine-rich-splicing factor 4 OS=Mus musculus OX=10090 GN=Srsf4 PE=1 SV=1	1	36.9	38.9596	34.5091	55.9033	38.7583	47.0406	42.744	45.2945	36.0772	49.994	40.3901	43.9652	1.08851	0.424819	0.683022	FALSE
P63037	DnaJ homolog subfamily A member 1 OS=Mus musculus OX=10090 GN=Dnaja1 PE=1 SV=1	4	150.8	121.714	126.382	142.807	116.262	145.995	142.414	146.219	129.695	149.135	130.955	142.521	1.08832	0.162056	0.434783	FALSE
Q9JI11	Serine/threonine-protein kinase 4 OS=Mus musculus OX=10090 GN=Stk4 PE=1 SV=1	1	35.1	34.7535	32.0681	32.358	40.8625	49.2453	38.0027	27.3524	35.4906	43.4231	34.8929	37.9666	1.08809	0.459011	0.706787	FALSE
Q9D832	DnaJ homolog subfamily B member 4 OS=Mus musculus OX=10090 GN=Dnajb4 PE=1 SV=1	22	6674.6	6202.5	5414.95	6297.76	5276.29	8129.69	6697.26	6520.14	5433.75	5883.05	5948.67	6471.22	1.08784	0.334403	0.613073	FALSE
D3Z780	Translation initiation factor eIF-2B subunit delta OS=Mus musculus OX=10090 GN=Eif2b4 PE=1 SV=1	6	623.1	610.562	612.154	724.268	615.654	638.305	686.736	710.497	676.383	749.283	635.736	691.264	1.08734	0.082477	0.315108	FALSE
D3Z5I1	Zinc finger CCCH-type antiviral protein 1 OS=Mus musculus OX=10090 GN=Zc3hav1 PE=1 SV=1	18	2787.6	2508.23	2825.64	2928.32	2838.95	3484.52	2713.85	3105.21	2845.54	2987.1	2773.95	3016.11	1.0873	0.133677	0.396524	FALSE
Q8BTX9	Inactive hydroxysteroid dehydrogenase-like protein 1 OS=Mus musculus OX=10090 GN=Hsdl1 PE=1 SV=1	4	775.8	813.714	834.512	681.994	857.634	810.925	871.44	860.538	877.813	876.782	790.219	859.125	1.0872	0.0877774	0.323197	FALSE
E9QNP0	KxDL motif-containing protein 1 OS=Mus musculus OX=10090 GN=Kxd1 PE=1 SV=1	1	188.9	141.377	332.319	335.771	289.506	250.657	231.88	216.641	272.702	381.309	243.878	265.1	1.08702	0.68467	0.851804	FALSE
Q61129	Complement factor I OS=Mus musculus OX=10090 GN=Cfi PE=1 SV=3	18	2072	1858.18	2150.58	2320.1	2086.36	2397.05	2057.9	2368.46	2287.82	2273.05	2092.12	2273.63	1.08676	0.100082	0.342692	FALSE
Q9QUI0	Transforming protein RhoA OS=Mus musculus OX=10090 GN=Rhoa PE=1 SV=1	8	2592.2	2507.91	3339.6	2893.54	3221.09	3666.48	2786.61	3087.6	3200.18	3031.83	2892.15	3141.7	1.08629	0.285872	0.569522	FALSE
Q9CQQ7	ATP synthase F(0) complex subunit B1, mitochondrial OS=Mus musculus OX=10090 GN=Atp5f1 PE=1 SV=1	9	2273.3	2256.7	2647.11	2535.76	2878.11	2305.23	2615.41	2703.19	2748.75	3340.89	2507.4	2722.86	1.08593	0.306882	0.587504	FALSE
P35922	Synaptic functional regulator FMR1 OS=Mus musculus OX=10090 GN=Fmr1 PE=1 SV=1	4	452.6	429.281	445.606	530.448	433.175	486.047	475.13	531.749	484.69	504.197	456.817	495.967	1.0857	0.0945964	0.334765	FALSE
Q3U0A6	Globin d1 OS=Mus musculus OX=10090 GN=Hbq1b PE=1 SV=1	3	280.8	233.91	250.765	285.363	228.602	409.918	236.003	282.13	233.753	253.924	254.823	276.634	1.08559	0.489896	0.72618	FALSE
Q9DCW5	Cytochrome c oxidase subunit 6A, mitochondrial OS=Mus musculus OX=10090 GN=Cox6a1 PE=1 SV=1	1	127.4	135.278	113.178	94.753	115.795	122.391	130.561	122.445	141.895	116.165	116.436	126.389	1.08548	0.273863	0.559362	FALSE
A0A0R4J039	Histidine-rich glycoprotein OS=Mus musculus OX=10090 GN=Hrg PE=1 SV=1	4	560.6	559.879	486.994	539.438	477.245	470.743	626.645	588.828	642.479	531.058	523.589	568.275	1.08535	0.25643	0.535159	FALSE
A0A0J9YUL3	Septin 11, isoform CRA_b OS=Mus musculus OX=10090 GN=Sept11 PE=1 SV=1	9	1168.3	1260.08	1042.56	777.887	1062.32	969.408	1164.58	1155.91	1280.67	1141.81	1048.69	1137.96	1.08513	0.408245	0.666942	FALSE
A0A0A6YVP0	Immunoglobulin heavy constant gamma 2B (Fragment) OS=Mus musculus OX=10090 GN=Ighg2b PE=1 SV=2	10	2283.6	2215.69	2983.98	2501.51	3027.86	2840.6	2767.55	2213.71	3170.27	3117.71	2580.2	2799.7	1.08507	0.399447	0.661984	FALSE
Q8BMJ2	Leucine--tRNA ligase, cytoplasmic OS=Mus musculus OX=10090 GN=Lars PE=1 SV=2	59	12059.2	11005.7	10564.1	12872.6	10450.1	15391	11763.8	11628.3	10818.4	12435.4	11353	12314.9	1.08472	0.293009	0.573845	FALSE
Q52KR3	Protein prune homolog 2 OS=Mus musculus OX=10090 GN=Prune2 PE=1 SV=2	1	69.4	61.3568	68.5731	48.1976	70.321	60.3988	69.4396	61.4424	65.054	88.6128	62.9647	68.2928	1.08462	0.437691	0.691523	FALSE
Q3TL44	NLR family member X1 OS=Mus musculus OX=10090 GN=Nlrx1 PE=1 SV=1	20	2943	3137.77	2815.99	2092.14	3106.3	2828.15	3062.85	3125.05	3173.08	2952.4	2789.81	3025.72	1.08456	0.324803	0.603434	FALSE
Q8BGQ7	Alanine--tRNA ligase, cytoplasmic OS=Mus musculus OX=10090 GN=Aars PE=1 SV=1	37	5511.8	5922.27	5920.02	7545.55	5787.37	10208	6311.56	5759.06	5577.57	6109.11	6098.96	6612.57	1.08421	0.531061	0.755207	FALSE
Q6RFH4	Germinal center-associated signaling and motility protein OS=Mus musculus OX=10090 GN=Gcsam PE=1 SV=1	4	346.6	373.025	301.14	224.359	355.554	291.25	364.843	350.086	363.973	343.612	315.092	341.615	1.08418	0.446655	0.698146	FALSE
B1ATB3	Transmembrane channel-like protein OS=Mus musculus OX=10090 GN=Tmc6 PE=1 SV=1	2	138.8	136.224	124.939	108.452	138.005	130.951	143.548	145.994	149.638	128.73	128.735	139.519	1.08377	0.187306	0.467146	FALSE
Q9DCJ5	NADH dehydrogenase [ubiquinone] 1 alpha subcomplex subunit 8 OS=Mus musculus OX=10090 GN=Ndufa8 PE=1 SV=3	4	810.7	800.149	790.906	950.089	829.812	776.427	926.068	928.606	865.73	1045.9	834.411	904.252	1.0837	0.211065	0.493982	FALSE
Q78PY7	Staphylococcal nuclease domain-containing protein 1 OS=Mus musculus OX=10090 GN=Snd1 PE=1 SV=1	34	6220.1	6584.94	5980.72	5114.71	6502.91	5923.11	6937.1	6414.17	6735.59	6847.83	6056.28	6560.84	1.08331	0.175891	0.451097	FALSE
P53702	Cytochrome c-type heme lyase OS=Mus musculus OX=10090 GN=Hccs PE=1 SV=2	2	41.6	53.4704	56.2568	54.1909	49.3961	56.5081	55.3188	54.8263	49.3338	59.1011	50.6991	54.9215	1.08328	0.229576	0.510169	FALSE
Q8R010	Aminoacyl tRNA synthase complex-interacting multifunctional protein 2 OS=Mus musculus OX=10090 GN=Aimp2 PE=1 SV=2	10	1725.4	1681.21	1486.72	1948.41	1548.97	2097.73	1738.48	1772.44	1645.88	1823.58	1670.68	1809.52	1.0831	0.234165	0.513611	FALSE
Q91ZR1	Ras-related protein Rab-4B OS=Mus musculus OX=10090 GN=Rab4b PE=1 SV=2	2	317.4	330.123	332.874	341.443	331.239	381.905	350.928	351.88	359.398	346.84	330.525	357.976	1.08305	0.00496597	0.0969862	FALSE
Q80Y14	Glutaredoxin-related protein 5, mitochondrial OS=Mus musculus OX=10090 GN=Glrx5 PE=1 SV=2	3	1179.7	1096.57	1188.47	1560.13	1113.88	963.313	1364.02	1348.9	1219.67	1841.1	1217.19	1318.19	1.08298	0.533148	0.756696	FALSE
O35955	Proteasome subunit beta type-10 OS=Mus musculus OX=10090 GN=Psmb10 PE=1 SV=1	3	407.4	394.686	403.775	403.517	399.975	388.519	561.916	407.725	391.073	448.402	401.848	435.186	1.08296	0.281644	0.568021	FALSE
P25911-2	Isoform 2 of Tyrosine-protein kinase Lyn OS=Mus musculus OX=10090 GN=Lyn	1	76.1	89.2219	93.3166	71.6358	101.65	80.3713	117.883	81.9637	88.5171	99.9103	85.6664	92.7603	1.08281	0.432413	0.689352	FALSE
Q9CY24	Transmembrane protein 179B OS=Mus musculus OX=10090 GN=Tmem179b PE=1 SV=1	1	73.4	59.1486	87.2139	107.703	80.608	78.2963	79.8498	93.1775	79.9531	104.867	80.0509	86.6483	1.08241	0.5067	0.736613	FALSE
D3YTS1	Signal peptidase complex catalytic subunit SEC11 OS=Mus musculus OX=10090 GN=Sec11a PE=1 SV=1	3	167.9	183.227	148.351	124.934	184.297	146.255	170.553	182.551	188.939	181.413	160.069	173.248	1.08234	0.38596	0.653582	FALSE
E9PVA8	eIF-2-alpha kinase activator GCN1 OS=Mus musculus OX=10090 GN=Gcn1 PE=1 SV=1	17	1551.7	1391.94	1390.3	1575.64	1442.13	1606.06	1546.87	1489.07	1497.24	1826.34	1468.25	1588.55	1.08194	0.124638	0.380398	FALSE
Q9CYN2	Signal peptidase complex subunit 2 OS=Mus musculus OX=10090 GN=Spcs2 PE=1 SV=1	9	1772.6	1958.92	1674.68	1094.14	1797.73	1640.17	1878.45	1825.93	1841.79	1632.79	1628.06	1760.63	1.08143	0.484642	0.724084	FALSE
Q9QZD9	Eukaryotic translation initiation factor 3 subunit I OS=Mus musculus OX=10090 GN=Eif3i PE=1 SV=1	16	1527.7	1401.09	1660.04	2059.82	1624.72	1594.52	1706.11	1769.42	1695.97	2149.24	1640.76	1773.51	1.08091	0.369268	0.641361	FALSE
Q8BMD8	Calcium-binding mitochondrial carrier protein SCaMC-1 OS=Mus musculus OX=10090 GN=Slc25a24 PE=1 SV=1	11	2103.1	2233.25	1976.82	1607.86	2129.96	1977.76	2211.68	2202.16	2254.98	2155.35	1997.45	2158.15	1.08045	0.247576	0.526677	FALSE
Q8R1V4	Transmembrane emp24 domain-containing protein 4 OS=Mus musculus OX=10090 GN=Tmed4 PE=1 SV=1	2	361	353.362	361.612	279.583	384.428	360.635	370.924	381.26	386.145	370.242	345.986	373.734	1.0802	0.20848	0.492358	FALSE
Q01405	Protein transport protein Sec23A OS=Mus musculus OX=10090 GN=Sec23a PE=1 SV=2	5	312.6	302.048	306.91	325.39	324.108	347.796	341.858	329.452	335.231	341.998	314.075	339.208	1.08002	0.00222391	0.0745745	FALSE
Q8BSY0	Aspartyl/asparaginyl beta-hydroxylase OS=Mus musculus OX=10090 GN=Asph PE=1 SV=1	2	150	155.047	160.113	134.138	152.968	138.603	153.855	150.929	178.263	195.362	150.185	162.148	1.07966	0.297082	0.577537	FALSE
O70252	Heme oxygenase 2 OS=Mus musculus OX=10090 GN=Hmox2 PE=1 SV=1	3	362.4	349.892	307.021	288.466	348.657	337.68	384.014	362.197	342.974	356.178	330.032	356.242	1.07941	0.160211	0.43271	FALSE
A0A0X1KG67	ER membrane protein complex subunit 10 OS=Mus musculus OX=10090 GN=Emc10 PE=1 SV=1	1	82.4	81.0201	86.2153	63.609	100.715	81.9276	86.7556	91.7197	98.2542	84.3475	81.9112	88.4143	1.07939	0.371587	0.643271	FALSE
O08579	Emerin OS=Mus musculus OX=10090 GN=Emd PE=1 SV=1	2	234.7	244.004	216.701	223.396	232.576	227.961	250.846	237.611	249.591	278.479	230.082	248.331	1.07932	0.0883147	0.324271	FALSE
A0A0R4J0R1	Vesicle-associated membrane protein 8 OS=Mus musculus OX=10090 GN=Vamp8 PE=1 SV=1	4	1425.7	1329.27	1296.76	1317.5	1338.44	1325.15	1436.89	1561.85	1381.45	1540.45	1340.82	1446.31	1.07868	0.0643668	0.275101	FALSE
Q9WUR2	Enoyl-CoA delta isomerase 2, mitochondrial OS=Mus musculus OX=10090 GN=Eci2 PE=1 SV=2	1	76.7	101.419	95.0919	81.6961	114.976	93.5999	95.3106	95.4202	97.9023	121.698	92.9767	100.283	1.07858	0.414872	0.672773	FALSE
Q9D880	Mitochondrial import inner membrane translocase subunit TIM50 OS=Mus musculus OX=10090 GN=Timm50 PE=1 SV=1	3	474.4	468.187	598.95	603.438	623.369	502.907	562.019	604.751	583.469	732.106	549.372	592.491	1.07849	0.414877	0.672773	FALSE
E0CZ72	Kinesin-like protein OS=Mus musculus OX=10090 GN=Kif2a PE=1 SV=1	26	4174.8	4264.25	4256.88	4054.53	4304.04	4672.5	4623.25	4333.79	4478.57	4601.71	4209.96	4540.3	1.07847	0.00234682	0.0745745	FALSE
Q9QYI5	DnaJ homolog subfamily B member 2 OS=Mus musculus OX=10090 GN=Dnajb2 PE=1 SV=3	5	610.9	588.585	597.729	598.836	560.711	834.01	591.601	633.907	555.079	605.644	591.107	637.323	1.07819	0.326566	0.60554	FALSE
Q8VHM5	Heterogeneous nuclear ribonucleoprotein R OS=Mus musculus OX=10090 GN=Hnrnpr PE=1 SV=1	1	58.3	61.1465	63.691	77.2011	63.6577	69.4772	75.9331	69.8528	59.7749	73.7417	64.4939	69.5245	1.078	0.268511	0.553887	FALSE
Q99JR1	Sideroflexin-1 OS=Mus musculus OX=10090 GN=Sfxn1 PE=1 SV=3	14	3351.1	3335.77	2960.23	2924.04	3142.54	2917.38	3654.68	3391.94	3311.98	3695.15	3137.58	3382.22	1.07797	0.18127	0.458824	FALSE
Q9D0M5	Dynein light chain 2, cytoplasmic OS=Mus musculus OX=10090 GN=Dynll2 PE=1 SV=1	1	83.8	83.5437	63.8019	57.7227	66.9309	75.3134	73.0471	76.9174	75.7297	78.3529	70.3709	75.8515	1.07788	0.349694	0.629306	FALSE
B2RR82	Intersectin-2 OS=Mus musculus OX=10090 GN=Itsn2 PE=1 SV=1	3	238.3	236.328	233.456	241.483	226.147	236.131	255.587	274.617	253.579	248.506	235.085	253.381	1.07783	0.0233947	0.171395	FALSE
P62878	E3 ubiquitin-protein ligase RBX1 OS=Mus musculus OX=10090 GN=Rbx1 PE=1 SV=1	2	307.1	246.738	403.997	501.765	379.167	471.392	350.516	372.289	368.548	373.585	357.31	385.098	1.07777	0.585591	0.788755	FALSE
Q06890	Clusterin OS=Mus musculus OX=10090 GN=Clu PE=1 SV=1	10	4401.3	3883.29	3552.53	3027.53	3593.3	3957.76	4116.65	4237.57	3725.64	3733.88	3664.21	3949.07	1.07774	0.29167	0.572742	FALSE
A1L3T7	RIPOR family member 3 OS=Mus musculus OX=10090 GN=Ripor3 PE=1 SV=1	4	393.2	432.961	355.398	275.303	391.909	383.72	387.209	392.586	407.614	399.177	365.557	393.969	1.07772	0.366555	0.639593	FALSE
Q62351	Transferrin receptor protein 1 OS=Mus musculus OX=10090 GN=Tfrc PE=1 SV=1	60	26265.8	25174.4	23568.5	34346.1	23720.6	22650.6	29682.1	27376.9	26562	37749.1	26347.3	28393.9	1.07768	0.510289	0.740503	FALSE
Q3U466	Ceroid-lipofuscinosis, neuronal 6 OS=Mus musculus OX=10090 GN=Cln6 PE=1 SV=1	1	70.8	86.1725	62.6923	59.8632	62.2549	79.0744	68.9242	69.5163	69.0428	79.1599	67.7314	72.9833	1.07754	0.343485	0.622803	FALSE
E9PV44	ATPase inhibitory factor 1 OS=Mus musculus OX=10090 GN=Atpif1 PE=1 SV=1	10	4182.7	4347.95	4018.88	4363.08	4161.54	3483.48	5092.74	4719.43	4385.3	5246.82	4212.88	4538.89	1.07739	0.347698	0.627426	FALSE
Q9D0K2	Succinyl-CoA:3-ketoacid coenzyme A transferase 1, mitochondrial OS=Mus musculus OX=10090 GN=Oxct1 PE=1 SV=1	16	3235.5	3405.38	3355.24	2284.14	3736.03	2881.19	3392.98	3587.51	3682.35	3540.44	3160.77	3404.29	1.07704	0.458261	0.706665	FALSE
Q9JHZ2	Progressive ankylosis protein OS=Mus musculus OX=10090 GN=Ankh PE=2 SV=1	1	29.6	29.2857	20.6395	23.5821	28.0036	29.0134	24.3973	23.764	30.3288	33.509	25.971	27.9624	1.07668	0.464551	0.71055	FALSE
Q03265	ATP synthase subunit alpha, mitochondrial OS=Mus musculus OX=10090 GN=Atp5f1a PE=1 SV=1	44	16386.2	16990.9	15961.1	15837.1	17082.1	14998	18230.6	17966.4	17535.9	20176.5	16443.5	17701.6	1.07651	0.180907	0.458824	FALSE
P15920	V-type proton ATPase 116 kDa subunit a isoform 2 OS=Mus musculus OX=10090 GN=Atp6v0a2 PE=1 SV=2	2	148.9	130.546	134.926	109.736	151.799	131.859	145.403	146.107	149.99	150.288	134.3	144.567	1.07645	0.274172	0.559362	FALSE
Q64310	Surfeit locus protein 4 OS=Mus musculus OX=10090 GN=Surf4 PE=1 SV=1	5	376.1	401.1	393.567	310.835	428.148	398.246	395.867	401.221	415.357	434.568	379.787	408.802	1.0764	0.232335	0.512195	FALSE
Q9Z2Z6	Mitochondrial carnitine/acylcarnitine carrier protein OS=Mus musculus OX=10090 GN=Slc25a20 PE=1 SV=1	2	349.1	391.111	428.186	368.199	490.221	422.887	367.729	418.378	441.87	530.366	402.413	433.15	1.07638	0.407352	0.666942	FALSE
Q8VCF0	Mitochondrial antiviral-signaling protein OS=Mus musculus OX=10090 GN=Mavs PE=1 SV=1	9	904.7	982.376	904.194	727.8	997.328	710.673	1013.37	1003.51	1086.4	1073.33	897.798	966.356	1.07636	0.467553	0.712255	FALSE
P41241	Tyrosine-protein kinase CSK OS=Mus musculus OX=10090 GN=Csk PE=1 SV=2	1	180.9	187.538	137.478	144.091	143.149	169.21	173.645	165.394	169.113	169.078	157.267	169.268	1.07631	0.295585	0.575476	FALSE
P0C0A3	Charged multivesicular body protein 6 OS=Mus musculus OX=10090 GN=Chmp6 PE=1 SV=2	4	672.2	671.97	695.372	671.719	629.448	707.431	723.635	710.722	702.192	749.974	667.794	718.59	1.07607	0.00640602	0.103121	FALSE
Q80WJ7	Protein LYRIC OS=Mus musculus OX=10090 GN=Mtdh PE=1 SV=1	4	233.4	216.875	256.535	214.192	275.128	234.834	240.332	256.338	297.69	255.884	238.1	256.117	1.07567	0.284734	0.569522	FALSE
Q9CR62	Mitochondrial 2-oxoglutarate/malate carrier protein OS=Mus musculus OX=10090 GN=Slc25a11 PE=1 SV=3	6	655.5	679.961	617.258	696.549	684.624	650.366	733.942	714.983	690.461	800.582	666.171	716.361	1.07534	0.110961	0.358551	FALSE
Q60930	Voltage-dependent anion-selective channel protein 2 OS=Mus musculus OX=10090 GN=Vdac2 PE=1 SV=2	19	4533.4	4486.65	4416	4780.16	4948.86	4098.74	4871.55	5133.33	5011.65	5938.61	4628.76	4975.95	1.07501	0.284409	0.569522	FALSE
Q9JMC3	DnaJ homolog subfamily A member 4 OS=Mus musculus OX=10090 GN=Dnaja4 PE=1 SV=1	13	2144.9	1725.27	1831.8	2217.36	1898.03	2970.42	2012.13	2013.65	1674.73	2029.35	1954.59	2100.64	1.07472	0.512751	0.740921	FALSE
Q9D7S7	60S ribosomal protein L22-like 1 OS=Mus musculus OX=10090 GN=Rpl22l1 PE=1 SV=1	1	228.8	212.038	223.803	336.306	207.56	230.943	262.287	235.929	237.39	319.634	237.642	255.291	1.07427	0.522681	0.747902	FALSE
Q3UVK0	Endoplasmic reticulum metallopeptidase 1 OS=Mus musculus OX=10090 GN=Ermp1 PE=1 SV=2	2	243.2	246.528	198.837	165.175	228.134	248.322	220.336	212.38	231.172	238.477	214.039	229.784	1.07356	0.401415	0.663751	FALSE
Q9EPE9	Manganese-transporting ATPase 13A1 OS=Mus musculus OX=10090 GN=Atp13a1 PE=1 SV=2	3	155.6	153.574	173.317	147.409	200.78	177.77	159.627	171.898	180.961	197.898	165.076	177.196	1.07342	0.313319	0.592098	FALSE
E9PV41	Protein diaphanous homolog 1 OS=Mus musculus OX=10090 GN=Diaph1 PE=1 SV=1	14	1164	1210.66	1078.62	1220.32	1037.77	1380.92	1280.63	1100.85	1159.37	1214.78	1139.95	1223.51	1.07331	0.200448	0.487269	FALSE
G3UXA6	Polypyrimidine tract-binding protein 3 OS=Mus musculus OX=10090 GN=Ptbp3 PE=1 SV=1	4	291.1	260.513	343.748	338.126	304.352	324.711	306.092	354.795	297.807	363.671	305.994	328.393	1.0732	0.304551	0.586096	FALSE
O70152	Dolichol-phosphate mannosyltransferase subunit 1 OS=Mus musculus OX=10090 GN=Dpm1 PE=1 SV=1	3	155.1	155.047	176.424	142.914	202.183	173.879	147.98	172.459	177.207	221.531	165.078	177.097	1.0728	0.451316	0.7014	FALSE
A2ADH1	Magnesium transporter protein 1 OS=Mus musculus OX=10090 GN=Magt1 PE=1 SV=1	2	270.3	273.657	287.27	214.192	349.241	258.438	266.925	308.37	332.884	318.596	275.584	295.577	1.07255	0.471449	0.715302	FALSE
Q99KV1	DnaJ homolog subfamily B member 11 OS=Mus musculus OX=10090 GN=Dnajb11 PE=1 SV=1	7	440.8	424.128	500.087	444.936	508.224	519.897	498.733	481.511	484.69	495.782	462.41	495.94	1.07251	0.108096	0.354941	FALSE
P56382	ATP synthase subunit epsilon, mitochondrial OS=Mus musculus OX=10090 GN=Atp5f1e PE=1 SV=2	4	1636.3	1752.61	1588.91	1642.96	1673.82	1439.28	1903.19	1779.4	1764.25	2066.36	1658.05	1778	1.07235	0.293443	0.574269	FALSE
G5E814	MCG5603 OS=Mus musculus OX=10090 GN=Ndufa11 PE=1 SV=1	2	222.4	212.669	201.389	246.085	224.744	198.261	245.898	251.292	228.474	266.605	220.968	236.906	1.07213	0.284822	0.569522	FALSE
P29699	Alpha-2-HS-glycoprotein OS=Mus musculus OX=10090 GN=Ahsg PE=1 SV=1	18	5356.7	4381.07	6042.85	5924.99	5430.01	5828.83	4922.36	6504.89	6498.97	5326.71	5393.14	5781.75	1.07206	0.405023	0.665791	FALSE
B2RQS1	Striatin-3 OS=Mus musculus OX=10090 GN=Strn3 PE=1 SV=1	1	50	48.4232	60.0294	50.7662	63.0732	54.1736	54.8034	64.5823	53.5572	64.1735	54.1454	58.0465	1.07205	0.337254	0.616159	FALSE
A0A087WP33	Autophagy-related protein 9 (Fragment) OS=Mus musculus OX=10090 GN=Atg9a PE=1 SV=1	2	84.6	86.1725	79.5579	89.0808	71.7237	96.3234	93.043	91.9439	78.8972	80.6585	81.9924	87.8881	1.07191	0.247054	0.526411	FALSE
Q99KJ8	Dynactin subunit 2 OS=Mus musculus OX=10090 GN=Dctn2 PE=1 SV=3	9	1098.2	1258.5	974.208	728.977	1043.97	1090.54	1098.2	1048.03	1050.03	1099.27	1004.89	1076.96	1.07172	0.469292	0.713982	FALSE
P50431	Serine hydroxymethyltransferase, cytosolic OS=Mus musculus OX=10090 GN=Shmt1 PE=1 SV=3	1	119.9	122.975	140.363	151.155	133.329	210.971	137.364	133.884	115.851	130.921	133.06	142.543	1.07127	0.551569	0.766434	FALSE
P51881	ADP/ATP translocase 2 OS=Mus musculus OX=10090 GN=Slc25a5 PE=1 SV=3	24	11621.3	12247.6	11502.4	10750	12071	10481.5	12605.3	12578.1	12884.5	13992.1	11626.5	12454	1.07117	0.22647	0.509819	FALSE
P63038	60 kDa heat shock protein, mitochondrial OS=Mus musculus OX=10090 GN=Hspd1 PE=1 SV=1	58	17235.5	16707.3	15584.6	19421.7	15736.5	14614.4	19379.4	18180	17549.3	21394.1	16882.8	18082.3	1.07105	0.383512	0.651107	FALSE
A0A0A0MQD5	SH3 and multiple ankyrin repeat domains protein 3 OS=Mus musculus OX=10090 GN=Shank3 PE=1 SV=1	2	107.3	113.932	112.734	95.9303	102.585	102.16	122.315	105.737	120.075	120.43	106.284	113.824	1.07094	0.201404	0.487779	FALSE
Q9JKW0	ADP-ribosylation factor-like protein 6-interacting protein 1 OS=Mus musculus OX=10090 GN=Arl6ip1 PE=1 SV=1	1	373.4	343.688	321.778	297.671	339.656	387.481	335.261	330.91	340.862	401.368	334.298	358.008	1.07093	0.247778	0.526677	FALSE
P54071	Isocitrate dehydrogenase [NADP], mitochondrial OS=Mus musculus OX=10090 GN=Idh2 PE=1 SV=3	14	1865.8	1932.52	1693.1	1486.07	1830.47	1516.71	1968.02	1881.33	2040.41	2041.11	1754.1	1878.43	1.07088	0.373169	0.644742	FALSE
Q99J87	Probable ATP-dependent RNA helicase DHX58 OS=Mus musculus OX=10090 GN=Dhx58 PE=1 SV=2	1	20	15.0903	19.7518	22.0837	23.0939	20.4538	23.6758	16.475	20.357	26.3616	19.7961	21.1991	1.07087	0.545786	0.762631	FALSE
Q8CD76	Kinesin light chain 1 OS=Mus musculus OX=10090 GN=Klc1 PE=1 SV=1	4	350.1	370.081	392.569	339.945	379.986	438.58	375.872	402.566	387.201	359.521	366.029	391.848	1.07054	0.149646	0.416887	FALSE
Q9QYR9	Acyl-coenzyme A thioesterase 2, mitochondrial OS=Mus musculus OX=10090 GN=Acot2 PE=1 SV=2	2	175.6	177.023	179.974	201.777	211.885	205.654	189.93	205.652	184.598	226.718	188.689	201.983	1.07045	0.231514	0.51189	FALSE
Q8VE70	Programmed cell death protein 10 OS=Mus musculus OX=10090 GN=Pdcd10 PE=1 SV=1	2	205.6	225.708	183.303	225.215	220.77	183.606	231.159	225.949	240.675	257.498	211.473	226.361	1.0704	0.354686	0.632682	FALSE
Q8C996	Transmembrane protein 163 OS=Mus musculus OX=10090 GN=Tmem163 PE=1 SV=1	1	88.9	97.7391	85.7715	53.7628	96.1556	93.8593	86.9618	93.4017	87.4612	81.1196	82.6331	88.4342	1.0702	0.566061	0.779552	FALSE
P10126	Elongation factor 1-alpha 1 OS=Mus musculus OX=10090 GN=Eef1a1 PE=1 SV=3	37	16207.5	16149.8	14874.4	20986.2	14446.9	16851.5	16937.8	16813.2	16662.6	20694.1	16383.5	17528.6	1.06989	0.411074	0.669073	FALSE
O08547	Vesicle-trafficking protein SEC22b OS=Mus musculus OX=10090 GN=Sec22b PE=1 SV=3	14	1855.4	1792.25	1756.24	1532.3	1876.76	1852.48	1943.08	1926.52	1869.36	1815.62	1758.06	1880.82	1.06983	0.117348	0.368371	FALSE
P45952	Medium-chain specific acyl-CoA dehydrogenase, mitochondrial OS=Mus musculus OX=10090 GN=Acadm PE=1 SV=1	13	2818.1	2968.05	2716.46	1907.95	3055.56	2528.04	2978.95	2963.69	2953.47	2810.03	2657.16	2841.48	1.06937	0.481	0.7215	FALSE
P84084	ADP-ribosylation factor 5 OS=Mus musculus OX=10090 GN=Arf5 PE=1 SV=2	3	274.3	260.618	276.063	268.881	295.936	361.024	269.089	264.861	260.032	328.165	274.916	293.977	1.06934	0.363611	0.639593	FALSE
P03953	Complement factor D OS=Mus musculus OX=10090 GN=Cfd PE=1 SV=1	3	356.4	297.421	397.451	454.247	372.504	422.239	341.549	446.637	405.737	381.194	372.052	397.806	1.06922	0.444612	0.696171	FALSE
Q9JIY5	Serine protease HTRA2, mitochondrial OS=Mus musculus OX=10090 GN=Htra2 PE=1 SV=2	2	62.6	70.1895	62.2485	77.7362	61.7873	59.2316	80.4682	74.6747	66.9311	76.8543	66.6346	71.2081	1.06864	0.378609	0.648624	FALSE
P49282-3	Isoform 3 of Natural resistance-associated macrophage protein 2 OS=Mus musculus OX=10090 GN=Slc11a2	4	398.7	420.869	566.439	593.485	527.863	528.975	443.59	571.558	543.113	569.676	495.194	529.175	1.06862	0.493977	0.729771	FALSE
Q9D8V0-4	Isoform 4 of Minor histocompatibility antigen H13 OS=Mus musculus OX=10090 GN=Hm13	3	272.4	273.447	253.317	243.945	271.504	277.892	259.916	288.522	303.321	275.482	262.641	280.657	1.0686	0.0915066	0.329527	FALSE
Q3UH59	Myosin-10 OS=Mus musculus OX=10090 GN=Myh10 PE=1 SV=1	4	167.6	175.972	166.216	146.981	183.245	171.415	170.347	176.832	174.509	204.123	167.547	179.032	1.06855	0.221502	0.505416	FALSE
P47753	F-actin-capping protein subunit alpha-1 OS=Mus musculus OX=10090 GN=Capza1 PE=1 SV=4	13	1737.8	1889.62	1810.05	1405.05	1814.33	1552.5	1861.34	1888.17	1929.19	2003.99	1722.24	1840.07	1.06841	0.363889	0.639593	FALSE
Q91YQ5	Dolichyl-diphosphooligosaccharide--protein glycosyltransferase subunit 1 OS=Mus musculus OX=10090 GN=Rpn1 PE=1 SV=1	24	4567	4736.69	3929.89	2958.93	4497.98	3991.87	4474.93	4464.54	4642.92	4252.87	4080.64	4359.56	1.06835	0.484454	0.724084	FALSE
Q3URS9	Coiled-coil domain-containing protein 51 OS=Mus musculus OX=10090 GN=Ccdc51 PE=1 SV=1	1	41.3	46.3202	41.7214	60.2913	39.3428	36.6652	54.185	48.2101	43.4681	63.2512	45.2314	48.3172	1.06822	0.598857	0.794415	FALSE
Q9CQC7	NADH dehydrogenase [ubiquinone] 1 beta subcomplex subunit 4 OS=Mus musculus OX=10090 GN=Ndufb4 PE=1 SV=3	4	547.4	548.627	669.408	643.679	763.647	616.647	634.478	668.894	652.685	804.156	629.458	672.312	1.06808	0.426859	0.68505	FALSE
A0A0R4J0Z1	Protein disulfide-isomerase A4 OS=Mus musculus OX=10090 GN=Pdia4 PE=1 SV=1	10	1310.2	1318.02	1553.96	1541.29	1613.27	1561.58	1424.32	1626.33	1600.12	1602.12	1461.7	1561.15	1.06804	0.225882	0.509819	FALSE
P35564	Calnexin OS=Mus musculus OX=10090 GN=Canx PE=1 SV=1	31	9224.7	8806.36	8721.37	7836.87	9435.9	8926.25	9438.86	10025.9	9702.14	8882.4	8787.23	9384.74	1.068	0.136719	0.400083	FALSE
Q921G7	Electron transfer flavoprotein-ubiquinone oxidoreductase, mitochondrial OS=Mus musculus OX=10090 GN=Etfdh PE=1 SV=1	6	415.9	438.744	420.197	405.123	426.745	403.433	462.349	426.115	452.663	511.806	421.194	449.811	1.06794	0.158627	0.431282	FALSE
Q9D8N0	Elongation factor 1-gamma OS=Mus musculus OX=10090 GN=Eef1g PE=1 SV=3	20	5243.7	5523.54	5215	6486.76	5146.3	4287.05	5906.59	5957.44	5942.54	7813.41	5502.08	5875.89	1.06794	0.546263	0.762631	FALSE
Q9QWR8	Alpha-N-acetylgalactosaminidase OS=Mus musculus OX=10090 GN=Naga PE=1 SV=2	5	516.7	615.293	604.83	457.564	700.873	534.422	629.737	613.946	629.105	658.442	572.808	611.622	1.06776	0.448202	0.699323	FALSE
Q3UMR5	Calcium uniporter protein, mitochondrial OS=Mus musculus OX=10090 GN=Mcu PE=1 SV=2	8	910.1	911.925	801.669	546.394	866.285	753.342	880.407	854.483	929.666	829.402	793.674	847.411	1.06771	0.540075	0.759219	FALSE
Q8VCM8	Nicalin OS=Mus musculus OX=10090 GN=Ncln PE=1 SV=2	1	100.4	98.4752	105.855	69.8164	111.82	103.586	98.5058	110.447	109.751	91.6101	96.0394	102.531	1.06759	0.487419	0.724385	FALSE
O70439	Syntaxin-7 OS=Mus musculus OX=10090 GN=Stx7 PE=1 SV=3	12	2954.2	3034.4	2835.74	2685.48	2901.26	2958.49	3216.63	3231.14	2998.64	2975.92	2879.77	3073.79	1.06737	0.0513909	0.246841	FALSE
A0A0G2JFS5	Immunoglobulin heavy variable 1-69 (Fragment) OS=Mus musculus OX=10090 GN=Ighv1-69 PE=4 SV=1	1	22.5	23.2921	26.6312	27.756	22.1587	21.8804	24.9126	49.4436	20.9436	21.0587	24.3633	26.0024	1.06728	0.711731	0.865486	FALSE
Q8BFR5	Elongation factor Tu, mitochondrial OS=Mus musculus OX=10090 GN=Tufm PE=1 SV=1	19	3228.9	3215.16	3033.8	2877.48	3142.07	3019.32	3468.43	3243.25	3254.27	3567.42	3096.67	3304.96	1.06726	0.109309	0.356703	FALSE
O70443	Guanine nucleotide-binding protein G(z) subunit alpha OS=Mus musculus OX=10090 GN=Gnaz PE=1 SV=4	13	2035.5	2180.47	1841.45	1203.63	2126.57	1760.92	1902.16	2090.36	2161.83	1913.61	1837.01	1960.54	1.06725	0.588531	0.790296	FALSE
Q9JJ00	Phospholipid scramblase 1 OS=Mus musculus OX=10090 GN=Plscr1 PE=1 SV=1	4	652.4	632.854	847.161	825.727	844.775	828.174	670.45	792.134	778.447	985.491	754.175	804.7	1.06699	0.492952	0.729072	FALSE
O08538	Angiopoietin-1 OS=Mus musculus OX=10090 GN=Angpt1 PE=1 SV=2	9	829.5	852.094	740.087	518.247	775.922	776.038	823.924	750.306	783.844	773.261	732.13	781.111	1.0669	0.497523	0.730998	FALSE
Q8R164	Valacyclovir hydrolase OS=Mus musculus OX=10090 GN=Bphl PE=1 SV=1	4	337.5	345.37	365.606	259.463	424.641	333.659	367.626	371.616	374.297	379.58	342.242	364.976	1.06643	0.461767	0.708537	FALSE
Q9D289	Trafficking protein particle complex subunit 6B OS=Mus musculus OX=10090 GN=Trappc6b PE=1 SV=1	1	116.3	111.093	119.281	124.827	116.613	123.17	122.625	129.622	131.22	120.43	117.538	125.343	1.0664	0.0346577	0.206852	FALSE
Q8BK30	NADH dehydrogenase [ubiquinone] flavoprotein 3, mitochondrial OS=Mus musculus OX=10090 GN=Ndufv3 PE=1 SV=1	1	48.9	52.2086	47.935	57.6157	47.6426	43.6686	54.3911	45.1824	55.6688	77.4307	50.728	54.0802	1.06608	0.569868	0.780318	FALSE
Q6ZWQ7	Signal peptidase complex subunit 3 OS=Mus musculus OX=10090 GN=Spcs3 PE=1 SV=1	3	644.7	679.961	595.51	486.033	634.357	611.07	667.667	659.587	665.355	618.44	604.152	643.954	1.06588	0.329266	0.60781	FALSE
Q9D8V7	Signal peptidase complex catalytic subunit SEC11C OS=Mus musculus OX=10090 GN=Sec11c PE=1 SV=3	1	61.5	51.6829	52.9281	59.3281	53.3706	55.9893	67.2751	55.6112	57.0766	61.2915	55.6281	59.292	1.06586	0.236635	0.515018	FALSE
Q9D1G1	Ras-related protein Rab-1B OS=Mus musculus OX=10090 GN=Rab1b PE=1 SV=1	7	1879.8	1920.11	1748.25	1310.44	1929.13	1825.37	1886.9	1866.64	1913.24	1782.65	1740.06	1854.38	1.0657	0.415547	0.673386	FALSE
Q6A0A2	La-related protein 4B OS=Mus musculus OX=10090 GN=Larp4b PE=1 SV=2	2	123.4	129.074	120.612	154.365	133.563	119.019	137.879	147.452	140.018	160.548	131.691	140.317	1.0655	0.361074	0.638897	FALSE
Q9DCX2	ATP synthase subunit d, mitochondrial OS=Mus musculus OX=10090 GN=Atp5h PE=1 SV=3	12	3912.9	4086.97	3594.69	3679.2	3752.05	3445.35	4265.07	4249.46	3893.05	4482.28	3801.16	4050.01	1.06547	0.254733	0.533726	FALSE
O35465-2	Isoform 2 of Peptidyl-prolyl cis-trans isomerase FKBP8 OS=Mus musculus OX=10090 GN=Fkbp8	2	108.1	131.808	93.7604	71.2078	107.378	93.5999	103.659	109.325	112.215	117.663	100.426	106.969	1.06516	0.578315	0.784638	FALSE
Q3TN34	MICAL-like protein 2 OS=Mus musculus OX=10090 GN=Micall2 PE=1 SV=1	6	495.3	462.824	468.353	527.451	500.391	520.545	520.481	510.219	513.902	546.159	490.309	522.112	1.06486	0.0454891	0.235935	FALSE
Q791V5	Mitochondrial carrier homolog 2 OS=Mus musculus OX=10090 GN=Mtch2 PE=1 SV=1	3	337.1	321.501	314.011	327.102	317.562	321.987	363.194	353.001	332.181	352.95	323.355	344.325	1.06485	0.03876	0.217716	FALSE
P14576	Signal recognition particle 54 kDa protein OS=Mus musculus OX=10090 GN=Srp54 PE=1 SV=2	6	441.4	476.283	496.425	572.508	483.441	500.443	521.1	532.646	486.802	584.548	492.193	524.055	1.06474	0.269784	0.555127	FALSE
Q7TT50	Serine/threonine-protein kinase MRCK beta OS=Mus musculus OX=10090 GN=Cdc42bpb PE=1 SV=2	6	542.2	583.327	523.055	391.317	574.856	577.48	545.94	536.123	551.091	545.237	517.775	550.999	1.06417	0.423884	0.681935	FALSE
O08992	Syntenin-1 OS=Mus musculus OX=10090 GN=Sdcbp PE=1 SV=1	3	337.8	320.344	278.394	337.912	288.805	328.472	384.22	304.894	313.879	331.738	311.651	331.556	1.06387	0.306213	0.587504	FALSE
Q60872	Eukaryotic translation initiation factor 1A OS=Mus musculus OX=10090 GN=Eif1a PE=2 SV=3	3	1344.5	1373.75	1465.86	1700.01	1339.14	1433.57	1737.24	1427.62	1395.99	1690.43	1438.69	1530.22	1.06362	0.367956	0.640346	FALSE
Q99LC5	Electron transfer flavoprotein subunit alpha, mitochondrial OS=Mus musculus OX=10090 GN=Etfa PE=1 SV=2	14	2372.6	2289.72	2569.33	2492.84	2717.73	2273.98	2579.44	2725.28	2724.12	2955.97	2483.97	2641.98	1.06361	0.275641	0.560974	FALSE
O88569	Heterogeneous nuclear ribonucleoproteins A2/B1 OS=Mus musculus OX=10090 GN=Hnrnpa2b1 PE=1 SV=2	6	619.2	663.558	549.685	633.726	580.35	660.093	657.669	639.402	618.781	657.75	607.971	646.542	1.06344	0.120687	0.372474	FALSE
Q9D0D3	Poly(A) RNA polymerase, mitochondrial OS=Mus musculus OX=10090 GN=Mtpap PE=1 SV=1	1	192.2	185.12	173.872	203.061	186.635	179.975	187.25	219.108	197.855	218.072	187.937	199.824	1.06325	0.228348	0.509819	FALSE
O35857	Mitochondrial import inner membrane translocase subunit TIM44 OS=Mus musculus OX=10090 GN=Timm44 PE=1 SV=2	3	383.8	366.716	342.194	419.678	336.616	314.854	436.478	392.362	377.581	454.051	368.597	391.899	1.06322	0.441923	0.694038	FALSE
Q06185	ATP synthase subunit e, mitochondrial OS=Mus musculus OX=10090 GN=Atp5me PE=1 SV=2	3	742.9	721.811	610.933	704.041	683.922	595.507	783.52	756.25	718.499	845.311	691.179	734.867	1.06321	0.392631	0.657432	FALSE
Q8R2Y8	Peptidyl-tRNA hydrolase 2, mitochondrial OS=Mus musculus OX=10090 GN=Ptrh2 PE=1 SV=1	4	839.5	918.76	783.25	979.199	758.971	757.881	1012.34	877.919	866.316	1044.86	852.008	905.781	1.06311	0.439542	0.692357	FALSE
P01675	Ig kappa chain V-VI region XRPC 44 OS=Mus musculus OX=10090 PE=1 SV=1	1	97.9	121.819	128.046	86.5122	133.68	100.474	126.747	104.728	128.052	140.374	112.047	119.109	1.06302	0.578373	0.784638	FALSE
Q6GSS7	Histone H2A type 2-A OS=Mus musculus OX=10090 GN=Hist2h2aa1 PE=1 SV=3	2	379.3	409.828	311.348	339.517	365.958	328.342	451.423	355.132	398.698	388.917	359.604	382.261	1.06301	0.418365	0.676571	FALSE
Q60676	Serine/threonine-protein phosphatase 5 OS=Mus musculus OX=10090 GN=Ppp5c PE=1 SV=3	1	42.4	42.6399	43.7186	43.9166	44.837	41.2044	43.6717	52.6956	48.0434	46.3051	43.4933	46.2206	1.06271	0.196106	0.480817	FALSE
Q9CXG3	Peptidyl-prolyl cis-trans isomerase-like 4 OS=Mus musculus OX=10090 GN=Ppil4 PE=1 SV=2	1	71.8	82.5973	94.87	126.539	95.5711	106.18	99.1242	102.485	91.098	93.6851	92.5879	98.3586	1.06233	0.555069	0.769882	FALSE
P70372	ELAV-like protein 1 OS=Mus musculus OX=10090 GN=Elavl1 PE=1 SV=2	2	148.1	176.392	145.356	184.439	139.876	151.442	177.149	176.16	155.973	179.569	157.838	167.631	1.06204	0.390167	0.656952	FALSE
A0A0R4J0K5	SLAM family member 5 OS=Mus musculus OX=10090 GN=Cd84 PE=1 SV=1	5	648.4	724.756	679.838	493.096	737.579	658.278	694.157	700.293	706.298	693.948	650.184	690.387	1.06183	0.440344	0.692629	FALSE
P51791	H(+)/Cl(-) exchange transporter 3 OS=Mus musculus OX=10090 GN=Clcn3 PE=1 SV=2	6	896.4	873.44	911.739	931.146	933.267	954.234	937.097	940.156	944.331	1053.16	908.92	964.832	1.06151	0.0462995	0.236958	FALSE
D3Z656	Synaptojanin-1 OS=Mus musculus OX=10090 GN=Synj1 PE=1 SV=1	12	1356.8	1055.14	1019.26	1459.52	1267.36	1378.46	1315.27	1244.05	1268.94	1269.2	1219.68	1294.32	1.0612	0.435723	0.690728	FALSE
P51830	Adenylate cyclase type 9 OS=Mus musculus OX=10090 GN=Adcy9 PE=1 SV=1	5	618.8	676.912	623.915	535.478	660.543	578.128	706.938	664.745	683.657	669.509	621.112	659.069	1.06111	0.298719	0.578883	FALSE
B2RQC6	CAD protein OS=Mus musculus OX=10090 GN=Cad PE=1 SV=1	51	8026.7	7613.63	6990.87	8038.93	6962.79	8366.51	7761.37	8272.97	6992.39	8563.77	7511.53	7970.53	1.06111	0.25522	0.533899	FALSE
Q9D172	Glutamine amidotransferase-like class 1 domain-containing protein 3A, mitochondrial OS=Mus musculus OX=10090 GN=Gatd3a PE=1 SV=1	4	438.5	454.307	395.01	429.203	432.59	375.679	494.301	497.099	433.541	490.594	429.47	455.618	1.06088	0.347148	0.627361	FALSE
Q9CQB4	Cytochrome b-c1 complex subunit 7 OS=Mus musculus OX=10090 GN=Uqcrb PE=1 SV=1	8	2114.5	2280.99	1942.76	2168.24	2006.28	1916.03	2402.57	2305.1	2124.17	2429.37	2099.18	2226.85	1.06082	0.294552	0.575101	FALSE
Q8VEM8	Phosphate carrier protein, mitochondrial OS=Mus musculus OX=10090 GN=Slc25a3 PE=1 SV=1	21	6082.1	6689.04	5875.86	5846.54	6452.17	5409.02	6470.81	6568.25	6693.83	7858.95	6180.43	6554.1	1.06046	0.392716	0.657432	FALSE
Q673H1	Tumor suppressor candidate gene 1 protein homolog OS=Mus musculus OX=10090 GN=Tusc1 PE=1 SV=1	1	28	29.1805	28.2955	28.3981	27.536	29.5322	25.0157	35.4264	32.4404	28.5519	28.2769	29.9855	1.06042	0.354505	0.632682	FALSE
A0A0R4J275	NADH dehydrogenase [ubiquinone] 1 alpha subcomplex subunit 12 OS=Mus musculus OX=10090 GN=Ndufa12 PE=1 SV=1	1	106.2	105.836	91.6522	104.706	86.3361	82.3167	114.276	104.279	103.651	122.62	98.5855	104.509	1.06009	0.486057	0.724322	FALSE
Q9CQE7-2	Isoform 2 of Endoplasmic reticulum-Golgi intermediate compartment protein 3 OS=Mus musculus OX=10090 GN=Ergic3	3	301.1	315.297	312.236	323.784	323.524	323.154	322.171	356.141	337.225	332.2	315.076	333.955	1.05992	0.0328802	0.201401	FALSE
Q8BH75	E3 ubiquitin-protein ligase NRDP1 OS=Mus musculus OX=10090 GN=Rnf41 PE=1 SV=1	1	31.3	33.0711	19.308	31.3948	22.7432	36.7949	26.2526	33.7443	22.7033	25.7852	26.9704	28.5841	1.05983	0.688188	0.853366	FALSE
P38647	Stress-70 protein, mitochondrial OS=Mus musculus OX=10090 GN=Hspa9 PE=1 SV=3	34	7115.4	7316.05	6891.01	7703.09	6973.66	6105.33	8048.42	8070.57	7351.38	8837.21	7194.11	7624.33	1.0598	0.403033	0.663917	FALSE
Q9WUM3	Coronin-1B OS=Mus musculus OX=10090 GN=Coro1b PE=1 SV=1	13	2179.9	2357.75	2286.83	1775.46	2468.73	1991.77	2431.84	2342.33	2559.29	2371.96	2199.84	2331.36	1.05979	0.437965	0.691523	FALSE
Q9DBS1	Transmembrane protein 43 OS=Mus musculus OX=10090 GN=Tmem43 PE=1 SV=1	3	162.4	179.442	154.01	103.315	167.113	146.125	166.945	147.901	164.303	174.727	150.607	159.608	1.05976	0.590393	0.791589	FALSE
Q9CQD4	Charged multivesicular body protein 1b-2 OS=Mus musculus OX=10090 GN=Chmp1b2 PE=2 SV=2	4	1344	1261.03	1235.18	1432.34	1238.49	1445.9	1469.05	1291.26	1273.75	1420.67	1300.05	1377.7	1.05973	0.19795	0.482983	FALSE
Q8BU14	Translocation protein SEC62 OS=Mus musculus OX=10090 GN=Sec62 PE=1 SV=1	4	1319.7	1360.5	1267.47	1074.02	1351.41	1210.38	1358.66	1386.02	1332.17	1452.26	1269.94	1345.49	1.05949	0.307663	0.58763	FALSE
Q8CGP2-2	Isoform 2 of Histone H2B type 1-P OS=Mus musculus OX=10090 GN=Hist1h2bp	9	3195.2	3272.88	2742.54	3168.91	3176.67	2908.17	3701.48	3057.32	3217.78	3634.17	3105.22	3288.97	1.05917	0.34213	0.622054	FALSE
F8VQN6	Rho guanine nucleotide exchange factor 12 OS=Mus musculus OX=10090 GN=Arhgef12 PE=1 SV=1	2	267.7	273.973	240.224	222.54	272.556	313.946	250.536	288.298	265.546	236.402	254.546	269.57	1.05902	0.403631	0.663917	FALSE
Q91WG2	Rab GTPase-binding effector protein 2 OS=Mus musculus OX=10090 GN=Rabep2 PE=1 SV=3	2	84.9	108.149	107.297	103.529	106.676	102.16	108.195	106.522	96.3772	127.693	101.702	107.699	1.05897	0.408022	0.666942	FALSE
P08071	Lactotransferrin OS=Mus musculus OX=10090 GN=Ltf PE=1 SV=4	2	133.2	152.207	200.501	123.435	202.066	168.302	136.333	166.516	189.877	186.024	158.927	168.282	1.05886	0.640386	0.819893	FALSE
Q8BFW4	Tripartite motif-containing protein 65 OS=Mus musculus OX=10090 GN=Trim65 PE=1 SV=1	2	143	125.709	156.34	136.064	159.748	193.852	123.758	164.946	131.454	156.282	143.612	152.06	1.05882	0.551567	0.766434	FALSE
Q69ZR2	E3 ubiquitin-protein ligase HECTD1 OS=Mus musculus OX=10090 GN=Hectd1 PE=1 SV=2	3	81.2	66.404	84.2181	121.937	85.0502	72.2008	94.486	96.9902	83.8245	112.937	86.0188	91.0686	1.05871	0.656445	0.832779	FALSE
P47955	60S acidic ribosomal protein P1 OS=Mus musculus OX=10090 GN=Rplp1 PE=1 SV=1	1	488.5	414.349	471.46	616.495	493.728	430.798	480.902	503.603	524.929	705.13	492.741	521.624	1.05862	0.599883	0.794627	FALSE
E9Q4M2	Hormone-sensitive lipase OS=Mus musculus OX=10090 GN=Lipe PE=1 SV=1	3	373.2	381.437	360.724	389.818	337.902	400.061	402.773	401.557	371.012	374.392	368.162	389.699	1.0585	0.103662	0.348237	FALSE
Q3UZ39	Leucine-rich repeat flightless-interacting protein 1 OS=Mus musculus OX=10090 GN=Lrrfip1 PE=1 SV=2	3	254.3	249.998	208.047	192.359	236.902	253.639	265.07	228.64	240.205	216.574	226.999	240.206	1.05818	0.410652	0.668948	FALSE
O70503	Very-long-chain 3-oxoacyl-CoA reductase OS=Mus musculus OX=10090 GN=Hsd17b12 PE=1 SV=1	9	1644	1661.76	1531.88	1162	1637.7	1506.46	1640.66	1590.56	1670.98	1606.97	1514.35	1602.14	1.05797	0.44399	0.695677	FALSE
A0A087WQ31	CLIP-associating protein 1 OS=Mus musculus OX=10090 GN=Clasp1 PE=1 SV=1	1	15.1	19.6118	20.0847	18.4449	16.5475	15.0067	17.6976	18.8299	21.7648	22.0962	17.8564	18.8897	1.05787	0.546251	0.762631	FALSE
Q80W54	CAAX prenyl protease 1 homolog OS=Mus musculus OX=10090 GN=Zmpste24 PE=1 SV=2	3	360.5	357.147	316.563	258.607	319.432	293.585	344.332	370.271	333.119	357.446	320.218	338.694	1.0577	0.458144	0.706665	FALSE
Q64433	10 kDa heat shock protein, mitochondrial OS=Mus musculus OX=10090 GN=Hspe1 PE=1 SV=2	10	5812.8	5675.91	5501.27	6972.12	5851.78	4981.29	6623.35	6411.15	5971.52	7753.7	5941.65	6283.33	1.05751	0.520174	0.745931	FALSE
A2AL50	Alkylglycerone-phosphate synthase OS=Mus musculus OX=10090 GN=Agps PE=1 SV=1	1	24.7	22.4508	19.197	14.8061	19.7038	20.1944	23.3665	18.2693	21.5301	22.0962	19.8807	21.0176	1.05719	0.579629	0.785042	FALSE
O88634	Proteinase-activated receptor 4 OS=Mus musculus OX=10090 GN=F2rl3 PE=1 SV=2	4	449.3	497.209	359.06	269.737	412.133	355.837	426.892	410.304	448.909	420.85	389.085	411.331	1.05718	0.635883	0.817273	FALSE
Q9CQR7	Gamma-secretase subunit PEN-2 OS=Mus musculus OX=10090 GN=Psenen PE=1 SV=1	1	197.4	177.233	205.606	205.951	187.103	219.141	208.483	227.182	186.475	189.022	194.336	205.428	1.05708	0.287859	0.569975	FALSE
P97370	Sodium/potassium-transporting ATPase subunit beta-3 OS=Mus musculus OX=10090 GN=Atp1b3 PE=1 SV=1	3	894.6	954.406	961.004	734.007	1051.45	902.357	879.892	1008.11	1009.79	1034.02	912.673	964.752	1.05706	0.442434	0.694365	FALSE
Q64282	Interferon-induced protein with tetratricopeptide repeats 1 OS=Mus musculus OX=10090 GN=Ifit1 PE=1 SV=2	2	88.3	74.1852	80.3346	81.375	81.4263	88.0231	85.5188	70.9741	89.8075	95.8755	81.0004	85.6162	1.05698	0.36406	0.639593	FALSE
Q99L13	3-hydroxyisobutyrate dehydrogenase, mitochondrial OS=Mus musculus OX=10090 GN=Hibadh PE=1 SV=1	3	307.3	303.941	343.304	277.657	346.786	290.991	323.717	335.396	347.666	370.703	314.717	332.628	1.05691	0.3664	0.639593	FALSE
Q9JKR6	Hypoxia up-regulated protein 1 OS=Mus musculus OX=10090 GN=Hyou1 PE=1 SV=1	15	1965	1910.76	1903.48	1971.21	1825.67	2000.07	2178.18	1985.28	1997.47	1962.03	1914.49	2023.16	1.05676	0.0453773	0.2359	FALSE
Q9QYJ3	DnaJ homolog subfamily B member 1 OS=Mus musculus OX=10090 GN=Dnajb1 PE=1 SV=3	21	4653.7	4409.99	4232.14	4677.31	4040.32	5739.34	4652.73	4752.85	4039.57	4207.34	4395.84	4642.73	1.05616	0.439476	0.692357	FALSE
A0A140LJJ5	A-kinase anchor protein 13 OS=Mus musculus OX=10090 GN=Akap13 PE=1 SV=1	3	263.2	255.15	270.627	312.761	270.335	276.725	281.149	329.452	258.624	304.186	273.724	289.013	1.05585	0.347425	0.627361	FALSE
P06797	Cathepsin L1 OS=Mus musculus OX=10090 GN=Ctsl PE=1 SV=2	1	47.7	48.0026	44.9391	64.5723	49.2792	47.2999	52.6389	46.8645	54.613	67.4013	50.4689	53.2838	1.05578	0.569084	0.780197	FALSE
Q9JI78	Peptide-N(4)-(N-acetyl-beta-glucosaminyl)asparagine amidase OS=Mus musculus OX=10090 GN=Ngly1 PE=1 SV=2	5	361.2	352.31	303.581	369.163	295.351	500.962	337.941	298.39	335.7	325.513	334.889	353.5	1.05558	0.607691	0.800118	FALSE
Q9CQA3	Succinate dehydrogenase [ubiquinone] iron-sulfur subunit, mitochondrial OS=Mus musculus OX=10090 GN=Sdhb PE=1 SV=1	9	1401.1	1466.28	1459.2	1510.04	1570.95	1294.03	1589.44	1627.9	1552.02	1793.37	1480.44	1562.7	1.05557	0.366368	0.639593	FALSE
A0A0R4J0Q6	E3 ubiquitin-protein ligase TRIM56 OS=Mus musculus OX=10090 GN=Trim56 PE=1 SV=1	11	827.6	808.141	841.614	927.614	785.391	887.702	920.708	932.419	765.543	920.704	836.709	883.116	1.05546	0.277225	0.562548	FALSE
Q6ZWV3	60S ribosomal protein L10 OS=Mus musculus OX=10090 GN=Rpl10 PE=1 SV=3	9	1861.5	1816.65	1973.38	2596.12	2114.3	1779.85	2064.7	2265.07	2000.52	2880.12	2054.79	2168.58	1.05538	0.615147	0.804352	FALSE
Q9CQ69	Cytochrome b-c1 complex subunit 8 OS=Mus musculus OX=10090 GN=Uqcrq PE=1 SV=3	4	439.9	443.792	433.623	459.491	462.867	415.106	502.959	466.597	442.926	546.275	447.791	472.58	1.05536	0.309222	0.58834	FALSE
Q80UY2	E3 ubiquitin-protein ligase KCMF1 OS=Mus musculus OX=10090 GN=Kcmf1 PE=1 SV=1	6	871.2	845.469	851.489	915.52	809.822	977.968	870.512	937.913	896.466	849.346	858.006	905.266	1.05508	0.136375	0.400034	FALSE
Q9CQV8	14-3-3 protein beta/alpha OS=Mus musculus OX=10090 GN=Ywhab PE=1 SV=3	4	393.2	442.845	376.258	351.183	397.754	434.949	464.925	375.653	408.435	385.574	391.111	412.637	1.05504	0.354243	0.632682	FALSE
Q9QZS3	Protein numb homolog OS=Mus musculus OX=10090 GN=Numb PE=1 SV=1	1	153.4	159.568	171.874	160.68	173.543	152.221	167.151	186.028	166.766	194.094	163.633	172.606	1.05484	0.30938	0.58834	FALSE
P62259	14-3-3 protein epsilon OS=Mus musculus OX=10090 GN=Ywhae PE=1 SV=1	20	5959	6098.3	6274.2	5832.42	6413.13	6470.8	6331.66	6542.8	6761.4	6144.73	6111.84	6446.97	1.05483	0.0521153	0.248797	FALSE
Q99LP6	GrpE protein homolog 1, mitochondrial OS=Mus musculus OX=10090 GN=Grpel1 PE=1 SV=1	7	911.2	943.365	818.867	1042.88	852.257	819.614	988.942	945.987	929.314	1145.5	910.463	960.207	1.05464	0.459338	0.706787	FALSE
P46638	Ras-related protein Rab-11B OS=Mus musculus OX=10090 GN=Rab11b PE=1 SV=3	15	5783	5902.19	5062.88	4451.17	5471.16	5144.06	5687.05	5685.05	5735.01	5747.02	5306.69	5594.75	1.05428	0.368962	0.641361	FALSE
Q6P8X1	Sorting nexin-6 OS=Mus musculus OX=10090 GN=Snx6 PE=1 SV=2	3	234.2	208.148	253.872	257.751	196.805	256.104	263.627	240.975	211.698	237.324	228.856	241.261	1.05421	0.444021	0.695677	FALSE
Q99JY0	Trifunctional enzyme subunit beta, mitochondrial OS=Mus musculus OX=10090 GN=Hadhb PE=1 SV=1	18	3186.9	3307.37	3069.75	3434.65	3233.37	2866.93	3700.45	3389.36	3313.27	3926.63	3244.13	3419.9	1.05418	0.380039	0.648966	FALSE
Q99KQ4	Nicotinamide phosphoribosyltransferase OS=Mus musculus OX=10090 GN=Nampt PE=1 SV=1	7	720.8	778.698	712.792	728.656	650.84	1103.25	758.68	670.8	693.98	633.426	717.181	755.916	1.05401	0.623447	0.809194	FALSE
Q3U0M1	Trafficking protein particle complex subunit 9 OS=Mus musculus OX=10090 GN=Trappc9 PE=1 SV=2	4	295.1	308.462	301.362	327.958	286.701	312.001	331.035	316.332	321.036	319.634	303.6	319.945	1.05384	0.0672504	0.2824	FALSE
P43252	Prostacyclin receptor OS=Mus musculus OX=10090 GN=Ptgir PE=1 SV=1	1	56.3	55.258	43.9405	44.0237	47.0581	46.3921	58.4109	46.1916	64.9367	45.2675	49.025	51.6602	1.05375	0.583133	0.787051	FALSE
A0A1L1STC6	Nesprin-1 OS=Mus musculus OX=10090 GN=Syne1 PE=1 SV=1	6	294.7	301.838	274.066	258.607	295.585	290.861	325.263	295.026	310.125	279.517	284.489	299.74	1.05361	0.218445	0.501473	FALSE
Q91YT8	CSC1-like protein 1 OS=Mus musculus OX=10090 GN=Tmem63a PE=1 SV=1	3	419.2	462.824	360.28	365.31	438.318	426.908	440.601	422.303	435.183	420.273	407.179	428.984	1.05355	0.331992	0.610293	FALSE
P62717	60S ribosomal protein L18a OS=Mus musculus OX=10090 GN=Rpl18a PE=1 SV=1	10	2533.8	2452.81	2557.13	3460.87	2530.1	2360.74	2739	2807.14	2752.63	3612.61	2683.51	2826.8	1.0534	0.594643	0.792857	FALSE
Q9D958	Signal peptidase complex subunit 1 OS=Mus musculus OX=10090 GN=Spcs1 PE=2 SV=3	1	547	603.516	481.779	321.216	521.433	478.914	546.146	505.173	533.845	489.787	484.288	510.136	1.05337	0.654135	0.831552	FALSE
Q8R411	Myc target protein 1 OS=Mus musculus OX=10090 GN=Myct1 PE=1 SV=1	3	301.7	310.25	305.578	212.051	359.528	264.663	301.351	326.312	321.739	337.618	293.573	309.219	1.05329	0.60812	0.800118	FALSE
Q5DTM8	E3 ubiquitin-protein ligase BRE1A OS=Mus musculus OX=10090 GN=Rnf20 PE=1 SV=2	1	69.4	58.4126	48.1569	71.2078	50.4482	61.4363	68.7181	60.6574	53.6745	66.1332	58.7732	61.9033	1.05326	0.581943	0.786302	FALSE
A0A2I3BPX3	Anoctamin OS=Mus musculus OX=10090 GN=Ano6 PE=1 SV=1	11	2271	2444.92	2002.34	1347.26	2297.59	1813.96	2130.56	2240.73	2309.29	2228.79	2029.31	2137.04	1.05308	0.666655	0.841286	FALSE
P35585	AP-1 complex subunit mu-1 OS=Mus musculus OX=10090 GN=Ap1m1 PE=1 SV=3	5	719.1	710.665	682.722	675.572	717.356	713.397	739.818	735.28	698.673	806.807	700.843	737.888	1.05286	0.101875	0.345464	FALSE
Q8C084	Sorting nexin 22 OS=Mus musculus OX=10090 GN=Snx22 PE=2 SV=1	2	416	423.077	389.129	312.547	416.224	377.106	443.384	417.817	427.91	385.574	389.018	409.579	1.05285	0.44732	0.698773	FALSE
Q8BJW6	Eukaryotic translation initiation factor 2A OS=Mus musculus OX=10090 GN=Eif2a PE=1 SV=2	14	1389.9	1438.84	1426.47	1760.9	1410.33	1516.71	1540.38	1553.78	1433.65	1759.25	1479.32	1557.18	1.05263	0.380792	0.649414	FALSE
Q8BHN3	Neutral alpha-glucosidase AB OS=Mus musculus OX=10090 GN=Ganab PE=1 SV=1	17	2615.3	2576.26	2865.48	2851.58	2990.57	2891.57	2710.34	2986.9	2795.33	3251.32	2775.3	2921.29	1.0526	0.261523	0.542837	FALSE
A0A0R4J1W7	CDC23 (Cell division cycle 23, yeast, homolog), isoform CRA_c OS=Mus musculus OX=10090 GN=Cdc23 PE=1 SV=1	1	87	93.7434	91.5413	98.1778	88.791	104.494	83.8696	90.5983	100.366	105.444	91.7681	96.5794	1.05243	0.329018	0.60781	FALSE
Q9D1E8	1-acyl-sn-glycerol-3-phosphate acyltransferase epsilon OS=Mus musculus OX=10090 GN=Agpat5 PE=2 SV=2	2	140.4	142.008	147.242	96.1443	153.202	118.371	139.116	145.546	151.163	154.092	134.023	141.049	1.05242	0.611649	0.801366	FALSE
O54692	Centromere/kinetochore protein zw10 homolog OS=Mus musculus OX=10090 GN=Zw10 PE=1 SV=3	4	287.1	292.795	306.244	314.901	330.771	300.329	312.586	343.694	288.305	371.971	305.966	321.973	1.05232	0.363051	0.639593	FALSE
Q9DB25	Dolichyl-phosphate beta-glucosyltransferase OS=Mus musculus OX=10090 GN=Alg5 PE=1 SV=1	1	58.9	59.6744	47.3802	42.7394	58.6311	57.6753	62.9461	54.3777	52.0321	52.4149	52.9775	55.7469	1.05228	0.528018	0.752637	FALSE
Q9D0I9	Arginine--tRNA ligase, cytoplasmic OS=Mus musculus OX=10090 GN=Rars PE=1 SV=2	34	9413.4	8546.64	9165.53	10672.7	9090.58	11563.7	9322.18	9293.77	9121.08	10095	9352.18	9839.92	1.05215	0.400134	0.662291	FALSE
Q9ER00	Syntaxin-12 OS=Mus musculus OX=10090 GN=Stx12 PE=1 SV=1	9	2358.5	2323.37	2012.77	2056.93	2098.75	2123.66	2274.04	2494.28	2125.69	2396.4	2165.44	2278.13	1.05204	0.29896	0.578883	FALSE
A2AS98	Nck-associated protein 1 OS=Mus musculus OX=10090 GN=Nckap1 PE=1 SV=1	4	353.5	355.254	359.836	305.697	385.831	373.993	363.194	363.206	385.324	361.25	351.03	369.282	1.05199	0.239825	0.519392	FALSE
P40142	Transketolase OS=Mus musculus OX=10090 GN=Tkt PE=1 SV=1	14	3041.3	3234.4	2982.09	2836.49	2950.36	5320.44	2933.49	2797.39	2654.43	2729.1	3006.12	3162.39	1.05198	0.712787	0.86637	FALSE
P35486	Pyruvate dehydrogenase E1 component subunit alpha, somatic form, mitochondrial OS=Mus musculus OX=10090 GN=Pdha1 PE=1 SV=1	9	1074.1	1100.46	1096.48	1128.28	1200.73	1042.04	1244.87	1107.69	1202.07	1308.04	1119.17	1177.05	1.05172	0.295865	0.575596	FALSE
Q99KI0	Aconitate hydratase, mitochondrial OS=Mus musculus OX=10090 GN=Aco2 PE=1 SV=1	33	6781.2	7196.18	7143.66	6736.34	7419.39	5980.31	7903.5	7443.38	7507.99	8477.66	7050.57	7413.49	1.05147	0.436756	0.691268	FALSE
Q9WV98	Mitochondrial import inner membrane translocase subunit Tim9 OS=Mus musculus OX=10090 GN=Timm9 PE=1 SV=1	2	445.8	417.083	401.667	447.504	402.781	388.389	472.45	479.381	414.536	474.34	422.493	444.213	1.05141	0.335731	0.61508	FALSE
A0A0A0MQF6	Glyceraldehyde-3-phosphate dehydrogenase OS=Mus musculus OX=10090 GN=Gapdh PE=1 SV=1	43	23460.6	23383.6	22140.8	25129.8	20840.8	28244.2	24723	22743.3	23738.8	21665.6	22946.1	24122.5	1.05127	0.389525	0.656671	FALSE
Q9CZP5	Mitochondrial chaperone BCS1 OS=Mus musculus OX=10090 GN=Bcs1l PE=1 SV=1	1	18	18.2448	18.7532	16.8396	18.0672	15.0067	19.656	18.4935	21.6475	20.367	17.9697	18.8898	1.0512	0.467054	0.712255	FALSE
P46412	Glutathione peroxidase 3 OS=Mus musculus OX=10090 GN=Gpx3 PE=1 SV=2	7	771.8	773.336	698.589	840.175	717.239	660.872	938.437	758.717	829.714	825.713	758.622	797.392	1.05111	0.474162	0.718268	FALSE
A0A140T8M2	Immunoglobulin kappa variable 12-44 (Fragment) OS=Mus musculus OX=10090 GN=Igkv12-44 PE=4 SV=2	2	239.7	240.009	213.04	227.891	298.04	221.995	313.719	177.842	249.356	345.803	242.143	254.515	1.05109	0.715689	0.867901	FALSE
Q8K2B3	Succinate dehydrogenase [ubiquinone] flavoprotein subunit, mitochondrial OS=Mus musculus OX=10090 GN=Sdha PE=1 SV=1	19	4201.8	4265.83	4231.59	4384.92	4506.51	3943.37	4595.11	4636	4491.47	5092.11	4316.67	4536.48	1.05092	0.28201	0.568325	FALSE
E9PV22	Leucine-rich repeat-containing protein 47 OS=Mus musculus OX=10090 GN=Lrrc47 PE=1 SV=1	12	1076	1064.81	1095.15	1198.71	1090.5	1141.38	1163.75	1143.91	1142.59	1207.52	1104.03	1159.56	1.0503	0.0724424	0.29368	FALSE
Q60931	Voltage-dependent anion-selective channel protein 3 OS=Mus musculus OX=10090 GN=Vdac3 PE=1 SV=1	20	6944.6	7240.24	6557.92	7279.38	7157.19	6103.13	7596.66	7251.96	7444.64	8770.35	7030.73	7384.11	1.05026	0.444864	0.696171	FALSE
A0A1B0GRP7	Pyridoxal phosphate homeostasis protein (Fragment) OS=Mus musculus OX=10090 GN=Plpbp PE=1 SV=1	4	229.3	245.266	205.606	220.72	205.105	201.503	235.385	247.255	231.407	246.316	220.688	231.747	1.05011	0.359914	0.638361	FALSE
Q9WUB0	RanBP-type and C3HC4-type zinc finger-containing protein 1 OS=Mus musculus OX=10090 GN=Rbck1 PE=1 SV=2	1	115.2	99.5267	99.5302	97.6427	111.82	117.074	112.627	120.539	91.9192	108.902	104.496	109.732	1.05011	0.427968	0.685996	FALSE
Q3V4D5	N-acetyltransferase ARD1 homolog (S. cerevisiae), isoform CRA_b OS=Mus musculus OX=10090 GN=Naa10 PE=1 SV=1	1	7.4	5.94211	6.65883	11.9164	9.41671	5.27983	9.86416	6.6069	8.97743	13.5655	8.0043	8.40337	1.04986	0.819023	0.912766	FALSE
Q9CQ75	NADH dehydrogenase [ubiquinone] 1 alpha subcomplex subunit 2 OS=Mus musculus OX=10090 GN=Ndufa2 PE=1 SV=3	4	708.3	751.464	638.561	740.643	696.197	580.592	830.314	818.374	712.868	794.011	705.885	740.935	1.04965	0.522577	0.747902	FALSE
Q9Z1K5	E3 ubiquitin-protein ligase ARIH1 OS=Mus musculus OX=10090 GN=Arih1 PE=1 SV=3	2	166.3	151.577	163.996	189.897	154.722	220.698	163.853	151.601	170.168	165.85	164.773	172.946	1.0496	0.537409	0.758289	FALSE
Q9CRD2	ER membrane protein complex subunit 2 OS=Mus musculus OX=10090 GN=Emc2 PE=1 SV=1	3	266.6	283.121	245.994	196.426	260.398	240.152	262.39	252.526	274.813	276.173	248.61	260.85	1.04924	0.501917	0.734717	FALSE
Q8R151	NFX1-type zinc finger-containing protein 1 OS=Mus musculus OX=10090 GN=Znfx1 PE=1 SV=3	2	98.5	89.4322	92.8728	111.877	99.7794	107.088	104.999	99.2329	96.8464	107.173	98.2019	102.979	1.04865	0.30616	0.587504	FALSE
Q91XH6	Vesicle transport through interaction with t-SNAREs 1B homolog OS=Mus musculus OX=10090 GN=Vti1b PE=1 SV=1	1	48.9	55.258	54.9253	50.017	54.8903	57.6753	48.8252	52.5835	56.6074	61.522	52.7252	55.2685	1.04824	0.353086	0.631107	FALSE
P02301	Histone H3.3C OS=Mus musculus OX=10090 GN=H3f3c PE=3 SV=3	1	38.3	43.0605	40.8337	58.5789	43.0835	42.631	45.0116	45.4067	49.5685	49.7635	44.266	46.3935	1.04806	0.569485	0.780197	FALSE
A0A286YCX6	Trafficking protein particle complex 8 OS=Mus musculus OX=10090 GN=Trappc8 PE=1 SV=2	5	382.3	384.697	362.277	353.751	352.281	381.126	395.558	374.308	391.307	380.041	366.801	384.389	1.04795	0.0596849	0.267518	FALSE
Q7TT37	Elongator complex protein 1 OS=Mus musculus OX=10090 GN=Elp1 PE=1 SV=2	1	53.5	61.6722	61.9156	56.0103	53.6044	63.1223	58.3078	57.4054	58.6017	62.5595	57.2193	59.9533	1.04778	0.252992	0.530921	FALSE
Q9D7N3	28S ribosomal protein S9, mitochondrial OS=Mus musculus OX=10090 GN=Mrps9 PE=1 SV=3	1	23.6	22.7663	22.4148	28.5052	21.1066	16.1739	26.6648	27.3524	25.5189	30.3964	23.5514	24.6767	1.04778	0.709221	0.864824	FALSE
Q6PIU9	Uncharacterized protein FLJ45252 homolog OS=Mus musculus OX=10090 PE=1 SV=2	1	110.7	102.366	75.6744	119.476	84.5826	102.289	107.267	104.952	100.601	94.3768	97.1767	101.801	1.04758	0.610367	0.801104	FALSE
D3YZP9	Coiled-coil domain-containing protein 6 OS=Mus musculus OX=10090 GN=Ccdc6 PE=1 SV=1	21	4433.7	4250.27	4632.47	4953.64	4636.15	4993.74	4447.92	4956.49	4070.31	5641.77	4575.26	4792.48	1.04748	0.469767	0.713982	FALSE
P08226	Apolipoprotein E OS=Mus musculus OX=10090 GN=Apoe PE=1 SV=2	22	4005.5	3876.98	4126.73	4499.33	3788.17	4134.92	4530.07	4153.02	4070.31	4348.67	4051.97	4244.09	1.04741	0.232004	0.512116	FALSE
Q07417	Short-chain specific acyl-CoA dehydrogenase, mitochondrial OS=Mus musculus OX=10090 GN=Acads PE=1 SV=2	11	1720.1	1864.17	1690.33	1169.27	1931.93	1470.93	1753.32	1769.42	1868.54	1809.51	1650.38	1728.5	1.04733	0.652549	0.830312	FALSE
P62075	Mitochondrial import inner membrane translocase subunit Tim13 OS=Mus musculus OX=10090 GN=Timm13 PE=1 SV=1	3	321.1	306.675	410.544	458.207	454.801	291.769	357.113	458.299	406.441	545.929	384.691	402.74	1.04692	0.746195	0.88074	FALSE
Q810B6	Rabankyrin-5 OS=Mus musculus OX=10090 GN=Ankfy1 PE=1 SV=2	11	1122.9	1093.52	1154.74	1339.87	1090.85	1483.9	1245.38	1134.6	1020.59	1217.67	1156.9	1211.12	1.04686	0.544422	0.762549	FALSE
B2RXC1	Trafficking protein particle complex subunit 11 OS=Mus musculus OX=10090 GN=Trappc11 PE=1 SV=1	2	115.4	109.306	142.804	114.767	129.004	140.419	117.368	127.604	119.136	133.803	121.675	127.371	1.04681	0.461191	0.708537	FALSE
A0A2I3BPG9	MCG113838 OS=Mus musculus OX=10090 GN=Rpl36a-ps1 PE=3 SV=1	4	769.1	711.086	929.936	1447.43	843.957	829.6	857.01	955.07	894.941	1283.72	909.191	951.549	1.04659	0.765093	0.889407	FALSE
Q8CG47	Structural maintenance of chromosomes protein 4 OS=Mus musculus OX=10090 GN=Smc4 PE=1 SV=1	24	3220.5	3087.08	3468.31	3622.16	3274.28	3959.97	3352.68	3386.45	3120.29	3660.1	3329.16	3484.2	1.04657	0.385284	0.652856	FALSE
P50580	Proliferation-associated protein 2G4 OS=Mus musculus OX=10090 GN=Pa2g4 PE=1 SV=3	26	7937.2	7695.12	7184.5	9645.79	6908.43	8760.9	8546.77	7260.59	7236.88	9323.93	7819.87	8182.66	1.04639	0.57444	0.782519	FALSE
A0A140T8N7	Immunoglobulin kappa chain variable 6-25 (Fragment) OS=Mus musculus OX=10090 GN=Igkv6-25 PE=4 SV=2	1	65.9	71.241	92.5399	70.4586	82.2446	66.624	96.7536	76.9174	73.5007	86.6531	75.8922	79.4108	1.04636	0.625719	0.811344	FALSE
E9QP99	Golgin subfamily A member 3 OS=Mus musculus OX=10090 GN=Golga3 PE=1 SV=1	1	40.6	46.8459	39.2803	36.746	40.0442	43.928	44.8055	43.9489	37.3677	42.6161	40.5718	42.4442	1.04615	0.407507	0.666942	FALSE
Q9CPV9	P2Y purinoceptor 12 OS=Mus musculus OX=10090 GN=P2ry12 PE=1 SV=1	1	7.7	8.25543	12.0957	8.70573	10.4688	9.04089	8.31809	9.97104	13.7873	8.4932	9.3135	9.74329	1.04615	0.725547	0.870918	FALSE
P70318	Nucleolysin TIAR OS=Mus musculus OX=10090 GN=Tial1 PE=1 SV=1	1	23.8	18.9809	24.523	36.9601	18.0672	17.7302	29.2416	28.1374	20.1224	31.5492	23.6493	24.7362	1.04596	0.798352	0.905259	FALSE
Q02819	Nucleobindin-1 OS=Mus musculus OX=10090 GN=Nucb1 PE=1 SV=2	10	877.5	835.795	904.748	777.459	993.938	919.217	810.834	959.332	902.801	993.33	874.948	914.958	1.04573	0.427505	0.68567	FALSE
Q91YR1	Twinfilin-1 OS=Mus musculus OX=10090 GN=Twf1 PE=1 SV=2	2	160.5	177.759	158.671	120.76	167.347	146.774	172.82	150.816	167.587	178.416	155.693	162.807	1.04569	0.576796	0.784497	FALSE
O35129	Prohibitin-2 OS=Mus musculus OX=10090 GN=Phb2 PE=1 SV=1	22	4764.9	4880.33	4433.31	5377.24	4443.97	4167.74	5452.87	4948.53	4793.44	5710.94	4767.74	4985.07	1.04558	0.514487	0.74231	FALSE
Q64GA5-2	Isoform 2 of Cytosolic phospholipase A2 gamma OS=Mus musculus OX=10090 GN=Pla2g4c	2	123.5	130.967	142.471	144.305	173.659	162.596	128.912	156.199	146.705	150.057	142.006	148.442	1.04532	0.54397	0.762549	FALSE
Q99KH8	Serine/threonine-protein kinase 24 OS=Mus musculus OX=10090 GN=Stk24 PE=1 SV=1	8	1021.5	1031.8	1017.48	969.888	1001.3	911.955	1107.27	1028.3	1153.97	1083.94	1008.16	1053.68	1.04515	0.324069	0.602919	FALSE
Q9QYJ0	DnaJ homolog subfamily A member 2 OS=Mus musculus OX=10090 GN=Dnaja2 PE=1 SV=1	10	757.9	742.631	775.705	910.704	779.546	1062.27	771.667	854.258	687.528	801.735	791.152	826.637	1.04485	0.600948	0.795239	FALSE
P17047-2	Isoform LAMP-2B of Lysosome-associated membrane glycoprotein 2 OS=Mus musculus OX=10090 GN=Lamp2	5	1370.1	1466.07	1171.05	968.283	1228.2	1135.93	1429.88	1273.43	1284.19	1308.97	1228.43	1283.03	1.04445	0.603107	0.797297	FALSE
Q9R098	Hepatocyte growth factor activator OS=Mus musculus OX=10090 GN=Hgfac PE=1 SV=1	1	54.9	57.992	67.2416	65.7495	67.5154	75.9618	54.7003	70.077	68.3389	59.3317	62.4561	65.2264	1.04436	0.568922	0.780197	FALSE
Q8BH02	Torsin-4A OS=Mus musculus OX=10090 GN=Tor4a PE=2 SV=1	1	227.8	223.184	178.865	139.81	194.467	176.732	207.556	198.027	188.47	224.297	189.944	198.357	1.04429	0.668524	0.842035	FALSE
Q9WUM5	Succinate--CoA ligase [ADP/GDP-forming] subunit alpha, mitochondrial OS=Mus musculus OX=10090 GN=Suclg1 PE=1 SV=4	6	1033	1051.78	984.305	1000.39	1125.45	936.855	1135.82	1127.99	1096.37	1136.05	1037.84	1083.75	1.04424	0.351547	0.629636	FALSE
Q9DB20	ATP synthase subunit O, mitochondrial OS=Mus musculus OX=10090 GN=Atp5o PE=1 SV=1	12	3719.1	3889.49	3572.83	3840.7	3902.5	3327.2	4080.68	3891.18	3938.68	4619.23	3782.85	3949.69	1.0441	0.456145	0.705278	FALSE
Q6TEK5	Vitamin K epoxide reductase complex subunit 1-like protein 1 OS=Mus musculus OX=10090 GN=Vkorc1l1 PE=1 SV=1	1	101.5	100.788	122.609	150.191	127.601	116.685	115.513	132.65	131.924	126.309	119.174	124.4	1.04386	0.609217	0.800749	FALSE
A0A1Y7VMN0	Rho-associated protein kinase 2 (Fragment) OS=Mus musculus OX=10090 GN=Rock2 PE=1 SV=1	20	2561.4	2432.31	2553.46	2296.88	2596.62	2943.71	2651.18	2478.13	2502.74	2428.91	2485.62	2594.52	1.04381	0.331448	0.610198	FALSE
Q9DCW4	Electron transfer flavoprotein subunit beta OS=Mus musculus OX=10090 GN=Etfb PE=1 SV=3	13	2679.2	2811.59	2739.1	2587.45	2903.83	2491.6	2936.79	2870.84	2908.3	3143.65	2742.09	2862.11	1.04377	0.347002	0.627361	FALSE
P28665	Murinoglobulin-1 OS=Mus musculus OX=10090 GN=Mug1 PE=1 SV=3	32	5701.6	6900.71	5690.79	4273.08	5104.8	6050.08	5245.8	7041.25	6060.56	4460.61	5467.09	5704.61	1.04344	0.709122	0.864824	FALSE
Q7TMR0	Lysosomal Pro-X carboxypeptidase OS=Mus musculus OX=10090 GN=Prcp PE=1 SV=2	3	352.9	332.962	349.406	374.728	402.664	330.158	388.137	376.999	367.375	431.571	361.749	377.435	1.04336	0.456293	0.705278	FALSE
Q8VDK1	Deaminated glutathione amidase OS=Mus musculus OX=10090 GN=Nit1 PE=1 SV=2	3	162.7	162.407	195.508	209.269	186.285	201.763	173.748	202.288	195.743	179.338	182.309	190.203	1.0433	0.495328	0.730221	FALSE
Q8BIG7	Catechol O-methyltransferase domain-containing protein 1 OS=Mus musculus OX=10090 GN=Comtd1 PE=1 SV=1	3	415.1	429.912	307.132	215.155	366.893	311.223	400.918	373.074	349.191	328.856	336.689	351.235	1.0432	0.760655	0.886983	FALSE
Q91W50	Cold shock domain-containing protein E1 OS=Mus musculus OX=10090 GN=Csde1 PE=1 SV=1	2	132.2	133.28	131.375	147.944	155.54	152.35	135.818	148.798	144.711	147.636	139.73	145.753	1.04311	0.318242	0.598403	FALSE
P50544	Very long-chain specific acyl-CoA dehydrogenase, mitochondrial OS=Mus musculus OX=10090 GN=Acadvl PE=1 SV=3	19	2087.6	2208.12	2192.41	2144.69	2126.45	1940.67	2346.81	2181.75	2215.32	2583.85	2151.41	2243.82	1.04295	0.406212	0.666915	FALSE
Q91ZA3	Propionyl-CoA carboxylase alpha chain, mitochondrial OS=Mus musculus OX=10090 GN=Pcca PE=1 SV=2	2	152.7	161.356	169.988	142.272	169.451	155.463	166.945	166.404	170.755	168.963	158.796	165.617	1.04295	0.294739	0.575101	FALSE
Q5XJF6	Ribosomal protein OS=Mus musculus OX=10090 GN=Rpl10a PE=1 SV=1	10	1605.2	1520.43	1644.72	2173.48	1618.53	1596.73	1817.84	1743.96	1632.97	2107.74	1698.14	1771.02	1.04292	0.61383	0.803225	FALSE
G5E852	Tyrosine-protein kinase OS=Mus musculus OX=10090 GN=Jak2 PE=1 SV=1	1	98.6	90.9043	102.193	76.987	103.053	86.4668	109.534	97.5508	99.1927	97.8352	93.8149	97.8411	1.04292	0.541623	0.760982	FALSE
F8WHL2	Coatomer subunit alpha OS=Mus musculus OX=10090 GN=Copa PE=1 SV=1	6	541.3	646.418	471.127	405.337	472.336	516.525	582.324	496.314	501.232	519.76	500.992	522.361	1.04265	0.630288	0.813275	FALSE
P52825	Carnitine O-palmitoyltransferase 2, mitochondrial OS=Mus musculus OX=10090 GN=Cpt2 PE=1 SV=2	15	1278	1320.86	1291.32	1017.51	1353.4	1166.28	1309.8	1327.93	1374.41	1326.49	1245.88	1298.97	1.04261	0.497577	0.730998	FALSE
Q61704	Inter-alpha-trypsin inhibitor heavy chain H3 OS=Mus musculus OX=10090 GN=Itih3 PE=1 SV=3	5	516.5	531.908	443.387	404.695	478.999	448.307	557.278	456.168	475.892	535.899	472.749	492.802	1.04242	0.549605	0.765676	FALSE
Q8BKI2	Trinucleotide repeat-containing gene 6B protein OS=Mus musculus OX=10090 GN=Tnrc6b PE=1 SV=2	5	198	199.21	351.404	288.895	364.088	275.039	213.534	292.559	298.042	350.183	270.86	282.312	1.04228	0.796267	0.90498	FALSE
Q9D1J1	Adaptin ear-binding coat-associated protein 2 OS=Mus musculus OX=10090 GN=Necap2 PE=1 SV=1	12	1586.1	1512.86	1555.29	1980.62	1517.64	1477.8	1814.75	1684.19	1606.93	1900.24	1621.75	1690.15	1.04218	0.556823	0.771255	FALSE
Q8BYA0	Tubulin-specific chaperone D OS=Mus musculus OX=10090 GN=Tbcd PE=1 SV=1	7	476.9	520.447	450.378	551.746	543.995	534.941	510.38	464.579	611.039	532.095	507.157	528.522	1.04213	0.504243	0.73547	FALSE
E9Q3T0	Uncharacterized protein OS=Mus musculus OX=10090 GN=Gm10073 PE=1 SV=1	3	613.1	557.67	644.109	796.081	606.302	529.105	623.656	680.22	663.948	875.86	638.709	665.489	1.04193	0.694987	0.85726	FALSE
O70325-3	Isoform Nuclear of Phospholipid hydroperoxide glutathione peroxidase OS=Mus musculus OX=10090 GN=Gpx4	14	2353.4	2233.47	2635.13	2144.58	2590.42	2433.11	2571.81	2409.61	2515.3	2491.28	2383.63	2483.54	1.04192	0.356811	0.635186	FALSE
Q61166	Microtubule-associated protein RP/EB family member 1 OS=Mus musculus OX=10090 GN=Mapre1 PE=1 SV=3	9	2068.4	2026.11	1939.87	2259.74	2025.34	1803.46	2439.26	1936.39	2089.91	2565.4	2061.22	2147.48	1.04184	0.582689	0.786853	FALSE
A0A075B5S6	Immunoglobulin heavy variable 3-1 (Fragment) OS=Mus musculus OX=10090 GN=Ighv3-1 PE=4 SV=1	1	90	71.1359	109.294	91.9704	131.927	91.2654	114.379	88.5798	108.109	104.176	96.7792	100.814	1.0417	0.730366	0.873133	FALSE
Q60960	Importin subunit alpha-5 OS=Mus musculus OX=10090 GN=Kpna1 PE=1 SV=2	6	460.6	449.049	497.202	583.318	506.587	477.876	514.4	494.744	525.399	583.049	497.212	517.891	1.04159	0.494903	0.730221	FALSE
P70280	Vesicle-associated membrane protein 7 OS=Mus musculus OX=10090 GN=Vamp7 PE=1 SV=1	2	123.3	119.085	124.496	126.111	111.119	117.982	134.89	136.238	118.667	122.044	120.699	125.715	1.04156	0.323926	0.602919	FALSE
Q91X72	Hemopexin OS=Mus musculus OX=10090 GN=Hpx PE=1 SV=2	32	9772.8	8803.63	10395.5	11492.3	10231.3	9822.68	10340.9	10212.7	10596.5	11703.7	10101.2	10516.8	1.04115	0.463766	0.71055	FALSE
O35887	Calumenin OS=Mus musculus OX=10090 GN=Calu PE=1 SV=1	2	461.8	419.291	436.175	454.354	444.046	546.354	477.809	465.251	410.782	417.507	442.885	461.04	1.04099	0.480582	0.7215	FALSE
P99028	Cytochrome b-c1 complex subunit 6, mitochondrial OS=Mus musculus OX=10090 GN=Uqcrh PE=1 SV=2	3	156.5	145.373	125.938	134.138	137.538	123.948	163.853	137.136	139.197	166.657	139.516	145.231	1.04096	0.567816	0.780197	FALSE
D3Z1N2	RING finger protein 10 OS=Mus musculus OX=10090 GN=Rnf10 PE=1 SV=1	1	57.8	46.7408	51.7075	78.4854	48.1102	54.6924	56.8648	60.4332	51.7974	66.1332	55.5189	57.777	1.04067	0.708772	0.864824	FALSE
Q64735	Complement component receptor 1-like protein OS=Mus musculus OX=10090 GN=Cr1l PE=1 SV=1	12	1792.8	1756.81	2344.31	2294.1	2279.36	2372.93	1837.02	2348.83	2190.33	2099.33	2076.54	2160.57	1.04047	0.630624	0.813311	FALSE
A0A0N4SUH8	NFU1 iron-sulfur cluster scaffold homolog, mitochondrial OS=Mus musculus OX=10090 GN=Nfu1 PE=1 SV=1	1	264.6	282.069	254.538	247.797	258.528	223.421	298.259	292.895	270.59	280.9	261.252	271.806	1.0404	0.50167	0.734717	FALSE
E9Q5L4	RIKEN cDNA C530008M17 gene OS=Mus musculus OX=10090 GN=C530008M17Rik PE=1 SV=1	5	405.9	420.553	346.3	222.433	397.521	302.922	380.613	369.598	376.878	396.526	349.663	363.75	1.04029	0.763539	0.888384	FALSE
Q8R0F8	Acylpyruvase FAHD1, mitochondrial OS=Mus musculus OX=10090 GN=Fahd1 PE=1 SV=2	4	305.8	310.67	322.222	368.949	313.353	265.571	359.483	334.947	317.399	424.769	323.429	336.449	1.04026	0.651115	0.829607	FALSE
Q9CR16	Peptidyl-prolyl cis-trans isomerase D OS=Mus musculus OX=10090 GN=Ppid PE=1 SV=3	5	391.3	415.296	466.134	815.774	438.201	393.577	519.966	446.524	543.23	664.321	485.875	505.408	1.0402	0.811444	0.9113	FALSE
Q99LH9	SH3 domain-binding protein 5-like OS=Mus musculus OX=10090 GN=Sh3bp5l PE=1 SV=1	1	23.3	17.5087	23.8572	31.7159	21.1066	25.7711	22.3358	24.6611	21.2955	26.2463	23.0561	23.9829	1.0402	0.716732	0.868368	FALSE
Q8CGU1	Calcium-binding and coiled-coil domain-containing protein 1 OS=Mus musculus OX=10090 GN=Calcoco1 PE=1 SV=2	4	110.1	102.05	99.8631	109.522	92.5317	117.723	99.9488	115.269	96.6118	105.559	102.603	106.703	1.03996	0.458252	0.706665	FALSE
Q3TCN2	Putative phospholipase B-like 2 OS=Mus musculus OX=10090 GN=Plbd2 PE=1 SV=2	1	108.3	112.355	83.4414	83.9436	98.8442	92.0436	112.936	103.718	95.3213	99.6797	96.6292	100.484	1.03989	0.600206	0.794655	FALSE
A0A0A6YVS2	Calcium load-activated calcium channel (Fragment) OS=Mus musculus OX=10090 GN=Tmco1 PE=1 SV=1	3	494.1	475.863	546.245	420.213	612.264	581.5	472.553	487.231	508.271	590.312	505.613	525.753	1.03983	0.631729	0.813941	FALSE
V9GXG1	Protein SLFN14 OS=Mus musculus OX=10090 GN=Slfn14 PE=1 SV=1	35	5531.8	5431.95	5929.34	6644.84	6068.86	6118.82	5985.34	6119.36	5904.88	6596.63	5905.87	6140.44	1.03972	0.367627	0.640195	FALSE
O89023	Tripeptidyl-peptidase 1 OS=Mus musculus OX=10090 GN=Tpp1 PE=1 SV=2	4	687.9	740.318	655.427	599.478	706.835	610.94	755.381	708.927	704.421	745.363	676.257	703.062	1.03964	0.477026	0.71847	FALSE
P18242	Cathepsin D OS=Mus musculus OX=10090 GN=Ctsd PE=1 SV=1	13	2224.2	2225.05	2428.08	2931	2423.61	2134.17	2569.75	2486.32	2497.58	3043.36	2433.61	2529.94	1.03958	0.621816	0.80827	FALSE
Q07456	Protein AMBP OS=Mus musculus OX=10090 GN=Ambp PE=1 SV=2	3	623.9	601.834	639.782	650.101	624.07	612.107	669.317	612.937	640.485	735.449	627.722	652.51	1.03949	0.320482	0.601332	FALSE
O54734	Dolichyl-diphosphooligosaccharide--protein glycosyltransferase 48 kDa subunit OS=Mus musculus OX=10090 GN=Ddost PE=1 SV=2	11	2182	2329.78	1993.02	1329.06	2143.87	1876.47	2086.04	2018.14	2229.87	1987.39	1959.23	2036.27	1.03932	0.720661	0.86967	FALSE
Q9JJR8	Transmembrane protein 9B OS=Mus musculus OX=10090 GN=Tmem9b PE=1 SV=1	2	479.4	428.019	576.425	555.919	604.431	535.978	491.312	543.636	551.56	610.255	524.629	545.234	1.03928	0.610711	0.801104	FALSE
P01819	Ig heavy chain V region MOPC 141 OS=Mus musculus OX=10090 PE=4 SV=1	1	69.1	155.572	96.5344	113.268	290.441	95.8047	143.651	157.096	100.014	191.327	127.836	132.843	1.03917	0.893243	0.95627	FALSE
Q9ERI2	Ras-related protein Rab-27A OS=Mus musculus OX=10090 GN=Rab27a PE=1 SV=1	8	2025.9	2398.66	1897.26	1220.54	2244.4	1823.04	2037.9	2006.48	2129.92	1927.1	1907.54	1982.15	1.03911	0.760486	0.886983	FALSE
Q8BK63-2	Isoform 2 of Casein kinase I isoform alpha OS=Mus musculus OX=10090 GN=Csnk1a1	1	21.5	21.9251	20.5285	22.7259	21.9249	27.5868	23.985	21.5213	21.9994	18.6378	21.709	22.556	1.03902	0.581982	0.786302	FALSE
Q7TQI3	Ubiquitin thioesterase OTUB1 OS=Mus musculus OX=10090 GN=Otub1 PE=1 SV=2	1	50.3	53.155	58.365	60.3983	53.8382	63.5114	55.9372	54.2656	54.8476	58.0636	55.0904	57.2305	1.03885	0.407956	0.666942	FALSE
Q9D104	Signal recognition particle 19 kDa protein OS=Mus musculus OX=10090 GN=Srp19 PE=1 SV=1	3	133.6	137.697	131.153	170.74	101.533	117.982	146.125	144.761	130.516	155.36	133.134	138.305	1.03884	0.701513	0.860256	FALSE
B1AQZ0	Septin-8 OS=Mus musculus OX=10090 GN=Sept8 PE=1 SV=1	4	410.8	379.544	432.292	390.567	407.106	350.39	439.673	407.949	423.452	487.136	403.659	419.322	1.0388	0.531492	0.755207	FALSE
Q61768	Kinesin-1 heavy chain OS=Mus musculus OX=10090 GN=Kif5b PE=1 SV=3	21	2237	2320.74	2226.03	2391.92	2262.52	2506.26	2379.58	2368.01	2295.21	2333.92	2286.82	2375.55	1.0388	0.0924495	0.329675	FALSE
P42208	Septin-2 OS=Mus musculus OX=10090 GN=Sept2 PE=1 SV=2	11	3093.2	3043.23	2959.01	2318.5	3150.6	2706.89	3117.06	2965.59	3158.54	3112.29	2895.33	3007.31	1.03868	0.565034	0.77895	FALSE
Q9CQ45	Neudesin OS=Mus musculus OX=10090 GN=Nenf PE=1 SV=1	1	50.1	64.301	67.6854	72.385	66.9309	53.6548	67.4812	66.9372	62.4731	84.3475	63.7919	66.259	1.03867	0.704921	0.861764	FALSE
P40630	Transcription factor A, mitochondrial OS=Mus musculus OX=10090 GN=Tfam PE=1 SV=2	5	647.7	657.669	662.972	746.101	711.861	576.572	743.734	718.235	684.712	858.683	684.249	710.519	1.03839	0.604571	0.798833	FALSE
Q9Z0X1	Apoptosis-inducing factor 1, mitochondrial OS=Mus musculus OX=10090 GN=Aifm1 PE=1 SV=1	14	1767.2	1926.63	1702.31	1465.3	1799.14	1485.97	1890.41	1781.42	1904.32	1934.94	1725.13	1791.21	1.0383	0.588386	0.790296	FALSE
Q9CR51	V-type proton ATPase subunit G 1 OS=Mus musculus OX=10090 GN=Atp6v1g1 PE=1 SV=3	2	320.8	327.284	334.094	340.48	302.248	353.372	334.643	362.084	327.605	310.412	324.711	337.119	1.03821	0.304997	0.586447	FALSE
A2AWI7	Endophilin-B2 OS=Mus musculus OX=10090 GN=Sh3glb2 PE=1 SV=1	3	95.6	106.362	106.853	115.837	94.1683	118.63	104.484	109.662	99.3101	105.905	103.456	107.409	1.03821	0.461836	0.708537	FALSE
P08680	5-aminolevulinate synthase, erythroid-specific, mitochondrial OS=Mus musculus OX=10090 GN=Alas2 PE=1 SV=3	1	268.4	277.337	259.087	393.136	228.251	203.838	315.472	304.67	255.339	417.161	280.31	291.004	1.03815	0.808551	0.910267	FALSE
Q922Q4	Pyrroline-5-carboxylate reductase 2 OS=Mus musculus OX=10090 GN=Pycr2 PE=1 SV=1	2	405.7	425.811	373.595	529.592	379.635	338.458	511.514	437.89	390.252	528.867	419.398	435.395	1.03814	0.72937	0.873046	FALSE
Q6P1Y9	Exocyst complex component 1 OS=Mus musculus OX=10090 GN=Exoc1 PE=1 SV=1	8	1068.4	1005.19	1085.28	1246.44	1070.39	1260.7	1096.14	1169.48	983.866	1179.28	1092.31	1133.98	1.03814	0.514654	0.74231	FALSE
A0A0R4J0I1	MCG1051009 OS=Mus musculus OX=10090 GN=Serpina3k PE=1 SV=1	25	13817.3	13382	10432.1	9782.99	9802.73	11096.4	11403.6	13953.3	13296.1	9493.04	11309.1	11738.3	1.03796	0.726162	0.870998	FALSE
A0A1B0GS91	Supervillin OS=Mus musculus OX=10090 GN=Svil PE=1 SV=1	10	818.1	897.099	914.734	572.187	914.681	786.672	869.172	839.008	887.668	831.131	811.241	842.01	1.03793	0.696515	0.857649	FALSE
P35235-2	Isoform 2 of Tyrosine-protein phosphatase non-receptor type 11 OS=Mus musculus OX=10090 GN=Ptpn11	10	785.8	745.891	800.559	794.797	833.085	785.505	846.6	813.664	862.797	800.928	791.526	821.4	1.03774	0.175063	0.450455	FALSE
Q5SWZ5	Myosin phosphatase Rho-interacting protein OS=Mus musculus OX=10090 GN=Mprip PE=1 SV=1	2	122.2	136.645	130.265	118.833	149.228	127.06	136.539	145.546	128.756	142.679	130.996	135.919	1.03758	0.471419	0.715302	FALSE
P63094	Guanine nucleotide-binding protein G(s) subunit alpha isoforms short OS=Mus musculus OX=10090 GN=Gnas PE=1 SV=1	8	1159.7	1216.97	1167.61	943.453	1305.12	1080.81	1159.01	1215.45	1307.54	1225.5	1152.02	1195.28	1.03755	0.57304	0.781822	FALSE
Q80W45	Syntaxin-2 OS=Mus musculus OX=10090 GN=Stx2 PE=1 SV=1	7	765.1	727.49	723.666	785.593	739.683	769.813	812.174	791.125	732.694	775.912	747.937	775.895	1.03738	0.151559	0.418665	FALSE
K4DI77	WD repeat-containing protein 81 (Fragment) OS=Mus musculus OX=10090 GN=Wdr81 PE=1 SV=1	2	91.1	92.0609	99.8631	96.2514	110.534	107.736	89.5385	96.9902	109.282	104.521	97.7193	101.338	1.03703	0.496129	0.730497	FALSE
P19157	Glutathione S-transferase P 1 OS=Mus musculus OX=10090 GN=Gstp1 PE=1 SV=2	1	302.3	320.87	238.671	353.323	238.538	338.328	335.571	283.139	285.724	254.731	287.117	297.735	1.03698	0.716133	0.86804	FALSE
P07724	Serum albumin OS=Mus musculus OX=10090 GN=Alb PE=1 SV=3	157	183052	166237	268144	243835	279752	243159	174545	238117	255765	258154	223413	231665	1.03694	0.782686	0.897997	FALSE
Q9CWW6	Peptidyl-prolyl cis-trans isomerase NIMA-interacting 4 OS=Mus musculus OX=10090 GN=Pin4 PE=1 SV=1	2	131.7	126.866	143.136	167.636	145.838	110.849	163.956	136.911	156.912	179.223	142.359	147.567	1.03659	0.719665	0.86967	FALSE
Q921H8	3-ketoacyl-CoA thiolase A, peroxisomal OS=Mus musculus OX=10090 GN=Acaa1a PE=1 SV=1	5	447.2	506.777	469.24	300.453	545.982	448.566	414.111	509.546	480.584	458.662	444.973	461.188	1.03644	0.752196	0.883178	FALSE
P08113	Endoplasmin OS=Mus musculus OX=10090 GN=Hsp90b1 PE=1 SV=2	37	10534.8	10843.2	10506.3	10301	10482.6	10861.1	11103	10598.5	11270.9	10754.7	10532.2	10915	1.03635	0.0320807	0.198381	FALSE
P17751	Triosephosphate isomerase OS=Mus musculus OX=10090 GN=Tpi1 PE=1 SV=4	14	2488.9	2548.39	2579.87	2612.39	2614.74	3392.96	2665.71	2260.81	2589.79	2522.64	2568.43	2661.67	1.0363	0.61115	0.80111	FALSE
Q9CQZ5	NADH dehydrogenase [ubiquinone] 1 alpha subcomplex subunit 6 OS=Mus musculus OX=10090 GN=Ndufa6 PE=1 SV=1	3	388.8	422.025	429.185	441.832	482.272	413.679	429.057	419.051	451.842	533.248	431.769	447.375	1.03614	0.557755	0.772095	FALSE
O35551-6	Isoform 6 of Rab GTPase-binding effector protein 1 OS=Mus musculus OX=10090 GN=Rabep1	4	359.5	355.675	368.935	340.694	385.48	437.413	347.939	369.486	354.94	370.242	361.754	374.737	1.03589	0.458857	0.706787	FALSE
D3Z183	Major facilitator superfamily domain-containing protein 6 OS=Mus musculus OX=10090 GN=Mfsd6 PE=1 SV=1	3	138.6	123.606	124.607	97.6427	135.2	125.374	130.973	128.165	131.454	121.352	123.025	127.408	1.03563	0.597476	0.793828	FALSE
Q91VZ6	Stromal membrane-associated protein 1 OS=Mus musculus OX=10090 GN=Smap1 PE=1 SV=1	8	469.1	423.708	602.056	582.354	595.664	489.808	535.736	530.964	548.627	645.992	529.214	547.91	1.03533	0.694093	0.85726	FALSE
O88587	Catechol O-methyltransferase OS=Mus musculus OX=10090 GN=Comt PE=1 SV=2	5	584.6	555.778	493.984	552.602	498.287	516.525	601.392	537.805	571.503	550.425	535.887	554.776	1.03525	0.433414	0.689586	FALSE
Q925I1	ATPase family AAA domain-containing protein 3 OS=Mus musculus OX=10090 GN=Atad3 PE=1 SV=1	8	822.6	868.708	778.701	846.597	828.994	761.253	888.55	855.155	828.775	967.047	828.576	857.488	1.03489	0.452128	0.701715	FALSE
Q80WW9	DDRGK domain-containing protein 1 OS=Mus musculus OX=10090 GN=Ddrgk1 PE=1 SV=2	2	74.8	75.6574	68.795	68.7462	79.3222	66.3646	75.83	82.1879	84.411	72.1278	73.3484	75.8958	1.03473	0.529736	0.75391	FALSE
P97765	WW domain-binding protein 2 OS=Mus musculus OX=10090 GN=Wbp2 PE=1 SV=1	1	80.6	77.8655	70.6813	83.9436	82.0108	87.3747	88.6109	85.7764	72.7968	74.8945	78.8803	81.6132	1.03465	0.524539	0.749341	FALSE
Q3UH60	Disco-interacting protein 2 homolog B OS=Mus musculus OX=10090 GN=Dip2b PE=1 SV=1	5	449.5	496.262	406.66	431.237	388.519	479.822	446.785	428.807	425.211	460.621	432.873	447.794	1.03447	0.499083	0.732395	FALSE
Q9JLN9	Serine/threonine-protein kinase mTOR OS=Mus musculus OX=10090 GN=Mtor PE=1 SV=2	7	540.2	530.647	533.818	517.07	567.842	644.919	572.12	544.869	539.711	490.248	537.658	556.125	1.03435	0.495389	0.730221	FALSE
Q8VCG4	Complement component C8 gamma chain OS=Mus musculus OX=10090 GN=C8g PE=1 SV=1	2	220.6	246.423	229.018	216.653	200.663	209.415	227.655	219.557	252.172	242.396	222.166	229.726	1.03403	0.500442	0.733982	FALSE
Q99P72	Reticulon-4 OS=Mus musculus OX=10090 GN=Rtn4 PE=1 SV=2	10	1612.3	1740.2	1499.92	1276.62	1636.76	1392.33	1633.14	1648.08	1713.57	1618.15	1544.66	1597.1	1.03395	0.616232	0.805373	FALSE
Q60597-3	Isoform 3 of 2-oxoglutarate dehydrogenase, mitochondrial OS=Mus musculus OX=10090 GN=Ogdh	30	5185.1	5275.28	5254.17	5374.25	5539.55	4525.68	5715.19	5636.95	5548.01	6243.07	5324.27	5503.75	1.03371	0.558014	0.772095	FALSE
Q9Z1G3	V-type proton ATPase subunit C 1 OS=Mus musculus OX=10090 GN=Atp6v1c1 PE=1 SV=4	1	56.5	53.3653	59.6965	58.793	65.1774	67.0131	57.4833	62.3395	59.5402	56.7955	58.5782	60.5226	1.03319	0.485955	0.724322	FALSE
Q9QX15	Calcium-activated chloride channel regulator 3A-1 OS=Mus musculus OX=10090 GN=Clca3a1 PE=1 SV=1	12	1876.9	2101.5	1593.46	1215.51	1780.67	1514.63	1831.35	1808.33	1880.27	1697.23	1685.51	1741.26	1.03308	0.755108	0.884421	FALSE
Q3TMX5	Arginine-rich, mutated in early stage tumors, isoform CRA_b OS=Mus musculus OX=10090 GN=Manf PE=1 SV=1	8	1342.2	1209.29	1519.12	1642.96	1519.63	1344.48	1449.16	1484.25	1496.42	1673.83	1438.34	1485.89	1.03306	0.628114	0.811409	FALSE
Q8CG48	Structural maintenance of chromosomes protein 2 OS=Mus musculus OX=10090 GN=Smc2 PE=1 SV=2	39	5913.6	5770.86	5908.71	6778.08	5589.23	6932.89	6391.55	6003.97	5250.26	6433.16	5978.73	6176.08	1.03301	0.585021	0.78839	FALSE
Q9D020	Cytosolic 5'-nucleotidase 3A OS=Mus musculus OX=10090 GN=Nt5c3a PE=1 SV=4	3	244.6	239.588	211.486	260.854	243.916	247.414	281.87	218.996	233.519	260.034	239.535	247.43	1.03296	0.574014	0.782342	FALSE
A0A0R4J1E2	Elongation factor 1-delta OS=Mus musculus OX=10090 GN=Eef1d PE=1 SV=1	18	3173	3221.89	3249.61	3880.3	3255.11	2510.28	3631.29	3604.22	3468.95	4329.3	3346.33	3456.54	1.03294	0.744844	0.880271	FALSE
A2AMH4	Choline transporter-like protein 1 OS=Mus musculus OX=10090 GN=Slc44a1 PE=1 SV=1	3	481.6	622.654	428.963	328.386	464.62	447.399	493.167	563.372	462.635	401.252	455.583	470.574	1.03291	0.789358	0.900564	FALSE
Q3U9D6	Exocyst complex component OS=Mus musculus OX=10090 GN=Exoc6 PE=1 SV=1	3	185.3	167.665	166.548	193.536	183.596	187.108	183.952	203.746	159.845	192.826	179.018	184.905	1.03289	0.53551	0.757678	FALSE
Q9QYE6	Golgin subfamily A member 5 OS=Mus musculus OX=10090 GN=Golga5 PE=1 SV=2	1	100.5	97.003	111.403	96.2514	105.741	90.617	111.596	103.494	97.9023	126.655	102.023	105.351	1.03261	0.627232	0.811409	FALSE
Q8K183	Pyridoxal kinase OS=Mus musculus OX=10090 GN=Pdxk PE=1 SV=1	1	81.2	84.2798	99.1973	110.914	100.364	100.992	109.534	89.589	94.0309	95.0685	94.5515	97.6068	1.03231	0.650988	0.829607	FALSE
P46460	Vesicle-fusing ATPase OS=Mus musculus OX=10090 GN=Nsf PE=1 SV=2	49	14240.7	13947.5	13394.7	13939.1	13242.4	18470.8	14044.2	13880.1	12380.8	12909.5	13747.8	14190.8	1.03223	0.667767	0.842035	FALSE
Q8K3W0	BRISC and BRCA1-A complex member 2 OS=Mus musculus OX=10090 GN=Babam2 PE=1 SV=2	4	270.3	275.97	295.37	375.798	331.823	330.417	299.599	334.947	331.946	292.197	307.459	317.296	1.03199	0.655939	0.832543	FALSE
Q9CPY7	Cytosol aminopeptidase OS=Mus musculus OX=10090 GN=Lap3 PE=1 SV=3	11	1566.6	1645.14	1561.51	1672.18	1454.52	1617.35	1755.9	1565.21	1585.22	1624.95	1578.13	1628.4	1.03186	0.349483	0.629306	FALSE
Q8K3J1	NADH dehydrogenase [ubiquinone] iron-sulfur protein 8, mitochondrial OS=Mus musculus OX=10090 GN=Ndufs8 PE=1 SV=1	5	433.3	494.79	406.328	525.953	553.23	442.989	519.966	486.109	481.288	549.157	479.499	494.585	1.03146	0.663902	0.839417	FALSE
P62897	Cytochrome c, somatic OS=Mus musculus OX=10090 GN=Cycs PE=1 SV=2	6	1833.1	1889.09	1724.95	1662.33	1754.83	1417.23	2164.78	1935.72	1829.47	1868.65	1771.06	1826.04	1.03104	0.687347	0.85323	FALSE
Q8BPM0	Disheveled-associated activator of morphogenesis 1 OS=Mus musculus OX=10090 GN=Daam1 PE=1 SV=4	37	6954	7260.11	6777.61	5405.07	7108.68	6741.21	6949.06	7081.17	7013.74	6575.42	6664.52	6869.55	1.03076	0.598828	0.794415	FALSE
P50228	C-X-C motif chemokine 5 OS=Mus musculus OX=10090 GN=Cxcl5 PE=1 SV=2	4	241.2	221.502	233.456	217.617	237.019	234.445	209.617	241.536	260.736	241.474	229.978	236.976	1.03043	0.480874	0.7215	FALSE
O08749	Dihydrolipoyl dehydrogenase, mitochondrial OS=Mus musculus OX=10090 GN=Dld PE=1 SV=2	17	3636.1	3688.13	3703.21	4282.39	3915.35	3361.18	4059.76	4113.1	3896.33	4423.14	3837.91	3954.66	1.03042	0.598063	0.794208	FALSE
Q91V55	40S ribosomal protein S5 OS=Mus musculus OX=10090 GN=Rps5 PE=1 SV=1	10	3623.2	3499.28	3689.45	4628.72	3437.82	3048.63	3989.87	3932	3809.87	4744.54	3752.8	3866.84	1.03039	0.744896	0.880271	FALSE
P25444	40S ribosomal protein S2 OS=Mus musculus OX=10090 GN=Rps2 PE=1 SV=3	15	3044.7	2993.5	3310.75	4443.57	3210.46	2897.54	3253.84	3596.37	3340.37	4414.15	3363.49	3465.66	1.03038	0.77278	0.894308	FALSE
P68033	Actin, alpha cardiac muscle 1 OS=Mus musculus OX=10090 GN=Actc1 PE=1 SV=1	13	7694.9	8323.82	7512.26	5698.21	7912.47	7077.5	8069.35	7526.7	7955.43	7355.75	7366.64	7587.92	1.03004	0.686807	0.85323	FALSE
Q3U3K9	Ancient ubiquitous protein 1 OS=Mus musculus OX=10090 GN=Aup1 PE=1 SV=1	5	598.6	632.118	599.061	517.391	656.217	551.541	650.661	618.993	629.34	637.922	598.762	616.672	1.02991	0.570245	0.780428	FALSE
Q9CR57	60S ribosomal protein L14 OS=Mus musculus OX=10090 GN=Rpl14 PE=1 SV=3	6	1977.4	1868.49	2130.83	2788.44	2024.4	1841.07	2193.95	2226.72	2010.73	2847.15	2135.79	2199.61	1.02988	0.778198	0.897262	FALSE
P08228	Superoxide dismutase [Cu-Zn] OS=Mus musculus OX=10090 GN=Sod1 PE=1 SV=2	15	3249.9	3178.04	2846.84	3342.4	2782.14	3348.73	3629.43	3007.76	2925.08	2961.39	3071.61	3163.14	1.0298	0.61282	0.802502	FALSE
Q9CZE3	Ras-related protein Rab-32 OS=Mus musculus OX=10090 GN=Rab32 PE=1 SV=3	2	359.1	343.477	427.853	350.219	396.235	391.502	367.11	400.436	435.183	338.309	374.059	385.132	1.0296	0.636281	0.817273	FALSE
Q8R1L4	ER lumen protein-retaining receptor 3 OS=Mus musculus OX=10090 GN=Kdelr3 PE=1 SV=1	1	295.1	341.374	266.632	277.871	306.924	269.851	282.901	275.85	347.08	362.172	296.481	305.179	1.02934	0.711126	0.865315	FALSE
Q8R307	Vacuolar protein sorting-associated protein 18 homolog OS=Mus musculus OX=10090 GN=Vps18 PE=1 SV=2	2	122.6	133.07	104.967	111.663	118.366	117.074	134.684	109.55	118.315	127.808	117.748	121.171	1.02907	0.610842	0.801104	FALSE
Q9JJY4	Probable ATP-dependent RNA helicase DDX20 OS=Mus musculus OX=10090 GN=Ddx20 PE=1 SV=2	1	25.2	22.3457	21.5271	30.1105	23.7953	21.4913	28.9324	28.586	20.2397	27.8602	24.4207	25.1303	1.02906	0.775015	0.895503	FALSE
Q8BLY2	Threonine--tRNA ligase 2, cytoplasmic OS=Mus musculus OX=10090 GN=Tarsl2 PE=1 SV=1	7	645.2	595.315	617.701	727.693	570.414	675.267	608.298	663.512	614.558	678.501	629.03	647.308	1.02906	0.566781	0.77973	FALSE
Q8BML9	Glutamine--tRNA ligase OS=Mus musculus OX=10090 GN=Qars PE=1 SV=1	21	4164.2	4005.16	3859.54	4463.58	3907.64	4374.46	4139.22	4086.64	3953.46	4428.1	4074.34	4192.58	1.02902	0.421768	0.679773	FALSE
Q99L43	Phosphatidate cytidylyltransferase 2 OS=Mus musculus OX=10090 GN=Cds2 PE=1 SV=1	4	795.5	831.274	709.13	550.033	732.552	687.458	769.502	738.308	762.258	730.838	716.585	737.095	1.02862	0.715222	0.867732	FALSE
Q9CR68	Cytochrome b-c1 complex subunit Rieske, mitochondrial OS=Mus musculus OX=10090 GN=Uqcrfs1 PE=1 SV=1	6	1201.1	1247.25	1225.64	1339.12	1275.2	1092.74	1309.29	1294.18	1277.04	1526.85	1256.78	1292.73	1.02861	0.629435	0.812571	FALSE
P63082	V-type proton ATPase 16 kDa proteolipid subunit OS=Mus musculus OX=10090 GN=Atp6v0c PE=1 SV=1	1	108.5	129.39	97.422	136.492	114.742	102.289	111.493	112.689	120.544	159.164	116.457	119.782	1.02855	0.778921	0.897262	FALSE
A0A1L1STE6	Isocitrate dehydrogenase [NAD] subunit, mitochondrial OS=Mus musculus OX=10090 GN=Idh3a PE=1 SV=1	19	3703.2	3756.37	3848.23	3977.26	4013.2	3139.28	4159.73	4035.39	3998.04	4663.96	3857.77	3967.13	1.02835	0.685276	0.852157	FALSE
Q8BTY8	Sec1 family domain-containing protein 2 OS=Mus musculus OX=10090 GN=Scfd2 PE=1 SV=1	1	216.2	215.719	212.152	224.252	213.171	228.35	219.1	220.791	218.268	225.565	216.257	222.381	1.02831	0.065358	0.277404	FALSE
Q8C3X2	Coiled-coil domain-containing protein 90B, mitochondrial OS=Mus musculus OX=10090 GN=Ccdc90b PE=1 SV=1	1	16	14.2491	12.7615	14.164	21.4573	13.5801	16.2546	16.3629	18.9492	14.8336	15.4637	15.897	1.02802	0.799505	0.905259	FALSE
Q8BXZ1	Protein disulfide-isomerase TMX3 OS=Mus musculus OX=10090 GN=Tmx3 PE=1 SV=2	3	321.6	318.662	315.01	257.858	331.005	289.305	339.9	334.05	306.137	314.562	307.636	316.248	1.02799	0.620533	0.808193	FALSE
P62918	60S ribosomal protein L8 OS=Mus musculus OX=10090 GN=Rpl8 PE=1 SV=2	13	3365.2	3280.14	3231.75	4430.4	3255.46	3098.95	3654.89	3686.87	3315.03	4266.13	3485.61	3583.06	1.02796	0.742693	0.879636	FALSE
Q8C156	Condensin complex subunit 2 OS=Mus musculus OX=10090 GN=Ncaph PE=1 SV=1	12	1452.3	1422.85	1478.95	1507.9	1437.92	1651.59	1540.48	1515.54	1337.34	1474.62	1459.67	1500.41	1.02791	0.464502	0.71055	FALSE
Q8VCS0	N-acetylmuramoyl-L-alanine amidase OS=Mus musculus OX=10090 GN=Pglyrp2 PE=1 SV=1	1	239.7	237.064	238.227	259.356	249.293	239.633	261.462	237.275	269.769	250.351	244.583	251.391	1.02783	0.387509	0.655365	FALSE
Q80U93	Nuclear pore complex protein Nup214 OS=Mus musculus OX=10090 GN=Nup214 PE=1 SV=2	1	72.8	72.8183	57.2554	70.6726	52.2017	66.1052	76.0362	64.9187	61.3	64.1735	64.5394	66.3267	1.02769	0.736687	0.876455	FALSE
P41105	60S ribosomal protein L28 OS=Mus musculus OX=10090 GN=Rpl28 PE=1 SV=2	8	1896.7	1913.81	1980.59	2826.97	1931.7	1791.26	2139.63	2120.75	1997.23	2770.26	2083.49	2140.86	1.02754	0.802431	0.906469	FALSE
Q9D823	60S ribosomal protein L37 OS=Mus musculus OX=10090 GN=Rpl37 PE=3 SV=3	3	550.4	549.469	556.675	787.519	548.437	549.596	628.397	583.109	561.062	736.371	592.001	608.173	1.02732	0.769539	0.893396	FALSE
Q91YR5	Methyltransferase-like protein 13 OS=Mus musculus OX=10090 GN=Mettl13 PE=1 SV=1	2	94.8	85.3313	88.8783	85.656	77.4518	102.419	95.6198	75.4597	84.6457	87.2295	86.2383	88.5895	1.02726	0.6751	0.846231	FALSE
P62754	40S ribosomal protein S6 OS=Mus musculus OX=10090 GN=Rps6 PE=1 SV=1	13	4334.8	4272.87	4454.5	5746.05	4136.41	3890.71	4774.66	4792.43	4420.61	5697.91	4555.08	4678.92	1.02719	0.762656	0.888241	FALSE
P09103	Protein disulfide-isomerase OS=Mus musculus OX=10090 GN=P4hb PE=1 SV=2	34	9183.3	10235.2	9564.42	10465	8821.01	9807.25	9098.52	9328.19	10191.3	11177.1	9633.89	9894.07	1.02701	0.597309	0.793828	FALSE
G5E896	Enhancer of mRNA decapping 4, isoform CRA_b OS=Mus musculus OX=10090 GN=Edc4 PE=1 SV=1	12	985.3	1028.43	913.514	909.42	945.425	960.2	1003.78	950.361	939.286	1056.16	955.367	981.033	1.02686	0.429038	0.686643	FALSE
F7C846	Metaxin-1 OS=Mus musculus OX=10090 GN=Mtx1 PE=1 SV=1	5	390	372.92	360.946	393.671	389.338	319.782	410.401	402.006	393.654	442.292	381.168	391.402	1.02685	0.652613	0.830312	FALSE
Q8VEK0	Cell cycle control protein 50A OS=Mus musculus OX=10090 GN=Tmem30a PE=1 SV=1	8	1259.4	1250.09	1377.09	1221.82	1418.16	1320.74	1309.8	1422.69	1323.49	1316.35	1303.05	1337.97	1.0268	0.448485	0.699351	FALSE
Q8VHE0	Translocation protein SEC63 homolog OS=Mus musculus OX=10090 GN=Sec63 PE=1 SV=4	1	37	38.1184	44.8282	38.6725	37.4724	46.5218	39.4457	38.9027	38.3062	38.2354	39.1201	40.1674	1.02677	0.618098	0.806215	FALSE
Q9Z0N1	Eukaryotic translation initiation factor 2 subunit 3, X-linked OS=Mus musculus OX=10090 GN=Eif2s3x PE=1 SV=2	25	4566.2	4526.18	4861.82	6280.95	4853.23	5403.83	5011.73	4699.47	4977.39	5514.84	4979.99	5112.75	1.02666	0.703257	0.861121	FALSE
Q5SQX6	Cytoplasmic FMR1-interacting protein 2 OS=Mus musculus OX=10090 GN=Cyfip2 PE=1 SV=2	1	79.6	87.1188	96.8672	87.4754	74.4124	102.16	90.6723	80.3937	77.4894	86.4225	84.7514	87.01	1.02665	0.701565	0.860256	FALSE
Q8K1M6	Dynamin-1-like protein OS=Mus musculus OX=10090 GN=Dnm1l PE=1 SV=2	14	1427.4	1482.26	1571.27	1705.68	1495.08	1223.47	1715.49	1475.5	1660.42	1879.14	1533.41	1574.06	1.02651	0.75216	0.883178	FALSE
Q9CQ56	Vesicle transport protein USE1 OS=Mus musculus OX=10090 GN=Use1 PE=1 SV=1	1	55	53.9962	54.0377	57.4017	52.903	52.4876	59.2355	61.4424	47.926	60.5998	54.6469	56.0828	1.02628	0.61865	0.806537	FALSE
Q8CG16	Complement C1r-A subcomponent OS=Mus musculus OX=10090 GN=C1ra PE=1 SV=1	1	28.2	23.6075	30.0708	37.2811	35.0175	36.9246	29.8601	32.5108	29.3903	28.2061	30.44	31.2317	1.02601	0.791838	0.901834	FALSE
Q8CBB7	AP-1 complex subunit gamma OS=Mus musculus OX=10090 GN=Ap1g1 PE=1 SV=1	5	275.3	281.333	243.775	265.456	246.137	270.499	277.232	259.142	254.753	283.321	261.961	268.775	1.02601	0.486448	0.724322	FALSE
D3YZZ5	Transmembrane p24-trafficking protein 7 OS=Mus musculus OX=10090 GN=Tmed7 PE=1 SV=1	4	884.4	874.491	992.072	876.885	1058.7	949.825	859.381	958.098	1024.93	1010.16	934.399	958.66	1.02596	0.621637	0.80827	FALSE
Q8VCU2	Glycosylphosphatidylinositol specific phospholipase D1 OS=Mus musculus OX=10090 GN=Gpld1 PE=1 SV=1	1	43.2	31.7042	30.6256	25.5085	35.3682	36.2761	29.3447	34.305	40.4179	29.1283	32.7791	33.6263	1.02585	0.817798	0.912766	FALSE
Q5NCC9	E3 ubiquitin-protein ligase TRIM58 OS=Mus musculus OX=10090 GN=Trim58 PE=2 SV=1	16	3563.8	3231.24	3230.08	4146.79	3263.41	3359.89	3674.58	3580.11	3230.92	4001.33	3470.37	3559.52	1.02569	0.687432	0.85323	FALSE
Q9D8B3	Charged multivesicular body protein 4b OS=Mus musculus OX=10090 GN=Chmp4b PE=1 SV=2	3	448.6	442.004	460.808	437.23	496.066	425.092	486.88	498.444	452.546	481.487	456.469	468.116	1.02552	0.511641	0.740503	FALSE
Q99LB2	Dehydrogenase/reductase SDR family member 4 OS=Mus musculus OX=10090 GN=Dhrs4 PE=1 SV=3	4	737.1	821.39	651.654	669.472	682.87	683.827	809.803	696.144	727.18	729.224	709.958	727.957	1.02535	0.637356	0.8176	FALSE
Q61165	Sodium/hydrogen exchanger 1 OS=Mus musculus OX=10090 GN=Slc9a1 PE=1 SV=1	5	613.6	630.12	589.407	570.261	583.623	624.039	625.717	619.217	589.57	602.646	597.016	612.077	1.02523	0.276047	0.560974	FALSE
Q8R001	Microtubule-associated protein RP/EB family member 2 OS=Mus musculus OX=10090 GN=Mapre2 PE=1 SV=1	6	531.2	566.293	628.686	667.974	630.383	603.807	714.05	506.967	583.587	706.975	602.864	618.049	1.02519	0.75253	0.883178	FALSE
P27659	60S ribosomal protein L3 OS=Mus musculus OX=10090 GN=Rpl3 PE=1 SV=3	23	4015.9	3869.41	4044.29	5549.87	3966.79	3756.35	4332.17	4331.32	4074.88	5454.55	4248.14	4355.05	1.02517	0.792778	0.902515	FALSE
P37040	NADPH--cytochrome P450 reductase OS=Mus musculus OX=10090 GN=Por PE=1 SV=2	6	689.4	706.039	690.046	620.348	724.253	642.326	682.097	728.664	756.861	706.86	685.079	702.256	1.02507	0.538847	0.758975	FALSE
Q9EQ20	Methylmalonate-semialdehyde dehydrogenase [acylating], mitochondrial OS=Mus musculus OX=10090 GN=Aldh6a1 PE=1 SV=1	1	63.2	58.2023	68.3512	54.619	69.5027	54.5627	65.1106	74.0019	63.4116	64.7499	62.51	64.0678	1.02492	0.722749	0.86967	FALSE
O35435	Dihydroorotate dehydrogenase (quinone), mitochondrial OS=Mus musculus OX=10090 GN=Dhodh PE=1 SV=2	1	44	45.1635	37.8379	37.0671	47.6426	45.4843	43.4655	34.0807	38.8928	57.2567	42.1338	43.176	1.02474	0.812692	0.911331	FALSE
Q9CPQ8	ATP synthase subunit g, mitochondrial OS=Mus musculus OX=10090 GN=Atp5mg PE=1 SV=1	4	847.6	920.337	827.522	811.493	892.937	725.069	901.64	881.059	898.461	1020.65	859.023	880.154	1.0246	0.695225	0.85726	FALSE
Q9CZU6	Citrate synthase, mitochondrial OS=Mus musculus OX=10090 GN=Cs PE=1 SV=1	16	4271.6	4468.66	3990.14	4742.06	4197.66	3552.87	4740.13	4320	4463.78	5265.38	4326.59	4431.97	1.02436	0.743459	0.87975	FALSE
Q8BND5	Sulfhydryl oxidase 1 OS=Mus musculus OX=10090 GN=Qsox1 PE=1 SV=1	4	591.9	596.261	564.997	550.782	571.7	587.985	549.65	557.765	687.997	570.599	574.878	588.795	1.02421	0.594522	0.792857	FALSE
Q8BR63	Protein FAM177A1 OS=Mus musculus OX=10090 GN=Fam177a1 PE=1 SV=1	4	324.9	388.587	376.813	255.824	361.048	323.673	336.086	342.012	376.174	353.757	337.734	345.89	1.02415	0.772802	0.894308	FALSE
Q60932	Voltage-dependent anion-selective channel protein 1 OS=Mus musculus OX=10090 GN=Vdac1 PE=1 SV=3	28	13204.1	13749.3	12514.6	12856.8	13331.9	11309.2	14268.5	13113.3	13445.1	15409.8	13124.6	13439.3	1.02398	0.671117	0.843543	FALSE
P52196	Thiosulfate sulfurtransferase OS=Mus musculus OX=10090 GN=Tst PE=1 SV=3	2	123.4	120.241	112.845	115.088	102.936	114.869	113.039	125.81	115.148	118.701	114.68	117.428	1.02396	0.535541	0.757678	FALSE
A0JNY3	Gephyrin OS=Mus musculus OX=10090 GN=Gphn PE=1 SV=1	2	158.4	142.428	178.976	165.282	168.399	159.872	173.954	175.038	163.364	159.049	162.234	166.114	1.02391	0.599656	0.794627	FALSE
Q8C5W3-2	Isoform 2 of Tubulin-specific chaperone cofactor E-like protein OS=Mus musculus OX=10090 GN=Tbcel	1	36.8	32.3351	49.1555	51.9434	49.9806	48.5969	39.4457	44.6217	39.0101	51.1468	43.2798	44.3027	1.02363	0.836619	0.927235	FALSE
Q78IS1	Transmembrane emp24 domain-containing protein 3 OS=Mus musculus OX=10090 GN=Tmed3 PE=1 SV=1	4	284.9	297.737	250.099	220.506	289.155	255.066	268.368	258.805	298.159	287.586	266.832	273.095	1.02347	0.725765	0.870918	FALSE
Q8BVR6	RING finger and SPRY domain-containing protein 1 OS=Mus musculus OX=10090 GN=Rspry1 PE=1 SV=1	3	109.5	118.244	131.375	130.927	145.487	121.743	119.017	136.911	121.835	150.518	126.506	129.47	1.02343	0.735881	0.876318	FALSE
E9PWG6	Non-SMC condensin I complex, subunit G OS=Mus musculus OX=10090 GN=Ncapg PE=1 SV=1	10	732.7	705.829	787.577	845.741	765.167	874.603	703.227	755.689	724.248	879.088	765.918	783.852	1.02341	0.692658	0.856495	FALSE
Q3UHJ0	AP2-associated protein kinase 1 OS=Mus musculus OX=10090 GN=Aak1 PE=1 SV=2	9	404.9	393.95	445.939	411.972	464.387	467.761	405.865	411.874	409.96	476.3	423.411	433.27	1.02328	0.636407	0.817273	FALSE
Q9Z1T1	AP-3 complex subunit beta-1 OS=Mus musculus OX=10090 GN=Ap3b1 PE=1 SV=2	6	425.2	441.373	438.505	409.19	453.398	428.205	452.763	390.007	444.568	509.5	433.267	443.339	1.02325	0.635841	0.817273	FALSE
Q6P5B5	Fragile X mental retardation syndrome-related protein 2 OS=Mus musculus OX=10090 GN=Fxr2 PE=1 SV=1	2	171	170.924	189.628	176.519	193.883	189.701	168.595	167.861	174.274	227.41	180.139	184.324	1.02323	0.723794	0.870235	FALSE
O70311	Glycylpeptide N-tetradecanoyltransferase 2 OS=Mus musculus OX=10090 GN=Nmt2 PE=1 SV=1	1	76.3	73.2389	72.1237	88.2246	64.2422	65.9756	86.6525	76.3568	75.7297	77.4307	74.4305	76.1444	1.02303	0.743089	0.87971	FALSE
Q3UDK1	TRAF-type zinc finger domain-containing protein 1 OS=Mus musculus OX=10090 GN=Trafd1 PE=1 SV=1	2	196.7	189.641	154.898	159.503	181.725	203.968	175.913	169.656	165.241	186.14	175.709	179.67	1.02255	0.721715	0.86967	FALSE
Q9CR86	Calcium-regulated heat stable protein 1 OS=Mus musculus OX=10090 GN=Carhsp1 PE=1 SV=1	5	1084.5	1038.63	1018.48	1198.71	1083.25	1116.61	1216.73	1071.69	1094.38	1044.75	1082.97	1107.31	1.02247	0.577902	0.784638	FALSE
Q9D2G2	Dihydrolipoyllysine-residue succinyltransferase component of 2-oxoglutarate dehydrogenase complex, mitochondrial OS=Mus musculus OX=10090 GN=Dlst PE=1 SV=1	14	2603.4	2718.53	2725.89	2846.88	2846.08	2291.87	2925.14	2785.28	2712.74	3447.87	2746.63	2808.23	1.02243	0.7519	0.883178	FALSE
A0A075B5Y4	Immunoglobulin heavy variable 1-81 (Fragment) OS=Mus musculus OX=10090 GN=Ighv1-81 PE=4 SV=1	5	803.4	705.829	747.3	901.5	1395.25	801.457	1015.33	972.003	841.093	894.536	881.757	901.404	1.02228	0.869057	0.942996	FALSE
A0A0R4J0D3	Dolichyl-diphosphooligosaccharide--protein glycosyltransferase subunit STT3B OS=Mus musculus OX=10090 GN=Stt3b PE=1 SV=1	2	288.8	286.065	292.374	235.49	326.563	272.445	296.506	264.749	310.712	312.026	284.307	290.629	1.02224	0.734702	0.876067	FALSE
Q9R112	Sulfide:quinone oxidoreductase, mitochondrial OS=Mus musculus OX=10090 GN=Sqor PE=1 SV=3	8	443.2	445.264	455.26	480.254	465.205	412.642	497.187	423.536	482.813	533.709	457.634	467.75	1.0221	0.679707	0.84883	FALSE
O35295	Transcriptional activator protein Pur-beta OS=Mus musculus OX=10090 GN=Purb PE=1 SV=3	8	1405.6	1343.68	1316.29	1629.69	1264.91	1352.78	1443.8	1459.8	1384.73	1447.76	1386.55	1417.16	1.02208	0.649478	0.828319	FALSE
Q99KF1	Transmembrane emp24 domain-containing protein 9 OS=Mus musculus OX=10090 GN=Tmed9 PE=1 SV=2	6	1760.5	1715.07	1896.49	1624.02	1986.06	1770.12	1798.67	1897.7	1889.19	1803.52	1791.8	1831.12	1.02194	0.588473	0.790296	FALSE
Q8VDS8	Syntaxin-18 OS=Mus musculus OX=10090 GN=Stx18 PE=1 SV=2	2	148.6	145.373	149.683	148.051	146.656	134.323	174.263	149.695	142.599	156.513	147.665	150.885	1.02181	0.639893	0.819659	FALSE
Q8BMS1	Trifunctional enzyme subunit alpha, mitochondrial OS=Mus musculus OX=10090 GN=Hadha PE=1 SV=1	35	10016.2	10358.6	9606.03	10715.1	9950.49	8502.16	11024.9	10209.6	10283	12018.9	10122.3	10341.4	1.02165	0.73062	0.873133	FALSE
P56480	ATP synthase subunit beta, mitochondrial OS=Mus musculus OX=10090 GN=Atp5f1b PE=1 SV=2	45	14473	15515	13428.5	12925.4	14122.1	12037.4	15242	14494.4	14365.1	16027.6	14064.9	14367.8	1.02154	0.721498	0.86967	FALSE
A0A087WQS2	Basic leucine zipper and W2 domain-containing protein 1 OS=Mus musculus OX=10090 GN=Bzw1 PE=1 SV=1	5	404.9	431.489	448.158	545.859	412.367	358.041	489.663	437.217	479.411	533.363	445.885	455.461	1.02148	0.812231	0.9113	FALSE
Q9CX63	Protein IL-40 OS=Mus musculus OX=10090 PE=2 SV=1	5	814.6	798.362	802.889	905.032	793.106	815.205	901.228	733.934	879.573	878.742	821.786	839.418	1.02146	0.648689	0.827713	FALSE
Q9WVK4	EH domain-containing protein 1 OS=Mus musculus OX=10090 GN=Ehd1 PE=1 SV=1	31	5059.4	5379.17	5309.98	4726.75	5082.35	6766.5	4766.52	4962.21	4915.21	4906.74	5106.31	5215.73	1.02143	0.767294	0.891466	FALSE
Q921W0	Charged multivesicular body protein 1a OS=Mus musculus OX=10090 GN=Chmp1a PE=1 SV=1	2	156.3	153.89	130.709	149.228	141.395	126.671	156.123	152.947	157.029	155.245	146	149.12	1.02137	0.696851	0.857663	FALSE
Q9DCZ4-3	Isoform 3 of MICOS complex subunit Mic26 OS=Mus musculus OX=10090 GN=Apoo	4	359.3	370.396	380.474	415.504	396.936	334.048	387.416	385.746	394.24	471.573	384.016	392.211	1.02134	0.73624	0.876318	FALSE
Q8R404	MICOS complex subunit MIC13 OS=Mus musculus OX=10090 GN=Mic13 PE=1 SV=1	3	203.6	191.849	166.659	141.523	179.154	151.961	208.586	179.075	173.453	186.255	175.196	178.924	1.02128	0.802148	0.906469	FALSE
Q8VDZ4	Palmitoyltransferase ZDHHC5 OS=Mus musculus OX=10090 GN=Zdhhc5 PE=1 SV=1	3	242	228.968	248.768	250.045	245.903	240.541	241.26	252.301	251.702	255.308	243.015	248.147	1.02112	0.32977	0.607955	FALSE
Q3TLH4	Protein PRRC2C OS=Mus musculus OX=10090 GN=Prrc2c PE=1 SV=3	5	314.3	319.924	305.023	374.942	320.718	302.144	332.478	314.202	350.364	370.011	326.109	332.954	1.02099	0.69568	0.857421	FALSE
P60867	40S ribosomal protein S20 OS=Mus musculus OX=10090 GN=Rps20 PE=1 SV=1	4	583.4	550.73	615.926	759.265	565.153	561.917	641.796	625.048	591.095	706.86	610.659	623.44	1.02093	0.773171	0.894308	FALSE
P63085	Mitogen-activated protein kinase 1 OS=Mus musculus OX=10090 GN=Mapk1 PE=1 SV=3	3	326.5	308.567	531.488	413.792	509.626	386.314	371.027	380.699	441.753	519.53	407.898	416.432	1.02092	0.875325	0.94591	FALSE
Q9QZE5	Coatomer subunit gamma-1 OS=Mus musculus OX=10090 GN=Copg1 PE=1 SV=1	1	49.5	53.8911	50.2651	49.8029	44.6032	44.0577	56.7618	53.7049	46.2836	53.1066	49.5224	50.5514	1.02078	0.726731	0.871285	FALSE
Q91VA7	Isocitrate dehydrogenase [NAD] subunit, mitochondrial OS=Mus musculus OX=10090 GN=Idh3b PE=1 SV=1	7	686.1	698.152	635.455	590.167	692.69	599.398	721.368	653.307	667.115	731.645	659.155	672.819	1.02073	0.683591	0.851665	FALSE
H9H9R5	Plasma kallikrein OS=Mus musculus OX=10090 GN=Klkb1 PE=1 SV=2	1	30.4	27.9187	31.6243	35.4617	33.7316	33.812	30.1693	35.2021	35.256	28.0908	31.7188	32.3743	1.02066	0.747947	0.882293	FALSE
A0A1W2P7A1	40S ribosomal protein S12 OS=Mus musculus OX=10090 GN=Rps12 PE=1 SV=1	7	2922.4	2891.92	3577.38	4648.3	3430.34	2656.18	3316.71	3673.18	3680	4483.32	3440.52	3511.49	1.02063	0.870453	0.944123	FALSE
Q8R003	Muscleblind-like protein 3 OS=Mus musculus OX=10090 GN=Mbnl3 PE=2 SV=1	1	29	30.6526	27.9627	24.9734	31.8613	27.3274	28.314	28.586	31.3846	31.5492	28.7897	29.3827	1.0206	0.700073	0.860256	FALSE
Q5RKZ7	Molybdenum cofactor biosynthesis protein 1 OS=Mus musculus OX=10090 GN=Mocs1 PE=1 SV=2	2	182.2	184.279	170.21	208.091	156.358	148.849	186.632	187.149	178.38	221.877	179.422	183.095	1.02047	0.804932	0.908517	FALSE
Q58A65	C-Jun-amino-terminal kinase-interacting protein 4 OS=Mus musculus OX=10090 GN=Spag9 PE=1 SV=2	5	235.6	267.453	255.98	284.186	228.251	271.667	228.994	245.012	259.68	291.506	253.471	258.48	1.01976	0.743789	0.87975	FALSE
Q9D8S4	Oligoribonuclease, mitochondrial OS=Mus musculus OX=10090 GN=Rexo2 PE=1 SV=2	2	253.9	257.674	204.274	220.078	242.98	219.271	245.898	263.179	216.977	255.654	234.865	239.448	1.01951	0.753864	0.883357	FALSE
E9QP49	EH domain-binding protein 1-like protein 1 OS=Mus musculus OX=10090 GN=Ehbp1l1 PE=1 SV=1	27	2140.4	2120.01	2220.48	2109.48	2219.27	2356.72	2119.74	2219.76	2181.65	2147.28	2161.39	2203.51	1.01949	0.397604	0.661142	FALSE
Q8K4F0	CD226 antigen OS=Mus musculus OX=10090 GN=Cd226 PE=2 SV=1	4	770	849.465	632.015	400.628	720.512	614.701	711.576	661.605	709.231	638.268	653.656	665.971	1.01884	0.893146	0.95627	FALSE
P38060	Hydroxymethylglutaryl-CoA lyase, mitochondrial OS=Mus musculus OX=10090 GN=Hmgcl PE=1 SV=2	8	1096.2	1127.38	1072.41	1120.26	1120.66	896.262	1281.67	1105	1080.53	1331.45	1107.19	1127.99	1.01879	0.79967	0.905259	FALSE
Q6PA06	Atlastin-2 OS=Mus musculus OX=10090 GN=Atl2 PE=1 SV=1	11	1392.9	1417.28	1355.35	1385.78	1400.86	1326.84	1466.47	1429.3	1401.27	1462.64	1390.28	1416.36	1.01876	0.373963	0.64527	FALSE
Q9D1C8	Vacuolar protein sorting-associated protein 28 homolog OS=Mus musculus OX=10090 GN=Vps28 PE=1 SV=1	1	68.6	53.6808	32.6229	46.4852	40.1611	54.433	49.0314	39.4633	52.5013	44.4606	46.7904	47.6579	1.01854	0.898196	0.959196	FALSE
Q8K2Z4-2	Isoform 2 of Condensin complex subunit 1 OS=Mus musculus OX=10090 GN=Ncapd2	19	2259.6	2245.66	2315.02	2558.98	2219.62	2636.21	2347.12	2207.88	2150.21	2488.97	2316.62	2359.38	1.01846	0.698688	0.859523	FALSE
P56399	Ubiquitin carboxyl-terminal hydrolase 5 OS=Mus musculus OX=10090 GN=Usp5 PE=1 SV=1	34	7687.4	8160.1	7878.76	7920.13	7513.61	11505.3	7587.38	7497.2	7305.04	6738.54	7828.94	7972.89	1.01839	0.852734	0.936057	FALSE
Q8CAQ8	MICOS complex subunit Mic60 OS=Mus musculus OX=10090 GN=Immt PE=1 SV=1	41	6378.7	6496.29	6271.65	6215.14	6782.06	5706.66	6949.06	6572.4	6473.04	7106.05	6425.67	6542.65	1.01821	0.673561	0.845152	FALSE
Q8K1R3	Polyribonucleotide nucleotidyltransferase 1, mitochondrial OS=Mus musculus OX=10090 GN=Pnpt1 PE=1 SV=1	2	264.4	258.515	261.972	319.718	257.943	252.083	284.962	286.167	278.333	282.399	271.556	276.488	1.01816	0.713784	0.866784	FALSE
A0A140T8T4	Ribosomal protein L9, pseudogene 6 OS=Mus musculus OX=10090 GN=Rpl9-ps6 PE=4 SV=1	7	1758.7	1762.6	1635.4	2067.31	1611.05	1561.19	1882.47	1704.83	1707.47	2159.39	1759.94	1791.88	1.01815	0.805746	0.909047	FALSE
O88712	C-terminal-binding protein 1 OS=Mus musculus OX=10090 GN=Ctbp1 PE=1 SV=2	3	340.7	329.177	332.541	371.838	294.883	332.233	359.689	348.516	313.879	341.998	332.913	338.903	1.018	0.694256	0.85726	FALSE
Q61578	NADPH:adrenodoxin oxidoreductase, mitochondrial OS=Mus musculus OX=10090 GN=Fdxr PE=1 SV=1	1	52	53.7859	55.4801	51.0872	53.7213	50.0235	56.9679	61.3303	51.5628	51.6079	53.1929	54.1385	1.01778	0.676842	0.847256	FALSE
Q9Z2I8	Succinate--CoA ligase [GDP-forming] subunit beta, mitochondrial OS=Mus musculus OX=10090 GN=Suclg2 PE=1 SV=3	4	288.6	279.756	258.865	267.276	279.687	238.466	310.009	284.373	280.327	289.2	274.635	279.454	1.01755	0.722711	0.86967	FALSE
Q3TCH7	Cullin-4A OS=Mus musculus OX=10090 GN=Cul4a PE=1 SV=1	15	1477.5	1410.13	1537.21	1727.4	1393.38	1531.62	1540.38	1504.32	1437.41	1647.2	1504.52	1530.7	1.0174	0.708482	0.864824	FALSE
B9EJ86	Oxysterol-binding protein-related protein 8 OS=Mus musculus OX=10090 GN=Osbpl8 PE=1 SV=1	13	1247.8	1220.96	1298.31	1544.71	1393.97	1201.43	1357.22	1333.76	1344.26	1587.71	1336.18	1359.36	1.01735	0.787728	0.899093	FALSE
P62983	Ubiquitin-40S ribosomal protein S27a OS=Mus musculus OX=10090 GN=Rps27a PE=1 SV=2	16	11469.6	10496	11571.3	16554.5	11276.6	12248.7	13164.2	11704.8	11400	13170.9	12106.3	12316.1	1.01734	0.845503	0.93228	FALSE
Q99L45	Eukaryotic translation initiation factor 2 subunit 2 OS=Mus musculus OX=10090 GN=Eif2s2 PE=1 SV=1	13	4534.4	4335.23	4573.22	6290.27	4507.56	4740.45	5134.69	4548.76	4592.48	5459.86	4800.35	4883.05	1.01723	0.829367	0.920744	FALSE
Q7TQ95	Endoplasmic reticulum junction formation protein lunapark OS=Mus musculus OX=10090 GN=Lnpk PE=1 SV=1	7	898.7	893.629	873.569	783.238	916.317	890.426	881.85	899.001	917.231	846.81	871.77	886.755	1.01719	0.59538	0.793039	FALSE
Q9CQW2	ADP-ribosylation factor-like protein 8B OS=Mus musculus OX=10090 GN=Arl8b PE=1 SV=1	8	2434.6	2407.07	2681.95	2611.64	2620	2810.25	2347.74	2619.87	2580.99	2622.24	2548.69	2591.95	1.01698	0.652557	0.830312	FALSE
Q9D1R9	60S ribosomal protein L34 OS=Mus musculus OX=10090 GN=Rpl34 PE=1 SV=2	6	2692.3	2673.94	3003.73	4112.11	2738.77	2555.54	3030.69	3151.85	2844.37	3815.04	3001.31	3052.21	1.01696	0.876599	0.946899	FALSE
Q9R0Q3	Transmembrane emp24 domain-containing protein 2 OS=Mus musculus OX=10090 GN=Tmed2 PE=1 SV=1	5	874.8	901.305	779.255	643.893	776.272	742.059	779.5	799.759	846.49	852.343	789.692	802.953	1.01679	0.803179	0.906926	FALSE
G5E8R1	Tropomyosin 1, alpha, isoform CRA_j OS=Mus musculus OX=10090 GN=Tpm1 PE=1 SV=1	22	6999.4	6689.25	6848.52	7067.47	6396.53	7442.45	7300.74	7213.27	6678.11	6016.31	6795.93	6909.39	1.0167	0.710702	0.865315	FALSE
Q9Z2R9	Eukaryotic translation initiation factor 2-alpha kinase 1 OS=Mus musculus OX=10090 GN=Eif2ak1 PE=1 SV=2	12	1607.7	1517.28	1539.2	1767.43	1492.74	1886.46	1489.66	1598.97	1424.38	1681.09	1581.9	1608.27	1.01667	0.781586	0.897262	FALSE
B8JK43	Major facilitator superfamily domain-containing protein 2B OS=Mus musculus OX=10090 GN=Mfsd2b PE=1 SV=1	7	1278.8	1317.81	1293.65	1012.16	1371.05	1229.18	1264.76	1314.58	1351.53	1188.61	1247.83	1268.4	1.01648	0.786422	0.898924	FALSE
Q91YT0	NADH dehydrogenase [ubiquinone] flavoprotein 1, mitochondrial OS=Mus musculus OX=10090 GN=Ndufv1 PE=1 SV=1	10	1582.8	1642.2	1565.17	1627.66	1635.36	1349.28	1740.02	1607.27	1584.99	1963.87	1610.34	1636.73	1.01639	0.800555	0.905259	FALSE
A0A286YCI8	Sorbin and SH3 domain-containing protein 1 OS=Mus musculus OX=10090 GN=Sorbs1 PE=1 SV=1	1	15.5	15.4057	15.4245	14.485	17.8334	18.249	14.8116	15.0173	16.0163	15.8711	15.6919	15.9485	1.01635	0.755903	0.884959	FALSE
P63325	40S ribosomal protein S10 OS=Mus musculus OX=10090 GN=Rps10 PE=1 SV=1	14	3929.6	3907.58	4097.55	5467.57	4015.19	3600.85	4317.85	4283.66	4187.74	5361.98	4246.74	4314.78	1.01602	0.864254	0.94052	FALSE
P39688-2	Isoform 2 of Tyrosine-protein kinase Fyn OS=Mus musculus OX=10090 GN=Fyn	6	561	606.776	494.539	365.738	570.531	469.576	528.315	519.526	554.493	531.98	511.833	519.995	1.01595	0.871183	0.944139	FALSE
Q3TIV5	Zinc finger CCCH domain-containing protein 15 OS=Mus musculus OX=10090 GN=Zc3h15 PE=1 SV=2	4	275	258.831	329.656	353.537	344.565	293.066	288.467	322.051	301.092	377.274	309.901	314.824	1.01589	0.848224	0.933435	FALSE
P62702	40S ribosomal protein S4, X isoform OS=Mus musculus OX=10090 GN=Rps4x PE=1 SV=2	22	5602.8	5459.29	5381.88	7275.21	5464.61	4874.94	6130.36	5977.28	5725.98	6919.99	5796.64	5888.21	1.0158	0.850547	0.934045	FALSE
Q9CR59	Growth arrest and DNA damage-inducible proteins-interacting protein 1 OS=Mus musculus OX=10090 GN=Gadd45gip1 PE=1 SV=1	1	66.6	67.2453	63.469	66.8198	60.0339	57.5456	68.8211	65.4794	71.0371	66.9402	64.7739	65.7964	1.01579	0.71971	0.86967	FALSE
P47713	Cytosolic phospholipase A2 OS=Mus musculus OX=10090 GN=Pla2g4a PE=1 SV=1	1	39.6	44.4274	39.1694	31.0737	50.7989	44.8358	37.0751	39.0148	41.0045	44.23	40.4863	41.1241	1.01575	0.864769	0.94052	FALSE
P56395	Cytochrome b5 OS=Mus musculus OX=10090 GN=Cyb5a PE=1 SV=2	4	1128.6	933.06	860.587	774.784	980.144	830.508	1117.99	916.271	920.281	950.446	927.989	942.607	1.01575	0.848905	0.933796	FALSE
Q91WC9	Sn1-specific diacylglycerol lipase beta OS=Mus musculus OX=10090 GN=Daglb PE=1 SV=2	12	1570	1559.24	1679.56	1799.97	1658.27	1739.52	1594.49	1637.09	1674.03	1744.84	1651.15	1676.98	1.01565	0.633415	0.815714	FALSE
P63242	Eukaryotic translation initiation factor 5A-1 OS=Mus musculus OX=10090 GN=Eif5a PE=1 SV=2	8	2297.9	2300.97	2290.94	2906.59	2351.37	2049.87	2559.03	2461.2	2355.28	2940.29	2418.76	2456.27	1.01551	0.841582	0.930051	FALSE
Q6PIP5	NudC domain-containing protein 1 OS=Mus musculus OX=10090 GN=Nudcd1 PE=1 SV=2	2	123.6	132.334	183.525	163.248	177.166	148.978	148.702	147.116	162.778	176.687	154.072	156.451	1.01544	0.864048	0.94052	FALSE
Q9CQF8	Ribosomal protein 63, mitochondrial OS=Mus musculus OX=10090 GN=Mrpl57 PE=1 SV=1	1	51.4	50.5262	49.3774	59.114	60.8522	55.6002	59.3386	52.4714	49.2165	58.4095	54.0499	54.8764	1.01529	0.791023	0.901834	FALSE
P97290	Plasma protease C1 inhibitor OS=Mus musculus OX=10090 GN=Serping1 PE=1 SV=3	7	955.2	812.978	716.675	734.007	687.897	850.092	833.407	748.288	771.174	741.213	775.789	787.585	1.0152	0.822816	0.915011	FALSE
Q8BU30	Isoleucine--tRNA ligase, cytoplasmic OS=Mus musculus OX=10090 GN=Iars PE=1 SV=2	36	8398.9	7911.31	7272.48	8612.58	7166.19	9282	7729.62	7305.67	7447.81	8228.65	7850.82	7968.26	1.01496	0.800674	0.905259	FALSE
F8VQ87	5'-3' exoribonuclease 1 OS=Mus musculus OX=10090 GN=Xrn1 PE=1 SV=1	4	233.8	223.29	250.765	241.911	255.255	238.076	226.315	241.2	229.647	291.39	240.725	244.269	1.01472	0.784124	0.898787	FALSE
Q8BQ47	Protein canopy homolog 4 OS=Mus musculus OX=10090 GN=Cnpy4 PE=1 SV=1	2	123.8	119.505	129.822	131.141	120.354	124.596	117.368	135.229	126.293	130.575	124.833	126.67	1.01471	0.644599	0.824088	FALSE
P54726	UV excision repair protein RAD23 homolog A OS=Mus musculus OX=10090 GN=Rad23a PE=1 SV=2	1	5.8	4.89059	3.99585	6.67227	6.72804	6.18767	5.94744	5.26125	4.40214	6.41816	5.51204	5.59247	1.01459	0.907299	0.962393	FALSE
Q7TNP2	Serine/threonine-protein phosphatase 2A 65 kDa regulatory subunit A beta isoform OS=Mus musculus OX=10090 GN=Ppp2r1b PE=1 SV=2	11	925.8	962.187	859.811	984.658	945.308	1323.47	927.923	912.009	783.022	873.67	934.561	948.133	1.01452	0.878628	0.948703	FALSE
Q6P4T0	Autophagy-related protein 2 homolog A OS=Mus musculus OX=10090 GN=Atg2a PE=1 SV=2	6	493.2	488.166	497.756	496.2	501.093	602.77	457.71	512.574	467.093	484.139	495.264	502.313	1.01423	0.783192	0.898188	FALSE
Q9D1E6	Tubulin-folding cofactor B OS=Mus musculus OX=10090 GN=Tbcb PE=1 SV=2	1	32.8	34.3329	26.964	39.4216	32.5627	31.3479	37.0751	28.1374	35.0214	36.5062	32.9735	33.4391	1.01412	0.865554	0.940742	FALSE
Q68FF6	ARF GTPase-activating protein GIT1 OS=Mus musculus OX=10090 GN=Git1 PE=1 SV=1	7	453.2	450.521	514.622	463.558	460.88	525.473	439.364	473.662	476.83	461.544	467.99	474.552	1.01402	0.723877	0.870235	FALSE
G3X977	Inter-alpha trypsin inhibitor, heavy chain 2 OS=Mus musculus OX=10090 GN=Itih2 PE=1 SV=1	14	2397.3	2381.62	2257.87	2432.16	2083.43	2152.85	2865.36	2244.1	2131.21	2373.69	2306.82	2339.14	1.01401	0.825701	0.917445	FALSE
Q9JL56	Glycerophosphodiester phosphodiesterase 1 OS=Mus musculus OX=10090 GN=Gde1 PE=1 SV=1	4	450	448.313	526.494	453.819	472.92	487.344	454.103	479.605	480.701	478.951	469.431	476.001	1.014	0.680903	0.849921	FALSE
P10639	Thioredoxin OS=Mus musculus OX=10090 GN=Txn PE=1 SV=3	2	515.9	507.093	512.514	607.719	471.517	589.152	609.123	515.489	519.767	427.997	521.089	528.3	1.01384	0.858927	0.938951	FALSE
Q5BLK4	Terminal uridylyltransferase 7 OS=Mus musculus OX=10090 GN=Tut7 PE=1 SV=3	3	245.1	265.455	283.498	263.744	280.271	249.489	271.769	264.973	256.63	316.637	267.257	270.935	1.01376	0.787335	0.899033	FALSE
Q6ZPZ3	Zinc finger CCCH domain-containing protein 4 OS=Mus musculus OX=10090 GN=Zc3h4 PE=1 SV=2	4	96.2	87.8549	102.859	100.96	101.533	136.139	87.0648	89.4769	93.0924	96.5671	97.7211	99.0503	1.0136	0.87963	0.949027	FALSE
O35250	Exocyst complex component 7 OS=Mus musculus OX=10090 GN=Exoc7 PE=1 SV=2	10	837.1	792.473	845.275	857.299	824.201	870.194	850.31	846.521	781.497	865.946	830.97	842.267	1.0136	0.583761	0.787258	FALSE
O35855	Branched-chain-amino-acid aminotransferase, mitochondrial OS=Mus musculus OX=10090 GN=Bcat2 PE=1 SV=2	4	466	522.34	447.049	445.471	489.987	403.304	467.502	496.65	507.097	535.092	473.303	479.73	1.01358	0.819024	0.912766	FALSE
Q9D6K8	FUN14 domain-containing protein 2 OS=Mus musculus OX=10090 GN=Fundc2 PE=1 SV=1	3	513.8	477.545	613.263	583.639	611.328	511.078	595.414	591.07	565.051	565.065	557.153	564.711	1.01356	0.819314	0.912766	FALSE
P51576	P2X purinoceptor 1 OS=Mus musculus OX=10090 GN=P2rx1 PE=2 SV=1	1	43.8	44.4274	37.0612	38.6725	37.94	36.4058	45.7331	42.7153	40.5352	39.1577	40.2632	40.7875	1.01302	0.817193	0.912766	FALSE
Q8C0Z1	Protein FAM234A OS=Mus musculus OX=10090 GN=Fam234a PE=1 SV=1	1	23.5	22.3457	19.0861	21.0135	18.6517	19.1568	22.9543	26.0068	19.3012	18.9837	20.8372	21.108	1.013	0.87101	0.944139	FALSE
Q8JZQ2	AFG3-like protein 2 OS=Mus musculus OX=10090 GN=Afg3l2 PE=1 SV=1	10	1379.1	1480.58	1344.81	1359.24	1424.36	1241.89	1499.66	1446.46	1364.79	1540.1	1396.76	1414.49	1.0127	0.772213	0.894308	FALSE
Q2EMV9	Poly [ADP-ribose] polymerase 14 OS=Mus musculus OX=10090 GN=Parp14 PE=1 SV=3	1	118.8	110.462	118.615	135.101	103.52	116.037	126.232	127.492	103.651	119.738	116.834	118.307	1.0126	0.834332	0.925438	FALSE
P51863	V-type proton ATPase subunit d 1 OS=Mus musculus OX=10090 GN=Atp6v0d1 PE=1 SV=2	16	3322.5	3203.48	2973.77	3018.11	3087.48	2875.88	3130.98	3207.03	3162.88	3434.85	3118.51	3157.25	1.01242	0.732361	0.874065	FALSE
P42125	Enoyl-CoA delta isomerase 1, mitochondrial OS=Mus musculus OX=10090 GN=Eci1 PE=1 SV=2	6	651.8	730.013	625.247	556.776	682.286	559.582	664.266	673.716	686.238	699.136	646.589	654.551	1.01231	0.844911	0.93228	FALSE
Q9CQ62	2,4-dienoyl-CoA reductase, mitochondrial OS=Mus musculus OX=10090 GN=Decr1 PE=1 SV=1	7	923.3	967.97	953.126	869.179	1020.59	845.163	969.049	993.758	934.124	1056.5	945.504	957.125	1.01229	0.795337	0.904649	FALSE
E9PVC5	Eukaryotic translation initiation factor 4 gamma 1 OS=Mus musculus OX=10090 GN=Eif4g1 PE=1 SV=1	1	52.3	53.8911	48.046	76.0238	47.9933	46.1327	60.8846	56.2841	49.9204	66.4791	54.7975	55.4591	1.01207	0.913888	0.965578	FALSE
P30355	Arachidonate 5-lipoxygenase-activating protein OS=Mus musculus OX=10090 GN=Alox5ap PE=1 SV=2	2	429.2	466.715	343.193	315.544	402.08	382.812	411.225	389.558	400.575	376.928	387.368	392.027	1.01203	0.874939	0.94588	FALSE
Q6ZWV7	60S ribosomal protein L35 OS=Mus musculus OX=10090 GN=Rpl35 PE=1 SV=1	4	1334.4	1316.13	1248.49	1984.69	1254.39	1160.44	1479.05	1419.1	1299.68	1830.03	1404.17	1420.96	1.01196	0.920667	0.965657	FALSE
Q9JHW2	Omega-amidase NIT2 OS=Mus musculus OX=10090 GN=Nit2 PE=1 SV=1	3	196.9	217.191	217.922	234.312	212.353	218.623	213.946	215.744	203.603	239.514	215.401	217.977	1.01196	0.765015	0.889407	FALSE
P46061	Ran GTPase-activating protein 1 OS=Mus musculus OX=10090 GN=Rangap1 PE=1 SV=2	11	1059.4	1156.19	1341.14	1591.48	1325	1232.29	1287.33	1219.6	1292.05	1469.78	1282.08	1297.27	1.01185	0.882441	0.950487	FALSE
Q9CZX8	40S ribosomal protein S19 OS=Mus musculus OX=10090 GN=Rps19 PE=1 SV=3	15	4444	4435.02	4275.97	6001.41	3893.73	3488.8	5035.02	4796.47	4276.55	5795.9	4558.95	4612.78	1.01181	0.919127	0.965578	FALSE
D3Z627	Integrin alpha-L OS=Mus musculus OX=10090 GN=Itgal PE=1 SV=1	13	1794.2	1934.31	1831.91	1384.39	1975.42	1513.08	1851.65	1828.63	1884.14	1908.19	1770.29	1790.84	1.01161	0.884403	0.951824	FALSE
Q9JL16-2	Isoform 2 of Interferon-stimulated gene 20 kDa protein OS=Mus musculus OX=10090 GN=Isg20	9	957.7	924.858	987.523	1248.69	990.782	976.541	1059.75	953.949	1019.18	1139.39	1015.91	1027.71	1.01161	0.856252	0.938622	FALSE
P31324	cAMP-dependent protein kinase type II-beta regulatory subunit OS=Mus musculus OX=10090 GN=Prkar2b PE=1 SV=3	11	2118.2	2255.23	2121.29	1988.33	2264.16	1800.6	2307.33	2176.14	2380.97	2244.93	2146.99	2171.87	1.01159	0.838408	0.928049	FALSE
Q99N15	17beta-hydroxysteroid dehydrogenase type 10/short chain L-3-hydroxyacyl-CoA dehydrogenase OS=Mus musculus OX=10090 GN=Hsd17b10 PE=1 SV=1	12	1614.3	1841.99	1499.37	1279.72	1657.69	1352.13	1695.7	1579.9	1663.47	1662.19	1567.33	1585.4	1.01153	0.879647	0.949027	FALSE
Q9DAU1	Protein canopy homolog 3 OS=Mus musculus OX=10090 GN=Cnpy3 PE=1 SV=1	1	61	54.7323	44.2734	52.4785	46.9412	49.2453	59.5447	57.854	49.3338	46.0745	51.5526	52.147	1.01153	0.883184	0.950899	FALSE
F8WGM5	Syntaxin-binding protein 2 (Fragment) OS=Mus musculus OX=10090 GN=Stxbp2 PE=1 SV=1	21	3827.4	4004.21	3859.43	2891.72	4248.87	3033.32	3947.61	3917.76	4234.9	3872.1	3734.86	3777.6	1.01144	0.899934	0.959669	FALSE
Q9QYK7	RING finger protein 11 OS=Mus musculus OX=10090 GN=Rnf11 PE=1 SV=1	2	127.8	121.188	212.929	169.777	192.129	151.442	143.548	167.861	162.543	191.788	160.82	162.629	1.01125	0.928892	0.969385	FALSE
P47915	60S ribosomal protein L29 OS=Mus musculus OX=10090 GN=Rpl29 PE=1 SV=2	7	1536.7	1467.65	1732.6	2276.87	1671.48	1478.45	1766.21	1694.51	1580.18	2248.96	1715.81	1735.07	1.01122	0.917878	0.965578	FALSE
Q64669	NAD(P)H dehydrogenase [quinone] 1 OS=Mus musculus OX=10090 GN=Nqo1 PE=1 SV=3	1	234.3	211.302	227.131	313.724	227.199	291.25	249.197	235.144	214.513	231.445	240.315	243.001	1.01118	0.900053	0.959669	FALSE
Q8CGY8	UDP-N-acetylglucosamine--peptide N-acetylglucosaminyltransferase 110 kDa subunit OS=Mus musculus OX=10090 GN=Ogt PE=1 SV=2	27	4185.6	3939.12	3703.98	4080.97	3783.03	4163.46	3996.98	3987.51	3447.95	4355.24	3934.47	3978.25	1.01113	0.813294	0.911331	FALSE
Q6DFW5	Phospholipid-transporting ATPase OS=Mus musculus OX=10090 GN=Atp11b PE=1 SV=1	2	130.9	134.016	133.15	146.018	139.525	136.917	123.964	133.996	143.89	153.515	136.615	138.104	1.0109	0.797165	0.90498	FALSE
Z4YJY0	BRISC complex subunit Abraxas 2 OS=Mus musculus OX=10090 GN=Abraxas2 PE=1 SV=1	2	200.1	200.156	212.929	233.67	205.105	207.729	220.13	219.557	206.184	208.273	210.032	212.287	1.01073	0.749857	0.882578	FALSE
Q8BWT1	3-ketoacyl-CoA thiolase, mitochondrial OS=Mus musculus OX=10090 GN=Acaa2 PE=1 SV=3	20	2740.4	2875.73	2827.31	2914.41	2851.46	2471.5	3114.69	2790.88	2756.38	3294.44	2841.26	2871.09	1.0105	0.843689	0.931551	FALSE
Q9WV55	Vesicle-associated membrane protein-associated protein A OS=Mus musculus OX=10090 GN=Vapa PE=1 SV=2	15	2996	3013.27	3046.34	2884.76	2992.56	3035.27	3039.66	3066.52	2983.74	2963.12	2986.08	3017.42	1.01049	0.377217	0.647498	FALSE
Q3TWV4	AP-2 complex subunit mu OS=Mus musculus OX=10090 GN=Ap2m1 PE=1 SV=1	23	4808.4	4699.58	4446.95	5204.72	4656.73	4440.74	5188.39	4529.13	4678.24	5256.16	4756.86	4806.74	1.01049	0.81621	0.912766	FALSE
P14231	Sodium/potassium-transporting ATPase subunit beta-2 OS=Mus musculus OX=10090 GN=Atp1b2 PE=1 SV=2	7	1201.7	1140.84	1168.16	1290.75	1251.82	1255.25	1179.62	1303.15	1175.32	1201.87	1209.43	1222.07	1.01045	0.737624	0.87678	FALSE
P07742	Ribonucleoside-diphosphate reductase large subunit OS=Mus musculus OX=10090 GN=Rrm1 PE=1 SV=2	2	195.5	203.416	210.155	224.894	217.146	133.804	218.79	265.534	230.82	239.514	209.971	212.151	1.01038	0.934614	0.971638	FALSE
Q9QYB5	Gamma-adducin OS=Mus musculus OX=10090 GN=Add3 PE=1 SV=2	21	3781.2	3917.46	3328.84	3261.7	3563.02	3401.78	3833.2	3646.61	3680.47	3446.84	3561.54	3598.29	1.01032	0.811393	0.9113	FALSE
Q9JI90	E3 ubiquitin-protein ligase RNF14 OS=Mus musculus OX=10090 GN=Rnf14 PE=1 SV=2	2	63.2	54.7323	43.8296	43.0604	45.1877	58.3237	48.7222	46.3038	46.1663	51.0315	49.4271	49.9195	1.00996	0.911504	0.964864	FALSE
P67871	Casein kinase II subunit beta OS=Mus musculus OX=10090 GN=Csnk2b PE=1 SV=1	6	1100.7	1067.65	1215.32	1442.51	1171.74	1209.21	1209.62	1233.28	1144.7	1228.39	1192.75	1204.61	1.00995	0.859997	0.939224	FALSE
Q3ULL6	UPF3 regulator of nonsense transcripts homolog B (yeast) OS=Mus musculus OX=10090 GN=Upf3b PE=1 SV=1	2	103.9	109.516	102.97	130.499	104.806	110.2	111.287	106.073	113.505	113.974	109.89	110.971	1.00984	0.837109	0.927388	FALSE
P36371	Antigen peptide transporter 2 OS=Mus musculus OX=10090 GN=Tap2 PE=1 SV=1	5	555.3	541.687	469.018	425.992	532.071	477.747	533.571	500.351	505.103	521.028	502.305	507.202	1.00975	0.861505	0.939435	FALSE
Q642K5	40S ribosomal protein S30 OS=Mus musculus OX=10090 GN=Fau PE=1 SV=1	2	673.8	668.29	686.717	885.018	579.415	595.118	724.254	687.06	663.361	847.271	691.9	698.638	1.00974	0.916698	0.965578	FALSE
Q9CZ13	Cytochrome b-c1 complex subunit 1, mitochondrial OS=Mus musculus OX=10090 GN=Uqcrc1 PE=1 SV=2	17	3455.7	3619.99	3172.72	3355.88	3367.22	2786.26	3662.93	3535.59	3319.02	3929.74	3391.18	3424.03	1.00969	0.880547	0.949554	FALSE
P20029	Endoplasmic reticulum chaperone BiP OS=Mus musculus OX=10090 GN=Hspa5 PE=1 SV=3	55	19319.3	19048.6	19213.1	21080.1	19019.8	18236.4	20940.9	19875.2	19794.9	19796.7	19521.2	19709.6	1.00965	0.752709	0.883178	FALSE
Q8BU33	Acetolactate synthase-like protein OS=Mus musculus OX=10090 GN=Ilvbl PE=1 SV=1	6	659	644.105	670.961	595.625	660.075	593.172	656.123	659.699	642.127	712.508	645.388	651.605	1.00963	0.797506	0.90498	FALSE
Q91V01	Lysophospholipid acyltransferase 5 OS=Mus musculus OX=10090 GN=Lpcat3 PE=1 SV=1	4	826.6	811.19	821.419	805.928	902.172	802.235	783.108	809.964	883.327	934.653	832.748	840.76	1.00962	0.813076	0.911331	FALSE
P62821	Ras-related protein Rab-1A OS=Mus musculus OX=10090 GN=Rab1A PE=1 SV=3	17	6366.6	6481.99	5671.59	4775.56	5893.28	5922.08	5834.75	5630.78	6079.92	5840.39	5804.17	5859.77	1.00958	0.868982	0.942996	FALSE
Q60865	Caprin-1 OS=Mus musculus OX=10090 GN=Caprin1 PE=1 SV=2	11	1790.5	1672.06	1735.6	2252.14	1604.73	1656.9	1952.76	1726.02	1683.53	2094.49	1797.77	1814.92	1.00954	0.902403	0.960575	FALSE
Q3TLI0	Trafficking protein particle complex subunit 10 OS=Mus musculus OX=10090 GN=Trappc10 PE=1 SV=2	2	45.2	44.7429	50.1541	49.2678	46.2398	47.2999	53.2573	44.6217	46.7529	46.0745	47.0706	47.5128	1.0094	0.811666	0.9113	FALSE
O35114	Lysosome membrane protein 2 OS=Mus musculus OX=10090 GN=Scarb2 PE=1 SV=3	1	78.4	68.7174	56.2568	84.1577	55.7086	59.7504	65.5229	74.5626	71.3891	71.4361	67.6885	68.322	1.00936	0.922603	0.96692	FALSE
Q3ULD5	Methylcrotonoyl-CoA carboxylase beta chain, mitochondrial OS=Mus musculus OX=10090 GN=Mccc2 PE=1 SV=1	1	60.2	66.0886	52.2623	61.6826	59.917	49.1156	59.2355	66.2643	58.2498	71.5514	59.8584	60.3947	1.00896	0.90761	0.962393	FALSE
E9QPX3	NADH dehydrogenase [ubiquinone] iron-sulfur protein 4, mitochondrial OS=Mus musculus OX=10090 GN=Ndufs4 PE=1 SV=1	5	377.9	412.877	362.166	410.367	384.779	316.54	432.664	409.967	370.66	448.171	389.133	392.599	1.00891	0.898635	0.959196	FALSE
Q8R059	UDP-glucose 4-epimerase OS=Mus musculus OX=10090 GN=Gale PE=1 SV=1	2	113.6	114.879	115.73	99.6761	115.795	161.947	107.885	95.7566	97.785	111.323	111.755	112.739	1.0088	0.93181	0.9705	FALSE
A2A7S7	Tyrosine--tRNA ligase OS=Mus musculus OX=10090 GN=Yars PE=1 SV=1	14	1489.3	1612.65	1750.35	1903.57	1634.08	1456.92	1800.12	1584.05	1724.01	1906.69	1672.24	1686.81	1.00871	0.893819	0.956499	FALSE
Q8R180	ERO1-like protein alpha OS=Mus musculus OX=10090 GN=Ero1a PE=1 SV=2	2	68.8	63.565	86.5482	104.599	90.3106	92.1733	68.4089	83.3093	92.0365	77.2001	81.4079	82.1103	1.00863	0.93819	0.973977	FALSE
P05202	Aspartate aminotransferase, mitochondrial OS=Mus musculus OX=10090 GN=Got2 PE=1 SV=1	18	4177.1	4373.4	4401.79	4548.13	4787.89	3685.93	4589.34	4334.35	4565.26	5456.05	4453.08	4490.69	1.00845	0.902862	0.960575	FALSE
Q3UI43	BRISC and BRCA1-A complex member 1 OS=Mus musculus OX=10090 GN=Babam1 PE=1 SV=1	2	161.1	174.394	164.884	187.008	177.166	168.562	176.222	181.767	168.057	176.341	172.667	174.112	1.00837	0.791171	0.901834	FALSE
P67778	Prohibitin OS=Mus musculus OX=10090 GN=Phb PE=1 SV=1	15	4262.2	4476.02	3727.95	4411.89	3840.77	3488.28	4431.12	4021.48	4051.42	4986.52	4132.45	4166.61	1.00827	0.908934	0.963303	FALSE
P61089	Ubiquitin-conjugating enzyme E2 N OS=Mus musculus OX=10090 GN=Ube2n PE=1 SV=1	2	217.4	225.182	188.185	197.924	182.427	212.916	234.663	178.963	200.905	192.826	201.555	203.196	1.00814	0.897872	0.959196	FALSE
Q8K337	Type II inositol 1,4,5-trisphosphate 5-phosphatase OS=Mus musculus OX=10090 GN=Inpp5b PE=1 SV=1	4	458.9	447.682	447.271	490.207	435.513	447.788	473.377	441.254	447.149	488.404	455.541	459.24	1.00812	0.780516	0.897262	FALSE
Q8BGH2	Sorting and assembly machinery component 50 homolog OS=Mus musculus OX=10090 GN=Samm50 PE=1 SV=1	8	1288.9	1325.48	1297.32	1302.73	1384.5	1166.02	1338.56	1296.64	1361.39	1510.59	1319.34	1330.02	1.00809	0.858033	0.938951	FALSE
Q9CQM8	60S ribosomal protein L21 OS=Mus musculus OX=10090 GN=Rpl21 PE=1 SV=1	6	1503.4	1437.68	1476.62	1937.6	1480.82	1344.35	1561.71	1614.89	1460.63	1925.02	1557.24	1569.81	1.00807	0.923714	0.967028	FALSE
P16390	Potassium voltage-gated channel subfamily A member 3 OS=Mus musculus OX=10090 GN=Kcna3 PE=1 SV=3	2	157.4	180.493	166.77	117.121	170.152	141.326	165.399	159.227	173.571	152.132	156.679	157.941	1.00805	0.926076	0.96787	FALSE
Q3TVK3	Aspartyl aminopeptidase OS=Mus musculus OX=10090 GN=Dnpep PE=1 SV=1	22	4450.3	4280.02	4087.45	4011.94	4005.6	6248.64	3796.72	4285.91	3584.39	3569.72	4163.53	4196.21	1.00785	0.943477	0.97601	FALSE
Q9DBJ1	Phosphoglycerate mutase 1 OS=Mus musculus OX=10090 GN=Pgam1 PE=1 SV=3	2	117.8	117.508	115.397	124.506	103.988	112.016	125.717	98.3358	132.745	116.972	115.642	116.546	1.00782	0.898883	0.959196	FALSE
E9QMP6	Non-specific serine/threonine protein kinase OS=Mus musculus OX=10090 GN=Mark2 PE=1 SV=2	5	326	347.999	363.498	357.176	371.101	353.243	347.63	345.376	356.934	375.199	352.805	355.522	1.0077	0.781706	0.897262	FALSE
A0A0R4J0V4	Junction-mediating and -regulatory protein OS=Mus musculus OX=10090 GN=Jmy PE=1 SV=1	2	79.4	80.284	88.7673	93.2547	83.1798	104.883	68.5119	80.8423	81.9474	95.7602	84.8161	85.4606	1.0076	0.926769	0.968212	FALSE
Q8C079	Striatin-interacting protein 1 OS=Mus musculus OX=10090 GN=Strip1 PE=1 SV=2	1	96.2	109.306	83.8852	84.9068	93.8176	83.3542	110.565	89.589	86.0534	102.677	93.185	93.8877	1.00754	0.919949	0.965657	FALSE
Q9CW03	Structural maintenance of chromosomes protein 3 OS=Mus musculus OX=10090 GN=Smc3 PE=1 SV=2	1	98.1	75.7625	193.844	143.235	169.217	140.289	108.298	131.417	132.51	137.03	128.414	129.381	1.00753	0.96785	0.984863	FALSE
Q91VR2	ATP synthase subunit gamma, mitochondrial OS=Mus musculus OX=10090 GN=Atp5f1c PE=1 SV=1	13	4613.9	4952.46	4110.31	4205.76	4257.28	3748.18	4755.18	4377.52	4469.53	5005.77	4417.21	4450.31	1.00749	0.90402	0.960659	FALSE
Q61510	E3 ubiquitin/ISG15 ligase TRIM25 OS=Mus musculus OX=10090 GN=Trim25 PE=1 SV=2	4	487	466.294	431.515	472.762	474.908	466.204	495.641	466.821	423.452	499.932	466.109	469.593	1.00748	0.841625	0.930051	FALSE
Q0GNC1	Inverted formin-2 OS=Mus musculus OX=10090 GN=Inf2 PE=1 SV=1	6	333.5	445.159	355.287	259.249	388.753	313.687	346.393	363.206	373.006	374.623	350.846	353.432	1.00737	0.940713	0.975062	FALSE
Q8VIK5	Platelet endothelial aggregation receptor 1 OS=Mus musculus OX=10090 GN=Pear1 PE=1 SV=1	1	130.5	115.299	113.4	88.1175	113.69	93.989	112.524	115.269	124.415	116.856	111.318	112.127	1.00727	0.929659	0.969671	FALSE
Q3UMC0	ATPase family protein 2 homolog OS=Mus musculus OX=10090 GN=Spata5 PE=1 SV=2	1	12.3	8.67604	13.982	16.6255	7.54633	15.5255	9.55495	11.4288	14.022	8.14736	11.336	11.4135	1.00684	0.972172	0.986595	FALSE
Q9EQK5	Major vault protein OS=Mus musculus OX=10090 GN=Mvp PE=1 SV=4	25	3474.4	3425.88	3442.34	2880.8	3515.91	3248.48	3566.87	3294.61	3394.93	3310.57	3338.96	3361.25	1.00668	0.874043	0.945685	FALSE
Q99NB8	Ubiquilin-4 OS=Mus musculus OX=10090 GN=Ubqln4 PE=1 SV=1	1	129.8	111.829	115.619	149.977	113.457	102.03	140.765	128.277	110.455	144.985	123.351	124.158	1.00654	0.942702	0.975974	FALSE
Q8K1I7	WAS/WASL-interacting protein family member 1 OS=Mus musculus OX=10090 GN=Wipf1 PE=1 SV=1	4	581.2	640.635	573.54	495.237	671.765	552.579	599.537	567.521	648.697	601.609	589.259	593.075	1.00648	0.916151	0.965578	FALSE
Q80WQ6	Inactive rhomboid protein 2 OS=Mus musculus OX=10090 GN=Rhbdf2 PE=1 SV=1	8	658.3	707.195	713.458	688.95	721.33	677.731	697.249	720.926	685.534	728.532	697.478	701.718	1.00608	0.785344	0.898924	FALSE
Q61584	Fragile X mental retardation syndrome-related protein 1 OS=Mus musculus OX=10090 GN=Fxr1 PE=1 SV=2	4	391.9	337.589	356.175	384.895	355.203	356.485	383.705	368.476	332.532	396.18	364.594	366.805	1.00606	0.886584	0.953393	FALSE
Q9DB77	Cytochrome b-c1 complex subunit 2, mitochondrial OS=Mus musculus OX=10090 GN=Uqcrc2 PE=1 SV=1	24	4644.5	4914.82	4441.07	4924.75	4615.81	3994.86	5065.43	4758.01	4687.74	5259.73	4704.5	4732.53	1.00596	0.910502	0.964294	FALSE
O89116	Vesicle transport through interaction with t-SNAREs homolog 1A OS=Mus musculus OX=10090 GN=Vti1a PE=1 SV=1	3	447.4	419.291	396.674	477.578	391.091	389.945	472.141	460.766	393.419	428.919	425.2	427.718	1.00592	0.916088	0.965578	FALSE
Q9QYA2	Mitochondrial import receptor subunit TOM40 homolog OS=Mus musculus OX=10090 GN=Tomm40 PE=1 SV=3	4	492.3	514.033	472.125	553.565	472.336	448.955	522.749	515.938	498.885	531.98	499.965	502.803	1.00568	0.897362	0.959124	FALSE
Q6P9Q6	FK506-binding protein 15 OS=Mus musculus OX=10090 GN=Fkbp15 PE=1 SV=2	13	984	992.26	1018.26	1105.17	979.91	984.323	1054.19	1028.07	946.794	1096.39	1014.89	1020.61	1.00564	0.872845	0.945164	FALSE
P47911	60S ribosomal protein L6 OS=Mus musculus OX=10090 GN=Rpl6 PE=1 SV=3	19	4966.7	4813.56	4460.38	6057.49	4399.08	4071.5	5236.32	4886.18	4590.72	6108.54	4905.83	4933.03	1.00555	0.951808	0.981169	FALSE
P54103	DnaJ homolog subfamily C member 2 OS=Mus musculus OX=10090 GN=Dnajc2 PE=1 SV=2	3	83.2	85.6467	76.0072	97.7497	92.0641	82.9652	89.5385	92.0561	83.8245	87.3447	86.6122	87.0789	1.00539	0.912411	0.965437	FALSE
Q920G8	Mitoferrin-1 OS=Mus musculus OX=10090 GN=Slc25a37 PE=1 SV=1	14	1627.1	1636.21	1691.44	2462.77	1617.48	1486.75	1856.29	1706.51	1651.86	2366.2	1781.37	1790.62	1.00519	0.964521	0.984863	FALSE
E9Q2D1	Actin, cytoplasmic 1 (Fragment) OS=Mus musculus OX=10090 GN=Actb PE=1 SV=1	1	43.4	42.009	54.1486	48.4116	53.6044	42.631	50.3713	43.0518	55.5515	51.1468	48.0523	48.2929	1.00501	0.947515	0.97867	FALSE
Q9D1M4	Eukaryotic translation elongation factor 1 epsilon-1 OS=Mus musculus OX=10090 GN=Eef1e1 PE=1 SV=1	8	1256.5	1235.05	1014.37	1260.78	1019.3	1241.37	1176.33	1087.06	1075.61	1214.44	1151.33	1157.02	1.00495	0.934834	0.971638	FALSE
Q9D7J7	Calpain small subunit 2 OS=Mus musculus OX=10090 GN=Capns2 PE=2 SV=1	1	223.1	233.174	350.072	285.256	287.519	337.161	259.607	266.094	281.735	233.289	272.175	273.517	1.00493	0.962461	0.983749	FALSE
Q8C3W1	Uncharacterized protein C1orf198 homolog OS=Mus musculus OX=10090 PE=1 SV=1	4	368	334.014	346.3	384.253	341.643	393.058	344.744	355.693	331.477	358.368	354.365	356.092	1.00487	0.902104	0.960575	FALSE
Q9D2N9	Vacuolar protein sorting-associated protein 33A OS=Mus musculus OX=10090 GN=Vps33a PE=1 SV=2	2	129	127.497	130.709	141.63	126.783	119.019	126.438	139.266	136.616	137.953	131.015	131.618	1.0046	0.903086	0.960575	FALSE
Q8K274	Ketosamine-3-kinase OS=Mus musculus OX=10090 GN=Fn3krp PE=1 SV=2	9	1196	1088.05	1102.81	1322.53	1114.69	1234.5	1209.21	1106.01	1080.42	1212.48	1161.69	1166.82	1.00442	0.924911	0.967634	FALSE
Q6KAR6	Exocyst complex component 3 OS=Mus musculus OX=10090 GN=Exoc3 PE=1 SV=2	4	297.8	289.325	289.711	313.831	283.895	319.653	305.577	298.502	251.233	310.181	294.731	295.997	1.0043	0.927909	0.969019	FALSE
P27773	Protein disulfide-isomerase A3 OS=Mus musculus OX=10090 GN=Pdia3 PE=1 SV=2	34	11599.2	11201.9	11376.5	12440.4	11222	11445.6	11932.5	11929	11591	11163.6	11559.2	11608.6	1.00428	0.85855	0.938951	FALSE
P01899	H-2 class I histocompatibility antigen, D-B alpha chain OS=Mus musculus OX=10090 GN=H2-D1 PE=1 SV=2	15	3404.5	3045.13	3170.94	3064.78	3453.37	2993.64	3789.3	2936.66	3236.55	3295.36	3223.28	3236.83	1.0042	0.937947	0.973977	FALSE
Q6Y7W8	GRB10-interacting GYF protein 2 OS=Mus musculus OX=10090 GN=Gigyf2 PE=1 SV=2	2	55.7	52.6292	60.5841	61.6826	59.5663	54.3033	61.8123	60.9938	56.6074	57.4872	57.9323	58.1736	1.00417	0.915788	0.965578	FALSE
Q8C0L0	Thioredoxin-related transmembrane protein 4 OS=Mus musculus OX=10090 GN=Tmx4 PE=1 SV=2	2	159.5	168.821	164.329	155.864	166.178	179.326	150.248	153.956	171.693	164.121	162.871	163.513	1.00394	0.915521	0.965578	FALSE
Q02257	Junction plakoglobin OS=Mus musculus OX=10090 GN=Jup PE=1 SV=3	1	12.4	11.3048	8.87798	12.9867	13.5082	10.8566	11.101	12.1017	10.9718	13.9114	11.6901	11.7357	1.0039	0.965902	0.984863	FALSE
P18155	Bifunctional methylenetetrahydrofolate dehydrogenase/cyclohydrolase, mitochondrial OS=Mus musculus OX=10090 GN=Mthfd2 PE=1 SV=1	3	321.6	319.188	308.13	358.032	330.771	264.404	329.695	341.339	324.907	394.681	327.122	328.333	1.0037	0.958577	0.982393	FALSE
Q9DB05	Alpha-soluble NSF attachment protein OS=Mus musculus OX=10090 GN=Napa PE=1 SV=1	16	3679.6	3494.86	3637.3	3280.43	3421.57	3859.59	3372.27	3824.46	3040.52	3532.95	3499.72	3512.56	1.00367	0.941844	0.975586	FALSE
P62806	Histone H4 OS=Mus musculus OX=10090 GN=Hist1h4a PE=1 SV=2	6	1322.1	1450.19	1119.56	1275.76	1344.28	1127.24	1503.58	1184.73	1301.44	1434.39	1297.78	1302.48	1.00362	0.959601	0.982453	FALSE
Q544X6	Ferrochelatase OS=Mus musculus OX=10090 GN=Fech PE=1 SV=1	28	7223.2	7360.53	7179.06	10452.4	6922.11	6180.42	8742.09	7533.42	7120.15	9696.63	7730.94	7757.95	1.00349	0.97536	0.987066	FALSE
P52503	NADH dehydrogenase [ubiquinone] iron-sulfur protein 6, mitochondrial OS=Mus musculus OX=10090 GN=Ndufs6 PE=1 SV=2	5	652.8	662.927	705.469	643.465	700.522	588.374	706.629	691.322	640.954	759.888	672.565	674.87	1.00343	0.944405	0.976206	FALSE
O08734	Bcl-2 homologous antagonist/killer OS=Mus musculus OX=10090 GN=Bak1 PE=1 SV=3	3	219	199.946	322.111	241.59	273.374	216.807	237.859	183.449	220.849	453.359	247.651	248.478	1.00334	0.985445	0.992153	FALSE
Q8BVI4	Dihydropteridine reductase OS=Mus musculus OX=10090 GN=Qdpr PE=1 SV=2	2	164.3	169.032	143.026	180.051	148.877	149.886	173.645	146.331	168.526	168.387	160.49	160.971	1.00299	0.957613	0.982185	FALSE
Q8BV13	COP9 signalosome complex subunit 7b OS=Mus musculus OX=10090 GN=Cops7b PE=1 SV=1	6	571.6	578.596	757.175	750.917	721.447	661.779	605.412	713.413	691.165	696.715	670.644	672.587	1.0029	0.967877	0.984863	FALSE
Q8BK06	F-box only protein 9 OS=Mus musculus OX=10090 GN=Fbxo9 PE=1 SV=1	2	36.2	36.436	35.0639	45.3079	29.6402	38.2215	40.3734	33.4079	35.4906	34.4312	36.1935	36.2964	1.00284	0.971129	0.986448	FALSE
P29351-2	Isoform 2 of Tyrosine-protein phosphatase non-receptor type 6 OS=Mus musculus OX=10090 GN=Ptpn6	8	831.9	879.959	900.865	866.503	969.74	925.702	887.932	799.759	859.629	994.599	888.636	891.156	1.00284	0.950701	0.980752	FALSE
Q9JKV5	Secretory carrier-associated membrane protein 4 OS=Mus musculus OX=10090 GN=Scamp4 PE=1 SV=1	2	270.2	288.694	302.471	296.6	299.209	285.803	247.96	315.323	305.315	310.988	291.199	291.971	1.00265	0.957938	0.982185	FALSE
O88952	Protein lin-7 homolog C OS=Mus musculus OX=10090 GN=Lin7c PE=1 SV=2	2	128.8	142.323	147.908	160.68	153.904	142.364	147.156	158.778	147.761	138.183	146.311	146.689	1.00258	0.955084	0.982185	FALSE
Q9JIF0	Protein arginine N-methyltransferase 1 OS=Mus musculus OX=10090 GN=Prmt1 PE=1 SV=1	1	155.7	148.632	169.877	168.6	150.046	141.975	178.799	136.014	171.224	170.346	158.316	158.713	1.00251	0.968836	0.984863	FALSE
P52430	Serum paraoxonase/arylesterase 1 OS=Mus musculus OX=10090 GN=Pon1 PE=1 SV=2	5	531.2	520.237	522.167	463.13	494.78	602.121	477.913	549.243	523.404	404.48	505.681	506.881	1.00237	0.974577	0.987066	FALSE
Q5SUD5	Protein SCO1 homolog, mitochondrial OS=Mus musculus OX=10090 GN=Sco1 PE=1 SV=1	1	158.6	159.358	150.682	134.352	181.258	143.012	149.629	165.058	154.096	172.421	156.119	156.488	1.00237	0.968967	0.984863	FALSE
P27661	Histone H2AX OS=Mus musculus OX=10090 GN=H2afx PE=1 SV=2	1	45.5	40.8523	39.0584	44.5588	38.5245	42.3717	42.8471	41.8182	38.4235	43.1925	41.6028	41.694	1.00219	0.957606	0.982185	FALSE
Q9ESW4	Acylglycerol kinase, mitochondrial OS=Mus musculus OX=10090 GN=Agk PE=1 SV=1	2	100.5	104.364	85.4386	99.8902	104.572	90.3576	106.03	97.4387	96.7291	104.752	98.6874	98.8938	1.00209	0.965866	0.984863	FALSE
Q91VC9	Growth hormone-inducible transmembrane protein OS=Mus musculus OX=10090 GN=Ghitm PE=1 SV=1	2	520.2	506.988	488.88	580.642	450.593	476.709	541.611	513.919	479.411	535.784	507.706	508.753	1.00206	0.967751	0.984863	FALSE
P63276	40S ribosomal protein S17 OS=Mus musculus OX=10090 GN=Rps17 PE=1 SV=2	14	2014.7	2062.59	2081.01	2719.73	1990.85	1830.43	2250.85	2072.75	2244.53	2467.99	2158.2	2162.64	1.00205	0.979363	0.989483	FALSE
Q80V94	AP-4 complex subunit epsilon-1 OS=Mus musculus OX=10090 GN=Ap4e1 PE=1 SV=3	1	58.6	52.3138	47.824	47.8765	51.0327	51.9688	50.7836	46.0795	49.0992	60.5998	51.3838	51.4878	1.00202	0.97343	0.987066	FALSE
Q8JZU2	Tricarboxylate transport protein, mitochondrial OS=Mus musculus OX=10090 GN=Slc25a1 PE=1 SV=1	5	599.2	632.433	561.668	553.137	577.428	548.688	587.787	615.068	588.045	588.698	584.089	585.267	1.00202	0.948545	0.979335	FALSE
Q9D6J5	NADH dehydrogenase [ubiquinone] 1 beta subcomplex subunit 8, mitochondrial OS=Mus musculus OX=10090 GN=Ndufb8 PE=1 SV=1	2	173.9	208.253	165.883	172.667	205.573	150.275	189.518	186.701	182.956	221.3	184.405	184.758	1.00191	0.981073	0.990452	FALSE
P97351	40S ribosomal protein S3a OS=Mus musculus OX=10090 GN=Rps3a PE=1 SV=3	21	6346.9	6315.96	6354.76	8693.7	6036.37	5418.87	7130.78	6850.17	6290.15	8105.99	6686.76	6699.51	1.00191	0.984379	0.99173	FALSE
P80315	T-complex protein 1 subunit delta OS=Mus musculus OX=10090 GN=Cct4 PE=1 SV=3	40	11396.1	10553.4	10587.3	14086.5	10098.2	11434	11780.9	10537.9	11137	11560.6	11261.5	11281.7	1.00179	0.977759	0.988619	FALSE
O54946	DnaJ homolog subfamily B member 6 OS=Mus musculus OX=10090 GN=Dnajb6 PE=1 SV=4	4	340.2	322.027	272.735	352.039	280.154	404.471	294.342	314.65	272.819	290.814	311.796	312.328	1.00171	0.984593	0.99173	FALSE
Q6ZWZ4	60S ribosomal protein L36 OS=Mus musculus OX=10090 GN=Rpl36 PE=1 SV=1	4	1650.9	1474.48	1570.71	1999.46	1603.8	1431.63	1634.48	1673.65	1529.62	2064.05	1650.84	1653.62	1.00169	0.983787	0.99173	FALSE
P0C605-2	Isoform Beta of cGMP-dependent protein kinase 1 OS=Mus musculus OX=10090 GN=Prkg1	7	661.6	729.067	582.861	389.711	647.333	497.59	603.969	612.489	679.785	571.521	589.06	590.035	1.00165	0.989396	0.993536	FALSE
F8VPU6	Ubiquitin-specific peptidase 9, Y chromosome OS=Mus musculus OX=10090 GN=Usp9y PE=1 SV=1	1	33.1	42.9553	26.6312	28.1841	27.3022	165.708	28.6232	13.1109	17.6587	26.7074	31.1091	31.15	1.00131	0.997745	0.998501	FALSE
G3X914	Cullin-5 OS=Mus musculus OX=10090 GN=Cul5 PE=1 SV=1	18	2736.3	2725.15	2752.63	2760.51	2702.76	3439.78	2608.82	2597.78	2560.82	2578.89	2735.39	2738.28	1.00105	0.985764	0.992153	FALSE
Q5SVJ0	Calcium/calmodulin-dependent protein kinase II, beta, isoform CRA_b OS=Mus musculus OX=10090 GN=Camk2b PE=1 SV=1	1	76.7	70.8204	73.4552	64.5723	88.791	58.9722	72.7379	81.8515	76.9029	85.1544	74.4523	74.5276	1.00101	0.990589	0.993618	FALSE
A0A0R4J032	Complement component 9 OS=Mus musculus OX=10090 GN=C9 PE=1 SV=1	3	188.3	173.448	167.991	194.713	177.985	167.394	185.292	172.235	187.648	190.29	180.226	180.342	1.00064	0.986558	0.992574	FALSE
Q8K3K8	Optineurin OS=Mus musculus OX=10090 GN=Optn PE=1 SV=1	5	478.4	426.337	465.579	411.651	432.941	434.559	441.941	463.569	403.977	471.919	442.282	442.538	1.00058	0.988568	0.993289	FALSE
Q5SXR6	Clathrin heavy chain OS=Mus musculus OX=10090 GN=Cltc PE=1 SV=1	92	21976.4	21898.6	20758.6	24187.2	21166.2	19247.8	22716.4	21634.4	21894.5	24758.3	21966.5	21977.8	1.00052	0.991766	0.994025	FALSE
Q8JZN5	Acyl-CoA dehydrogenase family member 9, mitochondrial OS=Mus musculus OX=10090 GN=Acad9 PE=1 SV=2	4	431.5	477.966	431.293	412.721	449.891	350.779	464.513	422.078	450.903	533.824	440.132	440.333	1.00046	0.995154	0.996664	FALSE
Q8R1I1	Cytochrome b-c1 complex subunit 9 OS=Mus musculus OX=10090 GN=Uqcr10 PE=1 SV=1	3	627.6	692.685	537.368	602.582	564.569	481.248	567.276	570.437	678.143	754.24	602.622	602.893	1.00045	0.996105	0.997238	FALSE
P06728	Apolipoprotein A-IV OS=Mus musculus OX=10090 GN=Apoa4 PE=1 SV=3	26	6379.2	5986.73	6228.49	6436.03	6648.33	6086.4	7033.06	6070.36	6295.54	6219.9	6331.9	6331.51	0.999938	0.998521	0.998899	FALSE
Q99LB6	Methionine adenosyltransferase 2 subunit beta OS=Mus musculus OX=10090 GN=Mat2b PE=1 SV=1	1	80.4	80.9149	86.8811	89.5089	77.5687	77.6478	78.613	72.9926	97.0811	90.6879	82.9378	82.9311	0.999919	0.998942	0.998942	FALSE
Q9D0M3	Cytochrome c1, heme protein, mitochondrial OS=Mus musculus OX=10090 GN=Cyc1 PE=1 SV=1	7	2662	2780.36	2451.49	2706.03	2593.58	2291.36	2761.36	2700.5	2578.53	2880.93	2636.3	2634.59	0.999352	0.988774	0.993289	FALSE
Q922I7	MCG13402, isoform CRA_c OS=Mus musculus OX=10090 GN=Ptbp1 PE=1 SV=1	9	952.7	947.571	832.626	955.44	843.372	851.259	948.228	861.659	860.333	1008.32	904.582	903.888	0.999233	0.987075	0.992716	FALSE
Q9DC61	Mitochondrial-processing peptidase subunit alpha OS=Mus musculus OX=10090 GN=Pmpca PE=1 SV=1	3	317.9	346.422	353.734	365.845	373.206	300.329	344.332	370.271	346.376	399.408	350.884	350.6	0.99919	0.988544	0.993289	FALSE
Q9CZ83-2	Isoform 2 of 39S ribosomal protein L55, mitochondrial OS=Mus musculus OX=10090 GN=Mrpl55	1	41.9	46.9511	53.5938	49.91	60.2677	42.5014	55.0095	42.4911	55.0823	57.7178	50.1475	50.1063	0.999178	0.993034	0.994919	FALSE
Q80X90	Filamin-B OS=Mus musculus OX=10090 GN=Flnb PE=1 SV=3	2	132.7	156.413	137.921	105.134	167.931	113.961	142.002	145.097	137.437	155.706	138.271	138.11	0.998835	0.990607	0.993618	FALSE
Q9Z1D1	Eukaryotic translation initiation factor 3 subunit G OS=Mus musculus OX=10090 GN=Eif3g PE=1 SV=2	7	1964.4	1950.71	1940.43	2527.09	1803.58	1559.51	2211.37	2066.47	1960.28	2411.16	2023.09	2020.62	0.998779	0.989881	0.993618	FALSE
Q8BH59	Calcium-binding mitochondrial carrier protein Aralar1 OS=Mus musculus OX=10090 GN=Slc25a12 PE=1 SV=1	12	1751	1712.44	1691.99	1879.59	1737.53	1517.36	1909.58	1666.36	1665.7	2047.22	1753.31	1751.1	0.998739	0.982768	0.99173	FALSE
Q9WUK2	Eukaryotic translation initiation factor 4H OS=Mus musculus OX=10090 GN=Eif4h PE=1 SV=3	1	58.5	63.2495	52.8171	62.8599	58.9818	41.0747	75.6239	55.4991	53.6745	77.7765	59.1583	59.0782	0.998645	0.991482	0.994025	FALSE
Q99J45	Nuclear receptor-binding protein OS=Mus musculus OX=10090 GN=Nrbp1 PE=1 SV=1	6	305.7	305.518	319.226	371.731	319.081	354.41	334.437	305.903	315.053	307.414	323.379	322.925	0.998597	0.976302	0.987524	FALSE
Q61730-3	Isoform 3 of Interleukin-1 receptor accessory protein OS=Mus musculus OX=10090 GN=Il1rap	3	175	175.13	204.052	194.499	200.312	178.418	180.86	190.401	199.849	196.861	189.388	189.087	0.998411	0.969194	0.984863	FALSE
Q9Z2I0	Mitochondrial proton/calcium exchanger protein OS=Mus musculus OX=10090 GN=Letm1 PE=1 SV=1	12	1553.6	1696.35	1563.5	1287.54	1730.4	1345	1500.49	1464.4	1585.81	1942.78	1558.02	1555.45	0.998356	0.984249	0.99173	FALSE
Q8BH95	Enoyl-CoA hydratase, mitochondrial OS=Mus musculus OX=10090 GN=Echs1 PE=1 SV=1	4	502.9	517.818	491.876	433.591	533.357	433.522	531.304	492.501	495.952	522.066	494.678	493.839	0.998304	0.973971	0.987066	FALSE
Q8K0D5	Elongation factor G, mitochondrial OS=Mus musculus OX=10090 GN=Gfm1 PE=1 SV=1	2	109	112.776	103.636	131.141	112.171	83.3542	116.337	121.885	110.338	142.218	113.385	113.15	0.997932	0.983289	0.99173	FALSE
O55042	Alpha-synuclein OS=Mus musculus OX=10090 GN=Snca PE=1 SV=2	12	3084.6	2616.53	3000.18	3707.13	3015.47	3495.93	3109.64	2781.69	2991.36	2960.58	3065.44	3058.9	0.997867	0.975475	0.987066	FALSE
P27601	Guanine nucleotide-binding protein subunit alpha-13 OS=Mus musculus OX=10090 GN=Gna13 PE=1 SV=1	7	884.4	992.155	781.586	615.425	862.894	729.608	889.065	825.439	846.607	794.818	817.086	815.327	0.997847	0.980839	0.990452	FALSE
Q8C0C7	Phenylalanine--tRNA ligase alpha subunit OS=Mus musculus OX=10090 GN=Farsa PE=1 SV=1	13	1313.4	1368.28	1158.06	1282.61	1261.17	1219.71	1293.31	1233.85	1233.98	1386.44	1274.78	1272	0.997818	0.953692	0.981578	FALSE
P51150	Ras-related protein Rab-7a OS=Mus musculus OX=10090 GN=Rab7a PE=1 SV=2	15	5548.6	5460.77	5342.27	5015.4	5438.19	5251.96	5202.61	5406.39	5502.49	5370.74	5357.78	5345.75	0.997756	0.91445	0.965578	FALSE
P11928	2'-5'-oligoadenylate synthase 1A OS=Mus musculus OX=10090 GN=Oas1a PE=1 SV=2	1	76.6	75.5522	66.132	78.3784	74.2955	70.5148	66.1413	77.9267	82.1821	73.7417	74.0644	73.89	0.997646	0.962087	0.983749	FALSE
A2A5R2	Brefeldin A-inhibited guanine nucleotide-exchange protein 2 OS=Mus musculus OX=10090 GN=Arfgef2 PE=1 SV=1	11	1086.4	1091.73	948.687	1074.56	1025.38	1139.95	1047.38	983.666	960.286	1086.36	1043.92	1041.46	0.99764	0.955527	0.982185	FALSE
P35980	60S ribosomal protein L18 OS=Mus musculus OX=10090 GN=Rpl18 PE=1 SV=3	10	3402.1	3463.84	3256.05	4282.28	3282.35	2993.12	3514.61	3415.38	3397.74	4362.5	3518.61	3509.73	0.997475	0.975301	0.987066	FALSE
A2AAE1-3	Isoform 3 of Transmembrane protein KIAA1109 OS=Mus musculus OX=10090 GN=Kiaa1109	2	166.5	173.974	181.861	186.473	192.714	174.528	170.862	189.616	172.045	191.904	180.067	179.565	0.997216	0.939971	0.974676	FALSE
Q5U458	DnaJ homolog subfamily C member 11 OS=Mus musculus OX=10090 GN=Dnajc11 PE=1 SV=2	7	901.3	924.333	866.246	998.464	876.338	757.103	960.288	951.818	853.529	1054.08	912.155	909.58	0.997177	0.964823	0.984863	FALSE
O88668	Protein CREG1 OS=Mus musculus OX=10090 GN=Creg1 PE=1 SV=1	3	313.8	368.714	291.265	275.517	312.535	258.438	330.417	275.626	330.89	367.245	310.839	309.939	0.997104	0.972394	0.986595	FALSE
P01029	Complement C4-B OS=Mus musculus OX=10090 GN=C4b PE=1 SV=3	13	1996.6	1974.37	1640.73	1471.72	1567.09	1679.73	1697.66	1688.12	1807.3	1688.7	1716.86	1711.65	0.996964	0.962882	0.983749	FALSE
Q9CQZ6	NADH dehydrogenase [ubiquinone] 1 beta subcomplex subunit 3 OS=Mus musculus OX=10090 GN=Ndufb3 PE=1 SV=1	1	146.4	137.907	144.135	157.576	157.411	117.204	158.39	166.516	135.091	170.231	148.486	148.033	0.996952	0.96878	0.984863	FALSE
Q9D051	Pyruvate dehydrogenase E1 component subunit beta, mitochondrial OS=Mus musculus OX=10090 GN=Pdhb PE=1 SV=1	10	1264.5	1272.49	1228.19	1236.49	1323.48	1121.02	1275.07	1246.29	1263.9	1414.56	1264.59	1260.72	0.996946	0.939769	0.974676	FALSE
Q9D0R2	Threonine--tRNA ligase, cytoplasmic OS=Mus musculus OX=10090 GN=Tars PE=1 SV=2	22	3513.6	3605.48	3261.04	3911.23	3177.84	3356.12	3560.68	3368.28	3431.06	3659.53	3484.2	3473.17	0.996835	0.939779	0.974676	FALSE
P22599	Alpha-1-antitrypsin 1-2 OS=Mus musculus OX=10090 GN=Serpina1b PE=1 SV=2	7	1008.8	1003.93	870.795	821.125	812.394	810.925	980.181	878.48	938.23	883.699	899.333	896.451	0.996796	0.956709	0.982185	FALSE
Q8C3Y4	Kinetochore-associated protein 1 OS=Mus musculus OX=10090 GN=Kntc1 PE=1 SV=2	2	114.4	110.883	114.62	138.098	104.572	114.091	116.543	108.428	108.109	132.535	115.993	115.615	0.996743	0.957688	0.982185	FALSE
Q80YQ8	Protein RMD5 homolog A OS=Mus musculus OX=10090 GN=Rmnd5a PE=1 SV=2	2	87.2	90.3785	93.2056	101.924	91.9472	94.2484	77.0669	96.0931	88.0478	110.17	92.8042	92.4961	0.99668	0.959752	0.982453	FALSE
P58252	Elongation factor 2 OS=Mus musculus OX=10090 GN=Eef2 PE=1 SV=2	44	8213.9	9046.53	9164.97	11620.2	8633.86	6915.26	9653.35	9402.54	8975.72	11924.4	9266.5	9235.23	0.996625	0.975272	0.987066	FALSE
P23116	Eukaryotic translation initiation factor 3 subunit A OS=Mus musculus OX=10090 GN=Eif3a PE=1 SV=5	45	8005.4	7943.7	7235.42	9179.27	7150.64	6156.56	8527.4	7927.03	7729.6	9229.17	7870.54	7843.63	0.99658	0.967489	0.984863	FALSE
Q9JME7	Trafficking protein particle complex subunit 2-like protein OS=Mus musculus OX=10090 GN=Trappc2l PE=1 SV=1	2	165.3	179.336	180.196	175.128	174.244	170.896	190.136	164.385	163.599	183.258	174.759	174.141	0.996461	0.918643	0.965578	FALSE
E9QAX2	Unconventional myosin-XVIIIa OS=Mus musculus OX=10090 GN=Myo18a PE=1 SV=1	28	2883	2733.35	2790.36	2694.05	2766.47	3005.83	2745.9	2747.48	2657.25	2671	2772.72	2762.73	0.996395	0.888433	0.954216	FALSE
Q6NZR5	Superkiller viralicidic activity 2-like (S. cerevisiae) OS=Mus musculus OX=10090 GN=Skiv2l PE=1 SV=1	8	499.7	501.309	464.358	544.04	469.063	525.084	497.29	471.868	469.087	504.313	494.887	493.086	0.99636	0.920572	0.965657	FALSE
P84099	60S ribosomal protein L19 OS=Mus musculus OX=10090 GN=Rpl19 PE=1 SV=1	9	1765.3	1766.59	1732.82	2430.98	1712.63	1556.52	1895.87	1838.94	1728.23	2350.75	1863.94	1856.39	0.995949	0.967038	0.984863	FALSE
Q9CZ30	Obg-like ATPase 1 OS=Mus musculus OX=10090 GN=Ola1 PE=1 SV=1	6	970.4	1037.9	864.027	998.036	942.97	830.897	1079.23	898.777	987.855	1007.51	960.849	956.867	0.995855	0.941958	0.975586	FALSE
P35279	Ras-related protein Rab-6A OS=Mus musculus OX=10090 GN=Rab6a PE=1 SV=4	11	2368.1	2557.86	2211.49	1739.61	2323.54	2223.4	2157.88	2144.97	2265.42	2273.52	2221.84	2212.39	0.995748	0.95055	0.980752	FALSE
A0A171EBK7	RIKEN cDNA 4632428N05, isoform CRA_b OS=Mus musculus OX=10090 GN=Vsir PE=1 SV=1	5	939.5	980.273	1151.85	1069.21	1258.6	997.422	989.663	1054.87	1077.95	1244.99	1073.79	1069.22	0.995746	0.951032	0.980752	FALSE
Q61475	Complement decay-accelerating factor, GPI-anchored OS=Mus musculus OX=10090 GN=Cd55 PE=1 SV=2	12	1676.1	1747.46	2127.17	2176.16	2074.9	1994.23	1752.91	2042.81	1977.99	1948.89	1949.12	1940.68	0.995671	0.944327	0.976206	FALSE
P61255	60S ribosomal protein L26 OS=Mus musculus OX=10090 GN=Rpl26 PE=1 SV=1	9	1685	1678.06	1623.75	2143.09	1586.15	1504.91	1873.71	1742.39	1589.92	1954.54	1732.45	1724.86	0.995619	0.95357	0.981578	FALSE
P97300	Neuroplastin OS=Mus musculus OX=10090 GN=Nptn PE=1 SV=3	13	2736.3	2727.89	2922.62	3085.86	2725.91	3020.61	2814.03	3036.02	2762.48	2517.45	2836.16	2823.56	0.99556	0.918902	0.965578	FALSE
P20108	Thioredoxin-dependent peroxide reductase, mitochondrial OS=Mus musculus OX=10090 GN=Prdx3 PE=1 SV=1	16	7132.1	7355.38	6548.27	8857.24	6938.82	5793.42	7561	6696.54	7012.45	10029	7326.67	7292.87	0.995386	0.965669	0.984863	FALSE
Q9CZM2	60S ribosomal protein L15 OS=Mus musculus OX=10090 GN=Rpl15 PE=1 SV=4	10	2305.4	2218.85	2504.87	3081.15	2319.69	2152.85	2496.16	2385.95	2381.79	2929.57	2468.09	2456.58	0.995339	0.953334	0.981578	FALSE
G3X9K4	SAPS domain family, member 2, isoform CRA_a OS=Mus musculus OX=10090 GN=Ppp6r2 PE=1 SV=1	3	281.2	261.354	483.554	324.534	535.11	354.28	263.833	346.385	375.704	495.09	361.475	359.71	0.995118	0.978507	0.988996	FALSE
Q6ZPR6	Inhibitor of Bruton tyrosine kinase OS=Mus musculus OX=10090 GN=Ibtk PE=1 SV=3	1	15.7	12.6718	11.6519	15.1272	14.5603	11.2456	15.6362	12.4381	13.5527	16.7934	13.8552	13.785	0.994934	0.957533	0.982185	FALSE
Q9CZ42-2	Isoform 2 of ATP-dependent (S)-NAD(P)H-hydrate dehydratase OS=Mus musculus OX=10090 GN=Naxd	1	72.9	126.235	128.046	103.743	141.512	116.685	92.4246	98.5601	110.572	143.486	111.585	111.018	0.994916	0.971893	0.986595	FALSE
P62960	Nuclease-sensitive element-binding protein 1 OS=Mus musculus OX=10090 GN=Ybx1 PE=1 SV=3	5	205.5	172.817	186.743	264.921	188.155	199.558	205.082	199.484	190.347	207.351	201.305	200.277	0.994893	0.947531	0.97867	FALSE
Q91VD9	NADH-ubiquinone oxidoreductase 75 kDa subunit, mitochondrial OS=Mus musculus OX=10090 GN=Ndufs1 PE=1 SV=2	25	2718.2	2815.69	2540.48	2747.99	2556.64	2306.01	2814.03	2595.76	2671.56	2958.39	2673.58	2659.84	0.99486	0.91503	0.965578	FALSE
P48758	Carbonyl reductase [NADPH] 1 OS=Mus musculus OX=10090 GN=Cbr1 PE=1 SV=3	4	596.8	585.22	564.22	623.024	538.968	862.153	587.993	543.636	491.964	475.377	580.942	577.893	0.994751	0.962882	0.983749	FALSE
Q6PFA2	Clathrin light chain OS=Mus musculus OX=10090 GN=Clta PE=1 SV=1	8	2636.4	2708.22	2034.18	2534.9	2106.81	1939.11	2776.31	2443.48	2184.47	2628.92	2387.45	2374.87	0.994732	0.953508	0.981578	FALSE
Q78HU7	Glycophorin-C OS=Mus musculus OX=10090 GN=Gypc PE=1 SV=2	6	2236.9	2026.32	2198.96	2295.59	1993.19	2267.88	1831.66	2375.97	2197.73	2046.87	2146.86	2135.37	0.994652	0.922318	0.96692	FALSE
Q9Z1Q2	Phosphatidylserine lipase ABHD16A OS=Mus musculus OX=10090 GN=Abhd16a PE=1 SV=3	13	2067.9	2098.03	2048.83	1887.3	2244.29	1979.19	2016.46	2058.06	2123.11	2101.63	2066.11	2055.01	0.994626	0.864439	0.94052	FALSE
A0A075B5U7	Immunoglobulin heavy variable 1-22 (Fragment) OS=Mus musculus OX=10090 GN=Ighv1-22 PE=1 SV=1	3	395.6	317.926	300.363	353.751	448.488	325.229	433.695	297.717	366.554	378.888	359.365	357.409	0.994557	0.956662	0.982185	FALSE
P70335	Rho-associated protein kinase 1 OS=Mus musculus OX=10090 GN=Rock1 PE=1 SV=1	39	5843.3	5804.61	5974.95	5985.78	5749.85	7510.28	5515.02	5699.74	5347.99	5365.21	5870.95	5836.7	0.994165	0.930003	0.969671	FALSE
P63321	Ras-related protein Ral-A OS=Mus musculus OX=10090 GN=Rala PE=1 SV=1	5	1281.9	1326.96	1242.06	1058.72	1281.04	1182.36	1233.12	1277.24	1244.54	1200.72	1234.35	1227.14	0.994161	0.892601	0.95627	FALSE
Q80WQ2	Protein VAC14 homolog OS=Mus musculus OX=10090 GN=Vac14 PE=1 SV=1	17	3172.6	3002.44	2976.66	2850.62	2798.97	3528.36	2844.95	2698.82	3033.71	2673.08	2957.41	2940.09	0.994146	0.918164	0.965578	FALSE
Q8R3U1-2	Isoform 2 of HRAS-like suppressor 3 OS=Mus musculus OX=10090 GN=Pla2g16	1	128.1	127.497	138.587	143.021	140.226	135.879	126.85	126.819	130.281	154.668	135.332	134.519	0.993991	0.894778	0.956939	FALSE
Q9R1J0	Sterol-4-alpha-carboxylate 3-dehydrogenase, decarboxylating OS=Mus musculus OX=10090 GN=Nsdhl PE=1 SV=1	1	54.3	56.4147	54.1486	45.629	56.7607	52.0985	50.9897	62.2274	51.3282	49.0718	53.2861	52.9536	0.993761	0.916195	0.965578	FALSE
Q68FL6	Methionine--tRNA ligase, cytoplasmic OS=Mus musculus OX=10090 GN=Mars PE=1 SV=1	33	5615.9	5255.2	5030.15	5837.98	5129.11	5983.81	5149.02	5168.21	4834.03	5588.39	5365.11	5330.01	0.993457	0.891088	0.955901	FALSE
P35276	Ras-related protein Rab-3D OS=Mus musculus OX=10090 GN=Rab3d PE=1 SV=1	1	31.9	31.8093	21.0833	15.6623	26.7177	23.6961	28.1078	23.6519	24.1111	22.7879	24.569	24.4038	0.993277	0.96288	0.983749	FALSE
P10605	Cathepsin B OS=Mus musculus OX=10090 GN=Ctsb PE=1 SV=2	9	1335.6	1313.18	1584.92	1848.23	1499.64	1298.7	1393.19	1491.43	1512.72	1823.23	1504.36	1493.98	0.993101	0.936556	0.973045	FALSE
Q7TSC1	Protein PRRC2A OS=Mus musculus OX=10090 GN=Prrc2a PE=1 SV=1	8	637.9	637.06	568.658	640.575	551.71	554.913	616.235	597.238	616.67	626.048	605.917	601.666	0.992985	0.861245	0.939435	FALSE
Q91VH2	Sorting nexin-9 OS=Mus musculus OX=10090 GN=Snx9 PE=1 SV=1	1	70.1	67.8762	79.6688	60.8264	76.8673	66.624	69.1304	60.8817	78.076	78.1223	70.7476	70.2451	0.992897	0.918714	0.965578	FALSE
Q6P069	Sorcin OS=Mus musculus OX=10090 GN=Sri PE=1 SV=1	5	865.5	769.55	885.22	985.193	868.973	962.275	847.424	818.711	874.176	834.475	872.201	865.981	0.992869	0.886303	0.953393	FALSE
P62082	40S ribosomal protein S7 OS=Mus musculus OX=10090 GN=Rps7 PE=2 SV=1	17	4040.1	4115.36	3903.48	5004.16	3802.43	3551.83	4361.45	3952.52	3914.28	4969.11	4152.68	4122.66	0.99277	0.925117	0.967634	FALSE
A0A0U1RPL0	Ataxin-2-like protein OS=Mus musculus OX=10090 GN=Atxn2l PE=1 SV=1	3	138.7	128.969	119.392	135.208	118.133	109.811	137.879	122.221	122.187	145.331	127.815	126.863	0.992551	0.902424	0.960575	FALSE
P97390	Vacuolar protein sorting-associated protein 45 OS=Mus musculus OX=10090 GN=Vps45 PE=1 SV=1	3	556.6	566.188	514.622	461.952	538.267	521.972	516.771	510.107	541.001	521.605	526.159	522.191	0.992457	0.845762	0.93228	FALSE
P80313	T-complex protein 1 subunit eta OS=Mus musculus OX=10090 GN=Cct7 PE=1 SV=1	39	11114.3	10374	10794.8	13605	10262.8	11596.1	11552.7	10367	10849.4	11096.7	11168.7	11082.8	0.99231	0.892643	0.95627	FALSE
Q91WK2	Eukaryotic translation initiation factor 3 subunit H OS=Mus musculus OX=10090 GN=Eif3h PE=1 SV=1	13	2223.5	2218.85	2149.25	2630.79	2180.58	1792.3	2378.45	2187.24	2285.83	2745.82	2274.16	2256.65	0.992297	0.923805	0.967028	FALSE
Q61035	Histidine--tRNA ligase, cytoplasmic OS=Mus musculus OX=10090 GN=Hars PE=1 SV=2	21	2689.3	2844.92	2812.55	3505.39	2695.4	2273.33	3107.68	2785.61	2930.12	3387.58	2894.9	2871.83	0.992031	0.925563	0.967717	FALSE
Q9QZI8	Serine incorporator 1 OS=Mus musculus OX=10090 GN=Serinc1 PE=1 SV=1	4	371.5	346.422	262.527	539.01	306.69	271.537	364.121	333.714	336.052	483.908	354.329	351.499	0.992012	0.95931	0.982453	FALSE
Q9DBG3-2	Isoform 2 of AP-2 complex subunit beta OS=Mus musculus OX=10090 GN=Ap2b1	44	8524.8	8036.76	8551.16	9736.12	8625.79	8130.99	8633.04	8091.2	8487.22	9804.99	8677.51	8608.09	0.992	0.868196	0.942837	FALSE
A0A0R4J083	Long-chain-specific acyl-CoA dehydrogenase, mitochondrial OS=Mus musculus OX=10090 GN=Acadl PE=1 SV=1	10	1375.7	1494.25	1358.9	1409.86	1421.09	1219.45	1485.85	1378.17	1369.6	1571.81	1411.19	1399.87	0.991974	0.864994	0.94052	FALSE
Q8BFZ3	Beta-actin-like protein 2 OS=Mus musculus OX=10090 GN=Actbl2 PE=1 SV=1	6	419.1	421.5	314.344	279.262	326.563	282.82	367.317	365.673	373.358	342.575	347.456	344.592	0.991757	0.933914	0.97155	FALSE
Q9D0L7	Armadillo repeat-containing protein 10 OS=Mus musculus OX=10090 GN=Armc10 PE=1 SV=1	3	295.6	328.125	263.969	189.041	271.971	241.059	288.261	254.096	268.009	266.72	265.384	263.162	0.991624	0.933369	0.97155	FALSE
O35382	Exocyst complex component 4 OS=Mus musculus OX=10090 GN=Exoc4 PE=1 SV=2	14	1353.9	1343.26	1264.14	1294.49	1280.92	1347.59	1285.27	1293.84	1202.31	1356.46	1306.87	1295.9	0.991605	0.748526	0.882293	FALSE
Q91VM3	WD repeat domain phosphoinositide-interacting protein 4 OS=Mus musculus OX=10090 GN=Wdr45 PE=1 SV=1	1	69	66.9298	66.132	74.0974	74.5293	88.8013	66.3474	71.9834	63.8809	59.6775	70.049	69.4595	0.991584	0.9106	0.964294	FALSE
Q9D8E6	60S ribosomal protein L4 OS=Mus musculus OX=10090 GN=Rpl4 PE=1 SV=3	27	5252.6	5091.9	5165.29	6757.21	4930.85	4632.42	5468.23	5332.71	4995.1	6531.61	5402.66	5355.91	0.991348	0.916971	0.965578	FALSE
Q8BYC6	Serine/threonine-protein kinase TAO3 OS=Mus musculus OX=10090 GN=Taok3 PE=1 SV=2	34	6189.5	6269.69	6671.98	6708.52	6368.01	7220.16	6438.75	6093.8	6017.04	6209.75	6438.09	6381.73	0.991246	0.816866	0.912766	FALSE
Q9WUH5	Tripartite motif-containing protein 10 OS=Mus musculus OX=10090 GN=Trim10 PE=2 SV=2	11	1228.3	1139.47	1221.42	1396.27	1105.11	1176.53	1222.71	1187.2	1126.52	1311.62	1214.09	1203.37	0.991172	0.856848	0.938622	FALSE
Q501J7-3	Isoform 3 of Phosphatase and actin regulator 4 OS=Mus musculus OX=10090 GN=Phactr4	6	396.3	414.349	440.391	441.297	418.796	424.962	409.473	401.445	411.72	444.482	421.884	418.15	0.991149	0.749683	0.882578	FALSE
O08675	Proteinase-activated receptor 3 OS=Mus musculus OX=10090 GN=F2rl2 PE=1 SV=2	1	277.3	319.188	287.825	191.824	316.627	271.278	244.455	254.656	285.958	306.377	274.104	271.66	0.991084	0.931901	0.9705	FALSE
P10711	Transcription elongation factor A protein 1 OS=Mus musculus OX=10090 GN=Tcea1 PE=1 SV=2	11	1753.3	1567.02	1586.8	1882.91	1477.2	1892.29	1728.07	1471.02	1574.43	1530.77	1647.19	1632.45	0.99105	0.889713	0.954814	FALSE
P53994	Ras-related protein Rab-2A OS=Mus musculus OX=10090 GN=Rab2a PE=1 SV=1	13	2580.1	2716.21	2516.41	1947.12	2567.28	2383.31	2284.45	2316.2	2834.28	2357.78	2449.34	2427.38	0.991031	0.901798	0.960575	FALSE
P19253	60S ribosomal protein L13a OS=Mus musculus OX=10090 GN=Rpl13a PE=1 SV=4	13	3810.5	3773.83	3915.91	4543.53	3856.44	3440.17	3904.32	3863.37	3750.51	4846.22	3970.41	3934.75	0.991018	0.894955	0.956939	FALSE
P40237	CD82 antigen OS=Mus musculus OX=10090 GN=Cd82 PE=1 SV=1	3	887.2	663.768	1043.11	1176.98	891.768	945.675	697.558	1107.24	852.59	989.411	915.963	907.687	0.990965	0.943408	0.97601	FALSE
Q9D1D4	Transmembrane emp24 domain-containing protein 10 OS=Mus musculus OX=10090 GN=Tmed10 PE=1 SV=1	9	3012.6	3077.3	2871.69	2318.93	2926.04	2651.64	3014.4	2808.38	2857.74	2690.83	2827.24	2801.66	0.990952	0.874706	0.94588	FALSE
P62141	Serine/threonine-protein phosphatase PP1-beta catalytic subunit OS=Mus musculus OX=10090 GN=Ppp1cb PE=1 SV=3	4	776.7	840.107	875.234	777.673	966.467	726.106	875.254	794.264	904.561	898.224	844.382	836.728	0.990935	0.880855	0.949554	FALSE
Q62167	ATP-dependent RNA helicase DDX3X OS=Mus musculus OX=10090 GN=Ddx3x PE=1 SV=3	13	1475	1597.72	1427.58	1615.14	1404.84	1349.79	1575.32	1434.68	1468.49	1627.83	1501.57	1487.9	0.990898	0.840736	0.929847	FALSE
P17156	Heat shock-related 70 kDa protein 2 OS=Mus musculus OX=10090 GN=Hspa2 PE=1 SV=2	1	40.3	33.5969	33.5105	27.2209	30.6923	28.4946	43.6717	32.2865	34.3175	26.2463	32.7901	32.4873	0.990764	0.934013	0.97155	FALSE
Q7TN29	Stromal membrane-associated protein 2 OS=Mus musculus OX=10090 GN=Smap2 PE=1 SV=1	1	70.9	91.7455	67.9073	62.5388	66.814	62.4739	80.2621	72.2077	68.4562	71.0903	71.3235	70.6648	0.990764	0.907711	0.962393	FALSE
V9GX76	Unconventional myosin-VI OS=Mus musculus OX=10090 GN=Myo6 PE=1 SV=1	9	974.7	1070.07	985.082	690.342	1080.21	835.047	847.115	880.611	1033.02	1136.05	948.125	939.266	0.990656	0.928994	0.969385	FALSE
P12970	60S ribosomal protein L7a OS=Mus musculus OX=10090 GN=Rpl7a PE=1 SV=2	15	4479.7	4325.97	4379.27	5629.07	4147.87	3864.26	4751.88	4563.22	4202.05	5364.52	4564.56	4521.05	0.990467	0.904586	0.960659	FALSE
Q62087	Serum paraoxonase/lactonase 3 OS=Mus musculus OX=10090 GN=Pon3 PE=1 SV=2	3	458.6	426.021	352.846	283.971	385.48	344.683	446.579	362.309	379.928	339.462	376.31	372.716	0.99045	0.92343	0.967028	FALSE
Q3UKC1	Tax1-binding protein 1 homolog OS=Mus musculus OX=10090 GN=Tax1bp1 PE=1 SV=2	3	215.1	237.064	239.337	244.373	202.417	216.807	239.405	229.649	196.447	245.509	227.072	224.862	0.990271	0.860244	0.939224	FALSE
Q9JHS4	ATP-dependent Clp protease ATP-binding subunit clpX-like, mitochondrial OS=Mus musculus OX=10090 GN=Clpx PE=1 SV=2	1	26.7	23.1869	37.394	39.5286	30.9261	18.7678	36.3536	35.2021	25.6362	43.7689	30.9285	30.6273	0.990263	0.958002	0.982185	FALSE
O54950	5'-AMP-activated protein kinase subunit gamma-1 OS=Mus musculus OX=10090 GN=Prkag1 PE=1 SV=2	1	93.3	98.1597	95.3138	79.2346	102.117	113.961	88.9201	86.0006	82.4167	93.5699	93.2818	92.3596	0.990114	0.892653	0.95627	FALSE
Q8K2C9	Very-long-chain (3R)-3-hydroxyacyl-CoA dehydratase 3 OS=Mus musculus OX=10090 GN=Hacd3 PE=1 SV=2	5	313.1	324.55	281.722	309.657	267.88	269.721	315.575	275.626	288.07	334.044	298.622	295.616	0.989934	0.856714	0.938622	FALSE
E9Q3L2	Phosphatidylinositol 4-kinase alpha OS=Mus musculus OX=10090 GN=Pi4ka PE=1 SV=2	19	1971.3	1996.24	2135.04	1999.89	2138.84	2010.44	1990.28	2041.02	2085.22	2005.95	2046.97	2026.31	0.989905	0.617972	0.806215	FALSE
Q9DBD0	Inhibitor of carbonic anhydrase OS=Mus musculus OX=10090 GN=Ica PE=1 SV=1	8	754.2	769.024	819.644	811.279	859.271	803.662	738.684	824.654	820.329	784.213	801.808	793.679	0.989862	0.748905	0.882293	FALSE
Q9DCN2	NADH-cytochrome b5 reductase 3 OS=Mus musculus OX=10090 GN=Cyb5r3 PE=1 SV=3	10	3949	4288.33	3650.06	2903.17	3829.67	3299.58	3807.33	3659.73	3806.23	3730.08	3693.36	3655.51	0.989752	0.887999	0.954138	FALSE
Q8VCD6	Receptor expression-enhancing protein 2 OS=Mus musculus OX=10090 GN=Reep2 PE=1 SV=2	1	96.9	102.681	133.15	74.4185	133.563	101.252	95.4136	100.691	112.332	114.436	105.659	104.572	0.989711	0.930446	0.969751	FALSE
P55194	SH3 domain-binding protein 1 OS=Mus musculus OX=10090 GN=Sh3bp1 PE=1 SV=3	3	272.2	256.307	275.953	309.978	309.73	263.885	285.478	261.833	269.886	329.663	284.027	281.095	0.989676	0.859728	0.939224	FALSE
A0A1B0GSU0	Aldehyde dehydrogenase family 16 member A1 OS=Mus musculus OX=10090 GN=Aldh16a1 PE=1 SV=1	18	4083.6	3906.63	4560.24	4638.78	4168.67	4779.23	4185.19	4278.39	3853.63	4047.79	4262.33	4217.82	0.989558	0.834647	0.925438	FALSE
Q8R5L1	Complement component 1 Q subcomponent-binding protein, mitochondrial OS=Mus musculus OX=10090 GN=C1qbp PE=1 SV=1	7	996.6	1100.25	908.632	1076.81	929.293	842.181	1112.52	940.492	922.393	1163.83	999.397	988.952	0.989548	0.887078	0.953537	FALSE
Q78IK2	ATP synthase membrane subunit DAPIT, mitochondrial OS=Mus musculus OX=10090 GN=Atp5md PE=1 SV=1	1	65.3	64.6165	73.7881	70.5656	81.4263	64.0302	63.6676	70.4134	78.3107	75.4709	70.8794	70.1313	0.989445	0.863422	0.94052	FALSE
O54988	STE20-like serine/threonine-protein kinase OS=Mus musculus OX=10090 GN=Slk PE=1 SV=2	14	1500.6	1528.64	1612.32	1646.07	1574.34	1677.4	1608.61	1561.51	1440.22	1496.41	1571.5	1554.61	0.989257	0.741265	0.879129	FALSE
P35282	Ras-related protein Rab-21 OS=Mus musculus OX=10090 GN=Rab21 PE=1 SV=4	10	1252.6	1213.08	1201.34	1077.66	1264.56	1130.1	1188.18	1196.39	1238.09	1184.46	1199.93	1186.94	0.989171	0.742693	0.879636	FALSE
Q9QZU9	Ubiquitin/ISG15-conjugating enzyme E2 L6 OS=Mus musculus OX=10090 GN=Ube2l6 PE=1 SV=3	2	383.3	496.893	356.175	534.515	414.003	450.122	482.138	370.383	400.81	440.793	431.803	427.037	0.988962	0.90462	0.960659	FALSE
A6ZI44	Fructose-bisphosphate aldolase OS=Mus musculus OX=10090 GN=Aldoa PE=1 SV=1	39	9738.8	9691.42	10189.9	10066.5	9642.34	9424.01	10275.3	9315.3	10417.2	9385.37	9863.35	9751.82	0.988692	0.681654	0.850457	FALSE
P63005	Platelet-activating factor acetylhydrolase IB subunit alpha OS=Mus musculus OX=10090 GN=Pafah1b1 PE=1 SV=2	18	4475.8	4704.41	4682.41	4981.15	4690.04	5306.82	4795.48	4437.63	4378.5	4400.32	4704.03	4650.77	0.988678	0.786466	0.898924	FALSE
P80317	T-complex protein 1 subunit zeta OS=Mus musculus OX=10090 GN=Cct6a PE=1 SV=3	35	12656.8	11633.7	11769.4	15390.5	10946.8	12509.5	13064.1	11581.8	11877.9	12233.7	12389.9	12242.7	0.988125	0.853157	0.936132	FALSE
P47791	Glutathione reductase, mitochondrial OS=Mus musculus OX=10090 GN=Gsr PE=1 SV=3	8	625.6	634.115	688.825	703.934	653.646	621.705	620.358	680.444	685.064	658.557	660.526	652.633	0.98805	0.711263	0.865315	FALSE
Q3UXS0	Secretory carrier-associated membrane protein OS=Mus musculus OX=10090 GN=Scamp3 PE=1 SV=1	5	696.5	708.247	761.724	699.546	752.776	673.322	765.07	699.396	681.78	758.275	723.231	714.535	0.987976	0.722639	0.86967	FALSE
Q61702	Inter-alpha-trypsin inhibitor heavy chain H1 OS=Mus musculus OX=10090 GN=Itih1 PE=1 SV=2	6	863.9	924.438	878.229	822.409	893.405	824.024	911.535	854.707	808.128	934.884	875.825	865.274	0.987953	0.732109	0.874065	FALSE
Q4VAA2	Protein CDV3 OS=Mus musculus OX=10090 GN=Cdv3 PE=1 SV=2	8	1352.9	1298.04	1133.65	1609.36	1101.13	892.631	1440.81	1286.77	1380.74	1451.91	1286.78	1271.06	0.987783	0.916525	0.965578	FALSE
P16546-2	Isoform 2 of Spectrin alpha chain, non-erythrocytic 1 OS=Mus musculus OX=10090 GN=Sptan1	1	59.9	68.1916	54.3705	38.6725	53.6044	53.7845	60.4723	50.4529	52.2667	50.4551	54.0287	53.3637	0.987692	0.904295	0.960659	FALSE
Q9JLV5	Cullin-3 OS=Mus musculus OX=10090 GN=Cul3 PE=1 SV=1	25	3501.9	3559.63	3904.93	4072.62	3757.89	4195.62	3453.08	3640.44	3595.53	3690.88	3753.43	3706.89	0.987602	0.780574	0.897262	FALSE
Q9EP69	Phosphatidylinositide phosphatase SAC1 OS=Mus musculus OX=10090 GN=Sacm1l PE=1 SV=1	19	2658.3	2700.65	2769.83	2490.91	2779.33	2646.97	2620.98	2746.81	2575.71	2635.03	2677.72	2644.51	0.987598	0.594116	0.792857	FALSE
O70378	ER membrane protein complex subunit 8 OS=Mus musculus OX=10090 GN=Emc8 PE=1 SV=1	2	161.1	160.199	151.902	137.349	165.009	145.217	160.658	141.733	165.241	152.593	154.785	152.83	0.987368	0.779089	0.897262	FALSE
Q9CXF4	TBC1 domain family member 15 OS=Mus musculus OX=10090 GN=Tbc1d15 PE=1 SV=1	1	25.3	27.0775	21.1943	21.4416	21.808	20.4538	27.5925	16.1386	25.5189	27.3991	23.2468	22.9512	0.987283	0.913954	0.965578	FALSE
P63024	Vesicle-associated membrane protein 3 OS=Mus musculus OX=10090 GN=Vamp3 PE=1 SV=1	4	1187.6	1157.14	1196.79	952.015	1310.73	1119.98	1031.51	1162.97	1136.84	1259.74	1154.64	1139.85	0.987191	0.839669	0.929055	FALSE
Q8JZX5	Leucine rich repeat containing 57 OS=Mus musculus OX=10090 GN=Lrrc57 PE=1 SV=1	6	341.3	349.05	327.215	399.129	305.404	350.779	382.674	313.08	327.019	323.554	343.059	338.538	0.98682	0.821327	0.91374	FALSE
Q8BL66	Early endosome antigen 1 OS=Mus musculus OX=10090 GN=Eea1 PE=1 SV=2	35	3933.6	3859.31	3976.05	4037.84	3995.2	4631.25	3766.1	3921.46	3701.94	3598.31	3959.93	3907.63	0.986792	0.776869	0.89678	FALSE
O88531	Palmitoyl-protein thioesterase 1 OS=Mus musculus OX=10090 GN=Ppt1 PE=1 SV=2	3	295.4	349.261	243.22	279.905	245.318	238.984	304.443	295.474	261.557	286.664	280.066	276.355	0.986749	0.871892	0.94452	FALSE
P62830	60S ribosomal protein L23 OS=Mus musculus OX=10090 GN=Rpl23 PE=1 SV=1	9	3035.1	2978.67	3061.76	4047.47	2994.54	2632.19	3171.17	3093.21	2972.36	4088.71	3199.9	3157.38	0.986712	0.889346	0.954808	FALSE
O88512	AP-1 complex subunit gamma-like 2 OS=Mus musculus OX=10090 GN=Ap1g2 PE=1 SV=2	1	66.7	68.1916	69.0169	80.5188	72.6589	68.6991	75.3147	72.4319	63.4116	72.2431	71.2524	70.2983	0.98661	0.771268	0.894308	FALSE
Q91YN9	BAG family molecular chaperone regulator 2 OS=Mus musculus OX=10090 GN=Bag2 PE=1 SV=1	15	6623	6318.8	6004.68	6119.24	6162.38	6791.4	6082.64	6428.75	5931.87	5619.06	6242.02	6157.53	0.986464	0.720815	0.86967	FALSE
Q6IRU5-2	Isoform 2 of Clathrin light chain B OS=Mus musculus OX=10090 GN=Cltb	7	1329.3	1267.97	1209.1	1528.98	1241.06	1219.58	1381.13	1316.04	1190.22	1368.91	1310.62	1292.84	0.986429	0.796844	0.90498	FALSE
P14131	40S ribosomal protein S16 OS=Mus musculus OX=10090 GN=Rps16 PE=1 SV=4	12	3683.5	3718.83	3606.89	4779.73	3503.17	3160.94	3863.71	3713.55	3670.5	4641.02	3832.95	3780.85	0.986409	0.873583	0.945576	FALSE
A0A087WNT1	Elongin-C OS=Mus musculus OX=10090 GN=Eloc PE=1 SV=1	3	404.2	401.1	497.313	492.989	510.562	492.013	406.175	422.19	437.764	513.074	458.641	452.401	0.986395	0.849397	0.933948	FALSE
Q8C6G8	WD repeat-containing protein 26 OS=Mus musculus OX=10090 GN=Wdr26 PE=1 SV=3	6	566.5	593.317	530.267	631.8	542.007	557.118	594.177	568.082	522.231	580.167	571.628	563.817	0.986336	0.729853	0.873046	FALSE
P70404	Isocitrate dehydrogenase [NAD] subunit gamma 1, mitochondrial OS=Mus musculus OX=10090 GN=Idh3g PE=1 SV=1	5	788.5	806.984	777.702	849.807	823.383	679.936	840.725	784.06	813.642	886.235	808.873	797.794	0.986303	0.77862	0.897262	FALSE
E9QN92	Metalloreductase STEAP3 OS=Mus musculus OX=10090 GN=Steap3 PE=1 SV=1	14	3585.4	3492.65	3417.82	4037.09	3487.62	3092.85	3635	3499.26	3359.97	4254.6	3597.56	3548.19	0.986276	0.825216	0.917293	FALSE
O08688	Calpain-5 OS=Mus musculus OX=10090 GN=Capn5 PE=1 SV=1	29	6650.2	6743.19	7099.72	6971.26	7024.04	7466.57	6430.2	7087.23	6968.46	6133.32	6895.54	6800.34	0.986195	0.719675	0.86967	FALSE
A2A839	Protein 4.1 OS=Mus musculus OX=10090 GN=Epb41 PE=1 SV=1	4	2108	2046.51	2248.11	2303.51	2129.49	2237.4	2075.63	2299.49	2002.86	2074.43	2165.08	2135.08	0.986146	0.690508	0.855038	FALSE
Q99J56	Derlin-1 OS=Mus musculus OX=10090 GN=Derl1 PE=1 SV=1	1	149.7	150.946	144.135	116.265	135.317	138.603	139.322	129.062	145.063	132.073	138.651	136.707	0.985984	0.7942	0.903745	FALSE
Q6ZWX6	Eukaryotic translation initiation factor 2 subunit 1 OS=Mus musculus OX=10090 GN=Eif2s1 PE=1 SV=3	17	4789.8	4865.5	4735.55	5757.5	4892.39	5064.29	4835.27	4578.59	4834.26	5343.54	4994.76	4924.54	0.985943	0.757754	0.885974	FALSE
Q8BRN9	Coiled-coil and C2 domain-containing protein 1B OS=Mus musculus OX=10090 GN=Cc2d1b PE=1 SV=1	5	427.7	398.682	378.921	405.658	373.556	411.863	387.931	390.119	379.224	385.805	396.43	390.835	0.985888	0.626525	0.811409	FALSE
P42232	Signal transducer and activator of transcription 5B OS=Mus musculus OX=10090 GN=Stat5b PE=1 SV=1	3	230.2	254.835	235.564	258.607	246.487	273.482	253.113	224.828	241.965	217.842	244.896	241.433	0.985862	0.767539	0.891466	FALSE
E9Q3E1	Aldehyde dehydrogenase family 3 member B2 OS=Mus musculus OX=10090 GN=Aldh3b2 PE=1 SV=1	6	642.2	591.003	542.361	665.405	570.998	580.852	678.696	598.808	510.969	603.569	600.695	592.147	0.985771	0.813918	0.911643	FALSE
P46737	Lys-63-specific deubiquitinase BRCC36 OS=Mus musculus OX=10090 GN=Brcc3 PE=1 SV=1	3	170.4	177.759	198.726	200.814	206.04	187.108	194.878	175.823	185.771	194.555	190.222	187.495	0.985666	0.73893	0.877542	FALSE
Q9JIM1	Equilibrative nucleoside transporter 1 OS=Mus musculus OX=10090 GN=Slc29a1 PE=1 SV=3	1	53	63.3547	64.2457	59.3281	59.4494	50.6719	59.6478	62.7881	62.3558	59.7928	59.7395	58.878	0.985579	0.78596	0.898924	FALSE
E9PWN0	Phosphatidate phosphatase LPIN2 OS=Mus musculus OX=10090 GN=Lpin2 PE=1 SV=1	1	86.7	85.6467	86.7701	100.211	75.9321	95.1562	94.1768	84.9914	85.7015	69.8222	86.7138	85.457	0.985506	0.842021	0.930099	FALSE
P62900	60S ribosomal protein L31 OS=Mus musculus OX=10090 GN=Rpl31 PE=1 SV=1	10	2016.7	2039.25	2106.42	2596.97	2008.5	1798.79	2270.64	2090.8	1986.21	2476.41	2142.89	2111.82	0.985504	0.847297	0.932804	FALSE
Q8K411	Presequence protease, mitochondrial OS=Mus musculus OX=10090 GN=Pitrm1 PE=1 SV=1	19	2232.9	2358.38	2167.44	2694.9	2152.87	1812.92	2558.21	2157.3	2202.65	2791.7	2313.12	2279.33	0.985393	0.867269	0.942218	FALSE
P00920	Carbonic anhydrase 2 OS=Mus musculus OX=10090 GN=Ca2 PE=1 SV=4	24	9038.9	8617.51	7407.19	9034.79	7468.14	9981.04	9201.28	7350.75	7766.09	6891.75	8280.49	8157.88	0.985193	0.861366	0.939435	FALSE
Q80X50-5	Isoform 5 of Ubiquitin-associated protein 2-like OS=Mus musculus OX=10090 GN=Ubap2l	7	572.6	530.541	577.091	643.144	609.575	513.023	564.287	539.263	634.971	643.11	585.369	576.627	0.985065	0.791627	0.901834	FALSE
Q9CR64	Protein kish-A OS=Mus musculus OX=10090 GN=Tmem167a PE=1 SV=1	1	62.5	69.4534	57.9212	52.0505	64.9436	60.9176	55.4218	51.1257	64.2328	71.0903	61.0765	60.1625	0.985035	0.847167	0.932804	FALSE
Q3TIR1	Trafficking protein particle complex subunit 13 OS=Mus musculus OX=10090 GN=Trappc13 PE=2 SV=1	1	37.7	42.1141	37.394	48.1976	40.7456	35.1089	44.0839	39.2391	40.0659	44.3453	41.0521	40.4211	0.984629	0.811921	0.9113	FALSE
Q9WTI7	Unconventional myosin-Ic OS=Mus musculus OX=10090 GN=Myo1c PE=1 SV=2	12	1408	1553.77	1378.09	1144.34	1453.58	1393.5	1358.04	1332.86	1401.86	1310.93	1380.55	1358.99	0.984386	0.772754	0.894308	FALSE
O35685	Nuclear migration protein nudC OS=Mus musculus OX=10090 GN=Nudc PE=1 SV=1	4	552.5	584.694	495.981	655.238	497.469	431.187	525.119	610.919	585.464	596.076	554.087	545.433	0.984382	0.854074	0.936749	FALSE
O09131	Glutathione S-transferase omega-1 OS=Mus musculus OX=10090 GN=Gsto1 PE=1 SV=2	2	150.1	162.723	186.077	173.737	201.248	172.452	164.678	147.452	175.565	199.627	173.872	171.129	0.984224	0.827779	0.919367	FALSE
P42230	Signal transducer and activator of transcription 5A OS=Mus musculus OX=10090 GN=Stat5a PE=1 SV=1	9	1056.9	1109.61	977.093	998.357	953.842	1236.31	1058.1	903.711	878.634	969.813	1017.61	1001.47	0.984138	0.818823	0.912766	FALSE
Q811J3	Iron-responsive element-binding protein 2 OS=Mus musculus OX=10090 GN=Ireb2 PE=1 SV=2	1	57	61.6722	98.3097	73.1342	100.715	69.8663	63.7706	68.8435	87.1093	87.9211	76.0597	74.8483	0.984073	0.907658	0.962393	FALSE
Q9JLJ5	Elongation of very long chain fatty acids protein 1 OS=Mus musculus OX=10090 GN=Elovl1 PE=1 SV=1	1	64	72.1874	69.2388	71.5288	68.6844	69.3475	59.5447	67.3857	71.6237	72.7042	69.0663	67.9535	0.983888	0.70508	0.861764	FALSE
Q6NTA4	Ras-related GTP-binding protein B OS=Mus musculus OX=10090 GN=Rragb PE=1 SV=1	1	105.9	112.04	140.806	133.175	162.905	116.685	116.543	121.212	135.326	149.711	129.375	127.273	0.983756	0.86331	0.94052	FALSE
Q6PEB6	MOB-like protein phocein OS=Mus musculus OX=10090 GN=Mob4 PE=1 SV=1	4	286.7	314.456	280.835	246.941	304.235	245.469	282.901	279.663	313.175	287.817	285.659	280.953	0.983526	0.778796	0.897262	FALSE
P01727	Ig lambda-1 chain V region S43 OS=Mus musculus OX=10090 PE=1 SV=1	1	58.5	45.0584	35.8406	57.6157	48.2271	33.6823	68.615	38.4541	44.0546	61.6373	48.2867	47.481	0.983314	0.920458	0.965657	FALSE
Q8BMF4	Dihydrolipoyllysine-residue acetyltransferase component of pyruvate dehydrogenase complex, mitochondrial OS=Mus musculus OX=10090 GN=Dlat PE=1 SV=2	8	1349.2	1378.06	1313.07	1260.89	1428.57	1167.06	1409.27	1274.78	1296.28	1486.5	1344.75	1322.14	0.983183	0.727232	0.87149	FALSE
P80314	T-complex protein 1 subunit beta OS=Mus musculus OX=10090 GN=Cct2 PE=1 SV=4	43	13619.3	12915	13012.3	15700.5	12152.6	13467.3	13914.2	12614.4	12775.3	13283.2	13428.8	13202.5	0.983148	0.724848	0.870609	FALSE
E9Q236	ATP-binding cassette, sub-family C (CFTR/MRP), member 4 OS=Mus musculus OX=10090 GN=Abcc4 PE=1 SV=1	11	1389.2	1371.96	1346.36	1417.68	1258.71	1296.23	1461.22	1321.99	1285.01	1307.12	1355.67	1332.81	0.98314	0.599122	0.794415	FALSE
P11983	T-complex protein 1 subunit alpha OS=Mus musculus OX=10090 GN=Tcp1 PE=1 SV=3	39	13758.3	13195.4	13868.6	16189.8	12945.8	13772.1	14428.6	12890.7	13696.8	13814	13946.9	13711.6	0.983128	0.704812	0.861764	FALSE
E9PX89	BolA-like protein 3 OS=Mus musculus OX=10090 GN=Bola3 PE=1 SV=1	2	163.7	166.929	167.214	213.015	161.268	135.49	203.639	173.693	152.688	196.861	173.445	170.492	0.982972	0.857365	0.938798	FALSE
Q3UFK8	FERM domain-containing protein 8 OS=Mus musculus OX=10090 GN=Frmd8 PE=1 SV=2	3	225.5	223.71	205.938	227.677	207.911	193.592	207.04	233.462	228.122	211.386	217.948	214.23	0.982941	0.679029	0.848787	FALSE
P10852-2	Isoform 2 of 4F2 cell-surface antigen heavy chain OS=Mus musculus OX=10090 GN=Slc3a2	16	3682.8	3426.2	3286.01	4325.95	3277.79	3113.08	3789.91	3377.14	3352.46	4036.72	3579.84	3518.46	0.982852	0.810182	0.910938	FALSE
Q91VH6	Protein MEMO1 OS=Mus musculus OX=10090 GN=Memo1 PE=1 SV=1	1	43.5	45.0584	45.6049	45.522	41.6808	51.1907	46.8669	41.7061	38.3062	40.5411	44.2473	43.4795	0.982647	0.75914	0.886391	FALSE
Q9DB94	WD repeat-containing protein 53 OS=Mus musculus OX=10090 GN=Wdr53 PE=1 SV=1	3	131.2	136.435	166.216	177.804	132.628	136.139	144.682	157.32	136.851	151.556	147.646	145.078	0.982605	0.806631	0.909097	FALSE
Q9DBG6	Dolichyl-diphosphooligosaccharide--protein glycosyltransferase subunit 2 OS=Mus musculus OX=10090 GN=Rpn2 PE=1 SV=1	8	1081.5	1204.35	955.012	733.9	1020.36	860.726	984.51	939.147	1050.15	1020.65	985.906	968.7	0.982548	0.84996	0.934045	FALSE
Q8CHW4	Translation initiation factor eIF-2B subunit epsilon OS=Mus musculus OX=10090 GN=Eif2b5 PE=1 SV=1	3	269.8	253.783	282.721	327.958	324.342	252.472	269.089	264.3	318.572	329.433	290.226	285.126	0.982425	0.815707	0.912766	FALSE
Q00897	Alpha-1-antitrypsin 1-4 OS=Mus musculus OX=10090 GN=Serpina1d PE=1 SV=1	40	16281.6	15190.5	13082.3	13610.7	12864.5	13602.9	15357.6	13907.9	14817.4	12039.8	14146.4	13897	0.982373	0.781133	0.897262	FALSE
Q8R0J4	Transmembrane protein 134 OS=Mus musculus OX=10090 GN=Tmem134 PE=1 SV=1	1	22.1	20.5581	21.4162	23.368	24.0291	24.993	24.5003	19.2785	18.48	22.9032	22.2585	21.8641	0.982283	0.800049	0.905259	FALSE
O55013	Trafficking protein particle complex subunit 3 OS=Mus musculus OX=10090 GN=Trappc3 PE=1 SV=1	5	577.2	604.568	582.861	586.314	591.572	550.374	608.401	538.59	599.307	596.767	588.43	577.979	0.982239	0.511065	0.740503	FALSE
E9Q6R7	Utrophin OS=Mus musculus OX=10090 GN=Utrn PE=1 SV=1	4	152.7	153.259	147.131	134.138	153.202	147.552	143.651	140.724	152.336	142.333	147.896	145.26	0.982176	0.55612	0.770686	FALSE
A0A140LJ04	Zinc finger ZZ-type and EF-hand domain-containing protein 1 OS=Mus musculus OX=10090 GN=Zzef1 PE=1 SV=1	21	2235.2	2317.17	2354.63	2588.31	2396.49	2227.68	2410.09	2283.46	2354.34	2391.56	2375.51	2332.42	0.981858	0.537896	0.758571	FALSE
Q8K387	Ubiquitin carboxyl-terminal hydrolase 45 OS=Mus musculus OX=10090 GN=Usp45 PE=1 SV=1	2	121.3	124.342	112.179	159.717	108.43	132.378	119.223	123.23	111.745	122.966	123.988	121.726	0.981756	0.808155	0.910209	FALSE
P63330	Serine/threonine-protein phosphatase 2A catalytic subunit alpha isoform OS=Mus musculus OX=10090 GN=Ppp2ca PE=1 SV=1	3	765.1	764.293	815.095	981.768	769.843	845.163	786.303	867.827	782.905	727.034	815.304	800.286	0.981581	0.753756	0.883357	FALSE
A2AFP5	RAB9, member RAS oncogene family (Fragment) OS=Mus musculus OX=10090 GN=Rab9 PE=1 SV=1	5	386.4	369.134	343.969	338.982	356.255	366.082	371.955	350.871	325.024	347.647	358.539	351.928	0.981563	0.593852	0.792857	FALSE
Q9DC69	NADH dehydrogenase [ubiquinone] 1 alpha subcomplex subunit 9, mitochondrial OS=Mus musculus OX=10090 GN=Ndufa9 PE=1 SV=2	10	1357.2	1431.48	1383.53	1326.92	1376.31	1139.17	1399.79	1308.31	1356.81	1574.92	1374.66	1348.43	0.980916	0.72972	0.873046	FALSE
Q91V41	Ras-related protein Rab-14 OS=Mus musculus OX=10090 GN=Rab14 PE=1 SV=3	22	8992	9233.07	7985.94	7129.44	8526.31	8442.12	7934.73	7960.78	8272.89	8287.67	8338.14	8177.22	0.980702	0.694955	0.85726	FALSE
P01869	Ig gamma-1 chain C region, membrane-bound form OS=Mus musculus OX=10090 GN=Ighg1 PE=1 SV=2	1	249.1	223.921	293.04	269.63	230.472	263.107	270.945	206.998	259.68	240.437	251.974	247.106	0.980679	0.785832	0.898924	FALSE
Q9ES52	Phosphatidylinositol 3,4,5-trisphosphate 5-phosphatase 1 OS=Mus musculus OX=10090 GN=Inpp5d PE=1 SV=2	16	2395.8	2742.4	2260.65	2154.64	2311.97	2293.43	2410.09	2275.61	2371.7	2248.38	2365.02	2319.05	0.980562	0.659156	0.835016	FALSE
Q6P2B1-2	Isoform 2 of Transportin-3 OS=Mus musculus OX=10090 GN=Tnpo3	6	514.1	500.468	484.553	632.549	485.311	662.687	480.695	497.771	485.511	450.362	520.686	510.498	0.980433	0.819403	0.912766	FALSE
P47963	60S ribosomal protein L13 OS=Mus musculus OX=10090 GN=Rpl13 PE=1 SV=3	12	3920.7	3845.85	3674.13	5182.57	3493.93	3112.82	4167.77	3978.98	3610.55	4875.85	3983.59	3905.63	0.98043	0.850419	0.934045	FALSE
Q8C5H8	NAD kinase 2, mitochondrial OS=Mus musculus OX=10090 GN=Nadk2 PE=1 SV=2	9	544.8	595.945	529.49	543.291	560.36	505.112	547.795	513.919	533.845	624.434	554.32	543.451	0.980393	0.654533	0.831552	FALSE
Q80UU9	Membrane-associated progesterone receptor component 2 OS=Mus musculus OX=10090 GN=Pgrmc2 PE=1 SV=2	3	225.4	207.202	187.852	198.673	240.526	196.316	230.334	200.494	201.022	208.273	211.102	206.947	0.980315	0.714708	0.867508	FALSE
Q8C5L6	Inositol polyphosphate 5-phosphatase K OS=Mus musculus OX=10090 GN=Inpp5k PE=1 SV=2	4	206.8	215.824	217.367	224.359	218.198	182.957	200.959	218.66	223.195	239.284	216.435	212.112	0.980025	0.685949	0.852592	FALSE
Q80X80	Phospholipid transfer protein C2CD2L OS=Mus musculus OX=10090 GN=C2cd2l PE=1 SV=3	22	3377	3193.18	3178.38	3175.23	3132.6	3328.63	3231.06	3263.99	3207.22	2736.71	3210.17	3145.89	0.979976	0.60641	0.800061	FALSE
Q6ZWU9	40S ribosomal protein S27 OS=Mus musculus OX=10090 GN=Rps27 PE=1 SV=3	4	1043.1	1220.75	1039.89	1432.98	1013.23	955.012	1075.52	1157.26	1085.58	1346.55	1139.67	1116.83	0.979964	0.821207	0.91374	FALSE
Q3UIA2	Rho GTPase-activating protein 17 OS=Mus musculus OX=10090 GN=Arhgap17 PE=1 SV=1	5	370.7	353.151	320.003	438.835	335.681	409.788	350.619	317.902	332.063	367.706	361.471	354.227	0.979961	0.779502	0.897262	FALSE
Q99P31	Hsp70-binding protein 1 OS=Mus musculus OX=10090 GN=Hspbp1 PE=1 SV=1	4	218.4	239.378	237.228	284.293	222.523	233.797	229.716	233.35	235.513	239.976	239.292	234.447	0.979749	0.675622	0.846231	FALSE
A0A1B0GSG5	Ribonuclease inhibitor OS=Mus musculus OX=10090 GN=Rnh1 PE=1 SV=1	7	477.2	466.294	554.345	635.01	546.099	482.934	521.409	534.665	543.23	527.599	532.4	521.54	0.9796	0.738714	0.877542	FALSE
P62843	40S ribosomal protein S15 OS=Mus musculus OX=10090 GN=Rps15 PE=1 SV=2	6	1112.2	1186.68	1082.28	1337.84	1038.36	899.504	1188.59	1069.79	1097.66	1423.9	1146.89	1123.2	0.979342	0.816055	0.912766	FALSE
Q8JZR0	Long-chain-fatty-acid--CoA ligase 5 OS=Mus musculus OX=10090 GN=Acsl5 PE=1 SV=1	15	2285.3	2243.77	2416.77	2264.99	2472.01	2271.9	2267.13	2288.84	2374.75	2231.32	2334.82	2286.3	0.979216	0.364829	0.639593	FALSE
Q3TLP8	RAS-related C3 botulinum substrate 1, isoform CRA_a OS=Mus musculus OX=10090 GN=Rac1 PE=1 SV=1	11	4418.8	4378.76	5222.1	4303.58	5384.54	4807.63	4191.07	4663.7	4763.64	4708.34	4719.5	4621.24	0.979181	0.707526	0.864353	FALSE
Q8K245	UV radiation resistance associated protein OS=Mus musculus OX=10090 GN=Uvrag PE=1 SV=2	1	16	14.7748	11.6519	15.1272	14.2096	18.5084	11.101	13.6716	12.0276	15.7558	14.2717	13.9712	0.978946	0.847053	0.932804	FALSE
Q11136	Xaa-Pro dipeptidase OS=Mus musculus OX=10090 GN=Pepd PE=1 SV=3	1	59.6	67.4556	66.132	56.0103	72.7758	61.566	67.8935	49.8922	69.1601	67.5166	64.1189	62.7615	0.97883	0.786899	0.898924	FALSE
Q9ESU7	Amino acid transporter OS=Mus musculus OX=10090 GN=Slc1a5 PE=1 SV=1	4	209.2	215.298	262.305	264.814	261.45	210.452	246.414	212.941	234.692	283.551	241.295	236.179	0.978799	0.784396	0.898787	FALSE
Q3TDN2	FAS-associated factor 2 OS=Mus musculus OX=10090 GN=Faf2 PE=1 SV=2	3	163.3	164.195	168.435	177.054	161.97	150.924	182.097	165.843	150.107	170.001	166.903	163.351	0.97872	0.606746	0.800104	FALSE
P62631	Elongation factor 1-alpha 2 OS=Mus musculus OX=10090 GN=Eef1a2 PE=1 SV=1	4	500.2	535.904	399.892	504.013	444.631	424.443	479.356	433.741	452.311	540.165	474.376	464.231	0.978614	0.758112	0.885974	FALSE
Q8C522	Endonuclease domain-containing 1 protein OS=Mus musculus OX=10090 GN=Endod1 PE=1 SV=2	11	2469.1	2488.77	2336.99	2249.57	2235.17	2146.36	2451.84	2348.72	2326.07	2253.11	2353.52	2302.96	0.978516	0.511857	0.740503	FALSE
Q922D8	C-1-tetrahydrofolate synthase, cytoplasmic OS=Mus musculus OX=10090 GN=Mthfd1 PE=1 SV=4	67	23691.2	24317.7	27332.5	29620	24161.6	27537.8	26263.2	24441.3	23090	24731.1	25726.5	25166	0.978213	0.687975	0.853366	FALSE
O08795-2	Isoform 2 of Glucosidase 2 subunit beta OS=Mus musculus OX=10090 GN=Prkcsh	8	1162.4	1077.85	1061.53	1132.67	1046.66	1042.68	1115.1	1098.38	1033.49	1069.53	1095.35	1071.38	0.978121	0.396915	0.661142	FALSE
O35345	Importin subunit alpha-7 OS=Mus musculus OX=10090 GN=Kpna6 PE=1 SV=2	4	373.1	369.029	385.357	413.471	375.427	368.417	405.659	365	352.945	382.231	382.951	374.425	0.977736	0.492584	0.729072	FALSE
Q9CR00	26S proteasome non-ATPase regulatory subunit 9 OS=Mus musculus OX=10090 GN=Psmd9 PE=1 SV=1	7	968.8	932.64	1021.48	1026.08	1082.9	1026.73	1021.72	917.841	1012.14	940.071	1005.05	982.633	0.977693	0.534276	0.757107	FALSE
Q9QYF1	Retinol dehydrogenase 11 OS=Mus musculus OX=10090 GN=Rdh11 PE=1 SV=2	5	1064	1011.82	1055.43	1043.31	1066.65	1024.79	977.913	1012.15	1034.78	1075.18	1048.05	1024.48	0.977508	0.245471	0.523884	FALSE
E9PYF7	AP1AR OS=Mus musculus OX=10090 GN=Ap1ar PE=1 SV=1	1	24	25.7105	30.9585	27.4349	30.1078	29.0134	25.6341	24.1004	24.3457	32.2409	27.518	26.8939	0.977321	0.76308	0.888241	FALSE
Q80UP5	Ankyrin repeat domain-containing protein 13A OS=Mus musculus OX=10090 GN=Ankrd13a PE=1 SV=2	7	370.9	368.188	378.255	379.865	356.255	390.464	318.564	389.783	355.761	361.25	370.596	362.171	0.977266	0.57201	0.781224	FALSE
O08912	Polypeptide N-acetylgalactosaminyltransferase 1 OS=Mus musculus OX=10090 GN=Galnt1 PE=1 SV=1	2	121.9	126.13	137.367	86.5122	145.721	116.166	113.039	122.333	124.767	118.355	121.635	118.858	0.977165	0.80908	0.910474	FALSE
Q91WF7	Polyphosphoinositide phosphatase OS=Mus musculus OX=10090 GN=Fig4 PE=1 SV=1	1	90.8	86.8034	87.7687	84.9068	76.1659	73.4977	77.7884	83.1972	95.7906	87.46	85.1399	83.1928	0.977131	0.684129	0.851804	FALSE
Q99NB1	Acetyl-coenzyme A synthetase 2-like, mitochondrial OS=Mus musculus OX=10090 GN=Acss1 PE=1 SV=1	5	418.7	442.425	443.276	576.04	407.808	379.181	494.404	438.002	395.061	529.559	454.01	443.605	0.977084	0.800396	0.905259	FALSE
Q5EG47	5'-AMP-activated protein kinase catalytic subunit alpha-1 OS=Mus musculus OX=10090 GN=Prkaa1 PE=1 SV=2	6	574.4	568.08	575.427	585.779	559.192	690.441	532.334	550.14	503.461	537.859	572.508	559.35	0.977017	0.684466	0.851804	FALSE
Q8CGK3	Lon protease homolog, mitochondrial OS=Mus musculus OX=10090 GN=Lonp1 PE=1 SV=2	12	1329	1496.25	1212.77	1410.51	1220.96	1074.33	1412.36	1262.55	1280.79	1506.33	1329.46	1298.81	0.976944	0.748946	0.882293	FALSE
Q9JIQ3	Diablo homolog, mitochondrial OS=Mus musculus OX=10090 GN=Diablo PE=1 SV=2	2	175.8	176.813	129.378	136.92	132.745	110.2	156.638	159.339	158.32	149.365	148.859	145.424	0.976926	0.819415	0.912766	FALSE
Q8BTJ4	Bis(5'-adenosyl)-triphosphatase enpp4 OS=Mus musculus OX=10090 GN=Enpp4 PE=1 SV=1	1	14.9	17.1933	15.6464	17.0536	15.8461	13.9692	16.1515	16.475	14.7259	17.6003	16.1042	15.7312	0.976839	0.647239	0.826582	FALSE
Q9JI39	ATP-binding cassette sub-family B member 10, mitochondrial OS=Mus musculus OX=10090 GN=Abcb10 PE=1 SV=1	25	4607.9	4815.14	4566.9	5633.03	4732.36	3923.66	4935.56	4542.37	4564.32	5982.88	4856.36	4743.72	0.976807	0.773373	0.894308	FALSE
Q9DCS9	NADH dehydrogenase [ubiquinone] 1 beta subcomplex subunit 10 OS=Mus musculus OX=10090 GN=Ndufb10 PE=1 SV=3	5	905	978.065	894.984	966.25	933.735	728.83	961.112	912.906	899.868	1104	935.037	913.261	0.976711	0.742231	0.879636	FALSE
Q6P5E4	UDP-glucose:glycoprotein glucosyltransferase 1 OS=Mus musculus OX=10090 GN=Uggt1 PE=1 SV=4	6	670.9	712.243	694.04	712.389	698.535	686.161	673.233	635.589	684.712	729.57	697.453	681.191	0.976683	0.366458	0.639593	FALSE
P17426	AP-2 complex subunit alpha-1 OS=Mus musculus OX=10090 GN=Ap2a1 PE=1 SV=1	16	2777.7	2890.66	2615.93	2878.02	2776.41	2396.54	2723.84	2609.55	2806.83	3119.56	2785.98	2721	0.976677	0.628133	0.811409	FALSE
P59325	Eukaryotic translation initiation factor 5 OS=Mus musculus OX=10090 GN=Eif5 PE=1 SV=1	28	8052.7	7829.4	8457.95	10031.2	7775.7	8985.39	8373.72	7777.88	7658.16	8243.06	8390.84	8194.19	0.976564	0.677784	0.847947	FALSE
E9PXU2	Disintegrin and metalloproteinase domain-containing protein 17 OS=Mus musculus OX=10090 GN=Adam17 PE=1 SV=1	3	498.9	513.612	554.234	527.451	527.863	515.617	523.058	517.508	520.119	483.216	524.094	511.691	0.976335	0.321381	0.601425	FALSE
P62245	40S ribosomal protein S15a OS=Mus musculus OX=10090 GN=Rps15a PE=1 SV=2	13	3159.8	3206.74	3215.55	4022.75	3085.96	2800.27	3216.32	3072.12	3156.19	4108.66	3321.84	3243.19	0.976323	0.772298	0.894308	FALSE
P04444	Hemoglobin subunit beta-H1 OS=Mus musculus OX=10090 GN=Hbb-bh1 PE=2 SV=3	1	167.4	141.587	131.486	151.69	123.977	138.214	144.27	143.191	150.225	121.122	142.427	139.034	0.976179	0.717989	0.869492	FALSE
P14869	60S acidic ribosomal protein P0 OS=Mus musculus OX=10090 GN=Rplp0 PE=1 SV=3	20	6962.3	6955.91	6723.36	8904.43	6706.9	5681.24	7294.76	6730.29	6844.34	9019.01	7207.16	7033.89	0.975959	0.797685	0.90498	FALSE
Q9QZD8	Mitochondrial dicarboxylate carrier OS=Mus musculus OX=10090 GN=Slc25a10 PE=1 SV=2	2	162.4	189.01	154.454	142.914	168.165	132.896	160.967	161.694	167.001	174.612	162.681	158.762	0.975913	0.720981	0.86967	FALSE
P49222	Erythrocyte membrane protein band 4.2 OS=Mus musculus OX=10090 GN=Epb42 PE=1 SV=3	93	48765	45764.3	56247.8	57652.9	53172.7	57098.6	45757.2	52196.7	51218.7	48768.7	52125.5	50869.7	0.975909	0.679595	0.84883	FALSE
Q3TPX4	Exocyst complex component 5 OS=Mus musculus OX=10090 GN=Exoc5 PE=1 SV=2	4	160.1	157.991	157.672	172.774	147.474	160.391	157.36	156.423	149.521	152.363	158.999	155.164	0.975882	0.410189	0.668869	FALSE
P99029	Peroxiredoxin-5, mitochondrial OS=Mus musculus OX=10090 GN=Prdx5 PE=1 SV=2	12	2759.4	2891.19	2424.09	1771.93	2567.04	2040.4	2639.12	2431.59	2508.84	2369.77	2448.29	2389.18	0.975856	0.806527	0.909097	FALSE
A0A0N4SV35	E3 ubiquitin-protein ligase MARCH8 OS=Mus musculus OX=10090 GN=March8 PE=4 SV=1	2	221.1	232.333	265.855	295.958	258.645	241.578	230.128	225.276	259.445	284.704	253.429	247.307	0.975845	0.724218	0.870249	FALSE
E9PUA3	IQ motif and SEC7 domain-containing protein 1 OS=Mus musculus OX=10090 GN=Iqsec1 PE=1 SV=1	11	1171.9	1132.22	1266.69	1303.8	1224.46	1252.91	1195.39	1164.43	1071.62	1269.89	1218.23	1188.69	0.975755	0.552628	0.767055	FALSE
Q6PGF7	Exocyst complex component 8 OS=Mus musculus OX=10090 GN=Exoc8 PE=1 SV=1	10	1169.6	1102.04	1000.84	1034.53	1043.62	1060.84	1045.84	1016.41	962.984	1134.2	1068.51	1042.55	0.975713	0.539045	0.758975	FALSE
P60843	Eukaryotic initiation factor 4A-I OS=Mus musculus OX=10090 GN=Eif4a1 PE=1 SV=1	12	2437.7	2542.29	2232.69	3188.18	2235.99	2131.45	2589.75	2283.68	2369.71	2920.01	2505.01	2444.16	0.975709	0.779752	0.897262	FALSE
Q60766-2	Isoform 2 of Immunity-related GTPase family M protein 1 OS=Mus musculus OX=10090 GN=Irgm1	8	2122.6	1910.02	2152.35	2287.46	2339.44	2141.95	1965.85	1946.37	2194.56	2294.5	2157.03	2104.38	0.975589	0.617911	0.806215	FALSE
P35979	60S ribosomal protein L12 OS=Mus musculus OX=10090 GN=Rpl12 PE=1 SV=2	14	2181.8	2126	2144.36	2519.49	2142.12	1931.07	2274.04	2064.45	2038.53	2567.02	2218.03	2163.86	0.97558	0.689176	0.85419	FALSE
P60229	Eukaryotic translation initiation factor 3 subunit E OS=Mus musculus OX=10090 GN=Eif3e PE=1 SV=1	15	2349.5	2407.49	2266.31	2566.69	2226.75	1919.01	2376.8	2234.79	2284.42	2779.02	2360.37	2302.47	0.975471	0.709936	0.864896	FALSE
P49282-4	Isoform 4 of Natural resistance-associated macrophage protein 2 OS=Mus musculus OX=10090 GN=Slc11a2	1	111.8	101.945	98.0878	98.2848	95.3373	74.0164	106.648	94.5231	104.824	118.24	100.933	98.4485	0.975381	0.775085	0.895503	FALSE
Q9ESP1	Stromal cell-derived factor 2-like protein 1 OS=Mus musculus OX=10090 GN=Sdf2l1 PE=1 SV=2	2	300.3	296.685	309.129	295.851	287.636	339.106	290.734	280.784	277.629	269.141	297.839	290.489	0.975324	0.570615	0.780531	FALSE
Q9Z110	Delta-1-pyrroline-5-carboxylate synthase OS=Mus musculus OX=10090 GN=Aldh18a1 PE=1 SV=2	15	1762.8	1900.45	1557.4	1837.32	1645.53	1427.61	1902.47	1658.06	1557.07	1985.32	1736.16	1693.3	0.97531	0.735055	0.876093	FALSE
Q3UI33	Methionine aminopeptidase 2 OS=Mus musculus OX=10090 GN=Metap2 PE=1 SV=1	14	2218.1	2208.65	2141.26	2717.91	1979.86	1983.47	2413.08	1957.36	1997.82	2656.13	2240.42	2184.21	0.974912	0.762843	0.888241	FALSE
Q6ZWZ7	60S ribosomal protein L17 OS=Mus musculus OX=10090 GN=Rpl17 PE=1 SV=1	11	2583.5	2454.39	2519.18	3588.66	2440.21	2200.31	2708.38	2582.42	2409.01	3322.91	2686.3	2618.88	0.974903	0.806823	0.909097	FALSE
Q05D44	Eukaryotic translation initiation factor 5B OS=Mus musculus OX=10090 GN=Eif5b PE=1 SV=2	13	1342.3	1334.53	1320.28	1551.88	1261.17	1204.8	1381.34	1227.23	1287.95	1549.67	1358.61	1324.51	0.9749	0.671005	0.843543	FALSE
Q6P6M7	O-phosphoseryl-tRNA(Sec) selenium transferase OS=Mus musculus OX=10090 GN=Sepsecs PE=1 SV=2	4	168.6	181.965	177.866	205.309	177.4	186.07	194.259	167.637	165.71	174.151	181.828	177.231	0.974721	0.583883	0.787258	FALSE
P35285	Ras-related protein Rab-22A OS=Mus musculus OX=10090 GN=Rab22a PE=1 SV=2	5	676.1	662.506	654.428	582.997	663.699	627.541	639.838	617.647	641.306	627.432	647.053	630.691	0.974713	0.378561	0.648624	FALSE
P80318	T-complex protein 1 subunit gamma OS=Mus musculus OX=10090 GN=Cct3 PE=1 SV=1	42	14822.6	14415.7	14302.9	18032.1	13589.5	14626.6	15303.4	14088.3	14428.8	14479.7	14958.4	14580	0.974697	0.626415	0.811409	FALSE
Q8VHL0-2	Isoform 2 of Urea transporter 1 OS=Mus musculus OX=10090 GN=Slc14a1	12	5796.2	5490.84	5608.9	5059.81	5474.43	5453.5	5213.44	5381.94	5382.83	5278.75	5480.58	5341.41	0.974607	0.311384	0.589709	FALSE
O89013	Leptin receptor gene-related protein OS=Mus musculus OX=10090 GN=Leprot PE=1 SV=1	2	53	53.4704	64.5786	62.8599	77.218	64.8083	39.9611	59.4239	73.618	68.8999	61.6189	60.0463	0.974479	0.845179	0.93228	FALSE
Q8BRU6	Synaptic vesicular amine transporter OS=Mus musculus OX=10090 GN=Slc18a2 PE=1 SV=1	1	24.4	29.8114	21.971	23.7961	25.3149	27.5868	26.5618	23.5397	23.2899	21.0587	24.9288	24.2925	0.974476	0.721609	0.86967	FALSE
Q9Z2X2	26S proteasome non-ATPase regulatory subunit 10 OS=Mus musculus OX=10090 GN=Psmd10 PE=1 SV=3	3	42.4	43.3759	34.2872	43.7026	36.771	43.4092	38.9304	29.9316	37.7196	46.6509	39.9165	38.8943	0.974392	0.781328	0.897262	FALSE
A0A0R4J0J4	Atypical chemokine receptor 1 OS=Mus musculus OX=10090 GN=Ackr1 PE=4 SV=1	5	1568.9	1522.33	1868.08	1866.75	1749.81	1652.62	1644.37	1744.19	1610.21	1675.44	1708.89	1664.78	0.974184	0.577081	0.784497	FALSE
O35643	AP-1 complex subunit beta-1 OS=Mus musculus OX=10090 GN=Ap1b1 PE=1 SV=2	20	3748.4	3614.31	3604.9	4405.25	3594.35	3523.69	3895.46	3493.43	3531.72	4005.02	3781.56	3683.66	0.974111	0.603092	0.797297	FALSE
P14148	60S ribosomal protein L7 OS=Mus musculus OX=10090 GN=Rpl7 PE=1 SV=2	18	6458	6600.08	6178.67	7645.4	6022.92	5428.08	6491.42	6091.67	6163.33	8038.55	6557.68	6387.68	0.974077	0.74093	0.879126	FALSE
Q9WU78	Programmed cell death 6-interacting protein OS=Mus musculus OX=10090 GN=Pdcd6ip PE=1 SV=3	27	3725.1	3819.15	3820.49	3791.79	3771.1	3407.22	3907.21	3720.39	3836.97	3586.09	3785.36	3687.17	0.974061	0.32336	0.602875	FALSE
Q9CPR5	39S ribosomal protein L15, mitochondrial OS=Mus musculus OX=10090 GN=Mrpl15 PE=1 SV=1	1	50.3	47.7923	37.616	44.8798	39.4597	33.0339	49.6498	42.3789	36.1945	55.758	43.7422	42.5986	0.973856	0.818138	0.912766	FALSE
Q9D0F3	Protein ERGIC-53 OS=Mus musculus OX=10090 GN=Lman1 PE=1 SV=1	16	2906.7	2808.12	2802.12	2745.31	2892.14	2780.03	2674.68	2673.59	2913.7	2745.13	2830.24	2756.03	0.973783	0.201092	0.487779	FALSE
Q99KE1	NAD-dependent malic enzyme, mitochondrial OS=Mus musculus OX=10090 GN=Me2 PE=1 SV=1	15	1262.5	1365.13	1255.48	1193.35	1297.64	1066.42	1347.84	1180.58	1253.22	1379.4	1273.59	1240.15	0.973751	0.620154	0.808097	FALSE
Q78IK4	MICOS complex subunit Mic27 OS=Mus musculus OX=10090 GN=Apool PE=1 SV=1	4	409.5	409.407	417.756	407.049	431.538	383.85	374.738	380.924	427.91	459.238	414.954	404.039	0.973697	0.534697	0.757296	FALSE
Q9DBH0	NEDD4-like E3 ubiquitin-protein ligase WWP2 OS=Mus musculus OX=10090 GN=Wwp2 PE=1 SV=1	4	258.1	299.629	269.85	287.717	274.426	237.947	253.01	274.617	282.322	308.913	277.573	270.262	0.973661	0.621187	0.808248	FALSE
P70677	Caspase-3 OS=Mus musculus OX=10090 GN=Casp3 PE=1 SV=1	1	52.7	58.728	56.5897	60.1843	57.2283	55.6002	60.8846	56.2841	49.6858	55.758	57.0292	55.5267	0.973653	0.517495	0.743301	FALSE
O55142	60S ribosomal protein L35a OS=Mus musculus OX=10090 GN=Rpl35a PE=1 SV=2	11	1794.6	1738.83	1639.51	2084.12	1575.86	1398.17	1762.19	1731.18	1515.3	2273.63	1758.23	1711.73	0.973551	0.786804	0.898924	FALSE
Q8CHP5	Partner of Y14 and mago OS=Mus musculus OX=10090 GN=Pym1 PE=1 SV=2	8	686.3	659.667	722.112	836.215	726.824	613.404	714.153	691.434	701.019	818.335	723.833	704.677	0.973535	0.671903	0.843543	FALSE
Q9CR23	Transmembrane protein 9 OS=Mus musculus OX=10090 GN=Tmem9 PE=1 SV=1	4	708.8	717.605	765.83	830.543	754.997	760.475	740.436	730.234	688.232	751.934	754.345	733.82	0.972792	0.429152	0.686643	FALSE
A0A2I3BQV5	Exportin-7 OS=Mus musculus OX=10090 GN=Xpo7 PE=1 SV=1	35	7387	8489.54	6867.93	8724.31	6516.12	6620.73	6663.04	7065.92	7481.01	9145.36	7547.09	7341.44	0.972751	0.74618	0.88074	FALSE
O54833	Casein kinase II subunit alpha' OS=Mus musculus OX=10090 GN=Csnk2a2 PE=1 SV=1	1	50	46.4253	38.8365	38.5654	39.5766	43.1498	51.0928	33.52	44.4066	36.5062	42.4346	41.2754	0.972683	0.770265	0.893846	FALSE
Q9Z2X1	Heterogeneous nuclear ribonucleoprotein F OS=Mus musculus OX=10090 GN=Hnrnpf PE=1 SV=3	8	1162.5	1122.54	1002.72	1198.06	1068.17	1018.95	1066.45	1160.62	936.823	1233.34	1108.61	1078.21	0.972581	0.642512	0.822147	FALSE
Q9JKB3	Y-box-binding protein 3 OS=Mus musculus OX=10090 GN=Ybx3 PE=1 SV=2	10	1600.6	1640.62	1603.11	1814.84	1580.77	1486.1	1617.47	1567.68	1575.37	1770.09	1645.86	1600.68	0.972548	0.486324	0.724322	FALSE
Q9CQN1	Heat shock protein 75 kDa, mitochondrial OS=Mus musculus OX=10090 GN=Trap1 PE=1 SV=1	10	962.3	1001.72	895.317	1067.92	945.542	761.901	978.532	980.75	917.231	1130.4	972.862	946.125	0.972517	0.702855	0.861039	FALSE
Q61469-2	Isoform 2 of Phospholipid phosphatase 1 OS=Mus musculus OX=10090 GN=Plpp1	1	130.3	137.171	235.231	181.871	219.718	183.087	124.171	161.133	182.135	218.995	175.819	170.977	0.97246	0.8589	0.938951	FALSE
Q91XH5	Sepiapterin reductase OS=Mus musculus OX=10090 GN=Spr PE=1 SV=1	3	269.2	284.067	226.133	217.189	229.42	257.66	353.608	181.318	209.704	216.228	243.818	237.086	0.972389	0.829864	0.920909	FALSE
Q9DBK7	MCG18845, isoform CRA_d OS=Mus musculus OX=10090 GN=Uba7 PE=1 SV=1	21	4130.1	3842.7	4022.32	4758.22	4164	4591.96	4519.04	3456.87	3886.36	3943.81	4172.59	4057.3	0.97237	0.67089	0.843543	FALSE
Q99LX0	Protein/nucleic acid deglycase DJ-1 OS=Mus musculus OX=10090 GN=Park7 PE=1 SV=1	7	945.9	883.113	873.125	960.898	870.025	928.815	965.648	834.186	867.02	816.952	905.794	880.739	0.972339	0.483277	0.723412	FALSE
Q8CF89	TGF-beta-activated kinase 1 and MAP3K7-binding protein 1 OS=Mus musculus OX=10090 GN=Tab1 PE=1 SV=2	2	159.6	138.012	166.881	143.877	183.479	174.787	132.829	146.667	148.934	166.196	157.539	153.162	0.972216	0.700027	0.860256	FALSE
Q9ER35	Fructosamine-3-kinase OS=Mus musculus OX=10090 GN=Fn3k PE=1 SV=1	6	678.1	694.682	606.828	723.305	625.356	677.602	678.49	628.524	605.759	641.381	664.231	645.73	0.972148	0.49437	0.729942	FALSE
Q9JIA7	Sphingosine kinase 2 OS=Mus musculus OX=10090 GN=Sphk2 PE=1 SV=2	1	44.7	45.5841	40.7228	40.7059	46.006	47.5593	38.3119	38.2298	40.4179	47.919	43.4797	42.2679	0.97213	0.636482	0.817273	FALSE
Q8VDN2	Sodium/potassium-transporting ATPase subunit alpha-1 OS=Mus musculus OX=10090 GN=Atp1a1 PE=1 SV=1	45	13731.6	13628.7	13710.5	13825.2	13679.4	13496.3	13662.3	13586.9	12981.8	12934.7	13714.9	13328.8	0.971845	0.0434982	0.230365	FALSE
Q7TSI3	Serine/threonine-protein phosphatase 6 regulatory subunit 1 OS=Mus musculus OX=10090 GN=Ppp6r1 PE=1 SV=1	5	227.9	235.487	255.203	285.47	249.41	244.431	223.326	252.862	237.155	258.19	249.928	242.879	0.971797	0.555248	0.769882	FALSE
B7ZW98	Ank1 protein OS=Mus musculus OX=10090 GN=Ank1 PE=1 SV=1	2	76.9	75.0264	76.4511	78.6994	74.5293	81.2792	77.4792	72.9926	68.2216	71.4361	76.307	74.1407	0.97161	0.397842	0.661142	FALSE
Q3UMA3	Hepatocyte growth factor-regulated tyrosine kinase substrate OS=Mus musculus OX=10090 GN=Hgs PE=1 SV=1	12	1240.4	1256.82	1318.29	1373.8	1349.78	1238.52	1244.35	1324.23	1306.72	1236.92	1306.79	1269.6	0.971539	0.27542	0.560974	FALSE
P61979-2	Isoform 2 of Heterogeneous nuclear ribonucleoprotein K OS=Mus musculus OX=10090 GN=Hnrnpk	14	2671.2	2581.62	2613.94	3169.87	2568.68	2390.96	2789.91	2574.9	2575.36	2870.67	2712.25	2634.81	0.971448	0.586976	0.790217	FALSE
A6X919	Probable C-mannosyltransferase DPY19L1 OS=Mus musculus OX=10090 GN=Dpy19l1 PE=1 SV=1	1	38.5	36.8566	32.7338	32.358	43.668	33.2932	27.9017	40.3604	39.362	38.466	36.5952	35.5484	0.971395	0.751733	0.883178	FALSE
P62281	40S ribosomal protein S11 OS=Mus musculus OX=10090 GN=Rps11 PE=1 SV=3	10	4297.9	4018.93	4399.69	5556.19	4219.52	3572.32	4435.97	4278.95	4210.74	5395.99	4468.54	4340.51	0.971349	0.746293	0.88074	FALSE
P62852	40S ribosomal protein S25 OS=Mus musculus OX=10090 GN=Rps25 PE=1 SV=1	6	1975.3	1959.55	1796.07	2550.85	1646.47	1459.77	2067.38	1804.96	1905.49	2430.76	1963.68	1907.15	0.971214	0.799455	0.905259	FALSE
P56135	ATP synthase subunit f, mitochondrial OS=Mus musculus OX=10090 GN=Atp5j2 PE=1 SV=3	2	287.7	300.471	341.639	271.771	359.295	258.827	296.609	300.745	300.74	358.829	310.451	301.505	0.971185	0.702356	0.860827	FALSE
E9PYH2	Cytosolic acyl coenzyme A thioester hydrolase OS=Mus musculus OX=10090 GN=Acot7 PE=1 SV=1	8	1265.3	1226.12	1146.41	824.764	1221.54	1049.17	1172.1	1065.53	1107.28	1066.99	1123.73	1091.34	0.971176	0.728808	0.872983	FALSE
Q9Z127	Large neutral amino acids transporter small subunit 1 OS=Mus musculus OX=10090 GN=Slc7a5 PE=1 SV=2	3	662.6	635.903	666.523	743.533	670.596	614.182	645.919	593.313	651.278	789.054	674.907	655.43	0.971142	0.61398	0.803225	FALSE
O55100-2	Isoform 1B of Synaptogyrin-1 OS=Mus musculus OX=10090 GN=Syngr1	3	241.4	223.395	244.663	271.878	256.541	238.336	237.034	227.855	233.753	264.069	247.048	239.898	0.971058	0.497014	0.730984	FALSE
P70704-3	Isoform 3 of Phospholipid-transporting ATPase IA OS=Mus musculus OX=10090 GN=Atp8a1	1	282.9	248.421	228.352	189.255	221.003	210.582	239.611	217.987	238.211	221.185	231.939	225.224	0.971048	0.690141	0.854984	FALSE
Q8C483	Serine--tRNA ligase, cytoplasmic OS=Mus musculus OX=10090 GN=Sars PE=1 SV=1	12	1778.7	1960.81	1981.92	2565.19	1934.74	1348.11	2244.87	1955.45	2077.36	2408.51	2028.02	1969.18	0.970983	0.809901	0.910938	FALSE
Q80XC3-2	Isoform 2 of USP6 N-terminal-like protein OS=Mus musculus OX=10090 GN=Usp6nl	2	120.1	120.557	114.731	123.221	133.446	101.9	130.561	124.8	120.309	118.009	122.259	118.709	0.970962	0.561609	0.776255	FALSE
Q8BWG9	Calcium release-activated calcium channel protein 1 OS=Mus musculus OX=10090 GN=Orai1 PE=2 SV=1	1	70.7	67.2453	51.7075	37.1741	62.8394	51.5798	50.2682	61.6667	60.7134	51.0315	56.4705	54.8264	0.970885	0.819958	0.912986	FALSE
G3X9G4	Dynamin-2 OS=Mus musculus OX=10090 GN=Dnm2 PE=1 SV=1	49	10485.3	10496.8	9855.57	10412.6	9811.73	10731.2	10147.2	9693.31	9360.28	9673.34	10207.6	9909.82	0.970825	0.324628	0.603434	FALSE
P60335	Poly(rC)-binding protein 1 OS=Mus musculus OX=10090 GN=Pcbp1 PE=1 SV=1	13	1898	1981.63	2097.1	2554.38	2037.14	1546.02	2190.45	2054.7	2084.99	2438.71	2102.08	2040.57	0.97074	0.753683	0.883357	FALSE
Q9DB27-2	Isoform 2 of Malignant T-cell-amplified sequence 1 OS=Mus musculus OX=10090 GN=Mcts1	1	267.5	266.612	282.61	353.644	246.604	229.906	290.631	234.584	287.601	335.773	281.185	272.901	0.97054	0.75881	0.886391	FALSE
Q9DC70	NADH dehydrogenase [ubiquinone] iron-sulfur protein 7, mitochondrial OS=Mus musculus OX=10090 GN=Ndufs7 PE=1 SV=1	5	629.2	644.105	656.537	698.904	670.128	567.104	660.555	608.452	620.893	757.583	659.35	639.807	0.970361	0.578352	0.784638	FALSE
P70444	BH3-interacting domain death agonist OS=Mus musculus OX=10090 GN=Bid PE=1 SV=2	1	130.7	132.439	140.917	134.566	145.721	110.46	125.923	126.258	123.712	189.368	136.755	132.696	0.970319	0.757953	0.885974	FALSE
Q9CQJ8	NADH dehydrogenase [ubiquinone] 1 beta subcomplex subunit 9 OS=Mus musculus OX=10090 GN=Ndufb9 PE=1 SV=3	1	66.9	64.1959	62.4704	64.0371	69.0351	53.7845	65.9351	70.4134	67.0484	60.8303	65.2863	63.3268	0.969987	0.561978	0.776359	FALSE
Q9CQA1	Trafficking protein particle complex subunit 5 OS=Mus musculus OX=10090 GN=Trappc5 PE=1 SV=1	2	141.8	147.476	151.791	135.529	165.944	138.862	160.143	133.099	140.957	146.829	148.159	143.692	0.969851	0.527395	0.752234	FALSE
A0A0R4J0M9	Deubiquitinating protein VCIP135 OS=Mus musculus OX=10090 GN=Vcpip1 PE=1 SV=1	19	2491.8	2357.96	2216.15	2270.98	2246.16	2620.25	2219.72	2327.08	1921.8	2190.97	2314.52	2244.71	0.969837	0.588294	0.790296	FALSE
A0A1Y7VKY1	MCG116671 OS=Mus musculus OX=10090 GN=Gm11361 PE=3 SV=1	10	2409.6	2416.11	2146.58	2685.16	1985.82	1933.67	2491.73	2209.89	2089.33	2569.9	2316.03	2246.13	0.96982	0.692264	0.856495	FALSE
G3X8T9	Serine (Or cysteine) peptidase inhibitor, clade A, member 3N, isoform CRA_a OS=Mus musculus OX=10090 GN=Serpina3n PE=1 SV=1	3	652.9	612.665	526.494	541.792	517.108	518.081	575.521	545.318	605.759	513.65	567.774	550.574	0.969706	0.594622	0.792857	FALSE
O08599-2	Isoform 2 of Syntaxin-binding protein 1 OS=Mus musculus OX=10090 GN=Stxbp1	8	1002.5	995.52	996.399	978.985	990.782	907.026	1002.96	972.228	946.912	987.221	992.806	962.673	0.969649	0.126847	0.383153	FALSE
Q8R1B4	Eukaryotic translation initiation factor 3 subunit C OS=Mus musculus OX=10090 GN=Eif3c PE=1 SV=1	25	4072.4	4045.43	3739.93	4789.36	3641.34	3089.48	4237.35	3946.24	3824.53	4660.96	4038.72	3916.01	0.969616	0.721033	0.86967	FALSE
Q9JHJ3	Glycosylated lysosomal membrane protein OS=Mus musculus OX=10090 GN=Glmp PE=1 SV=1	2	124	124.763	92.7618	89.6159	83.9981	84.5215	115.925	101.7	94.8521	97.9505	101.556	98.4699	0.969611	0.762351	0.888241	FALSE
Q9D7N9	Adipocyte plasma membrane-associated protein OS=Mus musculus OX=10090 GN=Apmap PE=1 SV=1	2	166.8	195.319	161.112	154.151	173.893	153.258	159.936	179.636	170.286	160.778	169.691	164.526	0.969559	0.545061	0.762549	FALSE
Q9DBE8	Alpha-1,3/1,6-mannosyltransferase ALG2 OS=Mus musculus OX=10090 GN=Alg2 PE=1 SV=2	2	57.2	60.6207	54.5924	40.5989	59.2156	46.5218	52.742	51.35	61.8865	49.994	53.9039	52.2605	0.969513	0.730918	0.873133	FALSE
Q6P542	ATP-binding cassette sub-family F member 1 OS=Mus musculus OX=10090 GN=Abcf1 PE=1 SV=1	21	2571.3	2532.3	2617.49	3036.63	2502.05	2489.14	2587.17	2478.91	2416.28	2874.01	2645.14	2564.21	0.969407	0.524483	0.749341	FALSE
Q80SZ7	Guanine nucleotide-binding protein G(I)/G(S)/G(O) subunit gamma-5 OS=Mus musculus OX=10090 GN=Gng5 PE=1 SV=2	1	162.9	146.004	152.79	170.954	149.695	133.545	161.07	156.872	137.555	171.499	156.204	151.421	0.969375	0.592695	0.792857	FALSE
Q9WUA2	Phenylalanine--tRNA ligase beta subunit OS=Mus musculus OX=10090 GN=Farsb PE=1 SV=2	12	1948.1	1957.55	1867.75	2029.85	1819.94	1483.9	1928.54	1857.89	1845.78	2292.54	1923.24	1863.93	0.969163	0.674612	0.84607	FALSE
Q9Z1A1	TFG protein OS=Mus musculus OX=10090 GN=Tfg PE=1 SV=1	4	334.9	339.377	414.205	390.781	439.955	351.816	350.001	333.153	426.033	395.604	381.62	369.782	0.968981	0.666627	0.841286	FALSE
P02088	Hemoglobin subunit beta-1 OS=Mus musculus OX=10090 GN=Hbb-b1 PE=1 SV=2	3	2774.3	2462.27	2693.27	2890.01	2623.27	2716.1	2736.21	2594.08	2503.57	2468.34	2684.74	2601.41	0.96896	0.381451	0.649882	FALSE
Q5SWU9-2	Isoform 2 of Acetyl-CoA carboxylase 1 OS=Mus musculus OX=10090 GN=Acaca	2	113.6	95.9515	118.837	131.141	105.04	109.033	111.184	101.139	114.209	108.787	112.278	108.783	0.968867	0.593563	0.792857	FALSE
Q9ER72	Cysteine--tRNA ligase, cytoplasmic OS=Mus musculus OX=10090 GN=Cars PE=1 SV=2	12	1881.5	1878.58	2040.29	2384.42	2104.36	1850.4	1987.29	2031.71	2036.77	2029.93	2049.77	1985.92	0.96885	0.524181	0.749341	FALSE
Q6PHQ9	Polyadenylate-binding protein OS=Mus musculus OX=10090 GN=Pabpc4 PE=1 SV=1	15	2447.9	2542.4	2545.36	3090.89	2433.9	1824.34	2692.41	2651.27	2496.76	3128.78	2601.56	2520.52	0.968848	0.758032	0.885974	FALSE
P84096	Rho-related GTP-binding protein RhoG OS=Mus musculus OX=10090 GN=Rhog PE=1 SV=1	12	4299.8	4206.31	4908.65	4671.63	4723.83	4456.95	4335.99	4392.33	4483.84	4393.75	4554.23	4412.26	0.968827	0.321008	0.601425	FALSE
E9QA45	GTP-binding protein 2 OS=Mus musculus OX=10090 GN=Gtpbp2 PE=1 SV=1	9	1042.5	1022.65	1046.66	1056.36	1050.87	1033.61	993.786	974.47	985.039	1070.45	1043.74	1010.85	0.968486	0.118246	0.369431	FALSE
P14206	40S ribosomal protein SA OS=Mus musculus OX=10090 GN=Rpsa PE=1 SV=4	13	2455.4	2374.89	2826.53	3063.81	2892.02	1943.78	2750.95	2532.4	2818.32	3257.89	2709.55	2623.72	0.968325	0.751995	0.883178	FALSE
Q8R2P8	Lysine--tRNA ligase OS=Mus musculus OX=10090 GN=Kars PE=1 SV=1	23	5015.9	4864.03	5051.45	6594.21	4895.43	4087.46	5503.27	5115.06	5219.65	5636.58	5247.39	5080.61	0.968218	0.700825	0.860256	FALSE
P62869	Elongin-B OS=Mus musculus OX=10090 GN=Elob PE=1 SV=1	6	1016.3	1025.49	988.188	1019.33	992.301	991.456	932.871	959.107	962.045	1037.71	1008.21	975.994	0.968047	0.136273	0.400034	FALSE
P80316	T-complex protein 1 subunit epsilon OS=Mus musculus OX=10090 GN=Cct5 PE=1 SV=1	46	13738.3	13586	13710	16612.8	13209.7	13792.5	14202.2	12882.6	13056.4	14475.4	14121.5	13667.6	0.967859	0.507819	0.737832	FALSE
Q9CQ22	Ragulator complex protein LAMTOR1 OS=Mus musculus OX=10090 GN=Lamtor1 PE=1 SV=1	4	361.6	372.289	402	369.27	354.852	340.792	363.709	367.019	348.135	380.156	371.659	359.69	0.967795	0.28966	0.571848	FALSE
P03921	NADH-ubiquinone oxidoreductase chain 5 OS=Mus musculus OX=10090 GN=Mtnd5 PE=1 SV=3	1	70	70.8204	70.3484	72.0639	70.321	59.2316	67.2751	57.6297	79.9531	81.696	70.707	68.4255	0.967732	0.665412	0.840923	FALSE
P62849	40S ribosomal protein S24 OS=Mus musculus OX=10090 GN=Rps24 PE=1 SV=1	5	2068	2120.85	1852.77	2545.6	1765.82	1605.29	2150.35	1864.96	1951.01	2463.5	2053.64	1986.59	0.967353	0.737484	0.87678	FALSE
O08677-2	Isoform LMW of Kininogen-1 OS=Mus musculus OX=10090 GN=Kng1	21	7304	5718.28	6422	7465.92	6504.78	6340.2	6600.37	6762.7	6905.23	5645.69	6652.16	6434.83	0.96733	0.595272	0.793039	FALSE
Q61838	Pregnancy zone protein OS=Mus musculus OX=10090 GN=Pzp PE=1 SV=3	29	5423.9	4707.99	4403.68	4808.84	4523.46	5285.94	4707.35	4420.81	4064.44	4627.99	4760.96	4604.25	0.967084	0.566548	0.77973	FALSE
P21958	Antigen peptide transporter 1 OS=Mus musculus OX=10090 GN=Tap1 PE=1 SV=3	2	81.6	77.3398	95.0919	72.278	102.351	79.7229	77.0669	75.9082	83.4725	96.3366	85.0094	82.1892	0.966825	0.675702	0.846231	FALSE
Q8BIJ6	Isoleucine--tRNA ligase, mitochondrial OS=Mus musculus OX=10090 GN=Iars2 PE=1 SV=1	13	1587.4	1663.44	1491.71	1463.06	1546.52	1285.34	1660.76	1477.63	1444.8	1651.58	1548.81	1497.34	0.966764	0.53892	0.758975	FALSE
Q8CB44	GRAM domain-containing protein 4 OS=Mus musculus OX=10090 GN=Gramd4 PE=1 SV=1	1	72.3	74.0801	72.3456	93.2547	65.645	68.6991	86.3433	72.0955	65.7579	71.2055	74.9937	72.4953	0.966685	0.661787	0.837946	FALSE
Q8R3G9	Tetraspanin-8 OS=Mus musculus OX=10090 GN=Tspan8 PE=1 SV=1	3	1435.8	1489.1	1778.09	1761.54	1557.27	1703.2	1415.76	1595.71	1515.19	1509.67	1598.26	1544.94	0.966642	0.543171	0.761941	FALSE
P42932	T-complex protein 1 subunit theta OS=Mus musculus OX=10090 GN=Cct8 PE=1 SV=3	49	16993.3	16490.7	17057.2	20906.1	15991.8	17127.3	17536.1	16066.3	16333.1	17112.1	17406.8	16826.1	0.966637	0.51644	0.742439	FALSE
O88456	Calpain small subunit 1 OS=Mus musculus OX=10090 GN=Capns1 PE=1 SV=1	9	1178.2	1182.69	1173.49	1246.87	1070.62	1283.65	1156.02	1106.57	1102.82	1016.96	1168.97	1129.9	0.966575	0.474295	0.718268	FALSE
Q61753	D-3-phosphoglycerate dehydrogenase OS=Mus musculus OX=10090 GN=Phgdh PE=1 SV=3	19	4156.4	4078.24	4123.96	4894.35	4092.34	4097.96	4214.16	4105.03	4328.4	3849.51	4258.28	4115.91	0.966566	0.420201	0.678075	FALSE
G3X8R0	Receptor expression-enhancing protein OS=Mus musculus OX=10090 GN=Reep5 PE=1 SV=1	13	4618.8	4433.23	4520.63	4409.96	4230.16	4489.11	4324.44	4589.46	4294.26	3807.43	4440.66	4292.15	0.966555	0.365875	0.639593	FALSE
P62301	40S ribosomal protein S13 OS=Mus musculus OX=10090 GN=Rps13 PE=1 SV=2	14	4765.3	4450.89	4710.7	5777.51	4494.24	4045.18	4559.45	4411.28	4620.63	5818.15	4817.3	4655.65	0.966443	0.667985	0.842035	FALSE
E9Q557	Desmoplakin OS=Mus musculus OX=10090 GN=Dsp PE=1 SV=1	1	244.7	266.717	261.417	249.189	236.083	270.499	265.585	245.797	247.479	193.402	251.375	242.879	0.9662	0.605346	0.799151	FALSE
A0A0R4J0G0	Phosphoenolpyruvate carboxykinase [GTP], mitochondrial OS=Mus musculus OX=10090 GN=Pck2 PE=1 SV=1	29	4294.8	4463.09	3940.88	4582.91	4229.7	3242.9	4713.23	4063.2	3965.78	5004.61	4296.6	4151.11	0.966139	0.678036	0.847947	FALSE
Q8C1E7	Transmembrane protein 120A OS=Mus musculus OX=10090 GN=Tmem120a PE=1 SV=1	1	50.9	62.9341	36.1735	37.2811	50.7989	37.0543	36.4566	61.6667	60.7134	36.5062	46.5873	45.0053	0.966042	0.837877	0.92785	FALSE
Q99J99	3-mercaptopyruvate sulfurtransferase OS=Mus musculus OX=10090 GN=Mpst PE=1 SV=4	10	1266.7	1362.18	1184.36	1277.58	1110.37	1066.29	1367.21	1195.05	1115.38	1252.13	1237.23	1194.63	0.96557	0.548282	0.765044	FALSE
E9QPD7	Pyruvate carboxylase OS=Mus musculus OX=10090 GN=Pcx PE=1 SV=1	12	746.4	829.171	751.738	891.868	725.305	651.015	782.18	771.276	741.141	867.214	786.503	759.324	0.965442	0.576486	0.784497	FALSE
P09671	Superoxide dismutase [Mn], mitochondrial OS=Mus musculus OX=10090 GN=Sod2 PE=1 SV=3	4	1599.9	1663.34	1396.73	1910.2	1449.61	1222.18	1711.58	1490.87	1477.88	1872.57	1594.05	1538.9	0.965397	0.709676	0.864896	FALSE
P35821	Tyrosine-protein phosphatase non-receptor type 1 OS=Mus musculus OX=10090 GN=Ptpn1 PE=1 SV=2	2	348.9	402.783	286.383	212.372	336.733	258.697	338.663	275.962	313.645	318.135	310.328	299.566	0.96532	0.776044	0.896218	FALSE
Q8R1Q9	Ribokinase OS=Mus musculus OX=10090 GN=Rbks PE=1 SV=1	2	159.1	165.351	206.049	200.386	201.481	172.452	177.665	188.607	177.09	179.223	185.366	178.93	0.965279	0.55231	0.767017	FALSE
Q9CPP6	NADH dehydrogenase [ubiquinone] 1 alpha subcomplex subunit 5 OS=Mus musculus OX=10090 GN=Ndufa5 PE=1 SV=3	2	275.7	296.685	209.378	250.58	212.704	205.005	259.813	240.078	236.451	253.002	246.648	238.083	0.965277	0.671959	0.843543	FALSE
Q80SY4	E3 ubiquitin-protein ligase MIB1 OS=Mus musculus OX=10090 GN=Mib1 PE=1 SV=1	2	218.5	200.577	207.936	198.031	228.368	254.029	194.878	200.718	184.598	188.215	210.381	203.059	0.965198	0.593165	0.792857	FALSE
P45376	Aldose reductase OS=Mus musculus OX=10090 GN=Akr1b1 PE=1 SV=3	3	154.6	165.772	182.193	148.693	192.48	163.244	162.101	155.078	170.755	159.741	167.952	162.103	0.965176	0.506669	0.736613	FALSE
E9Q2E4	HECT domain E3 ubiquitin protein ligase 4 OS=Mus musculus OX=10090 GN=Hectd4 PE=1 SV=2	51	5396.3	5460.35	5745.6	6161.09	5749.96	5854.25	5571.92	5154.19	5127.79	5826.68	5696.33	5497.91	0.965167	0.367439	0.640195	FALSE
Q9D023	Mitochondrial pyruvate carrier 2 OS=Mus musculus OX=10090 GN=Mpc2 PE=1 SV=1	2	242	279.335	248.546	227.249	257.943	206.691	235.694	232.677	262.378	277.326	250.423	241.695	0.965148	0.58001	0.785042	FALSE
Q9Z1Q9	Valine--tRNA ligase OS=Mus musculus OX=10090 GN=Vars PE=1 SV=1	31	5102.3	5359.93	5201.24	6039.83	5170.61	3915.62	5403.71	5125.71	5292.85	6480.08	5364.38	5177.3	0.965125	0.692344	0.856495	FALSE
Q9Z2T6	Keratin, type II cuticular Hb5 OS=Mus musculus OX=10090 GN=Krt85 PE=1 SV=2	1	74	102.261	82.1099	70.3516	83.0629	72.2008	81.1897	73.4412	86.5227	81.5807	81.6589	78.8025	0.965021	0.638372	0.818505	FALSE
A2AES4	OTU domain-containing protein 5 OS=Mus musculus OX=10090 GN=Otud5 PE=1 SV=1	2	81.2	83.8591	69.0169	67.997	69.2689	69.0882	68.3058	74.0019	71.0371	74.5487	73.9636	71.3519	0.96469	0.478916	0.720421	FALSE
A0A0R4J0F6	Cyclin-G-associated kinase OS=Mus musculus OX=10090 GN=Gak PE=1 SV=1	7	803	740.528	763.056	669.686	731.617	740.762	741.364	720.365	627.815	747.553	740.276	714.081	0.964614	0.439426	0.692357	FALSE
Q6NZJ6	Eukaryotic translation initiation factor 4 gamma 1 OS=Mus musculus OX=10090 GN=Eif4g1 PE=1 SV=1	33	4999.2	4931.01	5194.47	6493.83	5132.27	4395.22	5186.53	4996.41	5245.81	5961.21	5321.54	5132.54	0.964483	0.621162	0.808248	FALSE
Q61210-5	Isoform 5 of Rho guanine nucleotide exchange factor 1 OS=Mus musculus OX=10090 GN=Arhgef1	3	186.3	197.422	176.535	194.392	177.4	187.886	191.27	167.525	163.599	189.713	186.215	179.597	0.964462	0.399135	0.661882	FALSE
Q8R2K3	Single-stranded DNA binding protein 1 OS=Mus musculus OX=10090 GN=Ssbp1 PE=1 SV=1	3	273.8	285.539	268.962	311.37	291.844	221.995	300.835	273.047	254.635	343.151	285.919	275.716	0.964315	0.65438	0.831552	FALSE
A0A0A0MQA3	Alpha-1-antitrypsin 1-1 OS=Mus musculus OX=10090 GN=Serpina1a PE=1 SV=1	8	3146.5	3018.63	2719.68	2740.92	2556.17	2612.86	2944.73	2734.48	2936.46	2442.4	2828.32	2727.31	0.964288	0.502792	0.734978	FALSE
Q9CQ92	Mitochondrial fission 1 protein OS=Mus musculus OX=10090 GN=Fis1 PE=1 SV=1	3	758.7	803.409	653.319	758.195	637.631	526.251	805.68	686.612	686.472	803.003	719.277	693.556	0.96424	0.696336	0.857649	FALSE
Q6ZQ08-4	Isoform 4 of CCR4-NOT transcription complex subunit 1 OS=Mus musculus OX=10090 GN=Cnot1	5	221.7	243.374	216.479	225.857	229.186	203.968	216.214	211.147	207.24	260.956	227.141	218.985	0.964091	0.477196	0.71847	FALSE
Q6ZQ38	Cullin-associated NEDD8-dissociated protein 1 OS=Mus musculus OX=10090 GN=Cand1 PE=1 SV=2	69	19855.2	20912.2	20814.3	22023	20002.8	23122.6	19224.6	18944.3	19476.6	19331.3	20707.2	19963.1	0.964069	0.402525	0.663751	FALSE
A0A2I3BQ07	Serine/threonine-protein phosphatase 6 regulatory ankyrin repeat subunit A OS=Mus musculus OX=10090 GN=Ankrd28 PE=1 SV=1	7	547.1	587.639	614.373	536.869	636.228	623.391	513.369	556.868	556.135	566.794	583.201	562.224	0.964032	0.439099	0.692357	FALSE
Q3V117	ATP-citrate synthase OS=Mus musculus OX=10090 GN=Acly PE=1 SV=1	16	2122.6	2031.05	2000.34	2075.98	2005.35	1962.59	2078	1905.66	1930.6	1989.47	2046.54	1972.38	0.963759	0.0837698	0.316384	FALSE
P60122	RuvB-like 1 OS=Mus musculus OX=10090 GN=Ruvbl1 PE=1 SV=1	19	3302.6	2870.47	3152.75	3364.44	3218.52	3426.03	2981.11	2903.36	2726.82	3323.83	3176.97	3061.07	0.963517	0.485438	0.724322	FALSE
Q9DC22	DDB1- and CUL4-associated factor 6 OS=Mus musculus OX=10090 GN=Dcaf6 PE=1 SV=1	5	368.9	389.849	424.303	490.421	420.316	403.563	343.713	410.192	449.73	407.823	416.798	401.517	0.963338	0.580158	0.785042	FALSE
Q99JR6	Nicotinamide/nicotinic acid mononucleotide adenylyltransferase 3 OS=Mus musculus OX=10090 GN=Nmnat3 PE=1 SV=1	3	189.9	186.276	191.181	156.078	215.86	165.579	167.358	182.664	183.777	203.201	186.865	180.013	0.963331	0.574836	0.782655	FALSE
Q09143	High affinity cationic amino acid transporter 1 OS=Mus musculus OX=10090 GN=Slc7a1 PE=1 SV=1	2	70.4	71.0307	63.469	77.6292	53.2537	49.1156	75.4177	63.0123	59.7749	78.0071	66.6179	64.1733	0.963303	0.733069	0.874515	FALSE
P17563	Methanethiol oxidase OS=Mus musculus OX=10090 GN=Selenbp1 PE=1 SV=2	11	1665.3	1940.62	1837.79	1746.88	1715.79	1542.65	1789.4	1533.59	1707.58	2041.23	1778.65	1713.13	0.963163	0.54486	0.762549	FALSE
Q9JJZ4	Ubiquitin-conjugating enzyme E2 J1 OS=Mus musculus OX=10090 GN=Ube2j1 PE=1 SV=2	1	58.4	55.6786	64.5786	67.997	58.1635	63.1223	52.742	60.2089	50.507	67.9777	60.7948	58.5522	0.963113	0.588505	0.790296	FALSE
Q99LE6	ATP-binding cassette sub-family F member 2 OS=Mus musculus OX=10090 GN=Abcf2 PE=1 SV=1	4	282.1	302.153	274.621	325.497	301.313	265.052	287.333	280.784	291.941	304.648	296.61	285.652	0.963055	0.345663	0.625893	FALSE
Q4FZE8	Major urinary protein 1 OS=Mus musculus OX=10090 GN=Mup22 PE=1 SV=1	1	75.1	75.3419	76.0072	62.5388	60.8522	72.0711	53.0512	69.6285	103.768	49.0718	69.6292	67.0545	0.963022	0.796387	0.90498	FALSE
Q8BWZ3	N-alpha-acetyltransferase 25, NatB auxiliary subunit OS=Mus musculus OX=10090 GN=Naa25 PE=1 SV=1	3	202	212.564	186.077	201.67	190.844	182.957	197.558	176.608	184.715	215.767	198.413	191.033	0.962804	0.398188	0.661142	FALSE
P58854	Gamma-tubulin complex component 3 OS=Mus musculus OX=10090 GN=Tubgcp3 PE=1 SV=2	3	132.5	180.703	144.024	144.947	145.136	129.654	147.877	137.472	138.259	164.698	148.635	143.105	0.962799	0.581082	0.785889	FALSE
Q9DCH4	Eukaryotic translation initiation factor 3 subunit F OS=Mus musculus OX=10090 GN=Eif3f PE=1 SV=2	8	1414.4	1465.55	1304.42	1539.9	1305.36	1212.45	1434.62	1314.47	1314.23	1494.91	1402.95	1350.48	0.9626	0.45992	0.707157	FALSE
G5E8R2	Tropomyosin 1, alpha, isoform CRA_k OS=Mus musculus OX=10090 GN=Tpm1 PE=1 SV=1	7	2328.8	2156.07	2250	2357.24	2054.44	2375.79	2220.44	2208.77	2034.07	1907.27	2226.46	2143.06	0.962543	0.428941	0.686643	FALSE
Q6PNC0	DmX-like protein 1 OS=Mus musculus OX=10090 GN=Dmxl1 PE=1 SV=1	2	60.2	60.3053	61.8047	67.783	65.645	56.6378	58.4109	64.2459	59.1883	65.5568	63.0753	60.7099	0.9625	0.332342	0.610293	FALSE
Q8BKZ9	Pyruvate dehydrogenase protein X component, mitochondrial OS=Mus musculus OX=10090 GN=Pdhx PE=1 SV=1	1	172.2	187.012	170.099	171.382	196.455	155.852	189.518	166.516	160.9	192.48	179.129	172.406	0.962466	0.481901	0.722441	FALSE
Q9JHU9	Inositol-3-phosphate synthase 1 OS=Mus musculus OX=10090 GN=Isyna1 PE=1 SV=1	4	348.9	360.512	374.15	403.41	388.753	314.335	383.293	367.131	390.603	352.719	374.643	360.564	0.96242	0.433536	0.689586	FALSE
Q61990	Poly(rC)-binding protein 2 OS=Mus musculus OX=10090 GN=Pcbp2 PE=1 SV=1	9	921.8	961.136	897.758	1066	862.31	765.662	955.753	903.935	881.333	1034.72	939.29	903.85	0.962269	0.549584	0.765676	FALSE
Q9JHK4	Geranylgeranyl transferase type-2 subunit alpha OS=Mus musculus OX=10090 GN=Rabggta PE=1 SV=1	5	414	437.377	437.728	415.183	437.266	393.317	416.791	393.259	412.189	446.673	428.163	411.989	0.962223	0.189815	0.471343	FALSE
Q9CZW5	Mitochondrial import receptor subunit TOM70 OS=Mus musculus OX=10090 GN=Tomm70 PE=1 SV=2	16	2919	3055.85	2656.43	2571.4	2790.79	2448.41	2661.79	2609.44	2745.59	3003.47	2793.27	2687.65	0.96219	0.423872	0.681935	FALSE
P14211	Calreticulin OS=Mus musculus OX=10090 GN=Calr PE=1 SV=1	25	9947.8	9636.53	9744.06	11125.1	9172.52	9922.94	9800.64	9117.82	9292.94	9537.89	9904.58	9529.68	0.962149	0.31087	0.589158	FALSE
E9PVD2	Inter alpha-trypsin inhibitor, heavy chain 4 OS=Mus musculus OX=10090 GN=Itih4 PE=1 SV=1	21	2230.8	2172.79	2123.95	2081.65	2191.1	1957.79	2211.37	1953.21	2189.98	2089.18	2159.43	2077.39	0.962011	0.22028	0.503932	FALSE
P62482	Voltage-gated potassium channel subunit beta-2 OS=Mus musculus OX=10090 GN=Kcnab2 PE=1 SV=1	3	119.2	117.613	102.415	97.5357	113.457	102.678	109.947	96.878	110.807	107.98	109.703	105.526	0.961926	0.432266	0.689352	FALSE
Q5NC05	Transcription termination factor 2 OS=Mus musculus OX=10090 GN=Ttf2 PE=1 SV=2	1	34.9	34.2278	35.0639	50.124	35.3682	41.5935	40.8887	31.053	31.6192	36.6215	37.5098	36.0815	0.961921	0.694425	0.85726	FALSE
P14115	60S ribosomal protein L27a OS=Mus musculus OX=10090 GN=Rpl27a PE=1 SV=5	7	2104.4	2000.34	2072.13	2575.89	1963.15	1717.08	2112.11	1995.37	2004.74	2503.73	2132.58	2051.33	0.961899	0.631098	0.813525	FALSE
Q8C129	Leucyl-cystinyl aminopeptidase OS=Mus musculus OX=10090 GN=Lnpep PE=1 SV=1	1	60	52.6292	58.1431	53.9769	50.7989	48.2078	56.6587	49.1072	57.0766	54.1441	55.0032	52.9063	0.961878	0.433603	0.689586	FALSE
Q8JZP9	GAS2-like protein 1 OS=Mus musculus OX=10090 GN=Gas2l1 PE=1 SV=1	3	275.6	296.895	260.751	240.306	250.93	247.414	258.576	242.321	272.233	250.697	264.171	254.038	0.961642	0.379819	0.648966	FALSE
A6X935	Inter alpha-trypsin inhibitor, heavy chain 4 OS=Mus musculus OX=10090 GN=Itih4 PE=1 SV=2	1	29	33.5969	33.2886	23.9031	31.8613	30.3103	24.1911	27.2403	32.0885	31.6645	30.0983	28.9385	0.961466	0.647231	0.826582	FALSE
P62827	GTP-binding nuclear protein Ran OS=Mus musculus OX=10090 GN=Ran PE=1 SV=3	9	4507.2	4233.44	4459.6	5535.21	4456.83	5070.39	4588.51	4101.22	4293.79	4209.18	4617.55	4439.49	0.961439	0.531792	0.755207	FALSE
F8VQC1	Signal recognition particle subunit SRP72 OS=Mus musculus OX=10090 GN=Srp72 PE=1 SV=1	11	1266.6	1254.19	1319.95	1419.82	1346.74	1222.05	1256.21	1184.17	1235.39	1466.32	1320.13	1269.17	0.9614	0.392598	0.657432	FALSE
Q8JZQ9	Eukaryotic translation initiation factor 3 subunit B OS=Mus musculus OX=10090 GN=Eif3b PE=1 SV=1	18	3302.4	3172.36	3513.8	4088.78	3253.59	2689.9	3384.64	3252.33	3400.09	3994.76	3451.35	3318.06	0.961381	0.626922	0.811409	FALSE
A0A1L1SRX2	AMP deaminase OS=Mus musculus OX=10090 GN=Ampd3 PE=1 SV=1	16	2453.3	2297.19	2421.98	2944.16	2396.61	2447.25	2285.38	2336.05	2349.41	2576.47	2493.07	2396.74	0.961358	0.434998	0.690728	FALSE
O70194	Eukaryotic translation initiation factor 3 subunit D OS=Mus musculus OX=10090 GN=Eif3d PE=1 SV=2	16	2744.5	2847.13	2696.93	3028.6	2725.56	2175.67	2868.56	2654.52	2710.74	3180.31	2806	2697.49	0.96133	0.564966	0.77895	FALSE
G3X9T7	Galectin OS=Mus musculus OX=10090 GN=Lgals9 PE=1 SV=1	10	1597.2	1501.72	1606.11	2076.41	1694.98	1562.1	1930.5	1338.69	1436.94	1918.22	1684.38	1619.12	0.961256	0.682537	0.850755	FALSE
Q7TMQ7	WD repeat-containing protein 91 OS=Mus musculus OX=10090 GN=Wdr91 PE=1 SV=1	8	840.8	834.849	880.116	788.376	843.022	859.559	787.437	814.225	749.822	814.877	836.917	804.373	0.961114	0.20203	0.487978	FALSE
A0A1L1SSF2	ADP-dependent glucokinase OS=Mus musculus OX=10090 GN=Adpgk PE=1 SV=1	2	96.6	93.1125	75.1196	73.9904	80.608	66.3646	80.159	77.366	86.5227	92.7629	83.3793	80.1288	0.961016	0.627482	0.811409	FALSE
Q9WTX6	Cullin-1 OS=Mus musculus OX=10090 GN=Cul1 PE=1 SV=1	38	7854	8070.62	8301.5	9004.18	7941.23	9486.39	7925.15	7415.57	7453.91	7412.47	8224.27	7901.69	0.960777	0.474779	0.71829	FALSE
Q91YH5	Atlastin-3 OS=Mus musculus OX=10090 GN=Atl3 PE=1 SV=1	23	4904.5	5085.17	4876.36	4427.83	4919.75	4649.15	4788.99	4680.97	4674.36	4449.66	4837.56	4647.3	0.960671	0.164308	0.437272	FALSE
A2A7P7	Erythroblast membrane-associated protein, isoform CRA_d OS=Mus musculus OX=10090 GN=Ermap PE=1 SV=1	28	5674.8	5560.45	5773.45	5731.81	5524.82	5771.5	5340.42	5425.57	5336.84	5289.01	5652.25	5429.92	0.960666	0.0557294	0.259481	FALSE
Q9DBH5	Vesicular integral-membrane protein VIP36 OS=Mus musculus OX=10090 GN=Lman2 PE=1 SV=2	10	1687.2	1664.7	1579.7	1453.1	1692.06	1435.39	1539.45	1584.84	1593.55	1599.36	1612.72	1549.27	0.960657	0.287621	0.569975	FALSE
Q9Z1R2	Large proline-rich protein BAG6 OS=Mus musculus OX=10090 GN=Bag6 PE=1 SV=1	12	1268.4	1263.45	1290.99	1502.55	1280.34	1187.68	1318.56	1261.66	1286.77	1280.72	1318.19	1266.31	0.960643	0.31325	0.592098	FALSE
P50518	V-type proton ATPase subunit E 1 OS=Mus musculus OX=10090 GN=Atp6v1e1 PE=1 SV=2	7	1504.1	1522.96	1360.12	1375.51	1355.04	1294.55	1507.91	1344.64	1339.45	1350.12	1421.65	1365.46	0.960479	0.301778	0.582378	FALSE
P18572	Basigin OS=Mus musculus OX=10090 GN=Bsg PE=1 SV=2	15	9000.1	8665.35	9637.65	10066.7	8843.45	9323.11	8764.25	9350.84	8557.26	8364.57	9227.9	8863	0.960457	0.295523	0.575476	FALSE
Q80X71	Transmembrane protein 106B OS=Mus musculus OX=10090 GN=Tmem106b PE=1 SV=1	2	70.8	69.9792	89.8769	76.773	86.8037	69.8663	75.5208	83.87	73.3834	74.6639	78.4295	75.3234	0.960397	0.516058	0.742439	FALSE
Q80W04	Transmembrane and coiled-coil domains protein 2 OS=Mus musculus OX=10090 GN=Tmcc2 PE=1 SV=1	13	1781.9	1758.39	1916.68	1903.24	1923.4	1686.73	1769.71	1726.58	1742.19	1999.49	1855.34	1781.68	0.960302	0.288162	0.569975	FALSE
Q3U125	Peroxiredoxin-like 2A OS=Mus musculus OX=10090 GN=Prxl2a PE=1 SV=1	30	9713.6	9475.02	9659.51	11158.5	9169.25	9501.18	9821.77	9081.38	9197.57	9529.01	9812.3	9422.54	0.960278	0.298301	0.578883	FALSE
P19221	Prothrombin OS=Mus musculus OX=10090 GN=F2 PE=1 SV=1	16	2396.9	2107.91	2326.56	2488.99	2297.94	2279.16	2210.24	2337.51	2405.37	1937.94	2320.15	2227.91	0.960245	0.409733	0.668538	FALSE
P11499	Heat shock protein HSP 90-beta OS=Mus musculus OX=10090 GN=Hsp90ab1 PE=1 SV=3	27	6512.7	6421.11	5960.86	7777.04	5736.87	5254.16	6659.22	5796.74	6354.08	7043.23	6445.16	6188.52	0.960181	0.596967	0.793828	FALSE
Q8VCG1	Deoxyuridine triphosphatase OS=Mus musculus OX=10090 GN=Dut PE=1 SV=1	4	410.1	449.47	421.751	446.755	438.084	343.386	433.386	423.312	394.475	498.664	432.967	415.555	0.959786	0.536019	0.757949	FALSE
Q8VCT3	Aminopeptidase B OS=Mus musculus OX=10090 GN=Rnpep PE=1 SV=2	2	96.6	91.43	86.992	102.352	95.5711	86.7262	79.9529	90.1497	101.891	96.106	94.4481	90.6499	0.959784	0.434401	0.690438	FALSE
A0A087WSD3	Aspartyl aminopeptidase (Fragment) OS=Mus musculus OX=10090 GN=Dnpep PE=1 SV=1	1	115.9	118.033	104.967	96.0373	130.758	153.647	103.35	110.447	84.8803	98.6422	112.515	107.987	0.959759	0.722129	0.86967	FALSE
Q8CFE4	SCY1-like protein 2 OS=Mus musculus OX=10090 GN=Scyl2 PE=1 SV=1	2	103.2	110.568	113.289	119.476	120.704	94.2484	107.37	108.765	116.086	118.816	113.266	108.708	0.959756	0.43014	0.686976	FALSE
P61358	60S ribosomal protein L27 OS=Mus musculus OX=10090 GN=Rpl27 PE=1 SV=2	9	1963.2	1965.54	1866.42	2384.75	1751.79	1563.01	2028.63	1866.42	1783.25	2320.43	1975.5	1895.79	0.959654	0.635624	0.817273	FALSE
O35945	Aldehyde dehydrogenase, cytosolic 1 OS=Mus musculus OX=10090 GN=Aldh1a7 PE=1 SV=1	3	332.9	317.61	368.047	373.23	357.541	329.509	345.569	311.959	334.527	355.486	349.207	335.082	0.95955	0.308755	0.58834	FALSE
P49769	Presenilin-1 OS=Mus musculus OX=10090 GN=Psen1 PE=1 SV=1	3	235.4	244.425	241.445	263.958	240.175	243.913	230.953	238.62	242.317	219.917	244.887	234.975	0.959522	0.170147	0.446214	FALSE
A2AFQ0	E3 ubiquitin-protein ligase HUWE1 OS=Mus musculus OX=10090 GN=Huwe1 PE=1 SV=1	42	3934.9	4213.88	4175.33	4243	4153.01	3773.99	3914.12	3965.3	3983.03	4252.76	4142.56	3974.83	0.959512	0.117188	0.368305	FALSE
Q9D4F8	Gamma-tubulin complex component 4 OS=Mus musculus OX=10090 GN=Tubgcp4 PE=1 SV=2	1	62.9	56.625	46.3816	55.2612	43.4342	49.6344	44.4962	52.6956	55.7862	49.6482	52.4386	50.3109	0.959424	0.608171	0.800118	FALSE
Q9JIM1-2	Isoform 2 of Equilibrative nucleoside transporter 1 OS=Mus musculus OX=10090 GN=Slc29a1	14	1972.3	1894.56	2082.01	2196.38	1999.62	1977.76	1885.77	1875.28	1927.55	2057.37	2026.39	1943.61	0.959146	0.20699	0.491416	FALSE
P61759	Prefoldin subunit 3 OS=Mus musculus OX=10090 GN=Vbp1 PE=1 SV=2	6	770.6	767.657	845.608	1030.89	818.239	770.461	854.227	756.698	803.787	855.456	841.495	807.081	0.959103	0.503681	0.73547	FALSE
P61226	Ras-related protein Rap-2b OS=Mus musculus OX=10090 GN=Rap2b PE=1 SV=1	8	1327	1473.96	1241.39	1052.83	1258.95	1144.62	1277.13	1238.67	1260.73	1143.31	1263.36	1211.51	0.958961	0.502335	0.734717	FALSE
Q9D0Q7	39S ribosomal protein L45, mitochondrial OS=Mus musculus OX=10090 GN=Mrpl45 PE=1 SV=1	2	57.7	61.4619	53.4829	61.8967	52.4354	52.4876	58.6171	57.7418	49.5685	56.6803	57.2609	54.9088	0.958923	0.396541	0.661142	FALSE
Q8R4N0	Citramalyl-CoA lyase, mitochondrial OS=Mus musculus OX=10090 GN=Clybl PE=1 SV=2	4	379.1	402.993	417.756	527.879	390.273	301.366	468.121	417.256	369.487	489.672	420.509	403.155	0.95873	0.700534	0.860256	FALSE
Q9JJK2	LanC-like protein 2 OS=Mus musculus OX=10090 GN=Lancl2 PE=1 SV=1	12	1593.8	1627.69	2070.69	2028.57	2007.22	2079.7	1402.26	1781.08	1918.05	1778.16	1853.45	1776.92	0.95871	0.64277	0.822147	FALSE
E9PV45	Ubiquitin carboxyl-terminal hydrolase 24 OS=Mus musculus OX=10090 GN=Usp24 PE=1 SV=1	15	1247.2	1300.35	1321.17	1360.53	1352.47	1321.78	1247.75	1192.58	1223.78	1326.14	1315.7	1261.29	0.95864	0.146114	0.412999	FALSE
H3BKH6	S-formylglutathione hydrolase OS=Mus musculus OX=10090 GN=Esd PE=1 SV=1	10	1371	1322.54	1465.08	1483.39	1461.53	1392.59	1340.11	1308.19	1441.51	1324.88	1419.3	1360.59	0.95863	0.177879	0.453719	FALSE
Q9D8X2	Coiled-coil domain-containing protein 124 OS=Mus musculus OX=10090 GN=Ccdc124 PE=1 SV=1	2	108.1	113.512	90.9865	94.2179	86.1023	88.8013	108.195	89.4769	83.5898	101.985	98.0389	93.9735	0.958533	0.56748	0.780197	FALSE
Q4VC33-2	Isoform 2 of Macrophage erythroblast attacher OS=Mus musculus OX=10090 GN=Maea	1	83	78.7067	107.408	96.3584	117.314	101.252	79.1283	81.6272	92.1538	106.366	95.4715	91.4907	0.958305	0.66574	0.840934	FALSE
Q8CBQ5	Phosphatidylinositol 4-kinase type 2-beta OS=Mus musculus OX=10090 GN=Pi4k2b PE=1 SV=1	5	537.6	510.668	590.517	604.508	567.258	513.542	553.567	526.591	532.085	564.028	561.051	537.651	0.958292	0.260634	0.541791	FALSE
Q9DB15	39S ribosomal protein L12, mitochondrial OS=Mus musculus OX=10090 GN=Mrpl12 PE=1 SV=2	4	592.6	637.06	533.596	600.549	579.883	451.03	580.469	602.172	554.375	648.413	587.771	563.212	0.958217	0.545338	0.762549	FALSE
A0A0N4SW28	Guanine nucleotide-binding protein subunit gamma OS=Mus musculus OX=10090 GN=Gng12 PE=1 SV=1	3	321.2	342.952	271.625	226.5	267.88	228.22	279.5	302.315	289.009	263.032	283.007	271.158	0.958132	0.639798	0.819659	FALSE
P97855	Ras GTPase-activating protein-binding protein 1 OS=Mus musculus OX=10090 GN=G3bp1 PE=1 SV=1	13	3227.2	3167.21	3166.17	3687.76	2952.69	3218.91	3277.24	2964.7	2784.65	3264.81	3231.5	3095.74	0.957991	0.402244	0.663751	FALSE
Q61247	Alpha-2-antiplasmin OS=Mus musculus OX=10090 GN=Serpinf2 PE=1 SV=1	8	2147.1	1944.83	1702.09	1990.58	1653.95	1714.49	1976.37	1788.26	1971.19	1578.15	1878.64	1799.13	0.957675	0.525886	0.750859	FALSE
Q60902	Epidermal growth factor receptor substrate 15-like 1 OS=Mus musculus OX=10090 GN=Eps15l1 PE=1 SV=3	7	606.6	603.727	623.471	688.95	592.274	521.064	621.801	609.349	590.508	643.686	622.091	595.747	0.957652	0.365669	0.639593	FALSE
P62242	40S ribosomal protein S8 OS=Mus musculus OX=10090 GN=Rps8 PE=1 SV=2	12	4922.5	5125.75	4979.55	6019.17	4975.51	4149.58	5111.19	4888.42	4781.94	6099.31	5189.21	4967.25	0.957226	0.563789	0.778453	FALSE
Q9DD03	Ras-related protein Rab-13 OS=Mus musculus OX=10090 GN=Rab13 PE=1 SV=1	1	124.5	138.748	128.268	86.2981	154.254	114.351	115.925	122.109	123.477	118.355	124.151	118.792	0.956834	0.668505	0.842035	FALSE
Q8BMA6	Signal recognition particle subunit SRP68 OS=Mus musculus OX=10090 GN=Srp68 PE=1 SV=2	14	1440.6	1375.33	1453.77	1548.67	1398.17	1193.77	1443.69	1397.9	1325.96	1564.54	1442.09	1379.62	0.956677	0.396652	0.661142	FALSE
P97298	Pigment epithelium-derived factor OS=Mus musculus OX=10090 GN=Serpinf1 PE=1 SV=2	5	864	808.982	807.661	667.867	854.478	760.475	784.654	743.69	779.62	746.055	797.286	762.714	0.956637	0.379503	0.648966	FALSE
P21107-2	Isoform 2 of Tropomyosin alpha-3 chain OS=Mus musculus OX=10090 GN=Tpm3	43	27263.8	25400.8	29118.2	28086.8	26481.8	28144.2	26788.1	27251.7	25027.7	23326.3	27240.2	26049.4	0.956288	0.307653	0.58763	FALSE
D3Z041	Long-chain-fatty-acid--CoA ligase 1 OS=Mus musculus OX=10090 GN=Acsl1 PE=1 SV=1	31	7066.5	7375.57	7297.56	7528.64	7143.4	6496.87	7264.36	6893.23	6600.8	7616.28	7280.48	6961.98	0.956253	0.196334	0.480817	FALSE
Q9CZL5	Pterin-4-alpha-carbinolamine dehydratase 2 OS=Mus musculus OX=10090 GN=Pcbd2 PE=1 SV=2	1	98.7	117.823	77.8935	90.7931	75.2307	70.1257	93.3522	87.907	89.3383	96.2213	90.8446	86.8694	0.956241	0.663377	0.839154	FALSE
P22907	Porphobilinogen deaminase OS=Mus musculus OX=10090 GN=Hmbs PE=1 SV=2	5	785.4	793.419	643.887	823.694	651.074	655.165	764.658	667.324	701.371	733.489	735.461	703.233	0.956179	0.476528	0.71847	FALSE
E9PVP0	START domain-containing protein 10 OS=Mus musculus OX=10090 GN=Stard10 PE=1 SV=1	2	148.4	149.263	172.762	189.041	177.05	162.596	163.338	150.704	163.951	155.936	166.532	159.22	0.956091	0.403565	0.663917	FALSE
F8VQ05	FRY-like transcription coactivator OS=Mus musculus OX=10090 GN=Fryl PE=1 SV=1	4	422.2	464.612	443.498	423.424	458.074	404.341	429.675	371.84	451.255	462.351	442.02	422.598	0.956061	0.336958	0.616159	FALSE
Q8BX10	Serine/threonine-protein phosphatase PGAM5, mitochondrial OS=Mus musculus OX=10090 GN=Pgam5 PE=1 SV=1	4	643.9	703.095	796.01	700.295	787.378	583.056	742.291	659.026	667.702	833.207	723.841	691.998	0.956008	0.550369	0.766336	FALSE
P51655	Glypican-4 OS=Mus musculus OX=10090 GN=Gpc4 PE=1 SV=2	3	307.1	334.96	345.745	282.152	318.614	337.809	290.528	262.618	333.823	296.578	316.924	302.948	0.9559	0.464818	0.71055	FALSE
A0A0A6YXW6	Immunoglobulin heavy constant alpha (Fragment) OS=Mus musculus OX=10090 GN=Igha PE=1 SV=1	5	835.3	782.694	562.888	966.785	648.268	434.041	1533.98	430.04	504.516	1273.69	745.741	712.787	0.95581	0.881559	0.949924	FALSE
Q8C2Q7	Heterogeneous nuclear ribonucleoprotein H OS=Mus musculus OX=10090 GN=Hnrnph1 PE=1 SV=1	4	488.8	497.629	495.315	619.385	482.389	534.163	502.444	473.774	440.932	512.152	514.346	491.61	0.955796	0.45395	0.70289	FALSE
D3Z4L9	Tumor necrosis factor alpha-induced protein 2 OS=Mus musculus OX=10090 GN=Tnfaip2 PE=1 SV=2	2	180.6	195.319	190.404	212.801	163.84	174.787	187.972	185.916	176.973	172.652	187.891	179.556	0.955636	0.357936	0.636106	FALSE
Q91VN4	MICOS complex subunit Mic25 OS=Mus musculus OX=10090 GN=Chchd6 PE=1 SV=2	1	119	113.512	108.629	111.556	100.598	83.0949	126.954	103.382	98.6062	121.813	110.49	105.549	0.955279	0.589191	0.790678	FALSE
Q61249	Immunoglobulin-binding protein 1 OS=Mus musculus OX=10090 GN=Igbp1 PE=1 SV=1	5	413.6	388.692	343.415	386.179	332.291	400.191	361.029	349.301	322.326	346.264	371.589	354.93	0.955168	0.421179	0.679238	FALSE
G5E8J2	Ankyrin 1, erythroid OS=Mus musculus OX=10090 GN=Ank1 PE=1 SV=1	2	214.4	211.302	212.929	223.824	208.729	203.319	210.442	224.94	200.201	185.794	214.176	204.538	0.955002	0.206227	0.491132	FALSE
P68040	Receptor of activated protein C kinase 1 OS=Mus musculus OX=10090 GN=Rack1 PE=1 SV=3	21	6106.3	5982	5867.1	7954.81	5805.37	4546.95	6366.81	6022.25	6013.63	7492.36	6296.53	6012.17	0.954838	0.655943	0.832543	FALSE
Q922H2	[Pyruvate dehydrogenase (acetyl-transferring)] kinase isozyme 3, mitochondrial OS=Mus musculus OX=10090 GN=Pdk3 PE=1 SV=1	3	254.1	295.003	230.127	209.59	231.174	205.394	266.409	209.016	227.418	254.962	242.338	231.379	0.954778	0.568327	0.780197	FALSE
P62858	40S ribosomal protein S28 OS=Mus musculus OX=10090 GN=Rps28 PE=1 SV=1	5	1186.2	1215.08	1170.05	1615.46	1217.1	779.28	1383.91	1267.49	1203.6	1598.9	1270.92	1213.42	0.954756	0.74046	0.878963	FALSE
P70296	Phosphatidylethanolamine-binding protein 1 OS=Mus musculus OX=10090 GN=Pebp1 PE=1 SV=3	3	258.5	256.202	261.195	249.617	279.219	260.383	241.569	237.387	248.3	257.959	260.763	248.959	0.954734	0.111647	0.359726	FALSE
B9EJ80	PDZ domain-containing protein 8 OS=Mus musculus OX=10090 GN=Pdzd8 PE=1 SV=1	9	845.3	840.737	918.729	840.496	903.575	786.154	815.369	840.017	852.59	856.378	869.104	829.681	0.954639	0.102631	0.346036	FALSE
Q8BWY3	Eukaryotic peptide chain release factor subunit 1 OS=Mus musculus OX=10090 GN=Etf1 PE=1 SV=4	8	1513.5	1464.92	1276.9	1537.01	1196.64	1236.44	1458.74	1238.33	1393.41	1326.03	1390.97	1327.77	0.954566	0.457209	0.70628	FALSE
P08556	GTPase NRas OS=Mus musculus OX=10090 GN=Nras PE=1 SV=1	2	611.1	609.615	667.965	589.632	696.314	621.186	563.462	598.023	607.636	636.193	633.668	604.794	0.954434	0.248664	0.526865	FALSE
E9PYL9	Uncharacterized protein OS=Mus musculus OX=10090 GN=Gm10036 PE=3 SV=1	6	1720.5	1675.95	1779.98	2277.61	1733.21	1397.13	1879.17	1793.86	1631.68	2087.68	1825.29	1742.04	0.95439	0.610806	0.801104	FALSE
B7ZNL2	Nap1l4 protein OS=Mus musculus OX=10090 GN=Nap1l4 PE=1 SV=1	24	6518.3	6553.81	6446.85	7167.65	6237.08	5967.99	6738.79	6111.4	6487.12	6110.96	6577.59	6276.86	0.954279	0.18488	0.463957	FALSE
E9Q411	Neuroblastoma-amplified sequence OS=Mus musculus OX=10090 GN=Nbas PE=1 SV=1	3	193.4	186.907	174.205	196.64	204.755	183.865	187.457	167.749	179.671	193.057	190.902	182.157	0.954191	0.229981	0.510272	FALSE
E0CYV0	Protein-L-isoaspartate O-methyltransferase OS=Mus musculus OX=10090 GN=Pcmt1 PE=1 SV=1	1	82.8	79.3376	103.636	70.3516	98.026	87.5044	80.3652	70.1892	79.0145	95.1838	85.966	82.0215	0.954115	0.605417	0.799151	FALSE
I3ITR1	MCG50313 OS=Mus musculus OX=10090 GN=AK157302 PE=4 SV=1	3	586.2	545.263	534.594	773.606	503.197	451.938	660.143	528.834	517.186	644.493	581.55	554.856	0.954099	0.662914	0.83897	FALSE
Q9D024	Coiled-coil domain-containing protein 47 OS=Mus musculus OX=10090 GN=Ccdc47 PE=1 SV=2	1	80.9	86.0673	89.7659	75.9168	87.5051	88.4122	76.4484	72.4319	77.2548	86.7683	83.8791	80.0239	0.954038	0.365244	0.639593	FALSE
Q9CZN7	Serine hydroxymethyltransferase, mitochondrial OS=Mus musculus OX=10090 GN=Shmt2 PE=1 SV=1	17	3324.5	3308.32	2797.68	3467.72	2875.19	2443.61	3319.7	2986.34	2886.6	3465.28	3143.18	2998.33	0.953917	0.545192	0.762549	FALSE
Q91W53	Golgin subfamily A member 7 OS=Mus musculus OX=10090 GN=Golga7 PE=1 SV=1	6	454.8	445.684	463.803	481.217	490.221	443.508	405.865	428.919	454.892	498.433	466.856	445.282	0.953788	0.251941	0.530402	FALSE
Q9QXT0	Protein canopy homolog 2 OS=Mus musculus OX=10090 GN=Cnpy2 PE=1 SV=1	7	817	830.643	858.812	962.932	879.611	807.942	823.099	810.3	833.585	866.292	868.329	827.978	0.95353	0.169437	0.445088	FALSE
Q923F1	Chloride channel, nucleotide-sensitive, 1A OS=Mus musculus OX=10090 GN=Clns1a PE=1 SV=1	7	1453.6	1437.47	1563.28	1653.02	1598.89	1421.12	1452.87	1536.28	1504.74	1425.17	1538.99	1467.34	0.953446	0.164788	0.437666	FALSE
Q6ZWN5	40S ribosomal protein S9 OS=Mus musculus OX=10090 GN=Rps9 PE=1 SV=3	18	6818.5	7093.45	6522.63	8458.36	6329.55	5482.42	7145.41	6429.2	6484.65	8145.53	7006.89	6680.25	0.953382	0.580013	0.785042	FALSE
P10833	Ras-related protein R-Ras OS=Mus musculus OX=10090 GN=Rras PE=1 SV=1	3	433.4	420.764	366.161	284.828	404.184	325.878	380.304	361.748	378.051	357.215	377.704	360.093	0.953372	0.571738	0.781224	FALSE
Q61239	Protein farnesyltransferase/geranylgeranyltransferase type-1 subunit alpha OS=Mus musculus OX=10090 GN=Fnta PE=1 SV=1	2	122.2	139.8	121.833	151.155	128.186	151.053	122.521	107.419	121.365	131.612	132.166	125.998	0.953328	0.512576	0.740921	FALSE
P97807-2	Isoform Cytoplasmic of Fumarate hydratase, mitochondrial OS=Mus musculus OX=10090 GN=Fh	22	3688	4037.86	3682.9	3419.35	3735.91	3098.04	3760.23	3422.56	3560.57	3881.21	3707.61	3533.68	0.953089	0.340813	0.620514	FALSE
Q9CWZ3	RNA-binding protein 8A OS=Mus musculus OX=10090 GN=Rbm8a PE=1 SV=4	1	28.4	25.3951	21.4162	32.251	29.1726	23.4367	30.1693	21.6334	28.569	26.131	27.0686	25.7945	0.952932	0.618043	0.806215	FALSE
Q80UJ7	Rab3 GTPase-activating protein catalytic subunit OS=Mus musculus OX=10090 GN=Rab3gap1 PE=1 SV=4	18	2480	2496.13	2396.35	2475.29	2360.48	2511.31	2373.09	2275.83	2202.3	2280.2	2441.06	2326.17	0.952932	0.0904186	0.328795	FALSE
Q9D2V7	Coronin-7 OS=Mus musculus OX=10090 GN=Coro7 PE=1 SV=2	3	177.9	185.961	152.124	153.937	179.154	176.343	170.965	156.199	144.007	160.548	169.228	161.208	0.952606	0.402009	0.663751	FALSE
Q9CQ54	NADH dehydrogenase [ubiquinone] 1 subunit C2 OS=Mus musculus OX=10090 GN=Ndufc2 PE=1 SV=1	3	425.2	459.459	383.803	384.681	394.715	321.079	441.528	389.222	375.001	431.571	408.57	389.198	0.952585	0.487491	0.724385	FALSE
P70195	Proteasome subunit beta type-7 OS=Mus musculus OX=10090 GN=Psmb7 PE=1 SV=1	16	5909.8	5714.5	6836.87	7363.29	6346.38	6396.62	5350.83	6478.65	6691.48	5700.56	6406.21	6101.82	0.952485	0.46216	0.708537	FALSE
P49443	Protein phosphatase 1A OS=Mus musculus OX=10090 GN=Ppm1a PE=1 SV=1	4	362.3	358.724	404.996	420.32	349.358	370.751	378.758	330.013	353.649	369.666	378.117	360.14	0.952456	0.30088	0.58107	FALSE
Q9EPK2	Protein XRP2 OS=Mus musculus OX=10090 GN=Rp2 PE=1 SV=3	11	2350	2359.44	2374.05	2376.72	2277.49	2260.23	2328.56	2298.26	2141.53	2154.55	2347.25	2235.34	0.952323	0.0308823	0.195046	FALSE
P10404	MLV-related proviral Env polyprotein OS=Mus musculus OX=10090 PE=1 SV=3	13	2105.5	2237.04	2380.93	2249.68	2238.79	2182.29	2068.2	2135.1	2114.43	2170.69	2240.69	2133.75	0.952271	0.05442	0.256552	FALSE
Q8K3G5	Inactive serine/threonine-protein kinase VRK3 OS=Mus musculus OX=10090 GN=Vrk3 PE=1 SV=2	1	64.2	63.565	60.5841	69.4954	61.3198	49.8938	73.4594	53.4806	64.9367	64.7499	63.7578	60.7021	0.952073	0.528611	0.752714	FALSE
P70704-2	Isoform 2 of Phospholipid-transporting ATPase IA OS=Mus musculus OX=10090 GN=Atp8a1	28	4701.2	4975.28	4595.53	4029.17	4496.93	4197.05	4452.05	4357.34	4359.02	4292.07	4548.82	4330.68	0.952045	0.209811	0.492358	FALSE
Q3UIR3	E3 ubiquitin-protein ligase DTX3L OS=Mus musculus OX=10090 GN=Dtx3l PE=1 SV=1	9	617.3	523.286	538.256	649.137	552.762	559.582	570.78	469.961	518.008	627.547	574.143	546.607	0.952041	0.464112	0.71055	FALSE
E9Q2V5	cDNA sequence BC037034 OS=Mus musculus OX=10090 GN=BC037034 PE=1 SV=1	2	85.5	81.1252	65.0224	64.2512	80.4911	69.2178	77.3761	69.9649	73.97	65.7874	74.7417	71.1509	0.951958	0.479892	0.721068	FALSE
G3UXL2	Phosphoribosyl pyrophosphate synthetase 1-like 3 OS=Mus musculus OX=10090 GN=Prps1l3 PE=3 SV=1	27	7302	6994.19	7329.74	8867.3	7256.44	6922.39	7248.07	7059.53	7306.21	7270.79	7522.4	7159.88	0.951808	0.286055	0.569522	FALSE
E9PZP8	HECT and RLD domain-containing E3 ubiquitin protein ligase family member 1 OS=Mus musculus OX=10090 GN=Herc1 PE=1 SV=1	20	1626.7	1577.85	1550.63	1779.74	1549.91	1482.47	1593.66	1460.48	1461.81	1698.73	1614.76	1536.66	0.951633	0.244307	0.522944	FALSE
A0A0D2X7Z2	EEF1A lysine methyltransferase 1 OS=Mus musculus OX=10090 GN=Eef1akmt1 PE=1 SV=1	1	19.4	22.7663	23.0805	22.2978	22.5094	17.2115	20.3775	24.4368	21.5301	21.6351	21.9681	20.9047	0.951592	0.468044	0.712593	FALSE
P19096	Fatty acid synthase OS=Mus musculus OX=10090 GN=Fasn PE=1 SV=2	85	15340.7	16461.2	15650	16384.1	15288	17558.4	15016.7	13976.7	14390.2	14554.9	15816.8	15049	0.951456	0.283142	0.569522	FALSE
P97793	ALK tyrosine kinase receptor OS=Mus musculus OX=10090 GN=Alk PE=1 SV=2	1	193.6	199.315	189.295	181.764	209.314	189.701	198.073	175.038	182.604	180.376	194.436	184.988	0.951405	0.158292	0.430815	FALSE
Q9CQB5	CDGSH iron-sulfur domain-containing protein 2 OS=Mus musculus OX=10090 GN=Cisd2 PE=1 SV=1	2	802.5	791.842	832.404	745.459	847.815	750.099	742.807	767.688	770.352	790.783	803.209	764.162	0.951386	0.08008	0.311357	FALSE
Q9WTP7	GTP:AMP phosphotransferase AK3, mitochondrial OS=Mus musculus OX=10090 GN=Ak3 PE=1 SV=3	7	642.2	672.285	569.324	502.729	625.005	483.972	642.312	557.99	587.106	590.542	599.184	569.944	0.9512	0.492678	0.729072	FALSE
Q9CY58	Plasminogen activator inhibitor 1 RNA-binding protein OS=Mus musculus OX=10090 GN=Serbp1 PE=1 SV=2	12	2881.6	2797.08	2656.88	3346.89	2546.47	2275.4	2870.62	2614.26	2559.29	3250.63	2833.07	2694.6	0.951122	0.527418	0.752234	FALSE
P45878	Peptidyl-prolyl cis-trans isomerase FKBP2 OS=Mus musculus OX=10090 GN=Fkbp2 PE=1 SV=1	2	211.9	225.288	212.929	210.767	216.211	202.152	207.453	224.155	197.385	194.209	215.356	204.808	0.95102	0.109578	0.356703	FALSE
Q9QXC1	Fetuin-B OS=Mus musculus OX=10090 GN=Fetub PE=1 SV=1	3	341.4	296.58	328.103	316.079	310.548	291.509	292.693	300.409	330.538	299.229	318.176	302.552	0.950896	0.167109	0.441245	FALSE
Q7TMK9-2	Isoform 2 of Heterogeneous nuclear ribonucleoprotein Q OS=Mus musculus OX=10090 GN=Syncrip	15	3069.8	3181.19	2872.36	3395.8	2843.39	2690.03	3234.46	2813.09	2770.69	3104.45	3065.8	2915.16	0.950866	0.328147	0.606658	FALSE
Q3UJU9	Regulator of microtubule dynamics protein 3 OS=Mus musculus OX=10090 GN=Rmdn3 PE=1 SV=2	5	231.1	259.041	242.998	248.547	277.232	217.845	231.056	231.219	241.144	277.557	251.307	238.948	0.950821	0.352123	0.630241	FALSE
Q8BGD9	Eukaryotic translation initiation factor 4B OS=Mus musculus OX=10090 GN=Eif4b PE=1 SV=1	27	6232	5901.77	6214.73	7132.22	5812.62	6200.91	6073.98	5940.05	5676	5797.51	6242.03	5934.73	0.950769	0.235748	0.513935	FALSE
Q9CY64	Biliverdin reductase A OS=Mus musculus OX=10090 GN=Blvra PE=1 SV=1	1	37.1	41.6935	35.1749	33.9634	34.1992	35.1089	42.744	29.1466	32.9097	34.0854	36.3196	34.5267	0.950636	0.50584	0.736173	FALSE
Q9JJN5	Carboxypeptidase N catalytic chain OS=Mus musculus OX=10090 GN=Cpn1 PE=1 SV=1	4	240.2	242.112	306.688	254.112	410.029	286.711	229.407	252.526	274.931	315.714	284.331	270.256	0.950495	0.671452	0.843543	FALSE
P21614	Vitamin D-binding protein OS=Mus musculus OX=10090 GN=Gc PE=1 SV=2	34	7886.3	7154.86	7967.85	8266.57	7803.29	7599.77	6830.32	7768.35	8132.11	6853.59	7806.99	7418.88	0.950287	0.261549	0.542837	FALSE
Q9JHW4	Selenocysteine-specific elongation factor OS=Mus musculus OX=10090 GN=Eefsec PE=1 SV=2	1	87.1	98.6855	87.2139	108.559	75.8152	80.7604	112.627	75.7961	80.1877	86.4225	90.7938	86.2669	0.950141	0.596624	0.793828	FALSE
P99027	60S acidic ribosomal protein P2 OS=Mus musculus OX=10090 GN=Rplp2 PE=1 SV=3	12	5011	5013.66	4417.99	5937.19	4369.86	3647.02	5080.58	4565.92	4620.4	5702.75	4918.93	4673.35	0.950075	0.594192	0.792857	FALSE
Q80UM7	Mannosyl-oligosaccharide glucosidase OS=Mus musculus OX=10090 GN=Mogs PE=1 SV=1	5	414.2	409.828	328.213	295.209	346.553	323.803	362.472	315.996	356.582	333.583	355.773	338.003	0.95005	0.488128	0.724656	FALSE
Q8K215	LYR motif-containing protein 4 OS=Mus musculus OX=10090 GN=Lyrm4 PE=1 SV=1	1	87.8	95.8464	80.4455	98.927	83.7643	70.2554	94.8983	77.366	83.9418	100.141	89.0818	84.6088	0.949787	0.515974	0.742439	FALSE
P62743	AP-2 complex subunit sigma OS=Mus musculus OX=10090 GN=Ap2s1 PE=1 SV=1	1	521.3	493.844	478.894	581.177	482.038	446.75	526.047	444.842	463.691	550.425	510.107	484.445	0.949693	0.39019	0.656952	FALSE
P43025	Tetranectin OS=Mus musculus OX=10090 GN=Clec3b PE=1 SV=2	1	32.4	28.4445	21.3052	23.7961	28.1205	30.8291	26.2526	20.0635	24.3457	25.6699	26.5284	25.1928	0.949654	0.622777	0.808722	FALSE
A0A0R4J0X5	Alpha-1-antitrypsin 1-3 OS=Mus musculus OX=10090 GN=Serpina1c PE=1 SV=1	2	204.1	196.581	150.571	130.392	141.746	149.627	194.981	132.314	176.034	126.886	162.023	153.859	0.949611	0.682052	0.850552	FALSE
A2AVZ9	Solute carrier family 43 member 3 OS=Mus musculus OX=10090 GN=Slc43a3 PE=1 SV=1	3	881	890.053	789.02	843.814	805.146	825.969	761.669	816.804	794.989	794.472	840.853	798.468	0.949592	0.0982647	0.341559	FALSE
O88696	ATP-dependent Clp protease proteolytic subunit, mitochondrial OS=Mus musculus OX=10090 GN=Clpp PE=1 SV=1	2	152.2	204.257	151.569	164.319	160.45	120.705	173.954	157.881	167.236	172.883	165.518	157.15	0.949442	0.56941	0.780197	FALSE
Q9JLQ0	CD2-associated protein OS=Mus musculus OX=10090 GN=Cd2ap PE=1 SV=3	2	103.5	103.102	102.526	149.87	87.2713	91.6545	108.298	99.2329	105.762	105.905	107.43	101.985	0.949313	0.596235	0.793777	FALSE
P13634	Carbonic anhydrase 1 OS=Mus musculus OX=10090 GN=Ca1 PE=1 SV=4	10	3090.5	3563.63	2932.83	2890.01	2797.57	3504.62	3101.19	2650.82	2683.53	2604.14	3043.53	2889.24	0.949307	0.487588	0.724385	FALSE
Q811S7	Upstream-binding protein 1 OS=Mus musculus OX=10090 GN=Ubp1 PE=1 SV=1	6	906.3	935.584	783.139	779.6	853.075	924.794	807.02	774.865	807.893	727.956	849.201	805.977	0.949101	0.361771	0.639593	FALSE
A0A0R4J069	Selenocysteine lyase OS=Mus musculus OX=10090 GN=Scly PE=1 SV=1	1	18.3	17.8242	14.4258	18.873	14.0927	10.8566	16.5638	16.3629	18.2453	17.9462	16.5763	15.7314	0.94903	0.657737	0.834019	FALSE
Q3V3R1	Monofunctional C1-tetrahydrofolate synthase, mitochondrial OS=Mus musculus OX=10090 GN=Mthfd1l PE=1 SV=2	26	3735.9	3918.72	3471.75	3851.94	3592.83	2862.13	3854.13	3487.82	3498.16	4018.28	3710.57	3520.54	0.948788	0.425963	0.684028	FALSE
G3X922	DnaJ heat shock protein family (Hsp40) member C13 OS=Mus musculus OX=10090 GN=Dnajc13 PE=1 SV=1	55	10958.7	10814.4	10392.8	10390.5	10463.4	10312.5	10411.8	9912.43	9747.07	9922.69	10601.4	10058.1	0.948753	0.014114	0.132517	FALSE
P57080	Ubiquitin carboxyl-terminal hydrolase 25 OS=Mus musculus OX=10090 GN=Usp25 PE=1 SV=2	21	3602.4	3581.82	3105.81	3846.59	3259.2	3907.19	3203.75	3170.81	2904.9	3346.43	3469.06	3290.64	0.94857	0.41855	0.676571	FALSE
P50516	V-type proton ATPase catalytic subunit A OS=Mus musculus OX=10090 GN=Atp6v1a PE=1 SV=2	31	5582.3	5747.51	5796.75	5744.12	5473.97	5452.59	5633.97	5297.39	5224.1	5280.13	5667.62	5375.6	0.948476	0.0162187	0.140846	FALSE
Q3U7R1	Extended synaptotagmin-1 OS=Mus musculus OX=10090 GN=Esyt1 PE=1 SV=2	30	5408.9	5589.16	5123.79	5128.41	5148.4	4883.76	5344.23	4891.34	4960.38	4956.08	5276.43	5004.31	0.948427	0.0609652	0.270501	FALSE
Q9QZI9	Serine incorporator 3 OS=Mus musculus OX=10090 GN=Serinc3 PE=1 SV=2	12	3023.3	2852.07	3415.16	4028.53	3455.71	3162.11	2739.61	2963.69	3196.55	3830.14	3330.79	3158.48	0.948269	0.533413	0.756696	FALSE
A0A2C9F2D2	Annexin OS=Mus musculus OX=10090 GN=Anxa7 PE=1 SV=1	7	504.9	473.129	576.98	526.274	593.209	528.716	482.757	456.168	491.143	576.939	533.032	505.455	0.948265	0.388963	0.656142	FALSE
A0A0R4J254	Exportin-4 OS=Mus musculus OX=10090 GN=Xpo4 PE=1 SV=1	2	245	261.354	252.208	285.898	256.19	276.725	253.113	216.866	253.11	235.825	259.768	246.315	0.948212	0.303877	0.586002	FALSE
E9PVZ8	Golgi autoantigen, golgin subfamily b, macrogolgin 1 OS=Mus musculus OX=10090 GN=Golgb1 PE=1 SV=1	2	326.2	344.529	268.407	305.59	272.439	263.885	368.863	268.225	279.623	263.608	301.983	286.327	0.948155	0.528271	0.752637	FALSE
Q9Z0S4	Claudin-13 OS=Mus musculus OX=10090 GN=Cldn13 PE=1 SV=1	8	2010.4	1992.77	2556.13	2446.39	2486.15	2259.84	1804.55	2238.04	2250.87	2323.2	2284.94	2166.46	0.948145	0.477347	0.71847	FALSE
E9PUU8	Fibrocystin-L OS=Mus musculus OX=10090 GN=Pkhd1l1 PE=1 SV=1	4	251.1	282.49	276.729	265.777	250.462	245.21	259.916	252.75	253.462	245.163	264.992	251.238	0.948098	0.0832216	0.315718	FALSE
Q99JB2	Stomatin-like protein 2, mitochondrial OS=Mus musculus OX=10090 GN=Stoml2 PE=1 SV=1	10	1012.5	1017.08	951.129	1006.7	960.972	854.89	994.405	955.519	915.589	975.923	989.282	937.92	0.948081	0.117832	0.369072	FALSE
E9Q4K0	Actin-binding LIM protein 2 OS=Mus musculus OX=10090 GN=Ablim2 PE=1 SV=1	1	149.4	131.282	185.078	160.573	156.125	156.889	153.752	156.423	143.89	128.384	155.529	147.452	0.94807	0.450774	0.7014	FALSE
P29341	Polyadenylate-binding protein 1 OS=Mus musculus OX=10090 GN=Pabpc1 PE=1 SV=2	29	6866.6	6873.16	7183.94	9013.38	7366.44	5319.79	7969.68	7094.63	6746.62	8487.22	7421.32	7034.34	0.947855	0.589415	0.790678	FALSE
G5E8S8	MAGUK p55 subfamily member 7 OS=Mus musculus OX=10090 GN=Mpp7 PE=1 SV=1	2	155.8	163.143	121.056	140.452	141.746	131.34	137.158	147.004	126.996	139.336	143.692	136.195	0.947824	0.376007	0.646296	FALSE
Q08EC4	Cas scaffolding protein family member 4 OS=Mus musculus OX=10090 GN=Cass4 PE=1 SV=1	3	194.9	194.373	178.643	165.817	201.014	173.101	158.906	157.769	189.877	209.311	186.491	176.744	0.947736	0.429742	0.686755	FALSE
Q8VE88	Protein FAM114A2 OS=Mus musculus OX=10090 GN=Fam114a2 PE=1 SV=2	7	486.3	470.395	485.551	512.361	548.671	490.327	455.134	464.466	481.053	478.605	499.917	473.751	0.947659	0.111752	0.359726	FALSE
Q9CVD2	Ataxin-3 OS=Mus musculus OX=10090 GN=Atxn3 PE=1 SV=2	3	87.4	98.37	119.835	114.552	121.99	116.685	91.9092	87.3463	102.947	114.09	107.562	101.928	0.947628	0.549402	0.765676	FALSE
A2AFM1	5-aminolevulinate synthase OS=Mus musculus OX=10090 GN=Alas2 PE=1 SV=1	24	4094.7	4306.73	3940.99	5326.19	3712.77	3151.99	4478.43	4024.51	3674.37	5025.36	4242.46	4019.34	0.947408	0.608271	0.800118	FALSE
Q9QY36	N-alpha-acetyltransferase 10 OS=Mus musculus OX=10090 GN=Naa10 PE=1 SV=1	3	240.3	236.118	272.18	273.911	266.36	215.251	234.766	241.424	246.541	285.857	257.255	243.714	0.947362	0.362842	0.639593	FALSE
E9QAQ5	Glycogen synthase kinase-3 beta OS=Mus musculus OX=10090 GN=Gsk3b PE=1 SV=1	4	133.1	152.943	139.253	116.479	122.692	109.293	145.197	122.109	127.818	124.811	132.286	125.322	0.947355	0.436153	0.690728	FALSE
P63017	Heat shock cognate 71 kDa protein OS=Mus musculus OX=10090 GN=Hspa8 PE=1 SV=1	73	46088.4	46423.8	45711.2	47176.3	41618.1	43558.9	44802.6	45830.6	40414.1	40532.4	45359.9	42970.9	0.947331	0.149719	0.416887	FALSE
E9PZW8	Unconventional myosin-IXb OS=Mus musculus OX=10090 GN=Myo9b PE=1 SV=1	6	249.2	260.198	237.783	230.888	239.824	272.964	233.427	211.147	224.603	215.421	243.369	230.52	0.947203	0.310718	0.589158	FALSE
P28656	Nucleosome assembly protein 1-like 1 OS=Mus musculus OX=10090 GN=Nap1l1 PE=1 SV=2	17	5427.1	5301.67	5254.95	6085.53	5149.34	5216.42	5464.21	4971.52	5132.13	4966.57	5434	5146.94	0.947172	0.153461	0.420703	FALSE
P58404	Striatin-4 OS=Mus musculus OX=10090 GN=Strn4 PE=1 SV=2	1	56.2	53.7859	75.8963	66.8198	82.8291	62.7333	56.9679	63.9094	63.4116	66.8249	66.1824	62.6845	0.947147	0.551573	0.766434	FALSE
P08752	Guanine nucleotide-binding protein G(i) subunit alpha-2 OS=Mus musculus OX=10090 GN=Gnai2 PE=1 SV=5	23	6411.2	6634.88	6465.16	6315.95	6765.11	5518.73	6293.42	6237.11	6352.91	6504.18	6516.48	6171.28	0.947026	0.120443	0.372458	FALSE
Q3UHX2	28 kDa heat- and acid-stable phosphoprotein OS=Mus musculus OX=10090 GN=Pdap1 PE=1 SV=1	8	1401.1	1358.08	1357.79	1621.02	1318.68	1214.78	1393.09	1229.25	1297.45	1558.66	1407.44	1332.88	0.947023	0.381559	0.649882	FALSE
P47934	Carnitine O-acetyltransferase OS=Mus musculus OX=10090 GN=Crat PE=1 SV=3	7	671.8	672.39	576.647	582.783	587.598	496.682	647.878	554.625	578.073	658.557	616.697	584.022	0.947017	0.411761	0.669778	FALSE
Q9DCL9	Multifunctional protein ADE2 OS=Mus musculus OX=10090 GN=Paics PE=1 SV=4	8	755.4	837.793	853.042	1090.18	847.815	603.807	938.643	783.723	816.34	1047.63	870.196	824.001	0.946915	0.636873	0.817377	FALSE
Q4VBD2	Transmembrane anterior posterior transformation protein 1 OS=Mus musculus OX=10090 GN=Tapt1 PE=1 SV=2	5	959.5	953.249	997.398	1099.6	953.842	878.235	961.009	899.898	926.382	1035.18	991.211	938.571	0.946893	0.20562	0.491132	FALSE
Q9D6J6	NADH dehydrogenase [ubiquinone] flavoprotein 2, mitochondrial OS=Mus musculus OX=10090 GN=Ndufv2 PE=1 SV=2	4	472.9	491.741	490.433	459.919	533.941	421.072	463.792	450.001	476.009	509.615	489.161	463.18	0.946886	0.212424	0.494969	FALSE
Q9DCS3	Enoyl-[acyl-carrier-protein] reductase, mitochondrial OS=Mus musculus OX=10090 GN=Mecr PE=1 SV=2	5	370.3	436.747	353.956	410.046	329.369	321.987	391.023	353.113	348.253	380.041	378.137	358.044	0.946862	0.397838	0.661142	FALSE
Q9ERS2	NADH dehydrogenase [ubiquinone] 1 alpha subcomplex subunit 13 OS=Mus musculus OX=10090 GN=Ndufa13 PE=1 SV=3	4	377.5	399.628	364.608	397.417	395.65	316.021	383.087	356.141	368.314	413.933	386.715	366.064	0.946598	0.285382	0.569522	FALSE
Q91YP3	Deoxyribose-phosphate aldolase OS=Mus musculus OX=10090 GN=Dera PE=1 SV=1	14	2238.1	2284.57	2293.05	2325.67	2215.3	2444	2153.65	2091.59	2100.82	1984.97	2270.99	2149.71	0.946595	0.163755	0.436508	FALSE
Q3UFK1	Coiled-coil domain-containing 28A OS=Mus musculus OX=10090 GN=Ccdc28a PE=1 SV=1	3	171.2	169.032	202.277	178.874	179.387	173.49	156.741	170.441	168.057	183.258	179.784	170.18	0.946582	0.212901	0.495205	FALSE
Q8BYU6	Torsin-1A-interacting protein 2 OS=Mus musculus OX=10090 GN=Tor1aip2 PE=1 SV=1	3	327	309.303	283.72	306.34	284.012	283.598	316.708	265.421	274.11	289.892	301.628	285.425	0.94628	0.209718	0.492358	FALSE
Q9D7S9	Charged multivesicular body protein 5 OS=Mus musculus OX=10090 GN=Chmp5 PE=1 SV=1	5	554.1	557.881	583.194	609.003	502.729	521.972	547.28	536.796	519.063	525.178	560.247	529.954	0.94593	0.135236	0.398831	FALSE
Q99LD9	Translation initiation factor eIF-2B subunit beta OS=Mus musculus OX=10090 GN=Eif2b2 PE=1 SV=1	4	560.2	656.618	512.403	587.278	486.597	537.924	522.543	523.339	517.538	535.323	557.514	527.275	0.945759	0.323692	0.602919	FALSE
Q91W90	Thioredoxin domain-containing protein 5 OS=Mus musculus OX=10090 GN=Txndc5 PE=1 SV=2	1	30	26.2363	30.2928	35.5688	25.4318	27.8462	30.4785	29.1466	28.8037	22.9032	29.2929	27.7037	0.945751	0.493623	0.729656	FALSE
P14152	Malate dehydrogenase, cytoplasmic OS=Mus musculus OX=10090 GN=Mdh1 PE=1 SV=3	13	3039.9	3184.56	3342.71	3313.5	3182.4	2918.42	2988.74	3013.48	3150.79	3117.25	3210.77	3036.54	0.945734	0.0349717	0.206852	FALSE
P61222	ATP-binding cassette sub-family E member 1 OS=Mus musculus OX=10090 GN=Abce1 PE=1 SV=1	22	4982.1	4939.85	5352.92	6224.45	5203.11	4549.03	5003.99	4955.48	5037.1	5679.81	5321.28	5032.31	0.945695	0.338226	0.617508	FALSE
Q5XPI3-2	Isoform 2 of E3 ubiquitin-protein ligase RNF123 OS=Mus musculus OX=10090 GN=Rnf123	37	6179	6466.01	6627.05	6642.27	6983.6	6932.5	5869.69	5934.56	6081.79	6321.23	6574.37	6216.49	0.945565	0.159389	0.43271	FALSE
E9Q7G0	Nuclear mitotic apparatus protein 1 OS=Mus musculus OX=10090 GN=Numa1 PE=1 SV=1	1	46.8	42.2193	71.5689	53.4418	69.3858	46.2624	39.1365	50.4529	62.0039	69.9375	55.4532	52.4282	0.94545	0.713148	0.866411	FALSE
Q60590	Alpha-1-acid glycoprotein 1 OS=Mus musculus OX=10090 GN=Orm1 PE=1 SV=1	2	933	695.839	661.419	560.736	728.227	659.964	638.807	666.539	819.273	574.979	705.957	667.359	0.945324	0.591614	0.792822	FALSE
[truncated: 1,022 more rows]

## Sheet: Parameter
Parameter	Cutoff
[truncated: 6 more rows]

[truncated: 1 more sheets: Comparisons]
