# Supplementary material for: Platelet-derived exerkine CXCL4/platelet factor 4 rejuvenates hippocampal neurogenesis and restores cognitive function in aged mice
Source: Nat Commun. 2023 Aug 16;14:4375. doi: 10.1038/s41467-023-39873-9 (PMC10432533; doi:10.1038/s41467-023-39873-9)
Supplement: Supplementary file 8 — Supplementary Data 5 [file 41467_2023_39873_MOESM8_ESM.xlsx]

## Sheet: 4d RUN aged UP
Accession	Description	Counts1.x	Counts1.y	R1.126	R1.127C	R1.129C	R1.130N	R2.128C	R2.130C	R1.128C	R1.129N	R1.130C	R1.131	R2.127C	R2.129N	R2.129C	Means.4d	Means.STD	FC	TwoSplTTest	TwoSplTTestAdj	Significant
Q9QUM0	Integrin alpha-IIb OS=Mus musculus OX=10090 GN=Itga2b PE=1 SV=2	29	32	4096.88	4379.67	5257.43	4128	5501.99	5431.48	4020.69	3093.81	3360.56	4293.38	3696.27	4980.18	4413.56	4760.37	3933.95	1.21007	0.0480826	0.489483	TRUE
O88783	Coagulation factor V OS=Mus musculus OX=10090 GN=F5 PE=1 SV=1	35	39	2634.67	4404.34	3784.92	2538.95	4528.03	4278.07	2566.71	3192.36	2467.28	2565.59	2695.54	3290.48	2912.38	3595.39	2797.18	1.28536	0.0418332	0.489483	TRUE
Q62351	Transferrin receptor protein 1 OS=Mus musculus OX=10090 GN=Tfrc PE=1 SV=1	30	29	3252.1	4163.86	5040.06	3084.85	6116.43	5415.88	2386.05	3239.86	2131.33	2605.53	2888	3727.5	4170.5	4371.02	2946.32	1.48355	0.0194746	0.489483	TRUE
Q03265	ATP synthase subunit alpha, mitochondrial OS=Mus musculus OX=10090 GN=Atp5f1a PE=1 SV=1	21	20	2146.33	2318.56	2934.93	2214.88	3219.65	2956.93	2112	1838.07	1532.45	2351.87	2031.28	2544.74	2322.78	2598.67	2079.2	1.24984	0.0409517	0.489483	TRUE
P10126	Elongation factor 1-alpha 1 OS=Mus musculus OX=10090 GN=Eef1a1 PE=1 SV=3	19	15	2436.27	3167.28	3081.78	2472.89	3376.21	3586.06	2105.5	2511.49	2036.16	1997.13	2362.02	3335.59	2704.93	2988.21	2399.72	1.24524	0.0446247	0.489483	TRUE
P63038	60 kDa heat shock protein, mitochondrial OS=Mus musculus OX=10090 GN=Hspd1 PE=1 SV=1	18	24	1907.56	2154.77	2617.46	2018.76	2850.54	2739.7	1807.84	1568.89	1435.98	1941.8	1878.68	2146.37	2119	2352.77	1825.57	1.28878	0.015608	0.489483	TRUE
P38647	Stress-70 protein, mitochondrial OS=Mus musculus OX=10090 GN=Hspa9 PE=1 SV=3	15	16	816.536	979.841	1142.25	747.132	1278.26	1129.88	731.416	782.822	616.859	818.554	738.993	919.044	856.934	997.676	775.223	1.28695	0.0221198	0.489483	TRUE
P60843	Eukaryotic initiation factor 4A-I OS=Mus musculus OX=10090 GN=Eif4a1 PE=1 SV=1	16	15	1355.29	1691.14	1401.61	1168.3	1742.25	1857.22	1124.55	1724.58	979.206	1066.21	1097.45	1269.88	1246.58	1516.1	1196.84	1.26675	0.0391394	0.489483	TRUE
Q9QYB5-2	Isoform 1 of Gamma-adducin OS=Mus musculus OX=10090 GN=Add3		1					166.536	155.938					134.14	131.72	115.836	161.15	126.965	1.26925	0.0342837	0.489483	TRUE
Q9JJZ2	Tubulin alpha-8 chain OS=Mus musculus OX=10090 GN=Tuba8 PE=1 SV=1		1					70.0302	75.5356					44.7313	43.7657	37.7609	72.7308	41.9691	1.73296	0.00509414	0.489483	TRUE
P50580	Proliferation-associated protein 2G4 OS=Mus musculus OX=10090 GN=Pa2g4 PE=1 SV=3	12	14	1648.85	1654.45	1792.57	2112.94	2222.95	2412.64	1341.34	1691.8	1328.03	1747.66	1311.21	1794.97	1293.24	1952.55	1486.41	1.31361	0.00939375	0.489483	TRUE
V9GXG1	Protein SLFN14 OS=Mus musculus OX=10090 GN=Slfn14 PE=1 SV=1	15	14	976.402	1238.59	1144.33	1028.44	1259.23	1617.81	776.039	1237.8	883.269	900.007	874.559	1144.24	982.754	1194.13	959.912	1.244	0.0425026	0.489483	TRUE
Q8BMS1	Trifunctional enzyme subunit alpha, mitochondrial OS=Mus musculus OX=10090 GN=Hadha PE=1 SV=1	12	14	826.601	1055.22	1206.88	740.733	1420.16	1273.71	759.075	818.362	608.817	917.809	769.354	944.293	902.313	1059	809.378	1.30841	0.0386085	0.489483	TRUE
P11680	Properdin OS=Mus musculus OX=10090 GN=Cfp PE=2 SV=2	10	12	955.23	1113.21	703.343	1197.31	1524.81	2270.7	436.302	708.664	891.286	822.837	686.328	989.103	1073.17	1207.55	773.189	1.56178	0.0428679	0.489483	TRUE
Q9DB77	Cytochrome b-c1 complex subunit 2, mitochondrial OS=Mus musculus OX=10090 GN=Uqcrc2 PE=1 SV=1	11	14	1100.34	1225.56	1439.61	1080.08	1587.94	1449.68	927.795	956.244	878.584	1040.83	974.668	1207.19	1118.16	1300	1009.36	1.28795	0.00639384	0.489483	TRUE
A0A0B4J1J7	Immunoglobulin heavy variable 1-82 OS=Mus musculus OX=10090 GN=Ighv1-82 PE=1 SV=1	6	8	2407.78	2537.18	2441.53	2863.71	3563.88	4354.44	821.278	1726.68	2083.39	1737.65	2689.04	1718.37	1631.54	2952.81	1685.86	1.75152	0.00803407	0.489483	TRUE
P20108	Thioredoxin-dependent peroxide reductase, mitochondrial OS=Mus musculus OX=10090 GN=Prdx3 PE=1 SV=1	8	12	715.853	962.256	1124.11	700.195	1209.13	1299.48	636.146	680.792	504.528	822.102	762.766	878.801	873.542	973.638	724.9	1.34313	0.0438286	0.489483	TRUE
A0A075B5V6	Immunoglobulin heavy variable V1-42 OS=Mus musculus OX=10090 GN=Ighv1-42 PE=1 SV=1	4	11	1711.38	3017.23	1716.83	11573.2	2685.46	16039.7	724.353	1240.66	2783.43	1494.66	2234.98	1004.35	906.083	4050.96	1336.18	3.03175	0.0220211	0.489483	TRUE
Q91Z40	Gbp6 protein OS=Mus musculus OX=10090 GN=Gbp7 PE=1 SV=2	8	8	492.07	571.445	430.553	369.034	601.688	588.309	406.644	514.318	348.131	327.612	363.701	434.753	422.583	501.009	398.428	1.25746	0.0378158	0.489483	TRUE
F6VW30	14-3-3 protein theta (Fragment) OS=Mus musculus OX=10090 GN=Ywhaq PE=1 SV=1	3	4	156.074	175.486	189.809	161.301	180.331	176.559	123.222	143.664	120.576	132.216	141.548	163.872	165.113	172.881	140.502	1.23046	0.00452169	0.489483	TRUE
P35235	Tyrosine-protein phosphatase non-receptor type 11 OS=Mus musculus OX=10090 GN=Ptpn11 PE=1 SV=2	6	12	387.213	495.534	444.416	397.63	601.238	544.958	371.818	494.077	359.649	397.758	352.046	403.349	366.772	472.371	389.852	1.21167	0.0375376	0.489483	TRUE
Q8CGP2-2	Isoform 2 of Histone H2B type 1-P OS=Mus musculus OX=10090 GN=Hist1h2bp	8	7	326.115	1134.16	2374	352.255	2582.88	1296.11	389.081	555.861	327.81	375.487	395.684	526.645	397.786	1005.82	417.382	2.40983	0.027909	0.489483	TRUE
Q9DC51	Guanine nucleotide-binding protein G(i) subunit alpha OS=Mus musculus OX=10090 GN=Gnai3 PE=1 SV=3	1	3	57.5744	68.8281	90.4799	54.7866	94.1784	114.866	62.1684	47.6407	62.513	60.5915	59.1062	64.1976	43.7521	77.2492	56.6068	1.36466	0.0327592	0.489483	TRUE
P05202	Aspartate aminotransferase, mitochondrial OS=Mus musculus OX=10090 GN=Got2 PE=1 SV=1	6	5	321.623	314.965	420.48	303.302	495.94	453.325	285.366	264.688	232.01	346.579	257.367	338.265	324.881	377.727	289.828	1.30328	0.0243955	0.489483	TRUE
Q91VD9	NADH-ubiquinone oxidoreductase 75 kDa subunit, mitochondrial OS=Mus musculus OX=10090 GN=Ndufs1 PE=1 SV=2	4	6	193.968	236.601	281.834	210.538	286.204	270.862	178.339	218.392	162.16	186.981	223.392	234.652	220.701	244.015	201.871	1.20877	0.0446051	0.489483	TRUE
P36552	Oxygen-dependent coproporphyrinogen-III oxidase, mitochondrial OS=Mus musculus OX=10090 GN=Cpox PE=1 SV=2	6	5	290.007	380.662	395.238	325.511	567.876	542.186	256.301	351.078	247.84	272.055	264.367	310.231	293.588	404.385	283.196	1.42793	0.00915262	0.489483	TRUE
A0A075B5Y4	Immunoglobulin heavy variable 1-81 (Fragment) OS=Mus musculus OX=10090 GN=Ighv1-81 PE=4 SV=1	5	6	932.395	703.74	393.423	1707.51	612.049	1181.14	532.19	265.167	588.371	370.487	728.859	438.266	391.801	826.458	451.924	1.82875	0.0274278	0.489483	TRUE
Q6P1Y9	Exocyst complex component 1 OS=Mus musculus OX=10090 GN=Exoc1 PE=1 SV=1	4	6	236.158	247.342	226.769	188.808	387.629	363.415	215.204	223.358	197.581	224.884	135.634	226.248	170.441	265.758	196.148	1.35489	0.0423456	0.489483	TRUE
Q9DCX2	ATP synthase subunit d, mitochondrial OS=Mus musculus OX=10090 GN=Atp5h PE=1 SV=3	5	4	572.903	834.786	798.821	569.654	983.285	913.631	521.645	617.481	504.367	668.845	545.964	692.402	630.728	761.835	593.4	1.28385	0.031917	0.489483	TRUE
Q80Y14	Glutaredoxin-related protein 5, mitochondrial OS=Mus musculus OX=10090 GN=Glrx5 PE=1 SV=2	2	3	173.056	220.454	290.862	116.36	387.98	324.079	100.171	169.888	75.8092	106.279	135.14	189.971	190.216	233.566	131.211	1.78008	0.0248305	0.489483	TRUE
P62918	60S ribosomal protein L8 OS=Mus musculus OX=10090 GN=Rpl8 PE=1 SV=2	3	2	102.593	104.242	112.698	127.943	183.148	205.71	74.4637	105.961	86.0983	75.0275	107.837	126.917	83.5688	134.078	92.5805	1.44824	0.0227502	0.489483	TRUE
Q9CQQ7	ATP synthase F(0) complex subunit B1, mitochondrial OS=Mus musculus OX=10090 GN=Atp5f1 PE=1 SV=1	4	4	385.899	617.934	598.669	398.866	790.63	684.402	373.263	464.436	335.947	472.66	359.087	510.422	446.486	559.911	418.614	1.33754	0.0439858	0.489483	TRUE
Q9D0M3	Cytochrome c1, heme protein, mitochondrial OS=Mus musculus OX=10090 GN=Cyc1 PE=1 SV=1	5	5	219.579	263.269	362.847	209.844	352.141	348.148	199.099	197.425	164.763	223.666	207.481	274.246	243.401	285.331	213.261	1.33795	0.0281778	0.489483	TRUE
P56812	Programmed cell death protein 5 OS=Mus musculus OX=10090 GN=Pdcd5 PE=1 SV=3	6	6	421.635	651.038	527.87	408.343	680.278	616.81	357.618	592.046	429.166	367.734	370.154	439.774	384.894	540.118	414.257	1.30382	0.0348503	0.489483	TRUE
Q99LB4	Capping protein (Actin filament), gelsolin-like OS=Mus musculus OX=10090 GN=Capg PE=1 SV=1	3	3	78.4018	119.844	94.7045	86.5223	109.809	97.7	72.4268	101.161	74.269	68.2384	81.0017	77.2777	81.9864	96.8639	78.913	1.22748	0.023327	0.489483	TRUE
P62806	Histone H4 OS=Mus musculus OX=10090 GN=Hist1h4a PE=1 SV=2	4	6	235.415	820.087	1567.26	237.685	1953.18	880.491	287.792	333.517	227.329	248.434	235.872	334.078	215.775	705.858	265.163	2.66198	0.0171325	0.489483	TRUE
O08749	Dihydrolipoyl dehydrogenase, mitochondrial OS=Mus musculus OX=10090 GN=Dld PE=1 SV=2	5	8	419.252	344.205	553.117	318.723	519.896	514.074	347.198	240.878	258.946	340.689	371.817	389.601	388.85	435.255	328.816	1.3237	0.0375964	0.489483	TRUE
A0A1L1STE6	Isocitrate dehydrogenase [NAD] subunit, mitochondrial OS=Mus musculus OX=10090 GN=Idh3a PE=1 SV=1	3	6	272.481	369.98	357.373	290.513	453.306	394.355	267.246	320.853	239.268	255.712	256.193	328.183	321.013	351.032	281.936	1.24508	0.0328977	0.489483	TRUE
A0A075B684	Immunoglobulin heavy variable 1-62-1 OS=Mus musculus OX=10090 GN=Ighv1-62-1 PE=4 SV=1	2	1	403.101	516.171	499.298	1038.61	599.141	719.556	458.138	313.674	284.814	192.689	269.354	681.811	322.202	599.702	334.306	1.79387	0.0169762	0.489483	TRUE
Q8R5L1	Complement component 1 Q subcomponent-binding protein, mitochondrial OS=Mus musculus OX=10090 GN=C1qbp PE=1 SV=1	4	2	185.695	207.99	279.998	181.904	278.213	259.138	180.385	152.272	140.981	170.886	190.886	196.156	231.689	228.362	178.353	1.28039	0.0327176	0.489483	TRUE
Q9D051	Pyruvate dehydrogenase E1 component subunit beta, mitochondrial OS=Mus musculus OX=10090 GN=Pdhb PE=1 SV=1	2	2	93.1917	83.5619	110.742	80.7194	104.74	135.005	92.402	77.1884	59.9625	68.9861	80.1847	87.8653	94.4839	99.737	79.2538	1.25845	0.0405212	0.489483	TRUE
P43277	Histone H1.3 OS=Mus musculus OX=10090 GN=Hist1h1d PE=1 SV=2	4	3	149.844	536.276	1588.57	131.218	1599.54	651.64	198.783	175.361	124.614	158.313	173.796	256.61	175.888	509.336	176.775	2.88127	0.0287168	0.489483	TRUE
Q8K411	Presequence protease, mitochondrial OS=Mus musculus OX=10090 GN=Pitrm1 PE=1 SV=1	4	4	141.831	182.581	188.475	125.325	203.138	194.663	140.463	134.144	111.708	135.733	130.007	151.454	148.398	170.059	135.411	1.25587	0.0205766	0.489483	TRUE
Q8CHK3	Lysophospholipid acyltransferase 7 OS=Mus musculus OX=10090 GN=Mboat7 PE=1 SV=1	3	2	141.365	238.608	219.52	172.809	317.074	283.481	148.819	242.049	154.479	148.538	146.593	170.116	143.464	220.526	162.227	1.35936	0.0461639	0.489483	TRUE
P67778	Prohibitin OS=Mus musculus OX=10090 GN=Phb PE=1 SV=1	4	5	219.237	323.511	329.951	236.282	375.471	360.974	203.958	263.125	192.324	252.211	238.214	273.739	262.826	301.386	239.054	1.26074	0.0434204	0.489483	TRUE
A0A075B5R7	Immunoglobulin heavy variable 14-2 (Fragment) OS=Mus musculus OX=10090 GN=Ighv14-2 PE=4 SV=1	2	1	235.381	136.339	207.206	91.697	233.456	181.881	81.8848	46.6263	144.401	127.367	111.651	135.004	64.7454	171.998	94.7446	1.81539	0.0215903	0.489483	TRUE
Q9CPU4	Microsomal glutathione S-transferase 3 OS=Mus musculus OX=10090 GN=Mgst3 PE=1 SV=1	4	2	138.512	193.733	251.619	164.33	290.589	282.297	148.243	185.912	133.013	134.897	149.579	185.101	178.953	212.091	157.927	1.34297	0.0434168	0.489483	TRUE
A0A0R4J0R1	Vesicle-associated membrane protein 8 OS=Mus musculus OX=10090 GN=Vamp8 PE=1 SV=1	3	3	125.872	146.885	152.838	129.363	186.681	164.57	117.188	113.371	102.424	133.342	122.932	146.732	123.766	149.647	122.121	1.22539	0.017836	0.489483	TRUE
Q91VA7	Isocitrate dehydrogenase [NAD] subunit, mitochondrial OS=Mus musculus OX=10090 GN=Idh3b PE=1 SV=1	4	3	147.143	211.544	230.521	184.726	249.521	234.76	148.772	149.023	129.45	151.476	153.265	217.451	149.837	206.547	155.221	1.33067	0.0143826	0.489483	TRUE
Q9R0P5	Destrin OS=Mus musculus OX=10090 GN=Dstn PE=1 SV=3	1	1	11.4569	27.0818	18.6477	16.3903	39.3106	34.0527	13.3112	24.5022	14.2407	11.7913	7.53719	13.2486	10.6858	22.4183	12.8685	1.7421	0.0337726	0.489483	TRUE
P14115	60S ribosomal protein L27a OS=Mus musculus OX=10090 GN=Rpl27a PE=1 SV=5	3	1	165.892	238.446	170.292	155.85	403.887	396.738	94.44	243.049	169.768	114.64	83.7249	177.142	69.9212	234.953	124.485	1.88739	0.0269336	0.489483	TRUE
O88968	Transcobalamin-2 OS=Mus musculus OX=10090 GN=Tcn2 PE=1 SV=1	2	5	159.855	184.788	194.77	139.069	189.01	197.812	130.241	152.372	154.589	115.169	135.022	158.428	136.054	176.19	139.505	1.26297	0.00660713	0.489483	TRUE
Q9WTP7	GTP:AMP phosphotransferase AK3, mitochondrial OS=Mus musculus OX=10090 GN=Ak3 PE=1 SV=3		1					64.1263	57.4993					23.2091	31.1256	31.9858	60.7225	28.4825	2.13192	0.0120715	0.489483	TRUE
Q91WS0	CDGSH iron-sulfur domain-containing protein 1 OS=Mus musculus OX=10090 GN=Cisd1 PE=1 SV=1		1					48.2312	61.3021					33.9702	40.395	39.5379	54.3753	37.857	1.43633	0.0499795	0.489483	TRUE
P63037	DnaJ homolog subfamily A member 1 OS=Mus musculus OX=10090 GN=Dnaja1 PE=1 SV=1		2					222.737	188.1					104.146	129.297	97.8444	204.687	109.628	1.8671	0.015746	0.489483	TRUE
Q8R1I1	Cytochrome b-c1 complex subunit 9 OS=Mus musculus OX=10090 GN=Uqcr10 PE=1 SV=1	1	1	121.085	132.083	174.383	159.191	211.397	193.633	122.526	103.069	87.6631	151.485	121.142	153.687	140.206	162.146	123.483	1.31311	0.0407663	0.489483	TRUE
Q06185	ATP synthase subunit e, mitochondrial OS=Mus musculus OX=10090 GN=Atp5me PE=1 SV=2	1	1	65.4079	93.3954	98.84	63.982	122.086	132.656	60.7757	63.5272	52.7097	73.1069	55.4477	71.3668	70.8572	92.4818	63.5185	1.45598	0.0127071	0.489483	TRUE
Q9JHU4	Cytoplasmic dynein 1 heavy chain 1 OS=Mus musculus OX=10090 GN=Dync1h1 PE=1 SV=2		6					197.418	198.965					121.547	142.148	147.71	198.19	136.657	1.45027	0.0169567	0.489483	TRUE
Q8R105	Vacuolar protein sorting-associated protein 37C OS=Mus musculus OX=10090 GN=Vps37c PE=1 SV=1		1					38.5806	39.2457					23.0946	20.6975	19.3249	38.9117	20.9821	1.85452	0.00273538	0.489483	TRUE
P51437	Cathelicidin antimicrobial peptide OS=Mus musculus OX=10090 GN=Camp PE=1 SV=2	2	2	80.8816	92.4037	136.564	57.7287	161.074	70.4376	64.4061	60.0047	63.5357	53.2765	48.2233	67.5241	62.8639	93.5082	59.6208	1.56838	0.0145935	0.489483	TRUE
Q8BU14	Translocation protein SEC62 OS=Mus musculus OX=10090 GN=Sec62 PE=1 SV=1	3		222.035	251.069	266.077	283.248			179.676	227.053	198.319	232.186				254.593	208.187	1.2229	0.0444816	0.489483	TRUE
Q8VEJ4	Notchless protein homolog 1 OS=Mus musculus OX=10090 GN=Nle1 PE=1 SV=4		3					631.922	551.868					160.47	294.462	189.691	590.54	207.726	2.84289	0.0221659	0.489483	TRUE
P51576	P2X purinoceptor 1 OS=Mus musculus OX=10090 GN=P2rx1 PE=2 SV=1		1					83.4275	84.2278					65.1086	68.6247	63.9711	83.8267	65.872	1.27257	0.00311489	0.489483	TRUE
G3XA59	Transforming growth factor beta activator LRRC32 OS=Mus musculus OX=10090 GN=Lrrc32 PE=1 SV=1	1	3	153.529	195.165	197.68	167.142	263.406	194.675	140.818	161.626	121.053	159.479	157.184	165.224	153.08	192.426	150.475	1.27879	0.0124695	0.489483	TRUE
Q9ES56	Trafficking protein particle complex subunit 4 OS=Mus musculus OX=10090 GN=Trappc4 PE=1 SV=1	2	1	39.9906	49.8611	49.4227	41.4679	67.1463	62.1288	41.9954	45.8328	38.0016	38.3656	33.0401	41.9118	27.3255	50.7316	37.5969	1.34936	0.0165641	0.489483	TRUE
Q9CQZ5	NADH dehydrogenase [ubiquinone] 1 alpha subcomplex subunit 6 OS=Mus musculus OX=10090 GN=Ndufa6 PE=1 SV=1	1	1	84.2141	108.304	115.487	65.8615	138.236	139.109	69.7761	89.3373	58.7439	82.3969	71.5404	102.539	80.454	104.921	78.1525	1.34251	0.0487901	0.489483	TRUE
A0A1W2P768	Histone H3.2 OS=Mus musculus OX=10090 GN=Hist2h3c1 PE=1 SV=1	3	2	80.2309	303.121	666.219	68.7751	722.16	327.943	80.359	130.703	71.9184	102.889	87.1791	128.618	97.574	253.264	97.7101	2.59199	0.0334325	0.489483	TRUE
P60867	40S ribosomal protein S20 OS=Mus musculus OX=10090 GN=Rps20 PE=1 SV=1	2	2	77.4325	109.799	115.057	130.149	109.286	152.38	70.1467	90.3146	81.4187	67.5852	92.8088	118.047	83.9651	113.343	85.0043	1.33338	0.0287384	0.489483	TRUE
B6CI26	Mitochondrial 2-oxodicarboxylate carrier OS=Mus musculus OX=10090 GN=Slc25a21 PE=1 SV=1	2	2	153.513	140.692	187.533	137.773	340.067	251.121	136.356	119.154	122.947	143.09	86.8361	133.416	92.7765	190.407	117.391	1.62199	0.010674	0.489483	TRUE
Q8BH75	E3 ubiquitin-protein ligase NRDP1 OS=Mus musculus OX=10090 GN=Rnf41 PE=1 SV=1	1	1	9.0591	17.1806	30.7426	11.5133	37.2378	17.3486	9.05207	16.3331	9.03992	7.29293	12.0486	11.8064	10.2838	18.1364	10.5199	1.72401	0.0378979	0.489483	TRUE
Q8CB44	GRAM domain-containing protein 4 OS=Mus musculus OX=10090 GN=Gramd4 PE=1 SV=1		1					32.7902	36.3121					21.8353	27.5443	22.1014	34.5062	23.6885	1.45667	0.036867	0.489483	TRUE
O55013	Trafficking protein particle complex subunit 3 OS=Mus musculus OX=10090 GN=Trappc3 PE=1 SV=1	1	5	114.837	85.2668	112.853	95.2	118.993	109.214	76.7111	68.4589	90.5057	105.171	90.1433	91.0008	89.0189	105.35	86.5913	1.21664	0.0234643	0.489483	TRUE
I7HJQ9	Myotubularin-related protein 1 OS=Mus musculus OX=10090 GN=Mtmr1 PE=1 SV=1		1					39.8295	38.2678					23.3235	25.5429	25.4332	39.0408	24.7451	1.57772	0.00156074	0.489483	TRUE
Q8BGG7	Ubiquitin-associated and SH3 domain-containing protein B OS=Mus musculus OX=10090 GN=Ubash3b PE=1 SV=1		4					216.038	216.566					141.123	173.116	136.049	216.302	149.237	1.44938	0.0312574	0.489483	TRUE
Q8BIJ6	Isoleucine--tRNA ligase, mitochondrial OS=Mus musculus OX=10090 GN=Iars2 PE=1 SV=1		1					91.3751	105.415					71.7485	78.4207	71.079	98.1443	73.6764	1.3321	0.0233146	0.489483	TRUE
Q9DCT2	NADH dehydrogenase [ubiquinone] iron-sulfur protein 3, mitochondrial OS=Mus musculus OX=10090 GN=Ndufs3 PE=1 SV=2		2					114.196	116.498					59.8426	79.2634	56.5301	115.341	64.4843	1.78867	0.0230767	0.489483	TRUE
P09671	Superoxide dismutase [Mn], mitochondrial OS=Mus musculus OX=10090 GN=Sod2 PE=1 SV=3		2					86.8336	88.1393					56.8661	65.0433	68.1914	87.484	63.1823	1.38463	0.0190957	0.489483	TRUE
Q9JI75	Ribosyldihydronicotinamide dehydrogenase [quinone] OS=Mus musculus OX=10090 GN=Nqo2 PE=1 SV=3		1					78.2048	66.952					51.4856	47.6631	51.8655	72.36	50.3017	1.43852	0.012582	0.489483	TRUE
Q9JJR8	Transmembrane protein 9B OS=Mus musculus OX=10090 GN=Tmem9b PE=1 SV=1		2					190.379	157.025					106.779	133.827	111.283	172.9	116.722	1.48129	0.0417734	0.489483	TRUE
O54692	Centromere/kinetochore protein zw10 homolog OS=Mus musculus OX=10090 GN=Zw10 PE=1 SV=3		2					56.5194	47.6119					31.1082	34.4963	36.2061	51.8748	33.8696	1.53161	0.0158404	0.489483	TRUE
A0A087WQT6	Caspase-8 OS=Mus musculus OX=10090 GN=Casp8 PE=1 SV=1		1					31.5413	32.1833					27.1014	27.0176	25.4332	31.8607	26.5061	1.20201	0.00697571	0.489483	TRUE
P37040	NADPH--cytochrome P450 reductase OS=Mus musculus OX=10090 GN=Por PE=1 SV=2		1					62.0827	51.5234					39.0073	42.1857	45.4241	56.5571	42.1243	1.34263	0.0462899	0.489483	TRUE
P97742	Carnitine O-palmitoyltransferase 1, liver isoform OS=Mus musculus OX=10090 GN=Cpt1a PE=1 SV=4		1					33.585	37.2899					21.7208	26.3856	20.2134	35.389	22.627	1.56401	0.0267715	0.489483	TRUE
A0A0R4J131	Biotinidase OS=Mus musculus OX=10090 GN=Btd PE=1 SV=1		1					10.8777	10.1268					8.67014	7.84673	7.55255	10.4955	8.00945	1.31039	0.0198996	0.489483	TRUE
Q9CRB9	MICOS complex subunit Mic19 OS=Mus musculus OX=10090 GN=Chchd3 PE=1 SV=1		2					129.296	143.226					83.9978	108.441	92.9578	136.083	94.6054	1.43843	0.038808	0.489483	TRUE
A0A0R4J275	NADH dehydrogenase [ubiquinone] 1 alpha subcomplex subunit 12 OS=Mus musculus OX=10090 GN=Ndufa12 PE=1 SV=1		2					358.527	381.936					62.4756	111.074	73.4112	370.046	79.8661	4.63333	0.00626	0.489483	TRUE
A0A075B5V0	Immunoglobulin heavy variable 1-26 (Fragment) OS=Mus musculus OX=10090 GN=Ighv1-26 PE=4 SV=1	4		708.645	904.289	953.779	835.897			351.146	442.55	433.131	525.677				845.443	433.707	1.94934	0.000711201	0.349342	TRUE
A0A0G2JEI6	Immunoglobulin kappa chain variable 6-29 (Fragment) OS=Mus musculus OX=10090 GN=Igkv6-29 PE=4 SV=4	1		46.9329	38.3031	51.5545	37.779			19.9011	21.5627	17.5243	15.7565				43.2571	18.5533	2.33151	0.000177959	0.346341	TRUE
E9QKI4	Proline-rich AKT1 substrate 1 OS=Mus musculus OX=10090 GN=Akt1s1 PE=1 SV=1	1		13.1096	13.2962	9.82698	11.0557			6.30318	7.71715	5.30464					11.7309	6.36635	1.84264	0.00447179	0.489483	TRUE
G5E8J2	Ankyrin 1, erythroid OS=Mus musculus OX=10090 GN=Ank1 PE=1 SV=1		2					19.2794	16.5373					11.0742	13.0081	12.7724	17.8558	12.2537	1.45718	0.0228064	0.489483	TRUE
Q80WQ6	Inactive rhomboid protein 2 OS=Mus musculus OX=10090 GN=Rhbdf2 PE=1 SV=1		2					139.401	127.471					72.7788	93.1676	70.8568	133.303	78.322	1.70199	0.0200933	0.489483	TRUE
A1L3T7	RIPOR family member 3 OS=Mus musculus OX=10090 GN=Ripor3 PE=1 SV=1		1					15.4191	14.0383					11.6466	12.0601	11.3286	14.7125	11.6746	1.26022	0.0118335	0.489483	TRUE
P02104	Hemoglobin subunit epsilon-Y2 OS=Mus musculus OX=10090 GN=Hbb-y PE=1 SV=2		1					289.61	244.49					113.763	151.944	116.28	266.095	126.201	2.1085	0.011841	0.489483	TRUE
O88634	Proteinase-activated receptor 4 OS=Mus musculus OX=10090 GN=F2rl3 PE=1 SV=2		1					12.1266	12.4085					9.35702	8.58407	8.55209	12.2667	8.82337	1.39026	0.00345128	0.489483	TRUE
Q8BSU7	MOB kinase activator 3A OS=Mus musculus OX=10090 GN=Mob3a PE=1 SV=1		1					67.0783	73.1452					40.4955	50.5071	40.4264	70.0461	43.5654	1.60784	0.0180781	0.489483	TRUE
Q6VN19	Ran-binding protein 10 OS=Mus musculus OX=10090 GN=Ranbp10 PE=1 SV=2		4					212.632	241.013					141.81	178.172	167.59	226.378	161.783	1.39927	0.043395	0.489483	TRUE
Q8BRF7	Sec1 family domain-containing protein 1 OS=Mus musculus OX=10090 GN=Scfd1 PE=1 SV=1		1					73.8905	107.697					36.4887	49.3485	45.2019	89.2063	43.3374	2.05841	0.0286131	0.489483	TRUE
Q9EPU0	Regulator of nonsense transcripts 1 OS=Mus musculus OX=10090 GN=Upf1 PE=1 SV=2		2					155.977	153.548					61.5598	84.7408	69.4131	154.758	71.276	2.17125	0.00760575	0.489483	TRUE
F8WID5	Tropomyosin alpha-1 chain OS=Mus musculus OX=10090 GN=Tpm1 PE=1 SV=1		1					49.5936	49.2417					26.3	34.8123	29.8756	49.4174	30.1302	1.64013	0.0179432	0.489483	TRUE
Q3UJU9	Regulator of microtubule dynamics protein 3 OS=Mus musculus OX=10090 GN=Rmdn3 PE=1 SV=2		1					22.5719	26.5333					13.1349	16.6948	17.659	24.4726	15.7033	1.55844	0.0434944	0.489483	TRUE
G3UVV6	MCG123217 OS=Mus musculus OX=10090 GN=Mmrn1 PE=1 SV=1		31					4373.29	4256.27					3061.16	3700.45	3295.38	4314.38	3342.07	1.29093	0.0381484	0.489483	TRUE
Q91YR1	Twinfilin-1 OS=Mus musculus OX=10090 GN=Twf1 PE=1 SV=2		1					104.886	97.592					78.7317	82.2128	65.9702	101.173	75.303	1.34355	0.0476297	0.489483	TRUE
Q8K3K8	Optineurin OS=Mus musculus OX=10090 GN=Optn PE=1 SV=1		1					44.371	41.5274					22.6367	31.9683	24.7669	42.9256	26.1698	1.64027	0.0355927	0.489483	TRUE
Q8K182	Complement component C8 alpha chain OS=Mus musculus OX=10090 GN=C8a PE=1 SV=1		4					261.793	223.412					158.524	167.639	156.817	241.842	160.924	1.50283	0.00814191	0.489483	TRUE
Q923B0	Gamma-glutamylaminecyclotransferase OS=Mus musculus OX=10090 GN=Ggact PE=1 SV=1		1					35.4016	34.465					22.8656	27.9656	24.6558	34.9301	25.0751	1.39302	0.0226545	0.489483	TRUE
E9QK48	Echinoderm microtubule-associated protein-like 2 OS=Mus musculus OX=10090 GN=Eml2 PE=1 SV=1		2					130.659	121.822					100.712	101.489	84.9615	126.163	95.4056	1.32238	0.0388249	0.489483	TRUE
Q6IRU5-2	Isoform 2 of Clathrin light chain B OS=Mus musculus OX=10090 GN=Cltb		2					215.357	245.468					156.807	171.115	171.255	229.92	166.252	1.38297	0.0134099	0.489483	TRUE
A0A140T8P9	Immunoglobulin kappa variable 14-111 (Fragment) OS=Mus musculus OX=10090 GN=Igkv14-111 PE=4 SV=2		2					123.96	120.409					87.2032	101.173	98.1776	122.172	95.3242	1.28164	0.0251532	0.489483	TRUE
F8WIJ0	Solute carrier family 12 member 4 OS=Mus musculus OX=10090 GN=Slc12a4 PE=1 SV=2		1					24.0479	28.3804					19.4312	19.8548	21.4351	26.1245	20.2223	1.29187	0.0388826	0.489483	TRUE
P56135	ATP synthase subunit f, mitochondrial OS=Mus musculus OX=10090 GN=Atp5j2 PE=1 SV=3		2					186.178	191.142					127.157	145.729	126.054	188.644	132.683	1.42177	0.0105535	0.489483	TRUE
P35486	Pyruvate dehydrogenase E1 component subunit alpha, somatic form, mitochondrial OS=Mus musculus OX=10090 GN=Pdha1 PE=1 SV=1		2					137.812	120.518					98.7657	101.91	98.2887	128.875	99.642	1.29338	0.015907	0.489483	TRUE
Q9Z121	C-C motif chemokine 8 OS=Mus musculus OX=10090 GN=Ccl8 PE=3 SV=1		3					221.374	208.309					135.399	160.371	153.819	214.742	149.48	1.43659	0.0137421	0.489483	TRUE
Q922Q1	Mitochondrial amidoxime reducing component 2 OS=Mus musculus OX=10090 GN=Marc2 PE=1 SV=1		1					22.2313	21.8613					13.7072	15.3255	10.4401	22.0455	12.9924	1.6968	0.0370392	0.489483	TRUE
P31725	Protein S100-A9 OS=Mus musculus OX=10090 GN=S100a9 PE=1 SV=3		1					15.7597						5.92263	4.47603	5.77559	15.7597	5.34976	2.94588	0.0263415	0.489483	TRUE
A0A171EBK7	RIKEN cDNA 4632428N05, isoform CRA_b OS=Mus musculus OX=10090 GN=Vsir PE=1 SV=1		1					117.488	127.146					49.3104	80.8434	65.3038	122.222	63.8519	1.91414	0.0403655	0.489483	TRUE
P62342	Thioredoxin reductase-like selenoprotein T OS=Mus musculus OX=10090 GN=Selenot PE=1 SV=2		1					243.514	228.084					59.3847	108.23	54.531	235.673	70.5054	3.34262	0.0228968	0.489483	TRUE
Q7TPS5	C2 domain-containing protein 5 OS=Mus musculus OX=10090 GN=C2cd5 PE=1 SV=2		7					599.451	606.086					316.392	400.428	334.292	602.759	348.571	1.72923	0.0094615	0.489483	TRUE
Q99JT2	Serine/threonine-protein kinase 26 OS=Mus musculus OX=10090 GN=Stk26 PE=1 SV=1		1					21.4366	21.318					13.9362	16.6948	14.2162	21.3772	14.8994	1.43477	0.01637	0.489483	TRUE
D3Z535	Kalirin OS=Mus musculus OX=10090 GN=Kalrn PE=1 SV=1		6					429.714	391.606					239.461	293.829	245.999	410.217	258.675	1.58584	0.0143072	0.489483	TRUE
A0A0B4J1I5	Immunoglobulin kappa chain variable 4-70 (Fragment) OS=Mus musculus OX=10090 GN=Igkv4-70 PE=4 SV=1		1					13.489	20.1228					4.09095	4.26536	5.44241	16.4754	4.56237	3.61114	0.00644306	0.489483	TRUE
F8WGX5	DmX-like protein 1 OS=Mus musculus OX=10090 GN=Dmxl1 PE=1 SV=1		1					80.2485	74.6664					37.9769	51.4552	48.4227	77.4071	45.5686	1.69869	0.0229144	0.489483	TRUE
Q8VCG4	Complement component C8 gamma chain OS=Mus musculus OX=10090 GN=C8g PE=1 SV=1		3					95.5759	86.8355					76.3277	66.7286	71.6343	91.1009	71.4559	1.27492	0.0290229	0.489483	TRUE
P43276	Histone H1.5 OS=Mus musculus OX=10090 GN=Hist1h1b PE=1 SV=2		2					394.404	154.852					81.3648	80.0008	69.7462	247.132	76.8571	3.21548	0.0457764	0.489483	TRUE
Q80X95	Ras-related GTP-binding protein A OS=Mus musculus OX=10090 GN=Rraga PE=1 SV=1		2					76.1612	73.9058					58.1254	65.7806	57.4186	75.025	60.3261	1.24366	0.031696	0.489483	TRUE
Q6KAR6	Exocyst complex component 3 OS=Mus musculus OX=10090 GN=Exoc3 PE=1 SV=2		5					233.069	221.673					187.602	184.282	179.363	227.3	183.718	1.23722	0.00346669	0.489483	TRUE
Q9D6K8	FUN14 domain-containing protein 2 OS=Mus musculus OX=10090 GN=Fundc2 PE=1 SV=1		2					196.851	196.574					128.072	162.056	137.16	196.712	141.726	1.38798	0.0358975	0.489483	TRUE
P58774	Tropomyosin beta chain OS=Mus musculus OX=10090 GN=Tpm2 PE=1 SV=1		2					203.209	191.468					132.881	161.319	132.717	197.251	141.696	1.39207	0.0315869	0.489483	TRUE
A0A140LHN0	Protein YIF1B (Fragment) OS=Mus musculus OX=10090 GN=Yif1b PE=1 SV=1		1					78.9996	71.9501					43.7009	57.7752	55.3084	75.3925	51.8809	1.45318	0.0497867	0.489483	TRUE
E9QAQ5	Glycogen synthase kinase-3 beta OS=Mus musculus OX=10090 GN=Gsk3b PE=1 SV=1		2					402.238	385.304					343.638	308.998	315.411	393.68	322.338	1.22133	0.0211553	0.489483	TRUE
E9QPD7	Pyruvate carboxylase OS=Mus musculus OX=10090 GN=Pcx PE=1 SV=1		1					59.6984	51.8494					19.3168	31.231	19.436	55.6356	22.7183	2.44894	0.0242652	0.489483	TRUE
A2AQU8	Sulfiredoxin OS=Mus musculus OX=10090 GN=Srxn1 PE=1 SV=1		1					45.9605	53.2618					25.1552	32.9163	24.3226	49.4766	27.2072	1.81852	0.0214846	0.489483	TRUE
E9PXU2	Disintegrin and metalloproteinase domain-containing protein 17 OS=Mus musculus OX=10090 GN=Adam17 PE=1 SV=1		1					116.013	99.5478					57.553	70.31	58.8623	107.465	61.988	1.73365	0.0117114	0.489483	TRUE
A0A0R4J0K1	Selenoprotein F OS=Mus musculus OX=10090 GN=Selenof PE=1 SV=1		1					55.1569	40.8755					26.3	23.9629	28.654	47.4823	26.2357	1.80983	0.0197545	0.489483	TRUE
C0HKE4	Histone H2A type 1-E OS=Mus musculus OX=10090 GN=Hist1h2ae PE=1 SV=1		3					841.624	835.56					113.305	139.936	104.286	838.587	118.25	7.09164	0.000418667	0.346341	TRUE
Q08879	Fibulin-1 OS=Mus musculus OX=10090 GN=Fbln1 PE=1 SV=2		1					93.0781	100.417					71.5195	67.15	64.1932	96.678	67.5543	1.43111	0.00539024	0.489483	TRUE
Q9JKV5	Secretory carrier-associated membrane protein 4 OS=Mus musculus OX=10090 GN=Scamp4 PE=1 SV=1		1					104.205	86.6181					72.0919	73.2594	67.0808	95.0054	70.7591	1.34266	0.0317059	0.489483	TRUE
Q3U9N4	Granulins OS=Mus musculus OX=10090 GN=Grn PE=1 SV=1		1					85.4712	69.5597					51.829	58.6179	59.1955	77.1061	56.4457	1.36602	0.0457797	0.489483	TRUE
Q9JKL5	Calcineurin B homologous protein 3 OS=Mus musculus OX=10090 GN=Tesc PE=1 SV=2		1					33.2444	27.8372					22.9801	23.6469	20.4355	30.4209	22.3102	1.36354	0.0385362	0.489483	TRUE
Q7TMR0	Lysosomal Pro-X carboxypeptidase OS=Mus musculus OX=10090 GN=Prcp PE=1 SV=2		3					233.863	219.391					147.877	165.427	144.49	226.512	152.329	1.48699	0.00670071	0.489483	TRUE
P41241	Tyrosine-protein kinase CSK OS=Mus musculus OX=10090 GN=Csk PE=1 SV=2		2					388.614	359.77					220.687	294.251	249.997	373.914	253.207	1.47671	0.0394179	0.489483	TRUE
Q9JIF0	Protein arginine N-methyltransferase 1 OS=Mus musculus OX=10090 GN=Prmt1 PE=1 SV=1		1					61.742	51.8494					40.2665	43.8711	42.7586	56.5799	42.2716	1.33848	0.0279985	0.489483	TRUE
Q8VED9	Galectin-related protein OS=Mus musculus OX=10090 GN=Lgalsl PE=1 SV=1		2					34.6068	32.6179					27.2159	26.2802	28.9872	33.5976	27.4717	1.22299	0.0185386	0.489483	TRUE
Q99MR8	Methylcrotonoyl-CoA carboxylase subunit alpha, mitochondrial OS=Mus musculus OX=10090 GN=Mccc1 PE=1 SV=2		1					142.126	130.622					45.0747	83.1608	50.4218	136.253	57.3883	2.37423	0.0386923	0.489483	TRUE

## Sheet: 4d RUN aged DOWN
Accession	Description	Counts1.x	Counts1.y	R1.126	R1.127C	R1.129C	R1.130N	R2.128C	R2.130C	R1.128C	R1.129N	R1.130C	R1.131	R2.127C	R2.129N	R2.129C	Means.4d	Means.STD	FC	TwoSplTTest	TwoSplTTestAdj	Significant
P02088	Hemoglobin subunit beta-1 OS=Mus musculus OX=10090 GN=Hbb-b1 PE=1 SV=2	1	3	1195.9	1075.6	1155	1490.94	1010.3	1042.28	1673.67	1302.03	1417.81	1467.02	1503.85	1264.59	1269.8	1151.61	1407.54	0.818168	0.0131424	0.489483	TRUE
Q91VB8	Alpha globin 1 OS=Mus musculus OX=10090 GN=Hba-a1 PE=1 SV=1	23	28	56746.5	34399.9	57916.2	84499.6	50969.3	53729.7	102043	64509.1	74832.2	84461.4	74908.4	66420	66038.4	54485.3	75255.8	0.724001	0.0276988	0.489483	TRUE
Q8BFZ3	Beta-actin-like protein 2 OS=Mus musculus OX=10090 GN=Actbl2 PE=1 SV=1	1	1	92.6404	96.3098	120.537	180.128	82.8027	99.2215	148.041	137.848	121.789	148.751	132.772	134.378	146.392	108.053	138.257	0.78154	0.0445118	0.489483	TRUE
P13634	Carbonic anhydrase 1 OS=Mus musculus OX=10090 GN=Ca1 PE=1 SV=4	19	21	4723.6	4057.55	5425.05	6357.38	5080.8	4627.02	8420.57	5099.91	6327.32	7881.82	6932.45	5938.72	5443.23	4995.46	6480.35	0.770863	0.0198709	0.489483	TRUE
P07309	Transthyretin OS=Mus musculus OX=10090 GN=Ttr PE=1 SV=1	8	8	2293.56	1502.85	2083.66	2523.53	1844.75	1734.32	3189.53	2008.74	2688.29	2654.78	2698.07	2316.93	2321.52	1967.38	2530.04	0.777608	0.0214907	0.489483	TRUE
Q61469-2	Isoform 2 of Phospholipid phosphatase 1 OS=Mus musculus OX=10090 GN=Plpp1	3	2	149.567	160.421	152.521	175.218	138.895	120.104	201.106	184.108	164.983	141.759	220.992	161.812	184.848	148.437	178.278	0.832613	0.0379681	0.489483	TRUE
Q3TWL2	Type 1 phosphatidylinositol 4,5-bisphosphate 4-phosphatase OS=Mus musculus OX=10090 GN=Pip4p1 PE=1 SV=1		2					55.6111	61.8454					72.3209	78.6314	76.0767	58.6454	75.6317	0.775408	0.0151191	0.489483	TRUE
P98083	SHC-transforming protein 1 OS=Mus musculus OX=10090 GN=Shc1 PE=1 SV=3	2	1	23.7822	22.3528	25.026	23.939	19.1165	18.9087	31.7093	25.4701	25.391	24.143	34.9244	27.7815	22.6161	22.0559	27.1465	0.812478	0.0221499	0.489483	TRUE
Q5SVR0	TBC1 domain family member 9B OS=Mus musculus OX=10090 GN=Tbc1d9b PE=1 SV=1		3					141.104	126.82					162.989	156.684	179.14	133.771	166.007	0.805819	0.0448593	0.489483	TRUE
Q8K2C9	Very-long-chain (3R)-3-hydroxyacyl-CoA dehydratase 3 OS=Mus musculus OX=10090 GN=Hacd3 PE=1 SV=2	1	2	15.3823	14.3693	10.6516	17.4926	15.3987	15.5742	19.7339	16.064	20.3585	24.7544	18.8687	17.1843	17.5223	14.6477	19.0416	0.769246	0.0110612	0.489483	TRUE
P05132	cAMP-dependent protein kinase catalytic subunit alpha OS=Mus musculus OX=10090 GN=Prkaca PE=1 SV=3		4					392.815	350.97					545.809	456.466	506.657	371.303	501.635	0.740186	0.0318283	0.489483	TRUE
E9Q6X0	Microtubule-associated protein RP/EB family member 2 OS=Mus musculus OX=10090 GN=Mapre2 PE=1 SV=1		6					554.491	494.934					624.457	684.093	658.143	523.867	655.108	0.799665	0.0260685	0.489483	TRUE
P59279	Ras-related protein Rab-2B OS=Mus musculus OX=10090 GN=Rab2b PE=1 SV=1		1					46.6417	43.5918					55.1489	61.3566	67.414	45.0909	61.1011	0.737972	0.0310351	0.489483	TRUE
Q9JHR7	Insulin-degrading enzyme OS=Mus musculus OX=10090 GN=Ide PE=1 SV=1		47					4786.45	4603.84					5856.98	5410.13	5722.37	4694.26	5660.04	0.829369	0.0115144	0.489483	TRUE
A0A0N4SUH6	RNA-binding protein 8A OS=Mus musculus OX=10090 GN=Rbm8a2 PE=3 SV=1		2					50.1613	47.8292					57.7819	69.362	62.4163	48.9814	63.0092	0.777369	0.0376457	0.489483	TRUE
E9QLL2	Dynamin-3 OS=Mus musculus OX=10090 GN=Dnm3 PE=1 SV=1		1					55.6111	47.286					90.1797	69.1513	82.296	51.2798	80.0625	0.640497	0.032046	0.489483	TRUE
P04443	Hemoglobin subunit beta-H0 OS=Mus musculus OX=10090 GN=Hbb-bh0 PE=2 SV=5		1					44.8251	39.8976					67.0548	61.7779	59.9729	42.2896	62.8646	0.67271	0.00745276	0.489483	TRUE
Q9D289	Trafficking protein particle complex subunit 6B OS=Mus musculus OX=10090 GN=Trappc6b PE=1 SV=1		2					96.7113	99.5478					135.628	118.974	134.383	98.1193	129.434	0.758062	0.0155129	0.489483	TRUE
Q3UZP4	Small VCP/p97-interacting protein OS=Mus musculus OX=10090 GN=Svip PE=3 SV=1		2					59.4713	70.103					156.12	107.704	140.158	64.5687	133.077	0.485198	0.0185785	0.489483	TRUE
Q80V26	Inositol monophosphatase 3 OS=Mus musculus OX=10090 GN=Impad1 PE=1 SV=1		1					17.8034	19.7969					25.0407	24.2789	24.7669	18.7737	24.6935	0.760269	0.00694199	0.489483	TRUE
B1ASW6	Trafficking protein particle complex subunit 1 OS=Mus musculus OX=10090 GN=Trappc1 PE=1 SV=1		1					25.751	28.1631					33.2833	34.6017	30.6531	26.93	32.8044	0.820928	0.0404505	0.489483	TRUE

## Sheet: 4d aged unchanged + not quant.
Accession	Description	Counts1.x	Counts1.y	R1.126	R1.127C	R1.129C	R1.130N	R2.128C	R2.130C	R1.128C	R1.129N	R1.130C	R1.131	R2.127C	R2.129N	R2.129C	Means.4d	Means.STD	FC	TwoSplTTest	TwoSplTTestAdj	Significant
P08032	Spectrin alpha chain, erythrocytic 1 OS=Mus musculus OX=10090 GN=Spta1 PE=1 SV=3	325	356	181535	139085	150451	168480	135758	134875	167307	138595	161886	158417	166283	151852	165316	150712	158221	0.952537	0.38798	0.665657	FALSE
Q3UGX2	Spectrin beta chain OS=Mus musculus OX=10090 GN=Sptb PE=1 SV=1	267	272	139898	116106	120437	132156	112715	111249	129615	115952	129621	129331	131083	122851	133144	121655	127248	0.956049	0.28256	0.585133	FALSE
P15508	Spectrin beta chain, erythrocytic OS=Mus musculus OX=10090 GN=Sptb PE=1 SV=4	2	1	199.441	290.086	234.975	230.984	223.101	246.719	239.056	252.957	212.379	229.377	281.164	197.868	203.367	236.016	229.3	1.02929	0.685696	0.840354	FALSE
D3Z5M4	Ankyrin-1 OS=Mus musculus OX=10090 GN=Ank1 PE=1 SV=1	3	2	162.689	99.204	140.988	210.488	136.423	135.998	216.82	133.327	180.258	190.099	181.057	153.277	157.009	143.92	171.233	0.840491	0.154607	0.511274	FALSE
B7ZW98	Ank1 protein OS=Mus musculus OX=10090 GN=Ank1 PE=1 SV=1	2	2	47.268	37.9568	44.5588	44.0137	37.8237	31.9682	39.8084	41.8117	44.0497	23.4798	46.0056	43.822	41.4859	40.2541	39.2686	1.0251	0.825136	0.916575	FALSE
Q02357-5	Isoform 5 of Ankyrin-1 OS=Mus musculus OX=10090 GN=Ank1	2	3	130.983	136.77	142.697	164.632	143.502	138.306	131.97	152.553	151.995	144.617	137.304	137.961	149.623	142.442	143.52	0.992492	0.844333	0.925774	FALSE
Q8BTM8	Filamin-A OS=Mus musculus OX=10090 GN=Flna PE=1 SV=5	138	139	18801.7	21299	24346.7	20269.3	27241.3	26096.8	21749.3	16272.2	17063.5	25231.1	18947.3	24214.9	21564.6	22800.4	20473	1.11368	0.250529	0.563628	FALSE
P04919	Band 3 anion transport protein OS=Mus musculus OX=10090 GN=Slc4a1 PE=1 SV=1	91	93	67276.8	58164.8	63630	68244.4	57399.8	57027.4	64907.9	63195.8	66964.6	62880	67218.8	63869.4	67877.3	61783.8	65245.5	0.946944	0.130198	0.498237	FALSE
Q8VDD5	Myosin-9 OS=Mus musculus OX=10090 GN=Myh9 PE=1 SV=4	155	170	22656.7	27812	31934.6	23836.8	34946.9	31375.4	26369.6	20114.8	21059.3	29342.4	23612	29754.5	27034.4	28411.2	25070.7	1.13324	0.196215	0.547093	FALSE
P07724	Serum albumin OS=Mus musculus OX=10090 GN=Alb PE=1 SV=3	116	112	108543	129276	117488	101828	133227	104210	80445.6	146069	152226	96316.8	119618	129864	121524	115145	118351	0.972914	0.79342	0.901314	FALSE
P01027	Complement C3 OS=Mus musculus OX=10090 GN=C3 PE=1 SV=3	112	124	24099.5	44300.2	29922.4	20896.5	39131.9	37553.7	21181.5	46919.4	33990.4	18066.2	28528.1	31079.1	29452.8	31521.8	28673.8	1.09932	0.587537	0.777893	FALSE
P26039	Talin-1 OS=Mus musculus OX=10090 GN=Tln1 PE=1 SV=2	107	116	8561.25	16993.2	14348	6689.79	14226.8	12231.1	8598.03	9796.72	7540.82	8185.94	9772.59	15174.3	11954.6	11594.8	9884.29	1.17306	0.356879	0.638845	FALSE
A0A087WSN6	Fibronectin OS=Mus musculus OX=10090 GN=Fn1 PE=1 SV=1	92	88	7511.75	13887.1	9495.64	5263.36	18325.1	15992.8	5524.54	16306.7	9426.4	4849.46	7461.83	9797.89	7479.88	10732.1	8081.84	1.32793	0.271525	0.574266	FALSE
Q01853	Transitional endoplasmic reticulum ATPase OS=Mus musculus OX=10090 GN=Vcp PE=1 SV=4	72	77	24101.1	19780.2	21336.9	26314.3	21608.8	20759.8	24791.5	21032.5	23831.5	24776.2	22847	22190.7	23948.9	22211.3	23309	0.952907	0.325008	0.621182	FALSE
Q80YQ1	Thrombospondin-1 OS=Mus musculus OX=10090 GN=Thbs1 PE=1 SV=1	92	92	11019.3	13088.7	16889.2	11146.5	17703.1	16513.2	10032.2	9703.72	9720.48	12698.5	11831.6	15008.3	13270.6	14123.6	11603.2	1.21722	0.0937719	0.489483	FALSE
A2A839	Protein 4.1 OS=Mus musculus OX=10090 GN=Epb41 PE=1 SV=1		2					198.781	236.233					297.617	207.877	203.241	216.699	232.537	0.931892	0.709239	0.851679	FALSE
P70290	55 kDa erythrocyte membrane protein OS=Mus musculus OX=10090 GN=Mpp1 PE=1 SV=1	65	66	19218.1	15420.6	18124.5	19188.4	15219	16491.3	18710.4	17303.9	18717.3	19664.5	20151.7	17415.3	18592.8	17197.3	18625.4	0.923322	0.109948	0.489483	FALSE
P49222	Erythrocyte membrane protein band 4.2 OS=Mus musculus OX=10090 GN=Epb42 PE=1 SV=3	60	64	25265.3	19602.9	22907.8	23729.2	20581	20288.7	21796.5	21388.1	24247.4	22986.1	23627.8	23161	24233.3	21968.7	23039.3	0.953534	0.290513	0.591624	FALSE
A8DUK4	Beta-globin OS=Mus musculus OX=10090 GN=Hbb-bs PE=1 SV=1	51	56	224664	126630	186323	215488	157817	180327	341053	171533	206327	319492	212148	198240	190723	178647	226869	0.787447	0.104167	0.489483	FALSE
Q921I1	Serotransferrin OS=Mus musculus OX=10090 GN=Tf PE=1 SV=1	67	80	26165.8	15221.6	21937.5	24274.5	21293.6	17956.6	20645.7	22167.8	29987.2	20865.3	25332.1	22933.4	22904.3	20805	23372.7	0.89014	0.231038	0.553235	FALSE
P19096	Fatty acid synthase OS=Mus musculus OX=10090 GN=Fasn PE=1 SV=2	82	85	9455.73	10436.7	9536.84	7699.86	8378.08	7222.25	7551.13	9619.22	8343.44	7189.94	8356.56	9566.71	9247.04	8716.2	8505.82	1.02473	0.73679	0.86706	FALSE
Q9QYB8	Beta-adducin OS=Mus musculus OX=10090 GN=Add2 PE=1 SV=4	61	64	12972.2	10920.1	11908.6	13564.5	10926.1	11127.5	13402.8	11492.8	13357.2	11793.5	13193	11740.8	12810.2	11859.4	12517.3	0.947437	0.251805	0.563688	FALSE
P60710	Actin, cytoplasmic 1 OS=Mus musculus OX=10090 GN=Actb PE=1 SV=1	45	44	25199.3	25477.3	29606.4	25153.1	29220.1	24093.5	24806.2	24028.2	27071.5	26721.6	26727.4	26144.3	23600.8	26374.4	25551.5	1.03221	0.44313	0.698093	FALSE
Q64514-2	Isoform Short of Tripeptidyl-peptidase 2 OS=Mus musculus OX=10090 GN=Tpp2	1	1	183.193	439.238	302.752	184.637	371.945	382.134	178.131	413.92	240.281	164.333	234.998	252.072	249.135	293.507	237.772	1.23441	0.287086	0.588551	FALSE
P63017	Heat shock cognate 71 kDa protein OS=Mus musculus OX=10090 GN=Hspa8 PE=1 SV=1	60	66	20628.8	12811.3	16501.5	19417.5	13528.5	12575.7	20646.8	15346.5	19477.2	19665.1	17995.8	16624.8	18564.9	15598.9	18249.2	0.854773	0.115101	0.491074	FALSE
E9Q8I0	Complement factor H OS=Mus musculus OX=10090 GN=Cfh PE=1 SV=1	61	65	8483.42	13310.3	9914.74	5507.32	16140.1	15245	4816.08	11696.1	9453.37	5695.98	6824.42	9574.05	8187.84	10719.4	7712.13	1.38994	0.129739	0.498237	FALSE
P24270	Catalase OS=Mus musculus OX=10090 GN=Cat PE=1 SV=4	58	55	21829.1	16215.1	20876.8	23910.8	16190.6	15943.3	23255.7	20676.1	23429.5	20846.1	21899.7	20641.3	20658.2	18902.1	21599.1	0.875131	0.0890796	0.489483	FALSE
Q64514	Tripeptidyl-peptidase 2 OS=Mus musculus OX=10090 GN=Tpp2 PE=1 SV=3	62	68	11330.1	9402.87	10596.3	11302.8	9594.04	9990.26	10189.4	10795.6	11209.4	10983.7	10591.5	10360.2	10954	10341.1	10720.9	0.964574	0.303559	0.604656	FALSE
Q922D8	C-1-tetrahydrofolate synthase, cytoplasmic OS=Mus musculus OX=10090 GN=Mthfd1 PE=1 SV=4	59	64	13924.5	12359.1	12141.5	12574.7	10545.6	9450.86	12169.3	11715.5	11600.4	14465	12912	12818.9	13367.9	11740.3	12687.9	0.925319	0.230086	0.553235	FALSE
P20918	Plasminogen OS=Mus musculus OX=10090 GN=Plg PE=1 SV=3	56	62	8288.29	11706.7	9360.77	4888.5	10144.7	9074.2	3930.88	10653.3	9108.4	4187.68	7460.93	8464.47	7657.44	8614.68	6936.23	1.24198	0.288733	0.589958	FALSE
E9QPU1	von Willebrand factor OS=Mus musculus OX=10090 GN=Vwf PE=1 SV=2	63	68	3309.06	5034.79	4976.65	3166.21	5989.19	5702.11	2984.64	3787.23	3277.93	3564.33	3330.74	4572.53	3612.42	4557.86	3561.33	1.27982	0.0587443	0.489483	FALSE
Q61838	Pregnancy zone protein OS=Mus musculus OX=10090 GN=Pzp PE=1 SV=3	53	58	6943.17	11757.9	8826.8	6164.74	8655.27	6320.54	6527.15	9149.69	7816.42	6286.57	7852.14	8441.77	8820.8	7899.63	7773.92	1.01617	0.886926	0.949146	FALSE
Q9QYB8-2	Isoform 2 of Beta-adducin OS=Mus musculus OX=10090 GN=Add2	2	2	116.875	305.956	209.564	127.384	240.599	247.787	129.746	294.34	192.308	119.954	177.213	194.471	172.859	196.124	176.081	1.11383	0.58075	0.773892	FALSE
Q3U2G2	Heat shock 70 kDa protein 4 OS=Mus musculus OX=10090 GN=Hspa4 PE=1 SV=1	55	54	7915.47	6067.36	7236.23	8588.54	6866.83	6281.03	8240.23	6655.47	7880.57	7697.51	7479.09	6918.31	7704.76	7105.85	7493.11	0.948318	0.385904	0.663711	FALSE
Q02053	Ubiquitin-like modifier-activating enzyme 1 OS=Mus musculus OX=10090 GN=Uba1 PE=1 SV=1	48	53	7276.84	6980.72	6948.49	8376.55	7788.86	7516	8128.86	7376.06	7369.38	8367.97	7540.27	6880.15	6873.96	7465.23	7486.86	0.997112	0.944924	0.980326	FALSE
Q9QYC0	Alpha-adducin OS=Mus musculus OX=10090 GN=Add1 PE=1 SV=2	6	4	677.871	511.067	620.263	675.93	659.863	636.48	696.388	528.719	674.253	723.446	614.294	609.54	585.327	627.418	629.937	0.996001	0.947981	0.980361	FALSE
F8WGR0	Alpha-adducin OS=Mus musculus OX=10090 GN=Add1 PE=1 SV=1	3	3	568.991	406.54	499.918	693.853	471.843	495.685	619.797	461.091	604.55	597.686	615.24	493.228	540.428	515.501	558.428	0.923129	0.359877	0.642339	FALSE
E9Q2E4	HECT domain E3 ubiquitin protein ligase 4 OS=Mus musculus OX=10090 GN=Hectd4 PE=1 SV=2	61	76	3915.34	4499.59	4635.63	4261.68	4050.45	3999.44	3624.47	4369.38	3949.99	3981.75	4255.36	4339.18	4348.59	4218.8	4115.59	1.02508	0.533159	0.744	FALSE
A0A075B5P6	Immunoglobulin heavy constant mu (Fragment) OS=Mus musculus OX=10090 GN=Ighm PE=1 SV=1	39	43	7993.42	23827	10810.5	35970.7	18698	61046.8	6212.5	20096.2	16540.6	6654.79	9819.16	22135.7	9284.11	20949.6	11568.6	1.81089	0.121589	0.493593	FALSE
E9Q1K3	Alpha-adducin OS=Mus musculus OX=10090 GN=Add1 PE=1 SV=1	43	47	9991.66	8298.14	9322.83	10070	8822.73	8514.86	9485.14	9161.78	10010.2	9756.68	9793.23	9107.99	9921.22	9144.55	9599.32	0.952625	0.185242	0.539462	FALSE
Q8K0E8	Fibrinogen beta chain OS=Mus musculus OX=10090 GN=Fgb PE=1 SV=1	42	46	6779.32	16134.6	12264.6	4875.27	17334.1	11759.5	5533.72	15110.1	8208.11	4819.57	7143.61	10634.2	7502.86	10490.9	7879.24	1.33147	0.26875	0.572464	FALSE
Q6ZPJ3	(E3-independent) E2 ubiquitin-conjugating enzyme UBE2O OS=Mus musculus OX=10090 GN=Ube2o PE=1 SV=3	50	55	6561.93	6717.29	6287.2	7339.46	6903.58	6249.83	6112.88	6967.38	6792.84	6312.59	6473.41	5825.36	6600.38	6666.25	6430.26	1.0367	0.31254	0.614889	FALSE
Q6ZQ38	Cullin-associated NEDD8-dissociated protein 1 OS=Mus musculus OX=10090 GN=Cand1 PE=1 SV=2	55	62	12514.4	11976.3	11800.7	11889	11024.8	11212.2	11300.4	12091.5	11706.1	12081.7	11778	12311.2	12380.3	11725.8	11944.7	0.981674	0.414083	0.68117	FALSE
G3X922	DnaJ heat shock protein family (Hsp40) member C13 OS=Mus musculus OX=10090 GN=Dnajc13 PE=1 SV=1	58	65	6234.57	6495.47	6040.91	5787.88	5796.92	5562.3	5586.94	6001.05	5978.27	5746.04	6048.99	5956.43	6256.65	5978.36	5935.8	1.00717	0.788449	0.899783	FALSE
Q6PAR5	GTPase-activating protein and VPS9 domain-containing protein 1 OS=Mus musculus OX=10090 GN=Gapvd1 PE=1 SV=2	54	53	6695.76	5858.02	6614.55	6048.58	5515.42	5016.02	6067.05	5823.38	6205.16	6355.25	6337.79	6291.69	6765.84	5928.44	6258.03	0.947333	0.25837	0.568228	FALSE
Q5SXR6	Clathrin heavy chain OS=Mus musculus OX=10090 GN=Cltc PE=1 SV=1	51	62	5933.71	5850.49	5417.63	5809.98	5681.49	5474.81	5659.73	5703.4	5746.63	5343.53	5472.68	5996.12	5570.91	5691.44	5638.54	1.00938	0.659068	0.82482	FALSE
Q8VDM4	26S proteasome non-ATPase regulatory subunit 2 OS=Mus musculus OX=10090 GN=Psmd2 PE=1 SV=1	43	45	7039.46	7505.71	7176.11	7178.2	6463.91	5993.16	6607.27	7272.27	6993.71	6497.96	7148.11	7097.01	7613.63	6873.29	7023.87	0.978561	0.584328	0.776994	FALSE
E9Q414	Apolipoprotein B-100 OS=Mus musculus OX=10090 GN=Apob PE=1 SV=1	56	46	1846.01	5439.18	3562.97	1799.25	4294.32	4275.93	1731	4770.74	1830.37	1518.36	2443.86	3775.67	1831.01	3251.62	2343.12	1.38773	0.217787	0.553235	FALSE
Q3TXS7	26S proteasome non-ATPase regulatory subunit 1 OS=Mus musculus OX=10090 GN=Psmd1 PE=1 SV=1	40	56	6556.25	6394.17	6350.31	6530.63	6109.17	5719.55	6236.07	6370.12	6207.52	5730.53	6381.5	6404.83	6514.06	6269.83	6258.83	1.00176	0.947352	0.980361	FALSE
Q6PDI5	Proteasome adapter and scaffold protein ECM29 OS=Mus musculus OX=10090 GN=Ecpas PE=1 SV=3	41	44	4965.68	5046.42	4929.3	4575.92	4121.17	3681.71	4573.16	4948.62	4589.53	4005.54	4952.92	4781.08	5003.18	4524.28	4681.6	0.966395	0.561128	0.762484	FALSE
A0A1D5RLV1	Protein 4.1 (Fragment) OS=Mus musculus OX=10090 GN=Epb41 PE=1 SV=1	1	2	349.949	216.907	250.205	304.279	211.444	190.861	301.88	189.986	268.481	267.636	294.01	264.913	282.717	248.1	264.574	0.937733	0.564109	0.765021	FALSE
P22599	Alpha-1-antitrypsin 1-2 OS=Mus musculus OX=10090 GN=Serpina1b PE=1 SV=2	4	5	1626.52	708.446	1134.14	1456.54	1009.46	990.314	1775.61	1117.21	1705.66	1149.51	1523.89	1254.54	1459.72	1113.19	1405.86	0.791823	0.112302	0.489483	FALSE
P70398	Probable ubiquitin carboxyl-terminal hydrolase FAF-X OS=Mus musculus OX=10090 GN=Usp9x PE=1 SV=2	49	59	4380.64	4601.61	4394.74	3909.11	4019.5	3725.59	3610.99	4487.46	3887.56	3693.89	3913.37	4250.69	4383.28	4160.42	4020.02	1.03493	0.474252	0.709789	FALSE
P13020	Gelsolin OS=Mus musculus OX=10090 GN=Gsn PE=1 SV=3	38	32	5240.54	13412.7	8696.42	3702.13	10543.7	9272.23	4515.14	10781.9	5199.82	4246.27	6335.68	7421.2	6745.37	7776.97	6171.3	1.26018	0.321104	0.619019	FALSE
Q6Q477	Plasma membrane calcium-transporting ATPase 4 OS=Mus musculus OX=10090 GN=Atp2b4 PE=1 SV=1	37	4	639.735	575.595	599.915	604.087	515.901	678.776	558.787	613.2	601.714	590.443	663.824	536.291	683.841	600.159	604.908	0.992149	0.877825	0.943931	FALSE
P39054	Dynamin-2 OS=Mus musculus OX=10090 GN=Dnm2 PE=1 SV=2	41	46	5487.1	4919.43	5057.9	5572.72	4431.53	3927.14	5367.69	4941.84	5039.8	4998.43	5713.22	5190.63	5356.37	4863.93	5223.78	0.931114	0.215622	0.553235	FALSE
P80314	T-complex protein 1 subunit beta OS=Mus musculus OX=10090 GN=Cct2 PE=1 SV=4	32	39	5976.02	6767.08	6277.33	5649.45	6497.56	5903.65	5520.38	6686.11	5771.7	5449.54	5687.1	5722.42	5954.48	6167.05	5815.52	1.06045	0.145995	0.505751	FALSE
P80316	T-complex protein 1 subunit epsilon OS=Mus musculus OX=10090 GN=Cct5 PE=1 SV=1	35	33	7807.04	7811.29	7823.35	7640.78	7244.23	9252.36	6591.17	7538.7	7488.38	7139.83	6806.76	7726.81	7178.94	7906.74	7200.02	1.09816	0.0345985	0.489483	FALSE
Q00897	Alpha-1-antitrypsin 1-4 OS=Mus musculus OX=10090 GN=Serpina1d PE=1 SV=1	31	31	13560	9450.94	11014.2	12811.4	10213.7	9301.65	15295.1	11575.8	14166.2	10823	13715.5	11158.4	12569.1	10943.9	12663.3	0.864221	0.0950523	0.489483	FALSE
O35350	Calpain-1 catalytic subunit OS=Mus musculus OX=10090 GN=Capn1 PE=1 SV=1	38	45	7701.02	6179.64	7310.06	7275.11	6091.77	5783.24	7399.43	7261.44	7558.92	6812.01	7150.99	7189.04	7203.78	6683.92	7221.89	0.925509	0.124966	0.493739	FALSE
Q9CWJ9	Bifunctional purine biosynthesis protein PURH OS=Mus musculus OX=10090 GN=Atic PE=1 SV=2	36	36	5823.08	7159.34	5479.42	6001.11	6154.2	5581.37	5387.2	5701.89	5492.71	5532.76	5668.55	6212.51	5749.11	6009.21	5672.55	1.05935	0.184756	0.539462	FALSE
Q3UER8	Fibrinogen gamma chain OS=Mus musculus OX=10090 GN=Fgg PE=1 SV=1	37	38	6952.94	15140.7	11806.5	4697	16451.1	11445.1	5412.77	15109.5	7817.76	5087.08	7237.45	10632.6	7423.84	10158.9	7862.89	1.292	0.306048	0.607159	FALSE
G3X8Q5	Ceruloplasmin OS=Mus musculus OX=10090 GN=Cp PE=1 SV=1	41	40	5003.07	4477.42	4463.5	3881.47	4005.09	3466.58	4610.44	4605.98	5193.59	3821.84	4980.2	4552.19	4338.96	4187.05	4567.36	0.916733	0.196696	0.547093	FALSE
Q8R5H1	Ubiquitin carboxyl-terminal hydrolase 15 OS=Mus musculus OX=10090 GN=Usp15 PE=1 SV=1	45	45	5982.77	6456.66	6180.61	5460.52	6561.89	5923.54	4929.59	6682.01	5943.33	4923.32	5245.11	5824.63	5720.02	6083.19	5579.98	1.09018	0.124806	0.493739	FALSE
E9PZD8	Ceruloplasmin OS=Mus musculus OX=10090 GN=Cp PE=1 SV=1	1	1	15.6607	7.71634	10.933	11.0446	7.38999	7.03465	13.6698	10.2557	9.81297	11.7013	13.2927	11.8427	13.9947	9.54991	11.9823	0.797	0.110096	0.489483	FALSE
Q8BKC5	Importin-5 OS=Mus musculus OX=10090 GN=Ipo5 PE=1 SV=3	37	44	4522.43	4025.17	4086.63	4902.79	4151.21	3783.61	4435.08	4075.93	4216.86	4130.98	4133.12	4214.63	4564.62	4230.01	4249.85	0.995331	0.905809	0.958495	FALSE
E9PV24	Fibrinogen alpha chain OS=Mus musculus OX=10090 GN=Fga PE=1 SV=1	31	38	5864.41	12872.8	9994.95	4035.24	13748.6	9298.09	4972.26	12741.1	6657.69	4284.31	6492.14	8857.34	6679.92	8544.76	6831.08	1.25086	0.35488	0.63759	FALSE
P11983	T-complex protein 1 subunit alpha OS=Mus musculus OX=10090 GN=Tcp1 PE=1 SV=3	36	38	6377.42	6743.49	6458.15	5780.58	5823.15	5150.72	5344.75	6404.57	6049.08	5811.93	5959.54	5980.71	6613.45	6031.69	6011.38	1.00338	0.943317	0.979614	FALSE
P00920	Carbonic anhydrase 2 OS=Mus musculus OX=10090 GN=Ca2 PE=1 SV=4	25	28	12114.8	5914.13	10871.7	17341.3	10023.9	9706.06	21318	10440	15997.7	14156.8	13807.3	12250.5	12030.3	10465.9	13945.3	0.750496	0.104139	0.489483	FALSE
P42932	T-complex protein 1 subunit theta OS=Mus musculus OX=10090 GN=Cct8 PE=1 SV=3	40	41	8097.46	7081.09	7682.07	7221.5	6684.92	6162.31	6920.48	7432.38	7415.97	7245.54	7115.78	7118.97	7901.23	7126.87	7301.39	0.976099	0.562793	0.763658	FALSE
P46460	Vesicle-fusing ATPase OS=Mus musculus OX=10090 GN=Nsf PE=1 SV=2	44	41	8799.03	8279.4	8333.68	7352.69	7556.75	6616.91	7135.37	7882.68	8009.45	7283.65	7784.99	8423.98	8514.84	7788.45	7847.18	0.992516	0.877673	0.943931	FALSE
P49813	Tropomodulin-1 OS=Mus musculus OX=10090 GN=Tmod1 PE=1 SV=2	34	34	11198.4	8774.73	9436.49	10081.1	8251.1	8224.95	10309.1	9173.71	10188	10029.8	10854.5	9388.41	10025.2	9269.55	9981.73	0.928651	0.176545	0.5331	FALSE
P80318	T-complex protein 1 subunit gamma OS=Mus musculus OX=10090 GN=Cct3 PE=1 SV=1	37	44	5702.54	5530.56	5520.45	5303.81	5015.05	4355.87	4647.47	5387.6	5200.57	4987.02	5272.3	5170.41	5640.13	5217.45	5178.31	1.00756	0.869494	0.93991	FALSE
P24549	Retinal dehydrogenase 1 OS=Mus musculus OX=10090 GN=Aldh1a1 PE=1 SV=5	35	34	9699.78	7353.16	8804.5	10510.7	8253.78	7628.5	11196	8914.36	10370.1	10684	9710.94	9464.44	9456.42	8638.62	9943.42	0.868777	0.0428526	0.489483	FALSE
P97494	Glutamate--cysteine ligase catalytic subunit OS=Mus musculus OX=10090 GN=Gclc PE=1 SV=4	30	25	3714.38	6121.15	4814.02	3621.69	4372.98	4168.28	3373.27	4696.98	3449.22	3236.24	3827.78	4744.22	3951.23	4396.89	3856.66	1.14008	0.201035	0.551303	FALSE
Q922B2	Aspartate--tRNA ligase, cytoplasmic OS=Mus musculus OX=10090 GN=Dars PE=1 SV=2	35	42	10581.5	7214.11	6874.02	6490.81	6973.03	5902.31	6596.58	7233.58	7529.04	7123.56	6111.72	8905.34	8412.21	7207.43	7361.67	0.979049	0.823196	0.91615	FALSE
P23953	Carboxylesterase 1C OS=Mus musculus OX=10090 GN=Ces1c PE=1 SV=4	25	28	7792.84	5883.59	6427.06	7465.86	5607.7	5471.47	8535.56	6442.28	8562.32	7038.98	8405.38	6975.93	7544.96	6380.97	7601.23	0.839465	0.0356577	0.489483	FALSE
Q9R111	Guanine deaminase OS=Mus musculus OX=10090 GN=Gda PE=1 SV=1	31	35	8308.11	3907.25	6055.06	9741.86	5896.58	6103.84	9165.94	5965.94	8843.35	8775.97	7538.07	6322.96	7288.34	6403.09	7607.21	0.841714	0.236522	0.553235	FALSE
P54116	Erythrocyte band 7 integral membrane protein OS=Mus musculus OX=10090 GN=Stom PE=1 SV=3	28	28	11013.1	9651.66	11105.1	11282.5	10331.5	9925.32	11023.8	10046.9	11317.3	11034.9	11652.2	10832.4	11091.1	10533.1	10990	0.958428	0.195346	0.547057	FALSE
E9PVD2	Inter alpha-trypsin inhibitor, heavy chain 4 OS=Mus musculus OX=10090 GN=Itih4 PE=1 SV=1	31	37	3680.7	7891.15	4657.68	2075.94	6356.09	4635.17	2473.95	5527.28	2359.51	2357.13	3573.55	4026.28	3259.27	4497.3	3217.08	1.39794	0.152959	0.511274	FALSE
A6X935	Inter alpha-trypsin inhibitor, heavy chain 4 OS=Mus musculus OX=10090 GN=Itih4 PE=1 SV=2	1	1	18.0064	47.7936	19.8639	14.1177	34.8694	24.7046	13.7048	30.9267	13.8492	9.22431	22.5353	18.3527	14.9693	24.3393	16.516	1.47368	0.124283	0.493739	FALSE
Q5XPI3-2	Isoform 2 of E3 ubiquitin-protein ligase RNF123 OS=Mus musculus OX=10090 GN=Rnf123	40	39	5011.13	5400.96	5287.19	4722.64	4917.44	4031.58	4664.81	5257.8	4735.02	4003.04	4628.47	5177.8	5151.36	4873.47	4784.5	1.0186	0.745912	0.875279	FALSE
P01029	Complement C4-B OS=Mus musculus OX=10090 GN=C4b PE=1 SV=3	40	30	3268.84	4556.69	3440.93	1997.68	3630.82	3614.21	2331.86	4047.97	2905.87	2116.45	3081.72	3201.93	2950.13	3321.83	2891.51	1.14882	0.325833	0.621869	FALSE
P01837	Immunoglobulin kappa constant OS=Mus musculus OX=10090 GN=Igkc PE=1 SV=2	23	24	25354.1	26346.7	15309.6	31349.8	25369.8	49740.4	12415.5	23911.9	27630.8	26461.4	25470.5	21714	24862.1	27195.7	22571.3	1.20488	0.327941	0.623876	FALSE
Q5H8C4	Vacuolar protein sorting-associated protein 13A OS=Mus musculus OX=10090 GN=Vps13a PE=1 SV=1	42	54	3705.43	3461.47	3774.31	3678.66	3458.1	3368.95	3506.15	3450.47	3566.41	3321.23	3749.96	3517.65	3751.99	3571.3	3549.04	1.00627	0.80742	0.906318	FALSE
O54890	Integrin beta-3 OS=Mus musculus OX=10090 GN=Itgb3 PE=1 SV=2	32	31	3782.14	3929.03	5240.71	3750.02	5356.99	5249.71	3584.6	2820.68	2974.25	4696.73	3383.52	5086.31	4296.59	4491.77	3750.79	1.19755	0.144759	0.505751	FALSE
F6S4K9	Protein 4.1 (Fragment) OS=Mus musculus OX=10090 GN=Epb41 PE=1 SV=1	8	5	565.33	638.541	565.728	539.549	549.282	554.498	506.082	619.806	528.999	563.218	598.037	569.767	564.417	567.942	563.199	1.00842	0.820646	0.914477	FALSE
Q61171	Peroxiredoxin-2 OS=Mus musculus OX=10090 GN=Prdx2 PE=1 SV=3	23	23	18596.1	10155.1	15741.9	26277	14084.3	15430.4	25641.1	14391.5	21285.6	25219.9	20475.5	17493	18778.1	16031.6	20114.9	0.797	0.144928	0.505751	FALSE
P20029	Endoplasmic reticulum chaperone BiP OS=Mus musculus OX=10090 GN=Hspa5 PE=1 SV=3	28	27	5143.85	6010.72	5355.5	5209.78	5601.16	5251.42	5369.57	5846.49	5301.6	4543.32	5062.52	4968.9	5323.56	5420.82	5188.76	1.04472	0.285113	0.586632	FALSE
A0A0A6YVP0	Immunoglobulin heavy constant gamma 2B (Fragment) OS=Mus musculus OX=10090 GN=Ighg2b PE=1 SV=2	17	21	8839.95	12259.2	7016.15	6567.72	11612.2	11011.7	5268.43	11632	13721.5	10775.9	12663.4	8501.05	3893.65	9279.66	8708.41	1.0656	0.77899	0.895692	FALSE
P21614	Vitamin D-binding protein OS=Mus musculus OX=10090 GN=Gc PE=1 SV=2	25	30	5481.41	4275.4	4758.55	3784.73	4341.07	3947.91	3512.87	4845.63	5384.99	3053.69	4532.6	4462.65	4680.98	4397.68	4284.5	1.02642	0.789875	0.899783	FALSE
Q8CGC7	Bifunctional glutamate/proline--tRNA ligase OS=Mus musculus OX=10090 GN=Eprs PE=1 SV=4	35	48	4329.96	3003.15	3230.15	3245.04	3315.58	3384.73	3278.94	2953.08	2947.98	3174.28	2626.12	3133.7	3185.61	3394.41	3035.63	1.11819	0.0733445	0.489483	FALSE
P56480	ATP synthase subunit beta, mitochondrial OS=Mus musculus OX=10090 GN=Atp5f1b PE=1 SV=2	26	28	3169.08	3913.48	4528.81	3120.44	4913.9	4594.24	3235.97	3110.13	2678.22	3564.41	3265.52	3842.96	3696.38	3977	3321.14	1.19748	0.0682236	0.489483	FALSE
A0A0A0MQF6	Glyceraldehyde-3-phosphate dehydrogenase OS=Mus musculus OX=10090 GN=Gapdh PE=1 SV=1	28	31	7787.73	6916.25	6961	8613.74	6623.1	5904.64	9054.78	6604.91	7077.8	9213.82	7990.56	7626.28	7565.44	7083.26	7826.07	0.905085	0.182777	0.538103	FALSE
Q8BX70	Vacuolar protein sorting-associated protein 13C OS=Mus musculus OX=10090 GN=Vps13c PE=1 SV=2	35	37	1701.92	2077.12	1933.96	1973.14	2142.05	1988.8	1816.35	2194.92	1743.41	1630.68	1687.12	1637.42	1745.42	1964.44	1771.04	1.1092	0.0690705	0.489483	FALSE
Q8K1B8	Fermitin family homolog 3 OS=Mus musculus OX=10090 GN=Fermt3 PE=1 SV=1	30	28	3612.14	6063.34	4591.32	3010.31	4903.91	4807.26	3423.36	4150.73	3122.36	3699.6	3914.47	4762.15	4017.69	4387.77	3839.18	1.14289	0.244509	0.557919	FALSE
Q9WV69-2	Isoform 2 of Dematin OS=Mus musculus OX=10090 GN=Dmtn	4	4	583.574	482.54	566.87	1055.74	427.173	497.378	1130.09	612.819	642.083	1040.7	1030.95	553.286	861.077	574.107	809.254	0.709428	0.067948	0.489483	FALSE
Q62261	Spectrin beta chain, non-erythrocytic 1 OS=Mus musculus OX=10090 GN=Sptbn1 PE=1 SV=2	16	26	728.576	1072.94	1047.08	873.039	1129.57	1142.03	1019.26	822.472	858.816	977.291	824.249	1071.85	941.376	986.528	926.308	1.06501	0.444571	0.698571	FALSE
P21981	Protein-glutamine gamma-glutamyltransferase 2 OS=Mus musculus OX=10090 GN=Tgm2 PE=1 SV=4	27	26	2584.72	2226.17	2570	2851.28	2799.03	3107.7	2686.56	2819.7	2822.84	2717.58	2475.33	2584.55	2498.41	2675.46	2654.56	1.00787	0.873666	0.94152	FALSE
Q8BMJ2	Leucine--tRNA ligase, cytoplasmic OS=Mus musculus OX=10090 GN=Lars PE=1 SV=2	31	39	3297.97	3117.88	3047.13	2783.46	2711.94	2710.41	2591.6	3014.77	2676.33	2843.78	2576.24	2939.34	3000.38	2936.4	2800.52	1.04852	0.280191	0.581698	FALSE
P80313	T-complex protein 1 subunit eta OS=Mus musculus OX=10090 GN=Cct7 PE=1 SV=1	35	38	6799.88	6051.55	6503.32	6381.23	6070.27	5148.45	5657.36	5995.51	6341.72	6087.07	6010.94	6154.77	6654.64	6135.95	6122.16	1.00225	0.957955	0.983997	FALSE
Q64727	Vinculin OS=Mus musculus OX=10090 GN=Vcl PE=1 SV=4	31	50	2803.59	4308.1	3299.79	3003.94	4002.29	3833.07	3295.5	4024.01	2873.53	3207.87	3364.13	3377.53	3230.64	3499.5	3324.38	1.05268	0.513784	0.72898	FALSE
P48722	Heat shock 70 kDa protein 4L OS=Mus musculus OX=10090 GN=Hspa4l PE=1 SV=2	26	33	3853.35	3400.25	3691.09	3945.81	3150.71	3577	3912.66	3593.55	3842.23	3602.56	3508.77	3205.66	3272.13	3592.76	3554.08	1.01088	0.809112	0.90664	FALSE
P46471	26S proteasome regulatory subunit 7 OS=Mus musculus OX=10090 GN=Psmc2 PE=1 SV=5	27	29	5252.37	4846.55	5109.33	5521.88	4782.98	4682.51	5109.02	4959.21	5005.74	5096.82	4929.38	5025.37	5351.72	5024.23	5066.53	0.991651	0.754911	0.879909	FALSE
Q8CJG0	Protein argonaute-2 OS=Mus musculus OX=10090 GN=Ago2 PE=1 SV=3	36	42	4610.26	4084.03	4089.62	5280.37	4002.77	4096.94	4721.32	4106.62	4580.42	5290.78	4722.42	4496.08	4796.67	4338.41	4661.86	0.930618	0.189753	0.543793	FALSE
O88685	26S proteasome regulatory subunit 6A OS=Mus musculus OX=10090 GN=Psmc3 PE=1 SV=2	30	33	6164.63	5993.79	5985.79	6571.41	5551.44	4975.74	6163	5841.76	5970.03	5503.98	6084.15	5835.47	6302.38	5851.61	5952.25	0.983091	0.681503	0.83766	FALSE
A2AFQ0	E3 ubiquitin-protein ligase HUWE1 OS=Mus musculus OX=10090 GN=Huwe1 PE=1 SV=1	39	52	2187.55	3066.42	2619.79	2383.93	2634.96	2309.7	2162.3	2948.41	2223.29	2120.37	2587	2562.35	2499.31	2518.14	2428.34	1.03698	0.596578	0.785875	FALSE
Q64518	Sarcoplasmic/endoplasmic reticulum calcium ATPase 3 OS=Mus musculus OX=10090 GN=Atp2a3 PE=1 SV=3	30	27	2432.83	2527.2	3319.77	2569	3578.51	3451.31	2584.79	2046.47	2116.12	3228.28	2379.18	3215.68	2711.75	2941.38	2574.54	1.14249	0.210593	0.553235	FALSE
Q19LI2	Alpha-1B-glycoprotein OS=Mus musculus OX=10090 GN=A1bg PE=1 SV=1	35	32	8061.41	7777.33	4235.3	5143.64	5448.76	5163.19	4717.55	7634.86	9693.3	3046.43	5003.34	5978.72	9591.68	5809.01	6074.44	0.956303	0.824945	0.916575	FALSE
P70168	Importin subunit beta-1 OS=Mus musculus OX=10090 GN=Kpnb1 PE=1 SV=2	28	33	4731.48	3915.52	4231.04	5522.49	4137.8	4152.37	5241.8	4248.24	4443.13	5430.08	4717.81	4484.79	4761.68	4418.13	4744.65	0.931183	0.257999	0.568228	FALSE
Q9JMA1	Ubiquitin carboxyl-terminal hydrolase 14 OS=Mus musculus OX=10090 GN=Usp14 PE=1 SV=3	29	29	4841.48	5999.77	5458.21	4736.34	5741.28	5209.16	4675.89	5766.98	4610.48	4413.15	4999.47	4961.67	4958.77	5311.66	4896.55	1.08478	0.129932	0.498237	FALSE
P80315	T-complex protein 1 subunit delta OS=Mus musculus OX=10090 GN=Cct4 PE=1 SV=3	29	37	4825.06	3990.35	4540.52	4444.68	4019.42	3710.29	4042.9	4191.55	4477.7	4338.64	4312.58	4197.34	4707.88	4238.11	4319.47	0.981163	0.659795	0.82508	FALSE
Q8VDN2	Sodium/potassium-transporting ATPase subunit alpha-1 OS=Mus musculus OX=10090 GN=Atp1a1 PE=1 SV=1	33	31	3264.5	3680.25	3636.24	3185.57	3667.74	3766.59	3095.35	3533.89	3148.93	3372.11	3372.58	3461.2	3342.1	3526.25	3329.04	1.05924	0.109243	0.489483	FALSE
F6TQW2	Immunoglobulin heavy constant gamma 2C (Fragment) OS=Mus musculus OX=10090 GN=Ighg2c PE=4 SV=2	20	16	18262.7	12340.2	11060	9051.63	21216.9	15541.3	6937.58	14773.3	13149.6	17539.3	16007.4	7870.52	4314.3	13971.9	10364.5	1.34805	0.252046	0.563688	FALSE
Q9WVK4	EH domain-containing protein 1 OS=Mus musculus OX=10090 GN=Ehd1 PE=1 SV=1	27	35	3911.31	4700.29	4266.06	3816.87	4292.2	3804.57	3756.08	4260.22	3803.04	3514.29	3838.4	4366.03	4162.82	4119.66	3946.86	1.04378	0.361819	0.6444	FALSE
P70335	Rho-associated protein kinase 1 OS=Mus musculus OX=10090 GN=Rock1 PE=1 SV=1	38	45	3605.74	3400.17	3472.3	3259.96	3915.35	3310.09	3516.93	3316.69	3272.09	3216.63	3250.23	3247.94	3367.61	3487.3	3311.25	1.05317	0.0923457	0.489483	FALSE
Q9WTX6	Cullin-1 OS=Mus musculus OX=10090 GN=Cul1 PE=1 SV=1	34	43	5679	5655.03	5382.03	5259.05	5221.38	4807.77	4945.55	5555.93	5117.7	5618.38	5377.06	5629.03	5647.65	5325.76	5406.66	0.985037	0.643105	0.815419	FALSE
A6ZI44	Fructose-bisphosphate aldolase OS=Mus musculus OX=10090 GN=Aldoa PE=1 SV=1	22	33	3443.57	3500.24	3514.35	4407.41	3856.63	3926.46	4444.31	3561.39	4129.01	4146.22	3919.72	3521.46	3510.77	3760.31	3875.51	0.970275	0.578488	0.773086	FALSE
P06684	Complement C5 OS=Mus musculus OX=10090 GN=C5 PE=1 SV=2	35	36	3918.2	6425.74	4266.78	2273.88	5992.27	5192.66	2696.62	5843.63	4065.87	2475.91	3622.71	3982.8	3520.29	4434.14	3614.33	1.22682	0.289598	0.590742	FALSE
P23492	Purine nucleoside phosphorylase OS=Mus musculus OX=10090 GN=Pnp PE=1 SV=2	25	25	4512.31	3366.07	3971.35	5704.51	4082.57	4033.27	5851.11	4309.39	5000.96	4813.06	4802.04	4250	4318.17	4222.26	4736.56	0.891418	0.181346	0.536471	FALSE
Q3TVK3	Aspartyl aminopeptidase OS=Mus musculus OX=10090 GN=Dnpep PE=1 SV=1	22	24	4241.85	3051.72	3436.5	3781.33	3526.82	3040.53	3758.32	3380.67	4107.42	3957.37	3679.22	3865.2	3894.86	3488.98	3799.88	0.918181	0.145123	0.505751	FALSE
P14685	26S proteasome non-ATPase regulatory subunit 3 OS=Mus musculus OX=10090 GN=Psmd3 PE=1 SV=3	30	29	4111.62	4484.2	4387.36	4287.65	4040.62	3654.95	3837.05	4453.68	3965.17	3637.7	4101.05	4133.67	4519.09	4151.85	4081.97	1.01712	0.694925	0.846175	FALSE
Q61598	Rab GDP dissociation inhibitor beta OS=Mus musculus OX=10090 GN=Gdi2 PE=1 SV=1	24	28	4510.04	3223.6	4353.44	4957.52	3343.54	3454.91	5204.62	3810.67	4314.1	4805.27	4166.82	4511.98	4029.69	3919.31	4384.5	0.893902	0.193951	0.545415	FALSE
Q9DBK7	MCG18845, isoform CRA_d OS=Mus musculus OX=10090 GN=Uba7 PE=1 SV=1	28	31	2886.53	2979.13	2587.17	2282.84	2574.19	2440.82	2440.02	2769.71	2363.78	1834.1	2312.48	2605.14	2609.81	2614.11	2401.5	1.08853	0.230616	0.553235	FALSE
P17182	Alpha-enolase OS=Mus musculus OX=10090 GN=Eno1 PE=1 SV=3	22	23	3708.1	4681.4	4133.18	3962.76	4092.23	3659.24	4253.84	4413.25	4010.13	3766.61	4233.97	4125.78	3806.06	4025.87	4081.02	0.986487	0.748315	0.876006	FALSE
P01942	Hemoglobin subunit alpha OS=Mus musculus OX=10090 GN=Hba PE=1 SV=2	1	2	65.4228	134	89.3325	101.288	81.4083	269.769	147.504	160.931	101.742	93.682	124.635	89.1479	95.4202	109.692	113.314	0.968038	0.880759	0.945017	FALSE
G3X925	Pyruvate kinase OS=Mus musculus OX=10090 GN=Pklr PE=1 SV=1	27	25	4744.22	4664.71	4831.38	5584.05	4844.71	4503.04	5331.89	4774.83	5123.1	5500.5	5093.12	4734.54	5068.22	4850.62	5083.09	0.954267	0.214799	0.553235	FALSE
A0A0R4J038	Kininogen-1 OS=Mus musculus OX=10090 GN=Kng1 PE=1 SV=1	23	25	5245.03	6681.07	5665.36	4110.48	5618.52	5457.76	4238.92	8176.38	6118.75	4679.81	5975.64	5408.32	5862.27	5408.27	5668.39	0.95411	0.663328	0.828233	FALSE
P62334	26S proteasome regulatory subunit 10B OS=Mus musculus OX=10090 GN=Psmc6 PE=1 SV=1	25	23	3202.93	3732.11	3476.28	3464.64	3356.48	3115.87	3272.31	3696.49	3419.61	2944.64	3392.43	3431.07	3548.62	3385.5	3379.15	1.00188	0.961568	0.984831	FALSE
P47738	Aldehyde dehydrogenase, mitochondrial OS=Mus musculus OX=10090 GN=Aldh2 PE=1 SV=1	19	19	2045.11	2142.33	2799.25	2129.78	2831.8	2761.3	2158.96	1521.69	1700.5	2855.33	2066.18	2540.45	2260.49	2426.75	2114.94	1.14743	0.225571	0.553235	FALSE
P02089	Hemoglobin subunit beta-2 OS=Mus musculus OX=10090 GN=Hbb-b2 PE=1 SV=2	4	9	1855.78	828.418	1655.64	2467.59	1360.94	1471.85	2799.93	1571.3	2292.68	2600.07	2180.08	1944.25	1834.95	1525.06	2137.67	0.713421	0.0581978	0.489483	FALSE
Q9WV69	Dematin OS=Mus musculus OX=10090 GN=Dmtn PE=1 SV=1	26	28	5180.09	5504.83	5051.94	6873.08	5043.89	5336.52	7319.44	6093.53	5527.04	7620.22	7148.45	5138.45	6400.04	5465.36	6403.74	0.853465	0.0591383	0.489483	FALSE
P99026	Proteasome subunit beta type-4 OS=Mus musculus OX=10090 GN=Psmb4 PE=1 SV=1	18	17	3098.14	3660.44	3387.68	3270.07	3245.6	3088.19	3119.11	3556.68	3314.43	3004.95	3205.85	3265.53	3472.69	3286.11	3272.21	1.00425	0.902555	0.957114	FALSE
P80317	T-complex protein 1 subunit zeta OS=Mus musculus OX=10090 GN=Cct6a PE=1 SV=3	24	25	6558.67	5496.3	6177.62	6388.13	5392.74	4591.12	6209.74	5814.97	6016.81	6236.91	5897.56	5816.9	6659.91	5725.34	6086.93	0.940596	0.28299	0.58553	FALSE
P68134	Actin, alpha skeletal muscle OS=Mus musculus OX=10090 GN=Acta1 PE=1 SV=1		1					65.6023	83.1413					109.87	90.0075	87.5159	73.8529	95.2976	0.774972	0.14012	0.505751	FALSE
Q923D2	Flavin reductase (NADPH) OS=Mus musculus OX=10090 GN=Blvrb PE=1 SV=3	16	16	2533.56	4595.12	3129.44	2854.38	3772.23	3686.56	3211.29	3622.9	2803.19	2835.97	3145.47	3305.37	3021.5	3362.83	3124.25	1.07636	0.424304	0.686434	FALSE
P07901	Heat shock protein HSP 90-alpha OS=Mus musculus OX=10090 GN=Hsp90aa1 PE=1 SV=4	26	35	4418.01	4368.87	4141.16	4065.46	4505.64	4323	3815.49	4567.1	3975.37	3425.63	4035.75	3879.45	4057.4	4300.92	3952.69	1.0881	0.0491987	0.489483	FALSE
P11499	Heat shock protein HSP 90-beta OS=Mus musculus OX=10090 GN=Hsp90ab1 PE=1 SV=3	11	10	836.678	1002.24	911.768	808.531	931.393	993.004	746.374	924.171	772.143	631.535	809.63	784.415	852.485	911.03	784.028	1.16199	0.0269204	0.489483	FALSE
P62192	26S proteasome regulatory subunit 4 OS=Mus musculus OX=10090 GN=Psmc1 PE=1 SV=1	23	22	4926.43	4861.71	4861.19	4987.72	4308.84	3822.95	4592.23	4716.88	4827.91	4450.58	4850.36	4680.3	5208.63	4607.38	4755.89	0.968773	0.491698	0.718816	FALSE
P68033	Actin, alpha cardiac muscle 1 OS=Mus musculus OX=10090 GN=Actc1 PE=1 SV=1	7	7	4110.26	3857.93	4732.37	4389.07	4176.01	3968.43	4749.25	3765.04	4357.44	4320.43	4435.67	4302.92	4492.23	4196.07	4337.02	0.967501	0.427687	0.689238	FALSE
P47857-3	Isoform 3 of ATP-dependent 6-phosphofructokinase, muscle type OS=Mus musculus OX=10090 GN=Pfkm	27	31	3123.86	2270.6	2741.16	2488.9	2984.62	2626.12	2098.19	2601.43	2923.03	2476.4	2408.59	2532.07	2328.71	2690.48	2470.15	1.0892	0.187362	0.539462	FALSE
P62196	26S proteasome regulatory subunit 8 OS=Mus musculus OX=10090 GN=Psmc5 PE=1 SV=1	27	32	3858.49	3306.33	3585.12	3911.28	3161.3	2938.69	3571.16	3467.02	3675.51	3639.14	3722.66	3585.85	3988.28	3441.66	3661.14	0.940051	0.20982	0.553235	FALSE
Q8BGQ7	Alanine--tRNA ligase, cytoplasmic OS=Mus musculus OX=10090 GN=Aars PE=1 SV=1	27	28	3791.08	4190.82	3546.44	2317.84	3394.19	2877.39	2482.29	3543.62	2463.8	3008.12	2910.72	3514.06	3411.2	3293.16	3016.89	1.09157	0.409126	0.678442	FALSE
Q9CQT1	Methylthioribose-1-phosphate isomerase OS=Mus musculus OX=10090 GN=Mri1 PE=1 SV=1	17	19	2900.66	2415.21	2378.19	1946.46	2228.58	1874.49	2279.18	2384.17	2135.23	2006.72	2044.68	2497.9	2584.52	2266.26	2266.6	0.999848	0.998356	0.999169	FALSE
Q3U7R1	Extended synaptotagmin-1 OS=Mus musculus OX=10090 GN=Esyt1 PE=1 SV=2	23	28	1886.53	2241.16	2088.47	1943.23	2163.65	2025.34	1876.13	2020.22	1910.97	1818.13	1928.28	2016.57	2000.72	2054.45	1937.38	1.06043	0.0715123	0.489483	FALSE
Q60605-2	Isoform Smooth muscle of Myosin light polypeptide 6 OS=Mus musculus OX=10090 GN=Myl6	22	17	3143.69	3854.52	4626.22	2743.17	5614.98	4988.87	2490.37	2423.01	2705.55	3868.95	2949.59	4035.86	3274.57	4033.73	3051.22	1.322	0.060958	0.489483	FALSE
Q91X72	Hemopexin OS=Mus musculus OX=10090 GN=Hpx PE=1 SV=2	23	28	9238.65	8040.11	7557.26	5552.53	6583	6187.82	7407.74	8362.64	8179.47	6578.88	7919.49	7578.16	7769.4	7089.48	7664.92	0.924925	0.333379	0.625978	FALSE
P40124	Adenylyl cyclase-associated protein 1 OS=Mus musculus OX=10090 GN=Cap1 PE=1 SV=4	23	23	1907.67	2556.17	2200.94	1659.67	2778.19	2523.4	1718.81	2223.99	1808.15	1764.42	1798.92	2103.83	1833.47	2235.69	1885.19	1.18592	0.06735	0.489483	FALSE
Q9WVJ2	26S proteasome non-ATPase regulatory subunit 13 OS=Mus musculus OX=10090 GN=Psmd13 PE=1 SV=1	25	26	4944.12	5234.82	5173.56	4951.81	4506.33	4181.77	4318.13	5312.76	4828.46	4468.09	4912.21	4724.86	5279.37	4817.12	4822.33	0.998921	0.981589	0.994547	FALSE
Q9D8W5	26S proteasome non-ATPase regulatory subunit 12 OS=Mus musculus OX=10090 GN=Psmd12 PE=1 SV=4	24	28	4256.23	4195.82	4417.87	4576.36	3947.14	3600.6	3967.66	4530.76	4271.21	4119.97	4395.07	4249.05	4630.37	4153.1	4303.88	0.964965	0.380209	0.660391	FALSE
P54822	Adenylosuccinate lyase OS=Mus musculus OX=10090 GN=Adsl PE=1 SV=2	25	25	4390.58	2919.3	3831.74	5231.46	3640.11	3746.68	5093.63	3709.86	4715.58	5014.57	4461.92	3886	4270.32	3897.3	4422.45	0.881254	0.18189	0.536927	FALSE
P42567	Epidermal growth factor receptor substrate 15 OS=Mus musculus OX=10090 GN=Eps15 PE=1 SV=1	29	29	1835.88	2038.03	2007.85	1887.34	1724.33	1591.76	1930.79	1956.3	1869.01	1577.27	1854.09	1837.55	1915.5	1840.87	1844.61	0.997968	0.965624	0.98542	FALSE
F7AC58	Piezo-type mechanosensitive ion channel component OS=Mus musculus OX=10090 GN=Piezo1 PE=1 SV=2	27	31	1256.01	1152.83	1220.58	1262.7	1090.25	1147.5	1284.88	1087.88	1198.66	1122.28	1237.48	1164.92	1235.99	1186.64	1188.54	0.9984	0.961754	0.984831	FALSE
Q8CAP3	Rad23a protein OS=Mus musculus OX=10090 GN=Rad23a PE=1 SV=1	15	20	2295.88	1915.52	2195.94	2611.44	1886.76	1837.11	2499.74	2420.86	2408.35	2438.28	2474.93	2209.73	2377.15	2106.68	2402.49	0.876874	0.0342075	0.489483	FALSE
H3BL41	Arf-GAP with SH3 domain, ANK repeat and PH domain-containing protein 1 OS=Mus musculus OX=10090 GN=Asap1 PE=1 SV=1	25	32	2422.25	2175.25	2172.94	2448.22	2047.87	1826.58	2586.67	2048.55	2338.1	2232.62	2354.82	2233.44	2371.05	2171.51	2304.27	0.942383	0.264082	0.571155	FALSE
Q60864	Stress-induced-phosphoprotein 1 OS=Mus musculus OX=10090 GN=Stip1 PE=1 SV=1	30	36	6857.04	4325.31	5751.26	8000.33	5140.6	4421.53	7326.95	5235.6	7077.16	6760.26	6350.05	5679.31	6465.04	5605.34	6374.99	0.879271	0.242088	0.557919	FALSE
Q6NVE8	WD repeat-containing protein 44 OS=Mus musculus OX=10090 GN=Wdr44 PE=1 SV=1	27	30	1694.22	1685.81	1660.74	1781.13	1535.63	1485.43	1880.69	1635.27	1642.84	1631.04	1671.5	1610.44	1696.74	1637.39	1679.15	0.975128	0.466643	0.706601	FALSE
P54726	UV excision repair protein RAD23 homolog A OS=Mus musculus OX=10090 GN=Rad23a PE=1 SV=2	1	1	39.5264	29.1158	37.8433	47.4198	37.6109	31.3866	47.2682	41.4551	49.8839	35.3321	37.3902	37.0587	39.6977	36.6863	40.8546	0.897971	0.227035	0.553235	FALSE
Q8BYC6	Serine/threonine-protein kinase TAO3 OS=Mus musculus OX=10090 GN=Taok3 PE=1 SV=2	24	25	2261.1	2117.08	2310.89	2185.94	2010.25	2181.7	2184.39	2062.02	2182.25	2272.25	2278.85	2212.23	2223.74	2175.64	2201.2	0.988389	0.622413	0.802018	FALSE
Q8BG32	26S proteasome non-ATPase regulatory subunit 11 OS=Mus musculus OX=10090 GN=Psmd11 PE=1 SV=3	27	30	3241.87	3307.23	3347.66	3389.11	2980.55	2723.55	3137.18	3556.12	3224.76	3055.77	3382.63	3290.2	3615.3	3155.63	3317.58	0.951184	0.247937	0.562099	FALSE
E9PV45	Ubiquitin carboxyl-terminal hydrolase 24 OS=Mus musculus OX=10090 GN=Usp24 PE=1 SV=1	19	38	1454.94	1607.49	1693.88	1359.64	1542.4	1455.75	1354.35	1483.77	1374.54	1271.58	1388.01	1463.67	1477.67	1515.06	1400.05	1.08215	0.0596759	0.489483	FALSE
G5E8R4	SAPS domain family, member 3, isoform CRA_c OS=Mus musculus OX=10090 GN=Ppp6r3 PE=1 SV=1	30	32	2969.36	2855.28	2807.77	2893.81	2699.54	2457.61	2892.05	2932.44	2787.88	2611.69	2851.52	3009.32	2994.12	2775.39	2865.54	0.968541	0.34396	0.633929	FALSE
Q6P5F9	Exportin-1 OS=Mus musculus OX=10090 GN=Xpo1 PE=1 SV=1	24	34	3143.37	4604.65	3593.96	2950.6	3741.51	3379.47	2856.98	3891.73	2931.4	2774.97	3015.64	3537.49	3300.34	3531.79	3165.42	1.11574	0.186446	0.539462	FALSE
A0A0R4J0I1	MCG1051009 OS=Mus musculus OX=10090 GN=Serpina3k PE=1 SV=1	17	25	4213.41	6106.6	3978.12	3015.85	3853.45	3952.19	3671.44	4806.08	3851.87	3041.27	4010.76	3803.42	4815.62	4092.93	3956.8	1.03441	0.759714	0.882575	FALSE
P11352	Glutathione peroxidase 1 OS=Mus musculus OX=10090 GN=Gpx1 PE=1 SV=2	23	24	6571.39	4458.47	5147.86	7788.97	5502.42	5780.66	8782.04	5150.8	6325.62	9020.48	6858.44	5676.31	6094.97	5782.03	6710.02	0.861701	0.217342	0.553235	FALSE
P40142	Transketolase OS=Mus musculus OX=10090 GN=Tkt PE=1 SV=1	23	27	3423.86	2770.38	2867.09	3256.61	2754.52	2458.59	3630.29	2888.51	3410.01	3733.63	3092.17	3361.29	3211.06	2904.02	3321.04	0.87443	0.0422972	0.489483	FALSE
P32261	Antithrombin-III OS=Mus musculus OX=10090 GN=Serpinc1 PE=1 SV=1	24	20	2842.96	4977.76	3725.42	2559.33	4172.02	3683.99	3179.56	4451.73	3437.36	2323.17	3440.56	3281.81	3154.57	3571.04	3273.28	1.09097	0.486439	0.716243	FALSE
Q9D8C9	Purine nucleoside phosphorylase OS=Mus musculus OX=10090 GN=Pnp2 PE=1 SV=1	4	5	425.002	339.594	403.159	572.049	428.484	393.182	601.398	420.541	454.195	352.42	454.382	384.662	432.896	421.501	437.401	0.963648	0.702138	0.847813	FALSE
Q01339	Beta-2-glycoprotein 1 OS=Mus musculus OX=10090 GN=Apoh PE=1 SV=1	23	23	5932.32	6360.72	8068.15	4654.84	7928.79	7670.79	3851.51	6513.96	7234.13	4012.45	5266.55	6630.3	6165.16	6646.24	5523.09	1.20336	0.185604	0.539462	FALSE
A0A2I3BQV5	Exportin-7 OS=Mus musculus OX=10090 GN=Xpo7 PE=1 SV=1	22	35	2608.02	2392.91	2399.23	2059.86	2322.75	2001.26	1910.95	2416.27	2011.12	1822.19	1957	2225.77	2469.34	2287.75	2103.14	1.08778	0.200662	0.551303	FALSE
O35945	Aldehyde dehydrogenase, cytosolic 1 OS=Mus musculus OX=10090 GN=Aldh1a7 PE=1 SV=1	7	11	768.39	1051.02	946.078	983.084	920.558	867.02	1170.88	1006.52	947.065	1050.77	1045.8	1026.01	976.394	918.259	1029.86	0.891636	0.0400855	0.489483	FALSE
Q9JLV5	Cullin-3 OS=Mus musculus OX=10090 GN=Cul3 PE=1 SV=1	22	30	2748.55	2727.19	2730.13	2646.05	2536.1	2322.84	2632.15	2884.67	2695.45	2430.22	2628.83	2754.05	2742.38	2613.95	2677.89	0.976125	0.476515	0.710775	FALSE
Q9WU78	Programmed cell death 6-interacting protein OS=Mus musculus OX=10090 GN=Pdcd6ip PE=1 SV=3	26	21	1832.93	3343.06	2229.8	1893.5	2798.47	2543.57	1971.08	2714.36	1766.71	1845.88	2191.09	2050.2	2016.54	2385.24	2061.17	1.15722	0.190227	0.543793	FALSE
P28665	Murinoglobulin-1 OS=Mus musculus OX=10090 GN=Mug1 PE=1 SV=3	24	36	3003.6	3268.91	4535.03	2430.52	2915.22	2660.79	3466.11	3053.84	3146.73	2989.92	3830.25	3138.93	3449.34	3071.39	3285.22	0.93491	0.465226	0.706601	FALSE
D3Z041	Long-chain-fatty-acid--CoA ligase 1 OS=Mus musculus OX=10090 GN=Acsl1 PE=1 SV=1	23	21	2541.16	2579.84	2622.25	2531.61	2626.13	2411.14	2281.23	2393.63	2397.69	2180.73	2446.83	2568.15	2660.74	2550.97	2413.75	1.05685	0.0929742	0.489483	FALSE
P26043	Radixin OS=Mus musculus OX=10090 GN=Rdx PE=1 SV=3	27	24	3399.84	2915.69	3666.23	4049.09	2930.68	2816.06	4360.11	3410.26	3646.3	4011.12	3716.13	3325.91	3441.99	3266.36	3686.4	0.886058	0.103092	0.489483	FALSE
Q00623	Apolipoprotein A-I OS=Mus musculus OX=10090 GN=Apoa1 PE=1 SV=2	27	28	6450.32	13825.3	11188.5	5849.18	11537.2	9446.98	6272.81	13015.6	6835.85	4794.56	8434.81	8545.89	7535.68	9273.69	7591.82	1.22154	0.291925	0.59181	FALSE
O35226-2	Isoform Rpn10B of 26S proteasome non-ATPase regulatory subunit 4 OS=Mus musculus OX=10090 GN=Psmd4	15	16	2106.63	1920.46	2055.22	2258.72	1761.39	1667.85	2032.96	2029.28	2159.72	1909.13	2208.58	2020.78	2250.84	1951.14	2084.27	0.936125	0.206374	0.552171	FALSE
Q76MZ3	Serine/threonine-protein phosphatase 2A 65 kDa regulatory subunit A alpha isoform OS=Mus musculus OX=10090 GN=Ppp2r1a PE=1 SV=3	24	26	2322.1	2196.32	2273.47	2664.01	2528.1	2399.32	2622.13	2448.78	2384.43	2614.72	2506.71	2370.7	2355.13	2392.11	2469.62	0.968614	0.348689	0.633929	FALSE
Q9EQF2	Kell blood group glycoprotein homolog OS=Mus musculus OX=10090 GN=Kel PE=1 SV=1	20	23	4687.79	3539.91	4312.67	4775.03	3834.12	4047.6	4520.6	4141.88	4858.67	4752.41	4643.58	4509.56	4727.37	4175.97	4588.1	0.910174	0.0797564	0.489483	FALSE
Q80WQ2	Protein VAC14 homolog OS=Mus musculus OX=10090 GN=Vac14 PE=1 SV=1	24	27	2966.88	2403.25	2673.55	2628.58	2711.05	2399.81	2709.16	2512.35	2704.74	2809.6	2486.39	2632.9	3247.52	2623.44	2719.34	0.964734	0.465515	0.706601	FALSE
A0A0A0MQA5	Tubulin alpha chain (Fragment) OS=Mus musculus OX=10090 GN=Tuba4a PE=1 SV=1	18	20	1888.28	2841.47	2599.02	1884.34	2883.49	2731	2346.31	2135.85	2042.37	2438.52	2145.14	2860.19	2416.4	2432.04	2327.51	1.04491	0.628829	0.805636	FALSE
P10518	Delta-aminolevulinic acid dehydratase OS=Mus musculus OX=10090 GN=Alad PE=1 SV=1	15	18	2764.38	2258.29	2148.28	2562.32	2038.26	2226.73	2297.21	2432.08	2038.32	2066.26	2198.64	2267.71	2369.76	2320.09	2234.37	1.03837	0.475111	0.710641	FALSE
Q8BU30	Isoleucine--tRNA ligase, cytoplasmic OS=Mus musculus OX=10090 GN=Iars PE=1 SV=2	22	35	2688.19	1987.13	2056.09	2011.15	2101.46	2140.68	2040.88	1878.62	1901.13	2028.81	1667.55	2047.64	1996.56	2152.16	1932.94	1.11341	0.0627052	0.489483	FALSE
Q9R1P4	Proteasome subunit alpha type-1 OS=Mus musculus OX=10090 GN=Psma1 PE=1 SV=1	20	22	3921.69	3469.74	3578.59	4053.79	3246.44	2919.95	3515.21	3437.2	3767.84	3504.89	3767.35	3577.44	3996.98	3510.38	3647.86	0.962313	0.463354	0.706601	FALSE
O88544	COP9 signalosome complex subunit 4 OS=Mus musculus OX=10090 GN=Cops4 PE=1 SV=1	23	22	1874.76	2147.4	2046.95	1928.38	1972.12	1827.22	1877.76	2075.3	1906.06	1748.33	1915.05	1948.21	2096.9	1963.27	1935.07	1.01458	0.675823	0.836094	FALSE
Q3UH59	Myosin-10 OS=Mus musculus OX=10090 GN=Myh10 PE=1 SV=1	4	4	102.714	193.316	141.4	83.0687	200.949	198.246	82.5702	186.96	97.5502	79.7969	80.3511	116.892	74.3151	144.993	97.5195	1.48681	0.0668921	0.489483	FALSE
O35643	AP-1 complex subunit beta-1 OS=Mus musculus OX=10090 GN=Ap1b1 PE=1 SV=2	22	28	2372.51	1785.79	2073.28	2432.71	2040.34	1924.56	2193.96	1779.19	2007.59	1798.17	1925.71	2097.01	2157.91	2092.36	1988.17	1.0524	0.386678	0.66456	FALSE
G5E829	Plasma membrane calcium-transporting ATPase 1 OS=Mus musculus OX=10090 GN=Atp2b1 PE=1 SV=1	4	7	231.258	198.974	230.789	277.748	246.907	231.758	261.936	218.547	230.552	254.465	221.356	245.392	239.402	235.083	238.327	0.986388	0.786909	0.898906	FALSE
Q9DC29	ATP-binding cassette sub-family B member 6, mitochondrial OS=Mus musculus OX=10090 GN=Abcb6 PE=1 SV=1	19	23	2064.46	1872.62	2087.03	2623.29	1915.72	2038.11	2352.32	1969.87	2190.71	2515.25	2320.49	2226.24	2117.39	2087.04	2235.82	0.93346	0.24026	0.556154	FALSE
O35226	26S proteasome non-ATPase regulatory subunit 4 OS=Mus musculus OX=10090 GN=Psmd4 PE=1 SV=1	1	2	135.707	143.144	166.477	177.792	194.993	161.909	163.17	194.901	169.914	120.417	145.627	185.435	149.288	162.114	159.474	1.01656	0.848198	0.927504	FALSE
Q9Z2U1	Proteasome subunit alpha type-5 OS=Mus musculus OX=10090 GN=Psma5 PE=1 SV=1	18	19	3035.2	3114.53	2859.97	3454.15	2669.87	2527.72	3183.66	2838.27	3285.82	3089.66	3240.89	2942.09	3250.44	2928.08	3114.58	0.940121	0.224479	0.553235	FALSE
G3UXL2	Phosphoribosyl pyrophosphate synthetase 1-like 3 OS=Mus musculus OX=10090 GN=Prps1l3 PE=3 SV=1	19	17	3154.65	2438.69	2866.51	3235.99	2793.16	2524.58	3029.83	2856.1	3321.8	2768.27	2887.66	3122.62	3102.63	2820.28	3007.63	0.937709	0.224458	0.553235	FALSE
E9Q8B5	Complement factor H-related protein C isoform 2 OS=Mus musculus OX=10090 GN=Gm4788 PE=1 SV=1	18	22	1699	2814.76	2083.57	1536.64	2154.29	3086.12	975.429	2071.18	2035.54	987.789	1585.84	2414.35	1588.59	2160.84	1581.16	1.36662	0.109407	0.489483	FALSE
P08113	Endoplasmin OS=Mus musculus OX=10090 GN=Hsp90b1 PE=1 SV=2	21	28	2686.56	2294.68	2596.32	2675.48	2717.04	2523	2625.09	2596.85	2529.87	2256.31	2387.94	2305.61	2679.23	2577.99	2478.16	1.04028	0.302191	0.603424	FALSE
A0A0R4J0H7	Condensin complex subunit 1 OS=Mus musculus OX=10090 GN=Ncapd2 PE=1 SV=1	19	25	1464.82	1449.33	1543.96	1361.55	1369.36	1325.41	1264.31	1358.21	1293.19	1248.1	1396.78	1380.17	1371.31	1417.15	1329.11	1.06624	0.045451	0.489483	FALSE
P35278	Ras-related protein Rab-5C OS=Mus musculus OX=10090 GN=Rab5c PE=1 SV=2	15	14	1539.49	1588.55	1427.06	1630.52	1440.72	1409.99	1518.72	1471.67	1450.8	1540.26	1569.03	1537.27	1488.54	1503.69	1510.39	0.99556	0.865808	0.938125	FALSE
P26040	Ezrin OS=Mus musculus OX=10090 GN=Ezr PE=1 SV=3	15	17	1720.43	1381.77	1824.5	2010.67	1336.25	1319.08	2066.69	1629.67	1702.35	2003.9	1862.51	1751.84	1690.91	1576.83	1808.97	0.871675	0.10435	0.489483	FALSE
Q3U0B3	Dehydrogenase/reductase SDR family member 11 OS=Mus musculus OX=10090 GN=Dhrs11 PE=1 SV=1	14	17	2879.4	2031.26	2871.69	3689.77	2776.67	2810.02	3448.99	2585.49	3529.7	3483.31	3057.67	2936.22	2814.47	2801.6	3103.07	0.902848	0.263986	0.571155	FALSE
P21107-2	Isoform 2 of Tropomyosin alpha-3 chain OS=Mus musculus OX=10090 GN=Tpm3	22	21	7561.56	5135.04	6592.69	7216.67	5637.5	5425.57	7010.29	5782.41	7353.89	6865.06	7268.53	6217.12	7110.64	6194.62	6778.53	0.913858	0.227395	0.553235	FALSE
G3X8X3	Large neutral amino acids transporter small subunit 3 OS=Mus musculus OX=10090 GN=Slc43a1 PE=1 SV=1	16	18	6637.97	5114.15	5832.74	6521.66	5516.4	5031.86	5626.02	5646.71	6110.98	5273.34	6154.74	6027.01	6612.4	5742.1	5907.57	0.97199	0.608481	0.794365	FALSE
Q61702	Inter-alpha-trypsin inhibitor heavy chain H1 OS=Mus musculus OX=10090 GN=Itih1 PE=1 SV=2	20	17	2707.88	4903.66	2925.35	1653.27	3825.88	3584.04	1805.27	3702.47	2178.85	1870.03	2433.15	2793.38	2520.35	3095.97	2405.84	1.28685	0.171924	0.526756	FALSE
P24547	Inosine-5'-monophosphate dehydrogenase 2 OS=Mus musculus OX=10090 GN=Impdh2 PE=1 SV=2	21	21	3088.56	2421.84	2630.7	3584.13	2354.4	2199.53	3198.87	2547.8	2670.77	3079.76	2942.9	2966.75	2979.25	2673.59	2904.48	0.920505	0.303471	0.604656	FALSE
P01867	Ig gamma-2B chain C region OS=Mus musculus OX=10090 GN=Igh-3 PE=1 SV=3	2	1	332.242	424.074	332.346	276.458	468.439	413.731	287.57	454.218	377.27	381.513	464.373	276.41	207.75	368.622	337.746	1.09142	0.549454	0.753362	FALSE
G3X977	Inter-alpha trypsin inhibitor, heavy chain 2 OS=Mus musculus OX=10090 GN=Itih2 PE=1 SV=1	19	22	1963.45	4121.76	2425.74	1374.72	2843.61	2874.56	1458.57	3261.7	1867.75	1704.35	2153.31	2364.53	2107.29	2458.1	2069.34	1.18787	0.348521	0.633929	FALSE
Q9WVE8	Protein kinase C and casein kinase substrate in neurons protein 2 OS=Mus musculus OX=10090 GN=Pacsin2 PE=1 SV=1	22	27	4139.22	3311.72	3858.2	4202.78	3387.57	3506.32	4198.94	3655.12	4159.06	3836.07	3855.9	3854.81	3954.39	3717.68	3926.62	0.94679	0.235949	0.553235	FALSE
Q06890	Clusterin OS=Mus musculus OX=10090 GN=Clu PE=1 SV=1	16	15	1711.67	2927.75	2168.33	1104.38	2571.55	2061.35	1314.6	2449.86	1617.65	1283.67	1701.6	1775.52	1737.59	1997.98	1662.54	1.20176	0.26562	0.571326	FALSE
P19221	Prothrombin OS=Mus musculus OX=10090 GN=F2 PE=1 SV=1	22	23	2929.62	6082.18	3810.04	2467.42	4735.9	4083.16	2252.83	4893.92	2900.95	2208.72	3403	3556.32	3228.48	3846.57	3101.42	1.24026	0.222834	0.553235	FALSE
Q8CE04	Calpastatin OS=Mus musculus OX=10090 GN=Cast PE=1 SV=1		6					297.444	259.919					276.782	263.388	256.549	278.049	265.441	1.0475	0.481399	0.71218	FALSE
A0A140LJ04	Zinc finger ZZ-type and EF-hand domain-containing protein 1 OS=Mus musculus OX=10090 GN=Zzef1 PE=1 SV=1	19	27	1160.46	1595.28	1335.56	1187.44	1341.71	1259.09	1099.49	1381.26	1162.37	1047.58	1252.05	1280.98	1269.46	1305.9	1208.52	1.08058	0.211753	0.553235	FALSE
Q99JI4	26S proteasome non-ATPase regulatory subunit 6 OS=Mus musculus OX=10090 GN=Psmd6 PE=1 SV=1	21	23	2644.1	2776.78	2903.85	3002.6	2662.84	2340.35	2531.99	2731.37	2664.19	2325	2698.53	2687.69	2810.17	2713.23	2631.19	1.03118	0.477847	0.710775	FALSE
P27773	Protein disulfide-isomerase A3 OS=Mus musculus OX=10090 GN=Pdia3 PE=1 SV=2	24	27	4055.27	3530.35	3656.82	4106.59	4398.05	4051.47	4009.99	3620.09	3725.62	3381.58	3259.28	3564.6	3498.99	3955.63	3573.03	1.10708	0.0309147	0.489483	FALSE
P17156	Heat shock-related 70 kDa protein 2 OS=Mus musculus OX=10090 GN=Hspa2 PE=1 SV=2		2					78.9996	73.2539					79.0752	86.1102	87.1827	76.0725	84.0443	0.905148	0.132632	0.500374	FALSE
P17710	Hexokinase-1 OS=Mus musculus OX=10090 GN=Hk1 PE=1 SV=3	22	20	1581.29	1892.05	1998.72	1723.7	2188.42	2042.69	1707.3	1567.56	1422.98	1921.44	1664.45	1900.45	1733.88	1893.43	1694.62	1.11732	0.101932	0.489483	FALSE
G5E8R2	Tropomyosin 1, alpha, isoform CRA_k OS=Mus musculus OX=10090 GN=Tpm1 PE=1 SV=1	12	13	3466.61	2556.63	3291.6	3470.53	3098.41	3030.81	3466.67	3052.44	3562.45	3251.78	3388.84	3062.06	3212.64	3135.78	3280.26	0.955955	0.382268	0.661628	FALSE
P21440	Phosphatidylcholine translocator ABCB4 OS=Mus musculus OX=10090 GN=Abcb4 PE=1 SV=2	16	29	2062.85	3329.17	2384.88	1768.17	2438.92	2301.48	1861.52	2826.77	2031.27	1853.95	2323.21	2348.01	2322.61	2336.14	2202.05	1.0609	0.567559	0.767158	FALSE
O08688	Calpain-5 OS=Mus musculus OX=10090 GN=Capn5 PE=1 SV=1	25	25	3236.96	2967.56	3092.95	3102.51	2909.93	2948.71	2956.36	2879.58	3139.6	3054.13	3157.17	3139.44	3102.94	3041.04	3059.72	0.993896	0.774491	0.891772	FALSE
P50516	V-type proton ATPase catalytic subunit A OS=Mus musculus OX=10090 GN=Atp6v1a PE=1 SV=2	21	18	1847.06	2079.45	1922.57	1692.28	1792.58	1541.28	1590.58	1908.96	1749.57	1452.31	1747.22	1872.62	1839.15	1804.5	1730.25	1.04292	0.468507	0.707362	FALSE
O35598	Disintegrin and metalloproteinase domain-containing protein 10 OS=Mus musculus OX=10090 GN=Adam10 PE=1 SV=2	23	20	2131.28	3336.38	2888.95	2074.92	2722.66	2765.59	1816.37	2941.91	2463.71	1978.21	2580.49	2739.12	2598.74	2616.61	2414.49	1.08371	0.438421	0.694237	FALSE
G5E8R1	Tropomyosin 1, alpha, isoform CRA_j OS=Mus musculus OX=10090 GN=Tpm1 PE=1 SV=1	4	2	679.057	340.75	451.853	577.655	404.89	381.761	555.795	372.24	590.342	583.717	586.244	462.848	536.411	458.87	520.69	0.881271	0.318264	0.617376	FALSE
P50247	Adenosylhomocysteinase OS=Mus musculus OX=10090 GN=Ahcy PE=1 SV=3	19	21	2961.36	1692.11	2648.03	4027.97	2519.99	2647.76	3885.79	2484.82	3368.15	3362.72	3085.92	2614.11	2939.68	2662.98	3073.94	0.866309	0.267335	0.571326	FALSE
P08752	Guanine nucleotide-binding protein G(i) subunit alpha-2 OS=Mus musculus OX=10090 GN=Gnai2 PE=1 SV=5	17	19	2293.97	2265.2	2602.55	2390.64	2457.1	2341.62	2166.38	2199.78	2129.43	2497.64	2384.56	2363.75	2378.04	2389.23	2299.28	1.03912	0.24352	0.557919	FALSE
P54775	26S proteasome regulatory subunit 6B OS=Mus musculus OX=10090 GN=Psmc4 PE=1 SV=2	16	18	3060.53	3161.38	3104.56	3292.05	3025.29	2766.35	2843.91	3177.84	3024.08	2696.09	3002.36	2996.47	3152.24	3064.1	2980.54	1.02803	0.40803	0.678106	FALSE
P63101	14-3-3 protein zeta/delta OS=Mus musculus OX=10090 GN=Ywhaz PE=1 SV=1	14	14	3785.32	3246.08	3898.22	3623.81	3641.64	3463.46	3612.25	2794.38	3094.61	3186.1	3307.56	3731.44	3671.79	3603.43	3326.8	1.08315	0.137697	0.505505	FALSE
Q9EPL8	Importin-7 OS=Mus musculus OX=10090 GN=Ipo7 PE=1 SV=2	17	20	1525.97	1735.6	1543.9	1540.23	1543.09	1401.72	1486.84	1741.58	1430.5	1490.04	1532.9	1614.95	1613	1545.4	1555.56	0.993473	0.864275	0.937571	FALSE
Q9CZ44-3	Isoform 3 of NSFL1 cofactor p47 OS=Mus musculus OX=10090 GN=Nsfl1c	17	17	1793.29	1924.5	1874.36	2180.15	1930.67	1923.39	2198.79	1859.52	1883.47	2105.43	2000.76	1951.77	1948.16	1934.26	1989.45	0.972257	0.434257	0.692809	FALSE
P49722	Proteasome subunit alpha type-2 OS=Mus musculus OX=10090 GN=Psma2 PE=1 SV=3	12	13	3000.4	2401.68	2789.17	2981.21	2441.09	2343.49	2819.32	2697.52	3065.43	2646.32	2814.84	2762.35	3033.31	2645.46	2830.36	0.934672	0.187346	0.539462	FALSE
P09055	Integrin beta-1 OS=Mus musculus OX=10090 GN=Itgb1 PE=1 SV=1	19	21	1645.18	1944.83	2364.96	1902.2	2647.23	2409.25	1765.15	1463.72	1626.91	2093.57	1573.07	2259.21	1996.24	2123.94	1805.04	1.17667	0.113304	0.489483	FALSE
Q91YH5	Atlastin-3 OS=Mus musculus OX=10090 GN=Atl3 PE=1 SV=1	18	21	2346.52	1944.78	2289.9	2353.01	2210.99	2080.29	2385.37	2013.26	2298.9	2221.92	2284.15	2291.96	2304.92	2199.08	2254.45	0.975438	0.504457	0.722137	FALSE
Q9DB05	Alpha-soluble NSF attachment protein OS=Mus musculus OX=10090 GN=Napa PE=1 SV=1	21	22	1394.08	1870.86	1557.98	1378.95	1632.45	1475.79	1204.18	1701.61	1443.66	1085.74	1341.01	1610.77	1446.76	1543.06	1390.23	1.10994	0.205884	0.552171	FALSE
Q8BJY1	26S proteasome non-ATPase regulatory subunit 5 OS=Mus musculus OX=10090 GN=Psmd5 PE=1 SV=4	17	18	1668.55	2541.98	1984.04	1680.46	2378.17	2164.04	1759.63	2177.39	1612.06	1705.84	1773.35	1921.04	1782.96	2043.3	1811.43	1.12801	0.145611	0.505751	FALSE
A3KGU9	Spectrin alpha chain, non-erythrocytic 1 OS=Mus musculus OX=10090 GN=Sptan1 PE=1 SV=2	16	35	1037.31	1878.84	1575.81	1185.72	1793.41	1701.24	1447.2	1408.21	1191.88	1340.45	1286.68	1583.33	1456.14	1493.79	1382.62	1.0804	0.448308	0.701232	FALSE
P52480	Pyruvate kinase PKM OS=Mus musculus OX=10090 GN=Pkm PE=1 SV=4	21	15	984.06	2057.19	1395.82	969.733	1844.45	2051.88	1253.93	1707.2	1023.9	1165.97	1125.84	1434.5	1123.82	1476.72	1245.08	1.18605	0.278257	0.581122	FALSE
P28656	Nucleosome assembly protein 1-like 1 OS=Mus musculus OX=10090 GN=Nap1l1 PE=1 SV=2	11	16	2402.56	2098.98	2135.66	2505.3	1974.26	1845.1	2169.96	2405.79	2269.15	1950.32	2158.82	2172.65	2387.64	2148.24	2211.53	0.971381	0.590765	0.780904	FALSE
P14211	Calreticulin OS=Mus musculus OX=10090 GN=Calr PE=1 SV=1	19	18	5287.63	3287.15	4168.22	5107.9	4112.37	3968.32	4804.14	3658.8	4566.45	4019.44	4270.04	4074.24	4600.48	4267.38	4268.58	0.999721	0.997152	0.999169	FALSE
Q8BL66	Early endosome antigen 1 OS=Mus musculus OX=10090 GN=Eea1 PE=1 SV=2	17	36	1489.52	1717.59	1586.15	1414.92	1518.04	1359.38	1433.76	1522.42	1392.6	1316.16	1411.72	1518.34	1559.87	1509.89	1448.46	1.04241	0.318622	0.617376	FALSE
G3X9H5	Huntingtin OS=Mus musculus OX=10090 GN=Htt PE=1 SV=1	18	20	855.864	1073.7	963.523	773.166	986.716	908.561	727.403	960.265	860.406	819.535	841.021	947.573	856.079	921.853	855.734	1.07727	0.22437	0.553235	FALSE
O88543	COP9 signalosome complex subunit 3 OS=Mus musculus OX=10090 GN=Cops3 PE=1 SV=3	17	17	2085.68	2351.29	2210.69	1914.89	2176.42	1930.11	1802.51	2168.26	2047.34	1822.03	1885.92	2061.24	2182.56	2105.84	1990.25	1.05808	0.231814	0.553235	FALSE
P62259	14-3-3 protein epsilon OS=Mus musculus OX=10090 GN=Ywhae PE=1 SV=1	18	23	6081.39	4026.56	5360.85	5391.53	5193.57	4696.29	4909.88	4180.86	5813.56	5174.85	4917.47	4942.29	4942	5083.75	4963.06	1.02432	0.723658	0.858063	FALSE
Q00612	Glucose-6-phosphate 1-dehydrogenase X OS=Mus musculus OX=10090 GN=G6pdx PE=1 SV=3	22	25	3719.24	3414.94	3612.23	4001.47	3556.51	3178.33	3786.7	3604.51	3780.64	4178.23	3772.77	3569.66	3583.45	3571.43	3748.81	0.952685	0.215204	0.553235	FALSE
P27612	Phospholipase A-2-activating protein OS=Mus musculus OX=10090 GN=Plaa PE=1 SV=4	22	23	1651	1499.09	1695.48	1765.77	1574.3	1394.51	1597.1	1521.34	1586.51	1694.45	1618.28	1553.39	1632.67	1591.79	1599.7	0.995055	0.89127	0.951721	FALSE
Q8CG48	Structural maintenance of chromosomes protein 2 OS=Mus musculus OX=10090 GN=Smc2 PE=1 SV=2	23	21	1886.45	1914.4	2032.45	1961.37	1684.98	1664.26	1823.53	1948.57	1732.05	2023.58	1981.28	2181.88	2025.36	1852.16	1954.72	0.947534	0.243375	0.557919	FALSE
Q9D0I9	Arginine--tRNA ligase, cytoplasmic OS=Mus musculus OX=10090 GN=Rars PE=1 SV=2	18	22	2531.06	2115.92	2013.86	1817.41	1984.03	2050	1823.22	1866.25	1717.9	2005.57	1655.6	1926.61	2018.5	2074.58	1854.64	1.11859	0.052266	0.489483	FALSE
A0A286YCV9	Kinesin family member 13B OS=Mus musculus OX=10090 GN=Kif13b PE=1 SV=1	22	26	1083.81	1535.65	1207.01	985.679	1119.33	1021.6	1055.92	1259.21	1079.67	1002.62	1112.95	1183.59	1204.5	1145.92	1125.21	1.01841	0.795077	0.901351	FALSE
A2ADY9	Protein DDI1 homolog 2 OS=Mus musculus OX=10090 GN=Ddi2 PE=1 SV=1	14	16	1614.06	2236.14	1806.49	1880	1718.68	1611.06	1843.36	2046.92	1787	1613.57	1904.77	1787.28	1796.37	1799.37	1821.53	0.987832	0.827273	0.917785	FALSE
P50396	Rab GDP dissociation inhibitor alpha OS=Mus musculus OX=10090 GN=Gdi1 PE=1 SV=3	13	12	1440.05	1533.48	1568.51	1693.81	1371.3	1404.88	1720.91	1520.27	1547.98	1623.47	1593.12	1585.33	1490.91	1498.06	1581.62	0.94717	0.153824	0.511274	FALSE
P59325	Eukaryotic translation initiation factor 5 OS=Mus musculus OX=10090 GN=Eif5 PE=1 SV=1	19	22	4889	4937.38	4916.49	4444.61	4664.96	4407.94	4317.48	4704.34	3942.28	4647.56	4462.62	4958.38	4559.91	4704.88	4503.11	1.04481	0.244616	0.557919	FALSE
Q8BPM0	Disheveled-associated activator of morphogenesis 1 OS=Mus musculus OX=10090 GN=Daam1 PE=1 SV=4	19	27	1974.18	2133.32	2194.35	2026.51	2203.79	2149.21	2013.54	1990.18	1928.49	1964.67	1969.71	2110.46	2045.41	2111.83	2002.44	1.05463	0.026244	0.489483	FALSE
O35379	Multidrug resistance-associated protein 1 OS=Mus musculus OX=10090 GN=Abcc1 PE=1 SV=1	15	21	1052.52	1214.92	1041.47	1068.21	1089.01	1145.48	1006.93	1138.4	1098.22	1007.2	1085.07	1093.32	1083.01	1100.32	1072.2	1.02622	0.392536	0.668537	FALSE
Q61768	Kinesin-1 heavy chain OS=Mus musculus OX=10090 GN=Kif5b PE=1 SV=3	18	25	1203.12	1182.61	1318.63	1150.09	1156.56	1083.78	1103.61	1141.63	1101.25	1085.07	1099.59	1237.47	1231.77	1180.37	1141.37	1.03417	0.336434	0.628351	FALSE
D3YZP9	Coiled-coil domain-containing protein 6 OS=Mus musculus OX=10090 GN=Ccdc6 PE=1 SV=1	14	15	2196.27	2530.95	2422.3	2148.69	2267.32	2000.77	2196.14	2655.99	2103.09	2771.84	2284.63	2249.94	2342.4	2254.31	2361.38	0.954659	0.394631	0.669809	FALSE
Q9JJK2	LanC-like protein 2 OS=Mus musculus OX=10090 GN=Lancl2 PE=1 SV=1	15	20	2852	2387.91	2693.25	2527.34	2327.27	2305.47	2275.34	2552.91	2887.03	2493.88	2639.78	2750.87	2613.43	2507.76	2595.6	0.96616	0.457388	0.704109	FALSE
P09103	Protein disulfide-isomerase OS=Mus musculus OX=10090 GN=P4hb PE=1 SV=2	21	19	2763.84	2274.33	2514.14	2909.88	2501.24	2187.07	2797.11	2462.83	2650.1	2352	2513.18	2366.3	2731.77	2512.51	2548.15	0.986013	0.782563	0.896281	FALSE
Q3TZZ7	Extended synaptotagmin-2 OS=Mus musculus OX=10090 GN=Esyt2 PE=1 SV=1	20	23	1555	1656.09	1730.79	1991.92	1571.9	1551.46	1898.57	1713.57	1794.76	1803.05	1808.18	1665.3	1773.02	1669.49	1778.16	0.938887	0.144057	0.505751	FALSE
P06728	Apolipoprotein A-IV OS=Mus musculus OX=10090 GN=Apoa4 PE=1 SV=3	20	24	2054.26	2529.03	2547.81	2031.41	2640.3	2392.19	2376.65	2776.33	2604.55	3132.08	2635.12	2403.38	2396.84	2353.26	2606.38	0.902886	0.113046	0.489483	FALSE
P26041	Moesin OS=Mus musculus OX=10090 GN=Msn PE=1 SV=3	12	17	1691.26	976.893	1592.27	1912.88	1160.58	1160.83	1874.62	1289.96	1669.18	1599.45	1567.59	1402.47	1415.97	1375.73	1535.19	0.89613	0.346376	0.633929	FALSE
B1AT82	MCG6846, isoform CRA_c OS=Mus musculus OX=10090 GN=Prpsap1 PE=1 SV=1	14	14	924.002	749.005	831.349	907.456	720.105	701.029	903.47	802.509	893.168	846.228	892.873	839.851	883.38	800.725	865.231	0.925446	0.135719	0.505505	FALSE
P29699	Alpha-2-HS-glycoprotein OS=Mus musculus OX=10090 GN=Ahsg PE=1 SV=1	14	15	5117.91	5431.07	5236.64	4294.45	5076.69	4863.48	3150.84	5905.9	5648.96	3957.18	5354.19	5041.92	5148.67	4989.74	4789.53	1.0418	0.682134	0.83766	FALSE
P62814	V-type proton ATPase subunit B, brain isoform OS=Mus musculus OX=10090 GN=Atp6v1b2 PE=1 SV=1	18	21	2085.45	2449.23	2257.78	2058.62	2082.61	1907.46	2009.91	2265.8	2070.56	1882.1	2186.93	2161.52	2198.46	2133.5	2107.13	1.01251	0.77072	0.888869	FALSE
Q80X80	Phospholipid transfer protein C2CD2L OS=Mus musculus OX=10090 GN=C2cd2l PE=1 SV=3	17	18	595.45	695.379	673.007	638.521	740.593	738.978	593.753	677.511	676.451	500.852	594.797	619.347	621.298	678.285	609.351	1.11313	0.0670265	0.489483	FALSE
Q9DBG3-2	Isoform 2 of AP-2 complex subunit beta OS=Mus musculus OX=10090 GN=Ap2b1	6	6	397.721	299.06	357.69	376.559	356.031	385.381	353.087	278.78	324.39	271.117	305.778	340.818	338.885	360.586	314.707	1.14578	0.0356349	0.489483	FALSE
A0A0A6YXV0	Acylamino-acid-releasing enzyme (Fragment) OS=Mus musculus OX=10090 GN=Apeh PE=1 SV=1	2	1	38.3821	33.5102	34.0275	48.7613	38.2775	44.3837	38.9894	42.6038	41.526	37.1276	37.8988	39.8917	37.4644	39.1949	39.3102	0.997066	0.961436	0.984831	FALSE
P15327	Bisphosphoglycerate mutase OS=Mus musculus OX=10090 GN=Bpgm PE=1 SV=2	15	14	3287.65	2397.42	3167.82	4461.22	3100.86	3212.72	4557.52	3266.55	4063.1	4672.34	3894.92	3467.71	3268.39	3217.61	3847.29	0.836331	0.0902563	0.489483	FALSE
Q61704	Inter-alpha-trypsin inhibitor heavy chain H3 OS=Mus musculus OX=10090 GN=Itih3 PE=1 SV=3	16	15	1270.31	2608.95	1646.25	761.369	2025.36	1535.91	992.964	1853.03	995.426	1032.2	1251.62	1325.78	1062.91	1531.87	1187.73	1.28975	0.193328	0.545415	FALSE
Q8CG47	Structural maintenance of chromosomes protein 4 OS=Mus musculus OX=10090 GN=Smc4 PE=1 SV=1	21	24	1681.67	1767.44	1908.83	1581.23	1646.38	1667.15	1509.74	1898.65	1603.15	1569.08	1683.27	1672.8	1675.34	1705.66	1655.04	1.03058	0.453289	0.704109	FALSE
Q9R1P0	Proteasome subunit alpha type-4 OS=Mus musculus OX=10090 GN=Psma4 PE=1 SV=1	16	16	4418.12	3321.96	3622.9	4366.97	3493.31	3208.03	4039.63	3391.46	4181.81	4049.24	4202.46	3866.48	4132.29	3708.72	3971.23	0.933897	0.279328	0.581698	FALSE
Q9Z0N1	Eukaryotic translation initiation factor 2 subunit 3, X-linked OS=Mus musculus OX=10090 GN=Eif2s3x PE=1 SV=2	17	15	3324.13	2639.21	2885.8	2702.18	2473.83	2359.97	2518.27	2605.32	2437.18	3377.29	2655.36	2990.53	2995.49	2713.74	2780.41	0.976022	0.721081	0.8572	FALSE
Q8BGD9	Eukaryotic translation initiation factor 4B OS=Mus musculus OX=10090 GN=Eif4b PE=1 SV=1	18	19	2245.13	1455.75	2096.23	2892.71	1887.35	1834.44	2807.52	1729.01	2289.27	2547.92	2305.53	2072.88	2145.05	2023.35	2248.16	0.900004	0.345693	0.633929	FALSE
Q6ZWX6	Eukaryotic translation initiation factor 2 subunit 1 OS=Mus musculus OX=10090 GN=Eif2s1 PE=1 SV=3	22	22	2738.76	2689.11	2590.3	2177.58	2547.22	2469.28	2034.77	2376.59	2014.67	2627.42	2157.59	2464.93	2351.24	2528.45	2279.8	1.10907	0.0690887	0.489483	FALSE
A0A1B0GSX0	L-lactate dehydrogenase OS=Mus musculus OX=10090 GN=Ldha PE=1 SV=1	17	18	4376.39	1815.19	3353.83	5562.92	3280.25	3139.81	5684.89	3065.18	4823.52	5124.66	4423.55	3604.85	3839.91	3393.25	4281.52	0.792533	0.190859	0.543793	FALSE
P08249	Malate dehydrogenase, mitochondrial OS=Mus musculus OX=10090 GN=Mdh2 PE=1 SV=3	16	15	1925.23	2575.36	2907.92	1847.32	3309.94	2950.8	1878.21	2009.39	1503.69	2190.42	1879.28	2352.21	2372.12	2526.59	2005.2	1.26002	0.0624897	0.489483	FALSE
Q8K212	Phosphofurin acidic cluster sorting protein 1 OS=Mus musculus OX=10090 GN=Pacs1 PE=1 SV=2	19	21	1568	1661.86	1576.66	1496.27	1761.07	1627.07	1631.06	1572.83	1546.34	1600.33	1467.36	1457.97	1502.25	1613.04	1538.5	1.04845	0.113009	0.489483	FALSE
Q9Z2U0	Proteasome subunit alpha type-7 OS=Mus musculus OX=10090 GN=Psma7 PE=1 SV=1	15	15	4295.5	3569.93	3781.64	4158.18	3494.5	3308.69	3884.28	3801.53	4326.18	3309.36	3881.79	3733.26	4220.07	3751.6	3866.92	0.970177	0.576425	0.771878	FALSE
B2RQC6	CAD protein OS=Mus musculus OX=10090 GN=Cad PE=1 SV=1	18	18	638.577	1043.8	901.156	571.009	960.51	850.282	555.261	800.806	595.581	580.731	616.347	809.058	753.377	808.89	665.439	1.21557	0.10827	0.489483	FALSE
Q61129	Complement factor I OS=Mus musculus OX=10090 GN=Cfi PE=1 SV=3	17	23	2257.28	1834.77	2201.02	1503.72	1750.34	1749.68	1283.41	2155.56	2302.09	1398.08	1937.33	1914.03	1938.38	1864.26	1811.44	1.02916	0.792551	0.901049	FALSE
O08917	Flotillin-1 OS=Mus musculus OX=10090 GN=Flot1 PE=1 SV=1	16	18	1262.44	1248.82	1236.92	1306.77	1257.59	1167.12	1247.28	1208.94	1375.15	1387.58	1348.4	1182.49	1361.58	1245.9	1299.16	0.959008	0.201351	0.551303	FALSE
D3Z5G7	Carboxylic ester hydrolase OS=Mus musculus OX=10090 GN=Ces1b PE=1 SV=1	3	4	97.1994	145.324	120.776	102.38	118.156	119.459	137.486	117.622	125.176	118.5	127.114	112.008	116.19	116.228	121.762	0.954549	0.456218	0.704109	FALSE
G3UXW9	COP9 signalosome complex subunit 1 OS=Mus musculus OX=10090 GN=Gps1 PE=1 SV=1	14	16	1556.68	1974.04	1738.11	1502.05	1485.2	1355.1	1470.59	1774.28	1502.01	1443.64	1657.18	1673.33	1722.18	1589.81	1601.49	0.992706	0.905719	0.958495	FALSE
P68510	14-3-3 protein eta OS=Mus musculus OX=10090 GN=Ywhah PE=1 SV=2	10	11	1189.31	1568.35	1696.76	1229.91	1832.58	1825.21	1313.64	1118.54	1072.77	1411.49	1173.01	1550.01	1392.67	1533.8	1280.14	1.19815	0.0736113	0.489483	FALSE
E9QKE4	Rab3 GTPase-activating protein non-catalytic subunit OS=Mus musculus OX=10090 GN=Rab3gap2 PE=1 SV=1	17	20	972.272	903.71	1012.38	984.075	951.984	894.612	942.216	1033.73	899.558	950.973	989.693	988.311	1003.89	952.23	971.735	0.979928	0.458733	0.704109	FALSE
A0A0R4J0M9	Deubiquitinating protein VCIP135 OS=Mus musculus OX=10090 GN=Vcpip1 PE=1 SV=1	16	21	938.337	883.846	924.378	763.341	864.811	835.786	813.272	832.335	831.531	780.628	861.375	856.985	854.417	866.403	832.501	1.04072	0.233678	0.553235	FALSE
O55222	Integrin-linked protein kinase OS=Mus musculus OX=10090 GN=Ilk PE=1 SV=2	19	23	1848.38	2321.61	2750.67	2054.34	3244.64	3057.97	2144.13	1808.98	1971.03	2625.34	1871.22	2663.93	2222.28	2493.92	2164.15	1.15238	0.206235	0.552171	FALSE
E9Q456	Tropomyosin alpha-1 chain OS=Mus musculus OX=10090 GN=Tpm1 PE=1 SV=1	1	1	21.5631	31.8848	23.358	23.2245	22.7861	22.7991	19.2384	23.9167	34.2006	22.2479	29.033	24.3009	28.1957	24.0553	25.4758	0.944242	0.555763	0.757887	FALSE
Q91YE6	Importin-9 OS=Mus musculus OX=10090 GN=Ipo9 PE=1 SV=3	13	17	1183.86	1045.07	964.312	1408.83	993.883	931.205	1386.32	1157.55	1202.25	1258.59	1221.02	1080.88	1270.74	1076.42	1222.14	0.880773	0.0837098	0.489483	FALSE
Q9QUM9	Proteasome subunit alpha type-6 OS=Mus musculus OX=10090 GN=Psma6 PE=1 SV=1	14	19	4065.01	4308.17	3767.93	3681.63	3840.17	3471.84	2826.11	3697.23	4128.52	3121.85	3561.04	3734.65	4063.89	3846.52	3562.22	1.07981	0.250665	0.563628	FALSE
A0A0R4J0B6	ATP-binding cassette sub-family G member 2 OS=Mus musculus OX=10090 GN=Abcg2 PE=1 SV=1	18	22	2551.17	3767.94	2634.48	2498.39	2768.86	2990.59	2376.83	3598.1	2639.96	2389.72	2914.75	2620.46	2722.07	2839.29	2727.09	1.04114	0.631249	0.807893	FALSE
P61027	Ras-related protein Rab-10 OS=Mus musculus OX=10090 GN=Rab10 PE=1 SV=1	17	18	4891.99	4691.45	4633.68	4932.3	4221.7	4030.66	4951.26	4490.57	4564.56	4729.02	4964.16	4650	4873.64	4554.48	4742.95	0.960263	0.267578	0.571326	FALSE
O09061	Proteasome subunit beta type-1 OS=Mus musculus OX=10090 GN=Psmb1 PE=1 SV=1	14	14	2212.03	2401.23	2399.64	2501.27	2483.12	2216.77	2478.99	2557.8	2459.31	2185.6	2306.69	2424.77	2500.72	2366.15	2413.27	0.980471	0.525971	0.738163	FALSE
P17563	Methanethiol oxidase OS=Mus musculus OX=10090 GN=Selenbp1 PE=1 SV=2	17	19	1437.46	1514.64	1660.33	1494.78	1518.34	1574.97	1584.46	1600.83	1505.12	2391.72	1822.65	1621.45	1426.8	1531.86	1684.6	0.909334	0.21938	0.553235	FALSE
Q9CQ19	Myosin regulatory light polypeptide 9 OS=Mus musculus OX=10090 GN=Myl9 PE=1 SV=3	4	5	451.531	972.853	829.102	629.251	909.83	821.534	657.397	803.495	571.869	557.053	644.898	701.08	706.912	745.233	658.66	1.13144	0.323972	0.620168	FALSE
P62835	Ras-related protein Rap-1A OS=Mus musculus OX=10090 GN=Rap1a PE=1 SV=1	12	12	2904.58	2831.41	3010.99	3191.6	2711.3	2786.87	3213.75	2866.85	3113.85	3099.55	3060.14	3130.61	2989.81	2901.9	3066.02	0.946472	0.0642365	0.489483	FALSE
Q8CDN6	Thioredoxin-like protein 1 OS=Mus musculus OX=10090 GN=Txnl1 PE=1 SV=3	14	15	1708.73	1807.32	1811.45	1804.92	1807.55	1574.08	1731.96	1799.18	1513.77	1392.45	1767.78	1650.4	1689.4	1750.05	1643.4	1.0649	0.176338	0.5331	FALSE
Q08857	Platelet glycoprotein 4 OS=Mus musculus OX=10090 GN=Cd36 PE=1 SV=2	11	14	3291.04	2971.87	3293.87	2957.09	3242.96	3700.06	3107.59	3185.86	3316.63	4124.37	3326.12	3668.12	3118.25	3233.56	3390.67	0.953664	0.38527	0.663553	FALSE
A2A7P7	Erythroblast membrane-associated protein, isoform CRA_d OS=Mus musculus OX=10090 GN=Ermap PE=1 SV=1	14	14	2020.17	2014.16	1908.64	2041.09	1774.78	1700.33	1923.22	1972.83	2003.62	1461.08	1990.6	1951.41	2012.04	1905.28	1892.08	1.00698	0.902239	0.957114	FALSE
P42230	Signal transducer and activator of transcription 5A OS=Mus musculus OX=10090 GN=Stat5a PE=1 SV=1	16	18	1619.09	1882.47	1864.84	1262.38	1547.21	1320.98	1391.16	1587.29	1273.31	1517.51	1457.89	1804.1	1696.23	1564.51	1523.33	1.02703	0.743876	0.873308	FALSE
Q91V41	Ras-related protein Rab-14 OS=Mus musculus OX=10090 GN=Rab14 PE=1 SV=3	14	14	1734.07	1472.36	1614.02	1824.34	1463.42	1378.74	1823.91	1458.49	1607.2	1686.66	1719.95	1595.48	1700.23	1573.35	1652.46	0.952124	0.348688	0.633929	FALSE
E9Q450	Tropomyosin alpha-1 chain OS=Mus musculus OX=10090 GN=Tpm1 PE=1 SV=1	1	1	20.767	26.0961	27.5021	26.4764	27.952	29.1613	26.3735	24.8821	26.4525	24.3525	25.6801	25.367	21.7147	26.1757	24.9269	1.0501	0.375674	0.656562	FALSE
P68372	Tubulin beta-4B chain OS=Mus musculus OX=10090 GN=Tubb4b PE=1 SV=1	15	20	961.139	1699.49	1351.67	867.062	1672.98	1597.52	1005.28	1301.84	978.716	1016.26	946.184	1312.48	1075.92	1312.68	1082.27	1.2129	0.146712	0.505751	FALSE
P70704-2	Isoform 2 of Phospholipid-transporting ATPase IA OS=Mus musculus OX=10090 GN=Atp8a1	17	23	1348.39	1695.78	1464.85	1356.53	1507.93	1434.73	1369.22	1569.72	1378.91	1354.52	1517.91	1452.5	1428.16	1463.61	1436.79	1.01867	0.64424	0.816015	FALSE
P12382	ATP-dependent 6-phosphofructokinase, liver type OS=Mus musculus OX=10090 GN=Pfkl PE=1 SV=4	11	17	752.078	860.032	794.149	846.988	847.605	777.435	951.293	892.539	842.492	758.183	799.968	788.415	792.978	812.024	829.952	0.978399	0.585066	0.777134	FALSE
Q61753	D-3-phosphoglycerate dehydrogenase OS=Mus musculus OX=10090 GN=Phgdh PE=1 SV=3	12	19	1265.28	1321.15	1162.56	1345.33	1276.99	1210.05	1281.32	1397.19	1235.79	1296.13	1221.39	1113.73	1214.8	1262.01	1248.88	1.01051	0.771777	0.889481	FALSE
P62821	Ras-related protein Rab-1A OS=Mus musculus OX=10090 GN=Rab1A PE=1 SV=3	12	16	3125.8	3143.07	2910.42	2768.29	2442.15	2592.29	3061.22	2765.73	2701.54	2967.37	3356.23	3051.23	2870.86	2818.32	2960.96	0.951826	0.32949	0.624732	FALSE
O55234	Proteasome subunit beta type-5 OS=Mus musculus OX=10090 GN=Psmb5 PE=1 SV=3	13	17	1842.87	1904.04	2001.82	2062.72	1834.97	1751.58	1837.79	1964.02	2039.88	1778.07	1931.84	1931.23	2047.82	1896.77	1930.76	0.9824	0.578713	0.773086	FALSE
Q8BP47	Asparagine--tRNA ligase, cytoplasmic OS=Mus musculus OX=10090 GN=Nars PE=1 SV=2	15	18	1278	1226.94	1275.73	1265.24	1259.77	1121.09	1226.44	1335.63	1287.11	1339.17	1218.64	1282.85	1319.89	1236.53	1286.29	0.961312	0.13701	0.505505	FALSE
P42232	Signal transducer and activator of transcription 5B OS=Mus musculus OX=10090 GN=Stat5b PE=1 SV=1	3	2	183.267	290.89	248.506	141.178	206.36	201.357	159.739	219.117	152.35	187.244	186.807	248.471	222.765	206.578	193.952	1.0651	0.607334	0.793832	FALSE
A0A0A6YWR2	Ig gamma-1 chain C region secreted form (Fragment) OS=Mus musculus OX=10090 GN=Ighg1 PE=1 SV=1	15	18	8322.72	3307	1801.22	1605.28	3346.26	4342.06	1717.83	1944.42	2484.53	2943.28	2131.24	1913.17	1529.68	3239.75	2050.38	1.58008	0.0871362	0.489483	FALSE
E9Q5J9	Tropomyosin alpha-3 chain OS=Mus musculus OX=10090 GN=Tpm3 PE=1 SV=1																					FALSE
P48025	Tyrosine-protein kinase SYK OS=Mus musculus OX=10090 GN=Syk PE=1 SV=2	17	16	771.021	1075.6	1107.95	759.877	1270.63	1109.41	831.864	924.502	761.15	812.142	792.663	1055.24	903.88	997.353	864.005	1.15434	0.147951	0.506782	FALSE
P35564	Calnexin OS=Mus musculus OX=10090 GN=Canx PE=1 SV=1	17	23	3162.49	2324.54	2907.8	3236.32	2836.75	2631.92	2911.95	2450.14	2629.42	2801.79	2676.21	2651.26	2947.44	2832.56	2719.2	1.04169	0.457565	0.704109	FALSE
P15105	Glutamine synthetase OS=Mus musculus OX=10090 GN=Glul PE=1 SV=6	10	17	1873.59	1576.99	1816.53	1405.37	1691.07	1490.84	969.14	1719.03	1793.55	1335.18	1443.87	1698.49	1604.67	1633.76	1481.98	1.10242	0.339446	0.631575	FALSE
Q02013	Aquaporin-1 OS=Mus musculus OX=10090 GN=Aqp1 PE=1 SV=3	9	12	5100.23	3715.17	4575.01	5648.74	3791.13	4005.05	5324.38	4114.16	5079.67	3581.6	5134.42	4727.3	4762.01	4417.89	4636.54	0.952842	0.587225	0.777893	FALSE
P60122	RuvB-like 1 OS=Mus musculus OX=10090 GN=Ruvbl1 PE=1 SV=1	14	18	1701.74	1323.58	1383.45	1376.2	1365.94	1273.28	1256.74	1211.37	1268.59	998.242	1242.42	1261.76	1477.65	1397.79	1238.35	1.12875	0.0710578	0.489483	FALSE
Q8R016	Bleomycin hydrolase OS=Mus musculus OX=10090 GN=Blmh PE=1 SV=1	16	20	3491.14	3958.68	3128.77	3703.85	3234.9	3187.38	3346.62	2844.61	3435.52	3826.72	3408.3	3171.3	3218.26	3438.01	3310.05	1.03866	0.473917	0.70972	FALSE
P35123	Ubiquitin carboxyl-terminal hydrolase 4 OS=Mus musculus OX=10090 GN=Usp4 PE=1 SV=3	14	17	938.608	923.507	1040.54	894.177	932.097	809.647	849.198	966.601	913.833	739.888	871.67	936.826	926.168	920.579	883.367	1.04212	0.405829	0.677577	FALSE
E9QP49	EH domain-binding protein 1-like protein 1 OS=Mus musculus OX=10090 GN=Ehbp1l1 PE=1 SV=1	15	23	767.892	881.204	1009.11	680.422	800.17	741.683	647.791	964.618	825.771	595.858	806.301	839.975	817.978	806.769	776.579	1.03888	0.664654	0.829046	FALSE
Q6P4T0	Autophagy-related protein 2 homolog A OS=Mus musculus OX=10090 GN=Atg2a PE=1 SV=2	15	15	435.917	566.141	522.324	503.608	462.286	503.177	430.875	547.404	498.08	362.401	457.065	495.982	487.357	497.163	465.041	1.06907	0.323125	0.620168	FALSE
P61222	ATP-binding cassette sub-family E member 1 OS=Mus musculus OX=10090 GN=Abce1 PE=1 SV=1	17	16	2663.53	2496.09	2695.94	2597.6	2223.87	2107.62	2388.1	2401.63	2072.98	2561.68	2477.51	2429.6	2532.42	2453.68	2404.18	1.02059	0.678959	0.83669	FALSE
P17427	AP-2 complex subunit alpha-2 OS=Mus musculus OX=10090 GN=Ap2a2 PE=1 SV=2	22	21	2054.62	2560.04	2124.59	2038.73	2003.54	1885.03	1870.43	2331.78	1829.87	1513.63	2202.78	2102.81	2227.75	2101.14	1992.45	1.05455	0.484477	0.71507	FALSE
E9Q555	E3 ubiquitin-protein ligase RNF213 OS=Mus musculus OX=10090 GN=Rnf213 PE=1 SV=2	18	26	933.416	1240.97	1064.52	899.33	1111.92	1057.37	838.624	1192.37	879.633	795.138	947.177	1104.99	1006.99	1045.21	957.362	1.09176	0.266377	0.571326	FALSE
Q9WUP7-2	Isoform 2 of Ubiquitin carboxyl-terminal hydrolase isozyme L5 OS=Mus musculus OX=10090 GN=Uchl5	18	14	1674.03	1558.2	1661.12	1805.53	1493.64	1390.8	1663.4	1626.71	1508.2	1522.32	1682.24	1633.59	1595.73	1591.54	1603.38	0.992613	0.852104	0.930533	FALSE
P18572	Basigin OS=Mus musculus OX=10090 GN=Bsg PE=1 SV=2	11	12	5241.68	3784.73	4626.41	4984.14	4068.69	4110.84	4812.14	4171.46	5052.69	5066.56	5032.24	4821.12	5071.83	4439.02	4851.19	0.915039	0.141114	0.505751	FALSE
P35700	Peroxiredoxin-1 OS=Mus musculus OX=10090 GN=Prdx1 PE=1 SV=1	14	16	5148.12	2951.39	4389.99	7385.98	4288.24	4229.61	7768.73	4256.86	5816.75	7154.21	5964.44	4811.21	5173.37	4555.34	5736.03	0.794163	0.133821	0.502544	FALSE
Q03734	Serine protease inhibitor A3M OS=Mus musculus OX=10090 GN=Serpina3m PE=1 SV=2	7	9	927.131	1243.1	907.638	751.211	1052.29	736.961	971.419	940.379	884.926	618.312	953.775	909.059	839.048	920.768	865.437	1.06393	0.542654	0.751002	FALSE
Q5RKN9	Capping protein (Actin filament) muscle Z-line, alpha 1 OS=Mus musculus OX=10090 GN=Capza1 PE=1 SV=1	10	14	709.775	1228.07	1003.62	758.267	1107.4	1059.44	732.399	1248.56	835.867	735.303	864.652	933.889	853.574	959.076	873.298	1.09822	0.415084	0.681631	FALSE
E9QAX2	Unconventional myosin-XVIIIa OS=Mus musculus OX=10090 GN=Myo18a PE=1 SV=1	10	30	1052.06	1882.15	1328.2	909.467	1295.58	1197.34	864.557	1627.64	1099.07	812.733	1215.09	1294.58	1233.82	1244.24	1135.88	1.0954	0.514554	0.729285	FALSE
Q9DCN2	NADH-cytochrome b5 reductase 3 OS=Mus musculus OX=10090 GN=Cyb5r3 PE=1 SV=3	16	14	1357.97	1591.6	1646.91	1442.53	1642.06	1633.95	1532.44	1433.2	1397.93	1480.27	1395.06	1588.6	1465.76	1548.31	1469.02	1.05398	0.175562	0.532643	FALSE
P54731	FAS-associated factor 1 OS=Mus musculus OX=10090 GN=Faf1 PE=1 SV=2	17	16	1745.6	1542.7	1522.62	1527.07	1472.24	1402.26	1484.5	1561.66	1579.52	1430.66	1550.2	1540.73	1580.01	1531.96	1531.59	1.00024	0.994025	0.99907	FALSE
Q9CQD1	Ras-related protein Rab-5A OS=Mus musculus OX=10090 GN=Rab5a PE=1 SV=1	6	7	364.799	330.095	302.308	329.724	248.494	275.073	379.658	299.856	317.82	352.089	355.765	326.756	351.208	305.968	339.524	0.901168	0.119991	0.492027	FALSE
P61202	COP9 signalosome complex subunit 2 OS=Mus musculus OX=10090 GN=Cops2 PE=1 SV=1	14	17	1705.74	1775.66	1841.67	1813.21	1650.05	1463.01	1746.49	1735.47	1726.35	1546.57	1711.6	1766.5	1811.01	1703.25	1718.77	0.990975	0.81507	0.910329	FALSE
O70435	Proteasome subunit alpha type-3 OS=Mus musculus OX=10090 GN=Psma3 PE=1 SV=3	13	14	4506.51	3698.73	4223.05	4620.17	3532.76	3179.2	4303.78	3734.51	4389.53	4246.69	4362.31	4108.65	4674.64	3924.35	4251.39	0.923076	0.226718	0.553235	FALSE
Q61781	Keratin, type I cytoskeletal 14 OS=Mus musculus OX=10090 GN=Krt14 PE=1 SV=2	8	9	238.125	930.171	663.089	419.689	499.482	519.799	316.215	710.856	239.681	346.245	694.019	324.05	367.711	502	396.574	1.26584	0.349781	0.633929	FALSE
P21107	Tropomyosin alpha-3 chain OS=Mus musculus OX=10090 GN=Tpm3 PE=1 SV=3	3	5	811.223	788.002	818.798	792.845	692.78	668.403	827.114	828.427	860.156	626.571	839.94	763.479	855.924	759.646	796.12	0.954186	0.4257	0.687292	FALSE
O35593	26S proteasome non-ATPase regulatory subunit 14 OS=Mus musculus OX=10090 GN=Psmd14 PE=1 SV=2	14	14	1695.5	1674.36	1844.52	1893.34	1587.7	1387.86	1737.58	1855.76	1795.02	1684.7	1886.22	1758.11	1918.78	1671.97	1803.45	0.927098	0.12999	0.498237	FALSE
Q9JK39-2	Isoform 2 of Butyrophilin-like protein 10 OS=Mus musculus OX=10090 GN=Btnl10	15	12	2178.96	1599.31	1934.55	2070.43	1720.99	1730.39	1882.28	1865.64	1860	1844.8	2067.74	1937.47	2033.24	1861.19	1925.56	0.966573	0.500763	0.719645	FALSE
Q60597	2-oxoglutarate dehydrogenase, mitochondrial OS=Mus musculus OX=10090 GN=Ogdh PE=1 SV=3	20	19	641.141	956.316	904.956	636.33	1037.9	1007.81	614.186	768.511	577.669	732.356	687.493	809.326	763.776	847.033	703.005	1.20487	0.084595	0.489483	FALSE
Q60634	Flotillin-2 OS=Mus musculus OX=10090 GN=Flot2 PE=1 SV=2	12	14	854.375	773.833	760.818	734.362	808.801	752.657	721.88	717.58	807.355	808.775	803.278	686.451	825.85	779.808	765.497	1.01869	0.626469	0.804291	FALSE
A0A1L1SRX2	AMP deaminase OS=Mus musculus OX=10090 GN=Ampd3 PE=1 SV=1	14	19	1962.28	2007.2	1942.79	1957.78	1763.85	1752.65	1691.25	2065.36	1833.25	1598.72	1812.2	1975.05	1904.49	1895.03	1833.98	1.03329	0.456693	0.704109	FALSE
Q9WUP7	Ubiquitin carboxyl-terminal hydrolase isozyme L5 OS=Mus musculus OX=10090 GN=Uchl5 PE=1 SV=2	2	3	18.137	24.8828	17.4662	21.3857	19.8067	21.444	20.1091	19.5825	9.63445	13.9141	18.0299	18.1093	13.6811	20.3775	15.7065	1.29739	0.0514132	0.489483	FALSE
O09172	Glutamate--cysteine ligase regulatory subunit OS=Mus musculus OX=10090 GN=Gclm PE=1 SV=1	12	12	2379.35	3848.27	3088.41	1799.02	3717.2	3173.53	1998.92	3353.98	1957.67	1987.85	2168.93	2915.3	2549.62	2904.31	2370.5	1.22519	0.174056	0.530153	FALSE
Q9R1P3	Proteasome subunit beta type-2 OS=Mus musculus OX=10090 GN=Psmb2 PE=1 SV=1	9	9	4007.6	3374.64	3609.41	3931.09	3409.29	3103.25	3605.52	3237.97	3840.22	3678.47	3637.71	3438.16	3955.59	3558.42	3620.8	0.982773	0.711272	0.852554	FALSE
A0A2R8W6S4	Protein kinase C and casein kinase substrate in neurons protein 2 (Fragment) OS=Mus musculus OX=10090 GN=Pacsin2 PE=1 SV=1		1					24.9562	22.6218					28.8186	27.2283	29.2093	23.7604	28.4056	0.836467	0.0301987	0.489483	FALSE
P97371	Proteasome activator complex subunit 1 OS=Mus musculus OX=10090 GN=Psme1 PE=1 SV=2	14	16	3998.56	1851	2270.43	2715.72	2027.85	1896.67	2775.11	2270.65	2783.73	2908.66	2781.08	2415.79	2761.69	2366.22	2661.78	0.888963	0.332227	0.625978	FALSE
P61028	Ras-related protein Rab-8B OS=Mus musculus OX=10090 GN=Rab8b PE=1 SV=1	5	9	1768.66	1461.69	1580.03	2343	1376.4	1424.19	2006.03	1608.82	1735.38	2180.51	2027.18	1720.75	1863.08	1630.08	1868	0.872633	0.145094	0.505751	FALSE
P57080	Ubiquitin carboxyl-terminal hydrolase 25 OS=Mus musculus OX=10090 GN=Usp25 PE=1 SV=2	21	22	1513.99	1363.4	1391.7	1287.2	1360	1212.88	1323.07	1408.14	1321.36	1124.66	1224.91	1473.97	1494.74	1351.71	1332.83	1.01416	0.785502	0.897716	FALSE
Q3V117	ATP-citrate synthase OS=Mus musculus OX=10090 GN=Acly PE=1 SV=1	12	20	1307.48	1027.72	1195.12	1316.11	1258.42	1247.8	1401.68	1169.3	1290.16	1289.79	1098.29	1192.03	1257.95	1221.32	1239.37	0.98544	0.762896	0.882575	FALSE
P51150	Ras-related protein Rab-7a OS=Mus musculus OX=10090 GN=Rab7a PE=1 SV=2	14	13	1853.16	1869.66	2004.47	1923.5	1874.05	1800.74	1854.97	1764.74	1775.08	1737.79	1840.06	1866.77	1825.98	1886.54	1808.75	1.04301	0.0373051	0.489483	FALSE
Q7TPR4	Alpha-actinin-1 OS=Mus musculus OX=10090 GN=Actn1 PE=1 SV=1	13	23	1064.87	1517.22	1424.81	1283.05	1696.88	2032.04	1563.59	1236.63	1137.89	1390.05	1115.76	1498.22	1243.12	1472.27	1302.37	1.13045	0.244953	0.557919	FALSE
Q6PHN9	Ras-related protein Rab-35 OS=Mus musculus OX=10090 GN=Rab35 PE=1 SV=1	11	16	2945.25	2357.63	2627.76	2908.82	2663.56	2464.71	2979.7	2382.33	2730.54	2904.78	2840.01	2793.61	2712.87	2652.7	2757.36	0.962044	0.403057	0.676354	FALSE
P08226	Apolipoprotein E OS=Mus musculus OX=10090 GN=Apoe PE=1 SV=2	13	14	1484.47	2498.81	1936.22	1473.33	1803.15	1810.38	1754.21	1943.51	1719.24	1492.82	1921	1974.76	1698.02	1804.65	1778.86	1.0145	0.866625	0.938125	FALSE
Q6ZWQ9	MCG5400 OS=Mus musculus OX=10090 GN=Myl12a PE=1 SV=1	4	3	559.149	556.958	701.303	611.669	759.192	766.428	710.928	472.525	495.498	701.424	530.834	661.252	615.064	653.28	591.079	1.10523	0.28154	0.583512	FALSE
Q60932	Voltage-dependent anion-selective channel protein 1 OS=Mus musculus OX=10090 GN=Vdac1 PE=1 SV=3	11	11	1187.78	1351.1	1639.94	1177.55	1860.42	1724.76	1266.14	1084.23	1004.77	1527.45	1212.01	1495.47	1352.92	1466.43	1264.4	1.15978	0.158642	0.515826	FALSE
Q62469	Integrin alpha-2 OS=Mus musculus OX=10090 GN=Itga2 PE=1 SV=2	15	18	601.098	862.956	844.635	622.492	941.154	874.022	603.789	700.191	566.838	759.45	593.522	814.234	761.419	779.507	679.621	1.14697	0.16854	0.526023	FALSE
Q64339	Ubiquitin-like protein ISG15 OS=Mus musculus OX=10090 GN=Isg15 PE=1 SV=4	11	8	4211.9	2535.31	2998.17	4063.58	3162.79	3578.32	4537.08	2879.59	3450.63	3205.3	3224.2	3256.73	3703.05	3372.9	3432.91	0.98252	0.854343	0.93241	FALSE
G3X914	Cullin-5 OS=Mus musculus OX=10090 GN=Cul5 PE=1 SV=1	14	22	1919.9	1721.45	1805.23	1740.76	1769.1	1789.71	1734.38	1692.36	1743.03	1704.91	1666.65	1759.51	1770.13	1789.9	1724.07	1.03818	0.0499958	0.489483	FALSE
Q9DBD0	Inhibitor of carbonic anhydrase OS=Mus musculus OX=10090 GN=Ica PE=1 SV=1	9	10	579.955	828.136	693.993	515.593	711.699	717.325	517.627	833.72	696.157	451.983	706.658	686.007	657.207	666.595	638.496	1.04401	0.69331	0.845047	FALSE
F8VPK0	Tetratricopeptide repeat domain 37 OS=Mus musculus OX=10090 GN=Ttc37 PE=1 SV=1	13	12	621.492	788.691	703.334	564.431	758.79	676.816	556.54	715.769	565.252	543.263	566.559	624.706	623.688	681.216	596.919	1.14122	0.0548175	0.489483	FALSE
O35930	Platelet glycoprotein Ib alpha chain OS=Mus musculus OX=10090 GN=Gp1ba PE=1 SV=2	13	15	1977.01	2429.21	2588.9	1853.68	3028.81	2292.59	1746.97	1983.64	1928.02	2434.03	1669.53	2832.71	2297.22	2330.08	2094.24	1.11261	0.322789	0.620168	FALSE
O55042	Alpha-synuclein OS=Mus musculus OX=10090 GN=Snca PE=1 SV=2	11	17	3150.23	1869.92	2332.45	4642.98	2173.95	2440.67	5449.56	2342.89	3214.62	4121.26	3487.99	2809.43	2971.54	2639.91	3368.93	0.783604	0.170812	0.526756	FALSE
Q8VDI7	Ubiquitin-associated domain-containing protein 1 OS=Mus musculus OX=10090 GN=Ubac1 PE=1 SV=2	13	16	1606.2	1586.6	1771.89	1804.57	1549.8	1240.8	1969.99	1635.21	1721.6	1337.91	1557.13	1723.06	1830.28	1581.89	1671.38	0.946454	0.45801	0.704109	FALSE
Q61635	GTP-binding protein OS=Mus musculus OX=10090 GN=Ifi47 PE=1 SV=1	17	14	890.705	2645.25	1352.23	673.165	2230.98	1972.92	775.21	1810.47	753.613	730.804	971.857	1261.75	892.933	1453.77	976.452	1.48883	0.132487	0.500374	FALSE
O70172	Phosphatidylinositol 5-phosphate 4-kinase type-2 alpha OS=Mus musculus OX=10090 GN=Pip4k2a PE=1 SV=1	13	13	1778.98	1276.66	1818.35	1743.77	1382.84	1398.59	1849.93	1428.31	1726.89	1845.55	1749.11	1579.43	1720.19	1551.12	1693.93	0.915695	0.229535	0.553235	FALSE
Q9QWK4	CD5 antigen-like OS=Mus musculus OX=10090 GN=Cd5l PE=1 SV=3	12	17	1114.88	2436.12	1301.35	1777.8	1678.34	6576.46	515.991	2226.03	1621.21	675.979	917.545	2123.73	1118.72	2026.96	1155.12	1.75476	0.119031	0.491074	FALSE
A0A2R8W6P0	Leukocyte surface antigen CD47 OS=Mus musculus OX=10090 GN=Cd47 PE=1 SV=1	11	11	5719.87	4101.29	4985.74	5436.67	4646.84	4423.49	5606.97	4373.28	5329.57	5805.14	5479.98	5218.23	5293.65	4853.43	5282.88	0.918708	0.187195	0.539462	FALSE
P55258	Ras-related protein Rab-8A OS=Mus musculus OX=10090 GN=Rab8a PE=1 SV=2	9	5	1411.75	874.057	1107.25	1422.1	837.581	915.964	1455.99	1006.28	1251.37	1453.6	1387.68	1202.36	1323.56	1068.8	1288.15	0.829713	0.100944	0.489483	FALSE
Q9Z2K1	Keratin, type I cytoskeletal 16 OS=Mus musculus OX=10090 GN=Krt16 PE=1 SV=3	5	2	66.2284	795.973	183.086	98.6072	219.301	158.311	71.8213	174.393	55.1465	90.4193	186.731	98.8854	86.2449	179.133	99.9225	1.79272	0.141366	0.505751	FALSE
E9PV38	Carboxylic ester hydrolase OS=Mus musculus OX=10090 GN=Ces2g PE=1 SV=1	15	14	2934.66	2369.72	2700.15	3176.28	2590.61	2600.66	3020.69	2648.23	2971.53	2686.21	2834.34	2691.3	2974.71	2716.49	2828.64	0.960353	0.388119	0.665657	FALSE
Q9CQV8	14-3-3 protein beta/alpha OS=Mus musculus OX=10090 GN=Ywhab PE=1 SV=3	5	4	842.004	677.096	754.71	850.841	758.7	729.954	828.587	618.795	679.108	562.514	678.154	744.69	742.829	766.466	688.686	1.11294	0.112436	0.489483	FALSE
O08582	GTP-binding protein 1 OS=Mus musculus OX=10090 GN=Gtpbp1 PE=1 SV=2	15	17	1416.49	1431.36	1520.25	1651.54	1385.02	1479.41	1374.63	1388.48	1409.54	1820.16	1477.61	1521.17	1529.87	1478.15	1496.88	0.987491	0.790286	0.899835	FALSE
P99024	Tubulin beta-5 chain OS=Mus musculus OX=10090 GN=Tubb5 PE=1 SV=1	2	3	203.462	285.915	254.66	180.021	276.932	300.538	225.954	213.935	198.234	236.898	195.727	246.182	209.065	246.063	217.286	1.13243	0.171683	0.526756	FALSE
P63242	Eukaryotic translation initiation factor 5A-1 OS=Mus musculus OX=10090 GN=Eif5a PE=1 SV=2	9	13	1948.21	2001.46	2484.46	2186.83	2145.54	2064.67	2383.98	2069.79	1658.41	2299.07	2053.19	2152.72	1843.75	2131.75	2052.24	1.03874	0.545274	0.751089	FALSE
A0A1W2P7D5	Tumor necrosis factor receptor superfamily, member 14 (herpesvirus entry mediator) OS=Mus musculus OX=10090 GN=Tnfrsf14 PE=1 SV=1	1	1	129.153	311.204	183.274	161.529	322.912	318.795	163.875	283.601	165.961	153.651	140.458	185.168	124.538	222.852	168.388	1.32344	0.160247	0.51785	FALSE
Q9QYB5	Gamma-adducin OS=Mus musculus OX=10090 GN=Add3 PE=1 SV=2	18	22	2038.21	1378.03	1653.88	2001.86	1812.34	1918.15	1892.7	1482.68	1732.5	1863.47	1780.43	1674.7	1803.77	1784.82	1742.25	1.02444	0.716893	0.854289	FALSE
A0A075B5W3	Immunoglobulin heavy variable 1-53 (Fragment) OS=Mus musculus OX=10090 GN=Ighv1-53 PE=4 SV=1	7	5	299.763	355.225	1136.85	409.987	465.09	1206.59	279.546	1685.16	407.899	1054.18	456.159	997.528	266.721	550.565	588.971	0.934791	0.859526	0.9357	FALSE
B7ZNL2	Nap1l4 protein OS=Mus musculus OX=10090 GN=Nap1l4 PE=1 SV=1	9	13	1553.01	1238.53	1406.29	1707.7	1349.66	1275.37	1562.24	1341.87	1513.73	1559.38	1417.57	1428.67	1531.22	1412.77	1477.15	0.956418	0.406688	0.677634	FALSE
A2AQ07	Tubulin beta-1 chain OS=Mus musculus OX=10090 GN=Tubb1 PE=1 SV=1	12	13	735.159	1467.57	1133.82	673.649	1301.7	1869.1	860.437	906.391	799.287	961.812	750.319	1287.3	885.175	1122.92	908.951	1.23541	0.228152	0.553235	FALSE
Q922U2	Keratin, type II cytoskeletal 5 OS=Mus musculus OX=10090 GN=Krt5 PE=1 SV=1	9	19	1031.77	2737.3	2453.87	1941.31	1725.18	1829.56	1615.69	2885.39	1319.2	1759.81	3096.99	1141.52	1381.19	1867.84	1762.57	1.05973	0.781586	0.896281	FALSE
Q99J08	SEC14-like protein 2 OS=Mus musculus OX=10090 GN=Sec14l2 PE=1 SV=1	13	11	973.184	871.871	998.669	1084.6	908.924	971.026	1160.57	897.75	900.254	1118.44	936.739	953.13	879.909	965.716	972.752	0.992767	0.895576	0.953418	FALSE
P02535	Keratin, type I cytoskeletal 10 OS=Mus musculus OX=10090 GN=Krt10 PE=1 SV=3	4	7	643.715	1541.73	1902.26	1372.84	1660.15	1617.92	1022.77	2650.73	898.908	1522.4	1831.8	904.891	1123.93	1381.81	1318.08	1.04835	0.835447	0.920406	FALSE
Q9D832	DnaJ homolog subfamily B member 4 OS=Mus musculus OX=10090 GN=Dnajb4 PE=1 SV=1	14	19	2254.33	1396.21	1769.75	1850.43	1468.28	1624.19	1854.32	1504.93	1877.13	1966.91	1784.91	1947.44	1977.14	1705.16	1837.81	0.927826	0.345543	0.633929	FALSE
P09411	Phosphoglycerate kinase 1 OS=Mus musculus OX=10090 GN=Pgk1 PE=1 SV=4	14	18	2083.82	1402.69	1845.12	2837.85	1699.05	1716.84	3277.11	1740.48	2418.87	2700.09	2438.97	2010.35	2050.38	1883.48	2331.51	0.807838	0.114139	0.491074	FALSE
Q9JJU8	SH3 domain-binding glutamic acid-rich-like protein OS=Mus musculus OX=10090 GN=Sh3bgrl PE=1 SV=1	11	10	1787.94	1750.86	1645.6	1759.76	1619.34	1608.88	1484	1676.68	1804.27	1747.53	1920.97	1550.38	1604.65	1693.85	1678.22	1.00931	0.82506	0.916575	FALSE
P29788	Vitronectin OS=Mus musculus OX=10090 GN=Vtn PE=1 SV=2	9	11	1306.43	2638.83	2140.05	1147.37	2529.15	2697.69	911.359	2532.06	1290.51	890.283	1285.41	1878.56	1410.89	1966.07	1369.45	1.43567	0.11144	0.489483	FALSE
Q99JY9	Actin-related protein 3 OS=Mus musculus OX=10090 GN=Actr3 PE=1 SV=3	13	12	1458.17	1541.55	1626.46	1372.12	1524.83	1482.57	1353.51	1530.84	1369.3	1299.32	1387.88	1538.95	1450.72	1498.9	1416.15	1.05843	0.122714	0.493739	FALSE
Q91YP3	Deoxyribose-phosphate aldolase OS=Mus musculus OX=10090 GN=Dera PE=1 SV=1	12	14	1241.28	1453.55	1267.8	1194.66	1141.93	1089.75	1174.68	1268.61	1276.6	1148.9	1237.62	1332.65	1296.97	1226.29	1246.49	0.983796	0.71389	0.853538	FALSE
Q8R574	Phosphoribosyl pyrophosphate synthase-associated protein 2 OS=Mus musculus OX=10090 GN=Prpsap2 PE=1 SV=1	14	15	2528.26	1965.86	2290.44	2533.58	2027.39	1912.74	2564.27	2283.91	2649.25	2492.62	2436.73	2417.03	2537.03	2195.01	2480.55	0.884889	0.0362748	0.489483	FALSE
B8JJN0	Predicted gene 20547 OS=Mus musculus OX=10090 GN=Gm20547 PE=3 SV=1	18	14	1611.62	1540.47	2495.02	1250.04	1944.59	2357.13	1512.82	3220.14	2140.59	1204.98	1620.11	1960.52	1625.16	1812.82	1814.91	0.998847	0.994476	0.99907	FALSE
Q80UJ7	Rab3 GTPase-activating protein catalytic subunit OS=Mus musculus OX=10090 GN=Rab3gap1 PE=1 SV=4	15	21	1586.87	1445	1439.1	1385.4	1380.49	1329.39	1450.23	1444.16	1535.05	1476.04	1499.8	1414.3	1432.77	1425.48	1464.11	0.97361	0.318882	0.617376	FALSE
Q3THE2	Myosin regulatory light chain 12B OS=Mus musculus OX=10090 GN=Myl12b PE=1 SV=2	12	13	2103.58	2963.19	2920.55	2211.42	3265.52	3184.03	2525.08	2072.72	1963.46	2825.45	2315.66	2901.52	2623.84	2735.04	2437.94	1.12186	0.246658	0.560399	FALSE
P63330	Serine/threonine-protein phosphatase 2A catalytic subunit alpha isoform OS=Mus musculus OX=10090 GN=Ppp2ca PE=1 SV=1	11	13	855.95	1107.7	927.74	859.244	946.535	923.54	747.964	1064.21	952.365	781.694	929.079	904.776	858.731	933.257	885.756	1.05363	0.407692	0.678106	FALSE
D3Z656	Synaptojanin-1 OS=Mus musculus OX=10090 GN=Synj1 PE=1 SV=1	15	24	1208.31	1423.4	1422.71	1145.24	1277.51	1193.71	1128.97	1294.32	1148.87	1016.48	1150.44	1247.81	1247.16	1273.89	1172.98	1.08603	0.115611	0.491074	FALSE
P53986	Monocarboxylate transporter 1 OS=Mus musculus OX=10090 GN=Slc16a1 PE=1 SV=1	10	12	3794.57	2691.52	3475.58	4255.11	2864.97	2852.4	3898.46	2971.02	3541.12	2984.17	3864.12	3531.93	3772.15	3275.2	3489.58	0.938566	0.464424	0.706601	FALSE
O35864	COP9 signalosome complex subunit 5 OS=Mus musculus OX=10090 GN=Cops5 PE=1 SV=3	12	14	1418.35	1707.93	1432.03	1274.97	1359.84	1173.36	1246.7	1506.88	1385.02	1276.61	1403.53	1459.15	1584.57	1384.96	1404.47	0.986108	0.817687	0.912006	FALSE
Q3UHQ6	Protein dopey-2 OS=Mus musculus OX=10090 GN=Dopey2 PE=1 SV=3	15	23	935.317	1116.65	962.553	843.797	860.017	888.396	887.808	1011.87	928.148	818.205	956.324	920.244	962.793	930.27	924.688	1.00604	0.901275	0.956582	FALSE
Q9CQ60	6-phosphogluconolactonase OS=Mus musculus OX=10090 GN=Pgls PE=1 SV=1	8	9	930.083	1822.59	1233.74	887.564	1742.59	1565.07	1013.95	1643.11	884.477	977.476	1106.12	1116.98	1033.33	1310.37	1090.93	1.20115	0.22652	0.553235	FALSE
Q6P9R2	Serine/threonine-protein kinase OSR1 OS=Mus musculus OX=10090 GN=Oxsr1 PE=1 SV=1	9	10	448.544	743.298	580.246	522.71	737.985	695.141	560.142	643.527	500.156	466.381	506.525	539.977	518.032	610.699	531.067	1.14995	0.141578	0.505751	FALSE
Q99KI0	Aconitate hydratase, mitochondrial OS=Mus musculus OX=10090 GN=Aco2 PE=1 SV=1	15	17	911.745	1454.78	1406.22	871.8	1599.49	1495.27	979.901	1092.67	840.777	991.79	1006.85	1175.76	1094.55	1254.03	1021.04	1.22819	0.0881745	0.489483	FALSE
Q6NZJ6	Eukaryotic translation initiation factor 4 gamma 1 OS=Mus musculus OX=10090 GN=Eif4g1 PE=1 SV=1	12	19	783.901	770.473	754.509	783.4	831.284	771.063	729.422	753.2	640.387	743.044	715.79	730.462	729.186	782.08	719.347	1.08721	0.00703352	0.489483	FALSE
P62874	Guanine nucleotide-binding protein G(I)/G(S)/G(T) subunit beta-1 OS=Mus musculus OX=10090 GN=Gnb1 PE=1 SV=3	7	5	576.814	535.772	659.988	576.213	619.204	639.891	524.622	503.063	541.246	656.797	585.523	590.947	605.107	599.808	570.393	1.05157	0.315017	0.617376	FALSE
P42669	Transcriptional activator protein Pur-alpha OS=Mus musculus OX=10090 GN=Pura PE=1 SV=1	5	9	671.466	524.233	559.763	653.858	480.168	763.461	615.893	546.607	659.803	577.389	571.816	626.681	609.265	601.223	600.022	1.002	0.977783	0.99356	FALSE
Q3U0D9	E3 ubiquitin-protein ligase HACE1 OS=Mus musculus OX=10090 GN=Hace1 PE=1 SV=1	12	12	1121.74	1383.71	1105.37	1063.53	1069.88	1034.6	1055.85	1137.84	997.468	1041.4	1132.78	1148.3	1150.66	1124.3	1093.36	1.0283	0.557753	0.759757	FALSE
P61982	14-3-3 protein gamma OS=Mus musculus OX=10090 GN=Ywhag PE=1 SV=2	7	5	1051.71	1035.2	1075.28	945.878	1168.42	1039.53	975.796	877.938	891.819	966.166	841.939	973.563	974.65	1050.63	927.331	1.13297	0.00529989	0.489483	FALSE
E9PWG6	Non-SMC condensin I complex, subunit G OS=Mus musculus OX=10090 GN=Ncapg PE=1 SV=1	12	9	514.559	587.048	507.439	449.834	521.389	451.62	435.302	547.147	418.206	428.808	492.189	497.827	501.804	503.207	472.419	1.06517	0.281432	0.583512	FALSE
Q91YN9	BAG family molecular chaperone regulator 2 OS=Mus musculus OX=10090 GN=Bag2 PE=1 SV=1	12	15	3227.37	2451.95	2899.85	3650.39	2631.26	2578.94	3228.94	2509.66	3512.67	3113.09	3219.69	2975.58	3289.37	2878.15	3106.6	0.926461	0.311152	0.613472	FALSE
Q9CS42	Ribose-phosphate pyrophosphokinase 2 OS=Mus musculus OX=10090 GN=Prps2 PE=1 SV=4	2	2	87.0166	56.4184	80.8061	93.9354	77.098	64.8556	88.1156	73.0856	73.8221	67.4264	73.0456	74.3502	84.9977	75.5755	76.1123	0.992948	0.93207	0.974066	FALSE
Q3UGC7	Eukaryotic translation initiation factor 3 subunit J-A OS=Mus musculus OX=10090 GN=Eif3j1 PE=2 SV=1	10	13	1761.63	1575.74	1911.86	2175.28	1544.34	1535.4	2134.99	1645.34	1675.64	2125.36	1893.08	1747.74	1866.82	1736.02	1860.87	0.93291	0.330684	0.624739	FALSE
Q99K41	EMILIN-1 OS=Mus musculus OX=10090 GN=Emilin1 PE=1 SV=1	14	17	996.509	1225.85	1261.44	941.377	1370.01	1270.16	1024.33	860.83	866.392	1123.42	1058.02	1132.74	1061.45	1166.87	1012.62	1.15232	0.0791119	0.489483	FALSE
Q9QUJ7	Long-chain-fatty-acid--CoA ligase 4 OS=Mus musculus OX=10090 GN=Acsl4 PE=1 SV=2	12	13	752.654	880.831	789.094	722.576	820.223	869.246	733.69	851.799	781.61	744.549	752.082	780.667	827.859	803.704	780.708	1.02945	0.452904	0.704109	FALSE
A0A1L1SV25	Alpha-actinin-4 OS=Mus musculus OX=10090 GN=Actn4 PE=1 SV=1	6	12	487.383	566.413	601.616	547.944	667.382	683.062	706.497	558.644	536.995	565.629	520.001	569.872	555.9	588.368	570.826	1.03073	0.638807	0.811998	FALSE
P83741-3	Isoform 3 of Serine/threonine-protein kinase WNK1 OS=Mus musculus OX=10090 GN=Wnk1	15	20	1003.87	947.97	1028.95	1144.48	1018.24	1011.49	1007.42	873.724	893.39	889.184	965.788	968.815	925.655	1024.19	930.86	1.10026	0.0119957	0.489483	FALSE
Q80WM9	Tumor necrosis factor receptor superfamily member 14 OS=Mus musculus OX=10090 GN=Tnfrsf14 PE=1 SV=1	7	10	788.226	654.666	722.197	671.955	701.59	734.64	396.583	590.381	801.724	622.786	671.251	718.573	646.331	710.893	623.046	1.141	0.191955	0.545415	FALSE
Q4LDF6	Complement factor H-related 2 OS=Mus musculus OX=10090 GN=Cfhr2 PE=1 SV=1	1		131.978	232.003	230.368	132.55			124.197	269.686	223.869	98.1473				174.864	164.706	1.06167	0.84239	0.92564	FALSE
Q6IFX2	Keratin, type I cytoskeletal 42 OS=Mus musculus OX=10090 GN=Krt42 PE=1 SV=1	5	4	194.744	1885.25	743.184	392.285	613.051	621.689	320.582	685.977	194.616	451.642	801.198	391.296	415.015	586.724	425.253	1.37971	0.36557	0.647325	FALSE
Q5SUR0	Phosphoribosylformylglycinamidine synthase OS=Mus musculus OX=10090 GN=Pfas PE=1 SV=1	12	20	848.56	1057.62	924.496	992.738	1117.57	1095.38	1058.66	1043.73	988.522	1012.37	930.521	957.37	893.742	1001.38	981.97	1.01976	0.687373	0.841341	FALSE
O88958	Glucosamine-6-phosphate isomerase 1 OS=Mus musculus OX=10090 GN=Gnpda1 PE=1 SV=3	11	12	1316.97	1465.94	1345.86	1554.91	1326.4	1295.63	1570.62	1392.22	1565.37	1431.3	1527.34	1365.92	1545.15	1381.21	1483.23	0.931216	0.0759463	0.489483	FALSE
Q8K558-2	Isoform 2 of Trem-like transcript 1 protein OS=Mus musculus OX=10090 GN=Treml1	11	8	618.774	894.105	889.207	655.53	803.579	711.114	666.336	685.565	583.546	686.289	762.173	648.18	820.124	754.363	689.548	1.094	0.251069	0.563628	FALSE
Q99JW4	LIM and senescent cell antigen-like-containing domain protein 1 OS=Mus musculus OX=10090 GN=Lims1 PE=1 SV=3	15	12	1051.67	1152	1421.1	1194.05	1730.63	1755	1297.95	865.217	948.658	1554.33	1044.88	1413.65	1310	1356.99	1180.99	1.14903	0.276386	0.57968	FALSE
E9QB02	Methionine--tRNA ligase, cytoplasmic OS=Mus musculus OX=10090 GN=Mars PE=1 SV=1	15	15	1103.03	838.639	885.395	1000.12	898.183	957.438	992.466	959.995	833.588	922.35	828.752	878.126	939.307	943.275	905.917	1.04124	0.40534	0.677577	FALSE
P62715	Serine/threonine-protein phosphatase 2A catalytic subunit beta isoform OS=Mus musculus OX=10090 GN=Ppp2cb PE=1 SV=1		1					53.7945	49.5677					40.8389	51.0338	36.2061	51.6378	42.2576	1.22198	0.229771	0.553235	FALSE
F8WGM5	Syntaxin-binding protein 2 (Fragment) OS=Mus musculus OX=10090 GN=Stxbp2 PE=1 SV=1	11	15	622.233	535.437	713.936	740.61	775.478	770.185	753.107	534.008	655.493	816.424	658.383	660.624	640.709	687.088	669	1.02704	0.73746	0.867077	FALSE
Q9D0F3	Protein ERGIC-53 OS=Mus musculus OX=10090 GN=Lman1 PE=1 SV=1	12	13	1201.92	1167.91	1156.83	1152.75	1198.65	1190.64	1156.97	1187.03	1149.74	941.612	1151.93	1101.82	1166.02	1177.95	1119.25	1.05244	0.153898	0.511274	FALSE
E9QA16	Caldesmon 1 OS=Mus musculus OX=10090 GN=Cald1 PE=1 SV=1	15	19	791.268	1025.38	1575.66	1189.93	1616.71	1268.24	1506.49	854.723	1008.94	1603.09	1127.06	1206.34	1393.97	1208.75	1216.7	0.993467	0.962777	0.984831	FALSE
O55143	Sarcoplasmic/endoplasmic reticulum calcium ATPase 2 OS=Mus musculus OX=10090 GN=Atp2a2 PE=1 SV=2	10	15	721.218	690.948	896.959	663.67	922.405	909.868	766.857	521.12	532.83	822.047	668.077	824.647	743.303	793.152	686.255	1.15577	0.168168	0.526023	FALSE
P61021	Ras-related protein Rab-5B OS=Mus musculus OX=10090 GN=Rab5b PE=1 SV=1	4	11	428.324	575.48	411.221	443.262	413.08	410.348	472.367	473.502	475.326	362.857	483.324	454.646	439.645	443.562	449.831	0.986064	0.830635	0.91986	FALSE
Q9D1G1	Ras-related protein Rab-1B OS=Mus musculus OX=10090 GN=Rab1b PE=1 SV=1	4	4	306.677	293.324	299.006	254.567	244.362	239.68	285.216	223.415	367.029	300.333	302.328	315.263	315.431	271.558	298.503	0.909732	0.228813	0.553235	FALSE
Q60737	Casein kinase II subunit alpha OS=Mus musculus OX=10090 GN=Csnk2a1 PE=1 SV=2	13	13	1224.9	1253.01	1153.3	1167.3	1050.69	1012.17	1123.6	1106	1073.72	1395.31	1209.32	1110.44	1204.01	1140.21	1170.5	0.974121	0.599186	0.788217	FALSE
Q9CPY7	Cytosol aminopeptidase OS=Mus musculus OX=10090 GN=Lap3 PE=1 SV=3	16	14	1376.53	1220.75	1254.76	1082.09	1316.69	1180.12	1074.63	1235.7	1026.85	1105.1	1166.28	1244.08	1165.64	1234.83	1142.99	1.08035	0.101036	0.489483	FALSE
P70195	Proteasome subunit beta type-7 OS=Mus musculus OX=10090 GN=Psmb7 PE=1 SV=1	13	11	2147.33	1888.91	2195.39	2495.91	1871.1	1821.35	2208.75	2044.68	2416.48	2022.16	2212.8	2208.5	2413.44	2056.95	2213.42	0.929308	0.202885	0.552171	FALSE
O88456	Calpain small subunit 1 OS=Mus musculus OX=10090 GN=Capns1 PE=1 SV=1	11	11	2037.91	1407.85	1624.02	1811.77	1337.72	1235.32	1863.01	1492.33	1818.17	1844.68	1782.81	1668.03	1752.53	1551.54	1741.58	0.890881	0.169844	0.526023	FALSE
O70400	PDZ and LIM domain protein 1 OS=Mus musculus OX=10090 GN=Pdlim1 PE=1 SV=4	12	15	1199.82	1207.89	1279.76	1254.48	1274.55	1178.6	1212.28	1049.63	1153.14	1331.11	1171.11	1336.55	1255.09	1231.9	1211.79	1.0166	0.668989	0.831496	FALSE
P97372	Proteasome activator complex subunit 2 OS=Mus musculus OX=10090 GN=Psme2 PE=1 SV=4	11	15	3790.45	2029.46	2248.82	2798.05	2496.31	1862.49	2813.07	2388.21	2865.81	2348.65	2636.69	2513.19	2812.03	2466.3	2617.86	0.942105	0.568904	0.767226	FALSE
D3Z5I1	Zinc finger CCCH-type antiviral protein 1 OS=Mus musculus OX=10090 GN=Zc3hav1 PE=1 SV=1	11	16	804.459	1045.7	836.628	676.452	850.655	850.815	633.714	802.283	683.111	668.601	735.191	821.065	837.614	837.295	736.377	1.13705	0.0905319	0.489483	FALSE
P01899	H-2 class I histocompatibility antigen, D-B alpha chain OS=Mus musculus OX=10090 GN=H2-D1 PE=1 SV=2	12	10	1429.66	1265.83	1079.24	948	1140.28	1064.29	976.411	1114.75	916.363	896.177	1071.95	1061.19	1038.38	1144.46	1007.79	1.13561	0.0721069	0.489483	FALSE
Q9EQH3	Vacuolar protein sorting-associated protein 35 OS=Mus musculus OX=10090 GN=Vps35 PE=1 SV=1	12	15	942.966	671.907	801.7	921.247	741.959	697.532	910.495	778.288	854.398	970.567	847.652	804.567	908.572	789.507	865.606	0.912086	0.165079	0.520341	FALSE
Q99JI6	Ras-related protein Rap-1b OS=Mus musculus OX=10090 GN=Rap1b PE=1 SV=2	3	5	618.17	525.175	657.421	642.246	662.473	831.16	655.031	526.15	600.349	812.233	560.422	649.455	642.623	650.082	629.812	1.03218	0.698114	0.847438	FALSE
Q792Z1	MCG140784 OS=Mus musculus OX=10090 GN=Try10 PE=1 SV=1	9	12	2014.28	4662.47	3298.63	2683.82	4380.68	3238.49	2895.57	5037	2905.77	2961.03	3029.64	2884.35	3445.26	3250.51	3243.69	1.0021	0.988601	0.997611	FALSE
G3X8T9	Serine (Or cysteine) peptidase inhibitor, clade A, member 3N, isoform CRA_a OS=Mus musculus OX=10090 GN=Serpina3n PE=1 SV=1	6	8	616.155	624.125	624.895	627.268	520.577	534.628	628.26	576.024	596.395	559.107	702.839	609.564	554.17	589.467	601.99	0.979197	0.661908	0.826879	FALSE
Q6GT24	Peroxiredoxin-6 OS=Mus musculus OX=10090 GN=Prdx6 PE=1 SV=1	12	11	1512.78	1144.88	1471.88	2306.87	1337.45	1452.26	2597.14	1439.75	1828.86	2068.17	1943.7	1650.23	1604.01	1500.69	1844.97	0.813395	0.109236	0.489483	FALSE
P50446	Keratin, type II cytoskeletal 6A OS=Mus musculus OX=10090 GN=Krt6a PE=1 SV=3	14	3	275.148	1891.09	886.147	497.377	743.003	760.934	377.994	856.395	311.938	578.305	1010.27	309.737	321.753	711.434	480.103	1.48184	0.239816	0.555649	FALSE
Q63918	Caveolae-associated protein 2 OS=Mus musculus OX=10090 GN=Cavin2 PE=1 SV=3	13	15	918.943	1204.05	1418.03	751.115	1265.77	1210.03	961.321	766.855	774.537	962.9	879.58	1283.3	1140.39	1103.43	951.813	1.15929	0.237218	0.553627	FALSE
Q01730	Ras suppressor protein 1 OS=Mus musculus OX=10090 GN=Rsu1 PE=1 SV=3	10	11	1571.94	1946.27	2015.52	1769.81	2420.31	2484.33	2095.93	1255.33	1392.9	2288.51	1595.28	1956.89	1754.33	2008.35	1727.61	1.1625	0.205007	0.552171	FALSE
P32883-2	Isoform 2B of GTPase KRas OS=Mus musculus OX=10090 GN=Kras	5	2	364.6	297.575	343.977	391.827	336.23	336.318	374.637	317.298	372.058	370.505	345.999	359.301	338.635	343.877	353.503	0.972772	0.531286	0.742652	FALSE
Q9R1P1	Proteasome subunit beta type-3 OS=Mus musculus OX=10090 GN=Psmb3 PE=1 SV=1	11	12	2612.31	2482.4	2303.5	2560.73	2081.1	2061.82	2606.47	2275.43	2541.66	2421.29	2545.58	2343.75	2648.95	2339.91	2479.91	0.943546	0.226232	0.553235	FALSE
Q9D4H8	Cullin-2 OS=Mus musculus OX=10090 GN=Cul2 PE=1 SV=2	16	14	745.968	899.93	875.783	687.273	887.485	775.983	717.635	851.02	718.99	730.241	744.792	862.892	761.016	808	767.467	1.05281	0.34747	0.633929	FALSE
E9PWB2	Casein kinase I isoform alpha OS=Mus musculus OX=10090 GN=Csnk1a1 PE=1 SV=1	12	13	1894.75	1490.89	1647.72	1619.27	1377.82	1349.17	1595.38	1564.73	1668.61	1570.23	1681.98	1728.21	1769.37	1552.66	1652.43	0.939625	0.252512	0.56379	FALSE
Q8QZT1	Acetyl-CoA acetyltransferase, mitochondrial OS=Mus musculus OX=10090 GN=Acat1 PE=1 SV=1	9	8	387.661	450.19	493.91	465.796	589.415	582.933	438.255	399.95	387.448	441.639	398.875	485.809	436.221	489.728	425.742	1.1503	0.0652624	0.489483	FALSE
P63005	Platelet-activating factor acetylhydrolase IB subunit alpha OS=Mus musculus OX=10090 GN=Pafah1b1 PE=1 SV=2	11	16	1500.09	1340.94	1442.32	1395.93	1193.58	1145.81	1466.42	1188.44	1386.85	1368.54	1441.03	1452.65	1357.85	1330.16	1377.31	0.965768	0.499076	0.719279	FALSE
Q9WTR1	Transient receptor potential cation channel subfamily V member 2 OS=Mus musculus OX=10090 GN=Trpv2 PE=1 SV=2	8	11	675.322	657.333	685.869	632.585	651.832	713.176	609.25	675.891	678.512	632.518	601.566	634.452	594.914	668.854	631.672	1.05886	0.0577694	0.489483	FALSE
A0A1Y7VJN6	Immunoglobulin heavy constant gamma 3 (Fragment) OS=Mus musculus OX=10090 GN=Ighg3 PE=4 SV=1	12	15	2061.26	4822.81	1720.56	3258.4	2923.77	1725.31	2801.07	1591.56	8457.62	5607.01	3031.99	1065.38	16263.3	2559.49	3783.89	0.676417	0.371639	0.652543	FALSE
A0A2R8VK70	Leukocyte surface antigen CD47 OS=Mus musculus OX=10090 GN=Cd47 PE=1 SV=1	1	1	403.097	301.175	392.484	402.545	336.206	406.454	419.604	355.255	372.447	367.736	380.077	378.303	394.959	371.319	380.72	0.975306	0.639085	0.811998	FALSE
Q9Z1G4	V-type proton ATPase 116 kDa subunit a isoform 1 OS=Mus musculus OX=10090 GN=Atp6v0a1 PE=1 SV=3	13	15	812.917	1009.24	899.714	933.337	1019.82	962.73	997.015	944.653	889.032	917.606	858.517	938.669	904.789	936.918	920.558	1.01777	0.644711	0.81619	FALSE
P46638	Ras-related protein Rab-11B OS=Mus musculus OX=10090 GN=Rab11b PE=1 SV=3	10	13	1261.23	1262.55	1462.94	1220.3	1310.62	1220.74	1300.96	973.615	1058.31	1324.68	1261.73	1372.77	1288.05	1287.18	1217.34	1.05737	0.363584	0.646138	FALSE
Q9DCE9	Interferon gamma-induced GTPase OS=Mus musculus OX=10090 GN=Igtp PE=1 SV=1	10	11	836.303	703.509	921.755	805.13	955.975	996.271	694.101	611.971	662.616	933.221	734.763	929.153	796.107	863.952	757.233	1.14093	0.138903	0.505751	FALSE
P97807	Fumarate hydratase, mitochondrial OS=Mus musculus OX=10090 GN=Fh PE=1 SV=3	9	13	729.747	613.84	787.022	902.735	808.298	798.273	957.792	649.458	739.1	1003.79	817.832	760.382	793.917	768.097	809.532	0.948816	0.517501	0.732133	FALSE
A0A0B4J1N0	Immunoglobulin heavy variable 1-76 OS=Mus musculus OX=10090 GN=Ighv1-76 PE=1 SV=1	11	11	1812.78	4086.33	1111.27	1445.44	2063.37	2623.75	967.321	1297.21	2793.25	3254.23	1756.35	2369.49	686.237	2002.16	1644.85	1.21723	0.514794	0.729285	FALSE
Q3U9N9	Monocarboxylate transporter 10 OS=Mus musculus OX=10090 GN=Slc16a10 PE=1 SV=1	9	13	2161.11	1415.84	1712.85	2630.67	1607.66	1805.13	2430.2	1676.2	2171.51	1895.28	2293.65	1940.3	2089.98	1849.39	2057.2	0.898985	0.300069	0.601473	FALSE
Q9EP69	Phosphatidylinositide phosphatase SAC1 OS=Mus musculus OX=10090 GN=Sacm1l PE=1 SV=1	10	13	1061.81	886.444	1043.9	1113.23	931.07	837.661	1008.92	864.783	963.031	903.276	855.988	992.168	932.943	973.866	929.923	1.04725	0.375514	0.656562	FALSE
Q7TMM9	Tubulin beta-2A chain OS=Mus musculus OX=10090 GN=Tubb2a PE=1 SV=1	2	1	50.177	105.812	90.6475	56.1566	90.5421	79.1619	55.8482	87.641	78.2013	58.5264	56.0581	94.5917	69.8038	76.0666	70.0684	1.0856	0.576206	0.771878	FALSE
Q8CHP8	Glycerol-3-phosphate phosphatase OS=Mus musculus OX=10090 GN=Pgp PE=1 SV=1	10	12	1258.11	1190.79	1301.7	1661.85	1263.52	1190.64	1539.92	1278.37	1318.92	1426.91	1437.51	1274.22	1297.27	1302.18	1364.43	0.954374	0.418255	0.684823	FALSE
E9Q3L2	Phosphatidylinositol 4-kinase alpha OS=Mus musculus OX=10090 GN=Pi4ka PE=1 SV=2	13	15	506.854	542.245	524.939	483.962	713.159	604.426	480.813	561.302	520.323	444.115	444.616	507.661	449.247	557.726	485.126	1.14965	0.0551529	0.489483	FALSE
A0A1B0GSU0	Aldehyde dehydrogenase family 16 member A1 OS=Mus musculus OX=10090 GN=Aldh16a1 PE=1 SV=1	10	15	1339.02	1782.9	1231.04	1164.41	1206.69	1072.02	1106.31	1444.3	1342.85	1173.4	1333.02	1411.39	1486.43	1281.39	1321.57	0.969596	0.708044	0.851595	FALSE
P48758	Carbonyl reductase [NADPH] 1 OS=Mus musculus OX=10090 GN=Cbr1 PE=1 SV=3	12	10	1069.4	1500.93	1085.1	1175.33	1429.49	1346.27	1169.19	1182.46	1074.73	1014.47	936.056	1309.36	1042.04	1256.72	1098.09	1.14447	0.0847449	0.489483	FALSE
Q9WTI7	Unconventional myosin-Ic OS=Mus musculus OX=10090 GN=Myo1c PE=1 SV=2	11	12	400.357	513.176	579.522	439.095	521.445	496.77	454.899	598.219	457.173	462.268	510.392	519.852	497.959	488.222	498.02	0.980327	0.760973	0.882575	FALSE
Q3U1J4	DNA damage-binding protein 1 OS=Mus musculus OX=10090 GN=Ddb1 PE=1 SV=2	10	17	779.803	858.609	752.45	757.109	784.398	761.134	689.423	807.622	675.166	665.218	754.031	747.094	779.828	781.452	729.417	1.07134	0.0822791	0.489483	FALSE
P47754	F-actin-capping protein subunit alpha-2 OS=Mus musculus OX=10090 GN=Capza2 PE=1 SV=3	6	3	250.947	316.547	297.804	250.557	298.388	279.13	259.919	322.155	297.142	259.79	297.044	299.593	278.817	281.13	286.999	0.979552	0.681396	0.83766	FALSE
A2AKG8	Focadhesin OS=Mus musculus OX=10090 GN=Focad PE=1 SV=1	9	23	602.071	1863.31	969.401	519.327	1129.48	982.426	400.86	1727.76	717.512	470.903	916.06	894.208	852.788	925.073	772.03	1.19823	0.504614	0.722137	FALSE
E9QNN1	ATP-dependent RNA helicase A OS=Mus musculus OX=10090 GN=Dhx9 PE=1 SV=1	14	17	986.354	1208.76	1120.21	1075.9	1018.73	1178.66	1017.45	1133.28	1039.27	1047.02	1058.66	1186.24	1052.08	1095.17	1074.88	1.01888	0.628512	0.805636	FALSE
Q91W89	Alpha-mannosidase 2C1 OS=Mus musculus OX=10090 GN=Man2c1 PE=1 SV=1	14	11	624.485	623.219	667.352	699.013	550.225	476.887	634.4	610.728	615.59	659.997	657.844	667.501	666.651	602.088	644.279	0.934514	0.241691	0.557919	FALSE
Q9QZU3	Platelet glycoprotein V (Fragment) OS=Mus musculus OX=10090 GN=Gp5 PE=1 SV=1	13	12	999.648	1158.97	1379.07	1108.36	1470.32	1242	1098.09	1022.24	897.999	1362.83	1035.78	1343.12	1194.25	1216.05	1125.12	1.08082	0.365309	0.647325	FALSE
A2A9Q2	Nardilysin, N-arginine dibasic convertase, NRD convertase 1 OS=Mus musculus OX=10090 GN=Nrd1 PE=1 SV=1	12	12	443.103	536.638	452.689	492.36	451.655	437.387	453.733	514.094	447.007	416.55	482.886	463.51	485.334	467.725	465.245	1.00533	0.898404	0.954773	FALSE
P51163	Uroporphyrinogen-III synthase OS=Mus musculus OX=10090 GN=Uros PE=1 SV=1	10	5	710.972	1184.55	855.072	614.071	1194.24	1050.8	643.802	1107.59	675.742	615.223	731.335	759.887	622.668	906.51	722.31	1.25502	0.11719	0.491074	FALSE
Q3UDE2	Tubulin--tyrosine ligase-like protein 12 OS=Mus musculus OX=10090 GN=Ttll12 PE=1 SV=1	12	12	878.841	1037.1	916.822	793.479	894.117	830.901	709.018	991.82	646.393	689.01	877.99	787.552	786.918	888.688	776.633	1.14428	0.0802319	0.489483	FALSE
P47968	Ribose-5-phosphate isomerase OS=Mus musculus OX=10090 GN=Rpia PE=1 SV=2	8	10	795.547	696.022	728.873	1029.28	959.327	1366.27	1057.74	761.685	843.338	969.858	691.206	710.185	699.544	903.641	808.738	1.11735	0.367319	0.649018	FALSE
Q8BK63-2	Isoform 2 of Casein kinase I isoform alpha OS=Mus musculus OX=10090 GN=Csnk1a1	1	1	30.5799	47.4061	39.8751	24.8459	33.6933	27.2406	26.5596	42.4405	40.1068	31.1841	32.9015	46.0079	43.4683	33.1129	36.878	0.897904	0.401888	0.675127	FALSE
A2VDH7	Apolipoprotein L 8 OS=Mus musculus OX=10090 GN=Apol8 PE=2 SV=1	8	8	781.879	653.874	745.565	785.834	594.346	609.443	737.565	671.544	747.922	749.115	791.798	705.166	733.7	690.617	732.994	0.942185	0.274158	0.576977	FALSE
Q60930	Voltage-dependent anion-selective channel protein 2 OS=Mus musculus OX=10090 GN=Vdac2 PE=1 SV=2	11	11	1141.09	1344.09	1550.03	1110.08	1662.86	1617.63	1158.91	1050.21	898.499	1340.91	1107.43	1409.54	1345.85	1386.32	1174.37	1.18048	0.105673	0.489483	FALSE
Q9QYJ0	DnaJ homolog subfamily A member 2 OS=Mus musculus OX=10090 GN=Dnaja2 PE=1 SV=1	10	9	1197.64	927.998	1045.83	961.001	962.023	904.038	1006.87	1011.24	963.918	1032.24	1000.47	1035.51	1109.02	995.187	1021.93	0.973832	0.546043	0.751306	FALSE
P58389	Serine/threonine-protein phosphatase 2A activator OS=Mus musculus OX=10090 GN=Ptpa PE=1 SV=1	10	15	1738.97	2426.75	1916.42	1256.15	2117.03	1771.17	1563.49	1910.47	1345.43	1342.33	1480.17	2062.86	1647.49	1834.31	1602.49	1.14467	0.235821	0.553235	FALSE
Q91WB4	Pleckstrin homology domain-containing family F member 2 OS=Mus musculus OX=10090 GN=Plekhf2 PE=1 SV=1	12	13	756.624	1019.76	950.15	770.405	778.029	781.405	750.502	1027.16	737.78	763.249	854.062	877.58	817.996	836.81	827.7	1.01101	0.87444	0.94194	FALSE
P26516	26S proteasome non-ATPase regulatory subunit 7 OS=Mus musculus OX=10090 GN=Psmd7 PE=1 SV=2	9	9	923.222	755.42	807.522	906.983	966.543	909.229	847.679	828.078	857.796	791.667	723.067	807.612	796.324	875.032	806.359	1.08516	0.0782583	0.489483	FALSE
P97290	Plasma protease C1 inhibitor OS=Mus musculus OX=10090 GN=Serping1 PE=1 SV=3	11	10	935.076	967.478	843.515	645.857	765.609	606.259	740.874	814.569	831.877	687.462	893.079	841.401	857.35	782.042	806.712	0.969419	0.709501	0.851679	FALSE
P51655	Glypican-4 OS=Mus musculus OX=10090 GN=Gpc4 PE=1 SV=2	10	16	1045.24	1415.35	1357.79	1043.05	1423.8	1668.48	1093.26	1329.92	1053.03	1165.39	1185.75	1309.91	1009.84	1306.66	1158.38	1.12801	0.172011	0.526756	FALSE
O88545	COP9 signalosome complex subunit 6 OS=Mus musculus OX=10090 GN=Cops6 PE=1 SV=1	11	12	1256.61	1299.63	1388.36	1303.42	1329.67	1308.13	1137.03	1276.58	1293.41	1206.24	1230.2	1271.63	1308.09	1313.71	1244.91	1.05527	0.0432501	0.489483	FALSE
J3QMQ8	Thioredoxin reductase 2, mitochondrial OS=Mus musculus OX=10090 GN=Txnrd2 PE=1 SV=1	13	12	782.401	582.236	775.946	949.308	697.623	732.068	950.324	714.576	847.952	915.73	841.142	773.567	811.439	745.286	833.046	0.894652	0.150716	0.509861	FALSE
Q99LX0	Protein/nucleic acid deglycase DJ-1 OS=Mus musculus OX=10090 GN=Park7 PE=1 SV=1	10	10	1075.16	1430.39	1198.76	1394.05	1324.69	1219.71	1449.67	1669.26	1298	1351.4	1425.17	1268.91	1209.31	1267.8	1374.81	0.922169	0.200038	0.550776	FALSE
Q62523	Zyxin OS=Mus musculus OX=10090 GN=Zyx PE=1 SV=2	10	14	930.861	1075.26	1168.17	946.973	1460.05	1211.53	1166.93	907.41	835.628	1247.9	942.086	1172.24	1036.42	1118.55	1034.01	1.08176	0.394155	0.669463	FALSE
A2AQR0	Glycerol-3-phosphate dehydrogenase OS=Mus musculus OX=10090 GN=Gpd2 PE=1 SV=1	10	13	490.024	559.829	637.19	549.193	666.471	648.111	614.105	458.497	496.955	596.136	527.162	600.516	562.655	588.324	548.088	1.07341	0.289335	0.590697	FALSE
Q99P58	Ras-related protein Rab-27B OS=Mus musculus OX=10090 GN=Rab27b PE=1 SV=3	10	10	886.534	788.304	1098.82	937.061	1109.13	1059.85	987.034	601.441	712.102	1204.85	936.41	1069.43	967.542	972.49	904.033	1.07572	0.525749	0.738163	FALSE
Q8BTZ7	Mannose-1-phosphate guanyltransferase beta OS=Mus musculus OX=10090 GN=Gmppb PE=1 SV=1	9	11	1244.04	1085.87	1175.67	1172.44	1019.18	985.706	1249.79	1133.56	1207.29	1163.37	1188.16	1130.27	1254.08	1110.02	1188.58	0.933906	0.101527	0.489483	FALSE
Q60931	Voltage-dependent anion-selective channel protein 3 OS=Mus musculus OX=10090 GN=Vdac3 PE=1 SV=1	8	11	857.941	947.207	1135.48	819.761	1174.41	1180.48	794.253	719.714	649.117	1037.1	854.088	1063.01	990.748	1007.96	859.371	1.1729	0.137506	0.505505	FALSE
Q80TH2-2	Isoform 2 of Erbin OS=Mus musculus OX=10090 GN=Erbin	10	10	489.403	637.349	624.211	546.677	693.842	680.585	541.65	798.174	550.296	494.549	537.693	616.585	623.143	607.493	588.019	1.03312	0.699067	0.847438	FALSE
Q9D8U8	Sorting nexin-5 OS=Mus musculus OX=10090 GN=Snx5 PE=1 SV=1	14	18	1626.19	1682.92	1568.75	1458.62	1398.1	1229.52	1377.29	1599.95	1482.73	1318.92	1461.08	1552.76	1661.48	1485.94	1489.21	0.997806	0.968729	0.988039	FALSE
D3YUP1	Histone-arginine methyltransferase CARM1 OS=Mus musculus OX=10090 GN=Carm1 PE=1 SV=1	8	13	1190.8	1272.57	1129.74	983.094	1006.84	935.327	995.923	1238.63	1119.48	936.228	1120.92	1147.78	1200.78	1079.78	1103.88	0.978167	0.725002	0.85895	FALSE
Q6NZR5	Superkiller viralicidic activity 2-like (S. cerevisiae) OS=Mus musculus OX=10090 GN=Skiv2l PE=1 SV=1	13	10	619.552	570.204	577.771	587.276	611.475	540.103	600.913	560.305	578.896	575.487	549.251	569.646	572.936	583.795	572.298	1.02009	0.384413	0.663004	FALSE
P70698	CTP synthase 1 OS=Mus musculus OX=10090 GN=Ctps1 PE=1 SV=2	9	16	951.156	795.065	847.354	888.864	839.6	675.783	775.214	818.01	794.488	875.084	779.021	868.653	924.995	828.398	831.997	0.995674	0.934775	0.975157	FALSE
E9Q6C2	Complement component 1, s subcomponent 1 OS=Mus musculus OX=10090 GN=C1s1 PE=1 SV=1	11	4	316.906	658.327	433.127	263.32	612.428	531.018	257.928	532.868	326.127	262.128	332.553	391.478	340.23	444.74	339.554	1.30978	0.144003	0.505751	FALSE
Q9D892	Inosine triphosphate pyrophosphatase OS=Mus musculus OX=10090 GN=Itpa PE=1 SV=2	9	9	711.5	1073.18	888.753	841.554	1133.13	1103.7	911.478	1038.25	710.743	860.454	851.047	798.695	737.305	945.454	837.934	1.12832	0.19404	0.545415	FALSE
Q9QZI9	Serine incorporator 3 OS=Mus musculus OX=10090 GN=Serinc3 PE=1 SV=2	8	10	1457.92	1059.34	1254.73	1461.41	1188.09	1306.99	1219.51	1237.43	1351.62	1368.01	1308.55	1375.37	1275.83	1279.98	1303.87	0.981675	0.721434	0.857204	FALSE
P28740-2	Isoform 2 of Kinesin-like protein KIF2A OS=Mus musculus OX=10090 GN=Kif2a	13	15	874.583	743.2	904.793	944.353	929.221	983.431	1138.42	819.329	951.373	1211.87	826.88	879.558	908.027	893.118	952.286	0.937867	0.398412	0.672292	FALSE
P17751	Triosephosphate isomerase OS=Mus musculus OX=10090 GN=Tpi1 PE=1 SV=4	10	14	1367.79	1321.43	1313.3	1985.68	1202.24	1275.86	2134.49	1333.1	1539.47	2030.03	1818.35	1498.07	1525.25	1390.56	1674.71	0.830326	0.0856304	0.489483	FALSE
Q78HU7	Glycophorin-C OS=Mus musculus OX=10090 GN=Gypc PE=1 SV=2	6	5	1235.3	870.794	1130.03	1445.62	1255.49	1165.99	1330.45	1170.72	1371.99	1286.4	1360.24	1061.75	1120.16	1170.55	1237.61	0.945812	0.477444	0.710775	FALSE
Q9Z1K6	E3 ubiquitin-protein ligase ARIH2 OS=Mus musculus OX=10090 GN=Arih2 PE=1 SV=1	10	10	811.48	897.072	745.953	519.747	697.651	645.223	423.807	934.363	785.393	553.702	679.134	815.194	787.165	709.022	690.769	1.02642	0.84729	0.927305	FALSE
Q9CQM9	Glutaredoxin-3 OS=Mus musculus OX=10090 GN=Glrx3 PE=1 SV=1	9	8	508.191	1054.86	694.948	421.494	820.132	677.499	518.54	868.421	465.805	408.723	562.949	651.043	595.058	665.978	566.385	1.17584	0.329663	0.624732	FALSE
P24527	Leukotriene A-4 hydrolase OS=Mus musculus OX=10090 GN=Lta4h PE=1 SV=4	11	16	893.359	672.672	845.309	1169.48	899.564	906.852	1253.72	806.836	969.596	1024.55	923.309	839.943	877.123	886.273	947.099	0.935777	0.476358	0.710775	FALSE
Q3U125	Peroxiredoxin-like 2A OS=Mus musculus OX=10090 GN=Prxl2a PE=1 SV=1	12	11	2523.7	1730.42	2162.12	2734.02	1943.67	2101.49	2752.88	2073.72	2343.99	2359.66	2265.74	2129.38	2439.98	2173.55	2329	0.933255	0.368924	0.65045	FALSE
Q99L45	Eukaryotic translation initiation factor 2 subunit 2 OS=Mus musculus OX=10090 GN=Eif2s2 PE=1 SV=1	13	16	1396.78	1333.39	1216.11	1193.12	1174.58	1099.24	984.932	1104.35	887.201	1180.66	1059.76	1169.8	1205.83	1231.55	1079.04	1.14134	0.0388339	0.489483	FALSE
P39655	Arachidonate 12-lipoxygenase, 12S-type OS=Mus musculus OX=10090 GN=Alox12 PE=1 SV=4	9	10	475.984	1004.14	771.74	473.529	800.818	885.12	647.083	703.705	523.818	696.941	604.188	784.767	622.678	705.976	650.109	1.08593	0.54346	0.751089	FALSE
Q9CZ13	Cytochrome b-c1 complex subunit 1, mitochondrial OS=Mus musculus OX=10090 GN=Uqcrc1 PE=1 SV=2	9	8	461.582	879.089	753.411	385.993	879.635	882.033	352.447	699.359	498.591	404.774	446.796	625.583	539.438	671.347	497.097	1.35054	0.104966	0.489483	FALSE
P01898	H-2 class I histocompatibility antigen, Q10 alpha chain OS=Mus musculus OX=10090 GN=H2-Q10 PE=1 SV=3	7	4	258.175	417.369	343.439	214.906	474.3	291.296	250.188	413.025	264.618	204.103	267.039	310.7	277.417	321.233	278.041	1.15534	0.33327	0.625978	FALSE
Q61411	GTPase HRas OS=Mus musculus OX=10090 GN=Hras PE=1 SV=2	7	2	522.683	558.528	516.966	538.72	459.806	442.708	530.018	429.666	514.866	499.15	528.674	534.1	529.094	504.816	508.108	0.993523	0.892377	0.952076	FALSE
P70302	Stromal interaction molecule 1 OS=Mus musculus OX=10090 GN=Stim1 PE=1 SV=2	7	12	352.562	565.851	494.454	462.381	533.452	497.292	452.908	513.575	393.349	460.964	456.712	500.483	454.774	479.139	460.391	1.04072	0.587276	0.777893	FALSE
P16330	2',3'-cyclic-nucleotide 3'-phosphodiesterase OS=Mus musculus OX=10090 GN=Cnp PE=1 SV=3	12	13	1362.49	1158.82	1401.71	1421.14	1315.5	1203.45	1384.18	1025.53	1322.71	1292.9	1351.29	1415.85	1414.04	1306.75	1308.49	0.998672	0.981454	0.994547	FALSE
P14869	60S acidic ribosomal protein P0 OS=Mus musculus OX=10090 GN=Rplp0 PE=1 SV=3	10	10	755.043	784.472	857.443	950.268	964.756	1456.63	610.275	814.784	604.601	589.528	741.256	1070.01	741.384	937.335	723.945	1.29476	0.0627453	0.489483	FALSE
Q6P542	ATP-binding cassette sub-family F member 1 OS=Mus musculus OX=10090 GN=Abcf1 PE=1 SV=1	8	9	426.93	412.722	429.912	404.191	412.933	391.589	358.334	406.419	288.262	387.385	369.224	403.282	375.723	412.84	367.761	1.12258	0.0400142	0.489483	FALSE
A0A0A6YXW6	Immunoglobulin heavy constant alpha (Fragment) OS=Mus musculus OX=10090 GN=Igha PE=1 SV=1	9	7	518.718	967.9	590.608	474.217	728.425	1178.27	340.649	767.795	518.586	1004.84	430.928	613.632	738.024	702.983	595.634	1.18023	0.432337	0.691793	FALSE
O54988	STE20-like serine/threonine-protein kinase OS=Mus musculus OX=10090 GN=Slk PE=1 SV=2	14	17	700.037	635.906	730.861	682.424	637.81	594.209	627.306	647.309	630.844	630.755	710.528	684.465	683.175	661.971	658.489	1.00529	0.882882	0.946055	FALSE
Q9D020	Cytosolic 5'-nucleotidase 3A OS=Mus musculus OX=10090 GN=Nt5c3a PE=1 SV=4	10	12	880.708	1544.03	1211.87	859.075	1377.2	1428.63	948.934	1353.78	817.285	948.99	974.334	1009.8	923.368	1186.17	985.87	1.20317	0.133521	0.502185	FALSE
Q9JMC3	DnaJ homolog subfamily A member 4 OS=Mus musculus OX=10090 GN=Dnaja4 PE=1 SV=1	13	13	1668.09	1508.86	1422.56	1124.5	1262.86	1133.77	1181.65	1383.22	1264.15	1275.91	1337.02	1335.32	1488.11	1339.05	1320.58	1.01398	0.839787	0.923239	FALSE
P61290	Proteasome activator complex subunit 3 OS=Mus musculus OX=10090 GN=Psme3 PE=1 SV=1	14	15	1478.23	1310.34	1210.4	1325.67	1094.89	1186.94	1276.41	1142.84	1276.34	1190.55	1328.15	1211.58	1389.2	1261.97	1256.88	1.00405	0.934232	0.975127	FALSE
Q9CPV4	Glyoxalase domain-containing protein 4 OS=Mus musculus OX=10090 GN=Glod4 PE=1 SV=1	11	12	627.472	995.564	796.265	653.863	978.713	896.778	689.438	851.207	603.402	621.036	710.551	722.765	657.823	811.443	689.776	1.17639	0.0936487	0.489483	FALSE
Q91VI7	Ribonuclease inhibitor OS=Mus musculus OX=10090 GN=Rnh1 PE=1 SV=1	7	10	544.302	1288.89	783.857	629.963	931.556	987.768	546.057	1118.39	646.249	519.832	745.535	776.005	699.9	826.505	700.87	1.17926	0.318585	0.617376	FALSE
P60670	Nuclear protein localization protein 4 homolog OS=Mus musculus OX=10090 GN=Nploc4 PE=1 SV=3	8	13	994.193	1186.05	1084.39	791.98	989.365	830.8	818.48	1040.72	797.875	816.256	864.125	1042.85	982.203	969.888	903.382	1.07362	0.368628	0.650395	FALSE
Q3U5Q7	UMP-CMP kinase 2, mitochondrial OS=Mus musculus OX=10090 GN=Cmpk2 PE=1 SV=2	8	12	580.151	802.33	697.869	624.725	793.883	780.767	649.054	718.356	608.212	546.436	611.578	683.803	590.183	707.847	627.353	1.12831	0.0855765	0.489483	FALSE
Q9QX15	Calcium-activated chloride channel regulator 3A-1 OS=Mus musculus OX=10090 GN=Clca3a1 PE=1 SV=1	6	11	218.727	406.297	297.268	209.149	364.737	376.771	209.205	352.612	221.326	226.836	237.237	298.249	271.824	302.042	255.578	1.1818	0.233412	0.553235	FALSE
Q9CQR6	Serine/threonine-protein phosphatase 6 catalytic subunit OS=Mus musculus OX=10090 GN=Ppp6c PE=1 SV=1	7	7	520.295	767.15	589.181	542.929	580.903	543.997	504.362	660.248	639.925	519.462	595.659	617.538	611.492	585.649	590.043	0.992553	0.913747	0.963574	FALSE
S4R270	Bridging integrator 2 OS=Mus musculus OX=10090 GN=Bin2 PE=1 SV=1	8	7	357.416	639.758	592.643	490.541	695.541	730.557	606.144	565.983	469.813	427.242	466.838	552.429	471.851	568.555	505.031	1.12578	0.317389	0.617376	FALSE
A0A075B5U7	Immunoglobulin heavy variable 1-22 (Fragment) OS=Mus musculus OX=10090 GN=Ighv1-22 PE=1 SV=1	6	7	328.534	518.018	234.882	663.592	1177.37	1089.05	232.84	365.71	1733.72	407.445	585.071	451.419	591.298	569.211	513.34	1.10884	0.774408	0.891772	FALSE
A0A0B4J1M0	Immunoglobulin heavy variable 1-77 OS=Mus musculus OX=10090 GN=Ighv1-77 PE=1 SV=1	4	4	546.589	9904.01	397.872	510.659	793.347	7177.43	168.084	489.392	479.98	808.086	947.506	641.208	335.657	1357.68	487.102	2.78725	0.109882	0.489483	FALSE
Q8BHN3-2	Isoform 2 of Neutral alpha-glucosidase AB OS=Mus musculus OX=10090 GN=Ganab	7	11	493.648	447.641	444.758	500.285	494.572	498.856	509.966	449.682	546.061	495.114	487.357	473.063	484.369	479.346	491.447	0.975377	0.460115	0.704109	FALSE
Q60692	Proteasome subunit beta type-6 OS=Mus musculus OX=10090 GN=Psmb6 PE=1 SV=3	7	9	1418.09	1528.14	1384.18	1791.67	1439.2	1343.2	1473.52	1399.84	1690.49	1608.02	1507.7	1460.22	1651.55	1477.17	1538.34	0.960236	0.421143	0.686434	FALSE
Q9WV55	Vesicle-associated membrane protein-associated protein A OS=Mus musculus OX=10090 GN=Vapa PE=1 SV=2	11	9	1501.91	1380.98	1505.33	1357.44	1224.3	1298.79	1269.32	1445.06	1436.81	1372.55	1536.98	1419.65	1520.53	1374.36	1426.19	0.963664	0.378827	0.658922	FALSE
Q07456	Protein AMBP OS=Mus musculus OX=10090 GN=Ambp PE=1 SV=2	9	7	755.147	1821.81	1079.06	481.248	1208.81	1101.78	413.859	1273.08	663.716	498.446	807.506	990.724	800.588	991.746	731.094	1.35652	0.216535	0.553235	FALSE
P22907	Porphobilinogen deaminase OS=Mus musculus OX=10090 GN=Hmbs PE=1 SV=2	11	8	1011.69	1856.08	1382.11	979.617	1950.67	1688.73	1035.66	1736.22	910.214	891.36	1137.71	1194.62	1187.02	1425.05	1130.07	1.26103	0.140264	0.505751	FALSE
Q9DCC4	Pyrroline-5-carboxylate reductase 3 OS=Mus musculus OX=10090 GN=Pycr3 PE=1 SV=2	4	6	651.046	848.936	711.214	578.126	785.364	784.829	587.441	757.68	611.868	522.596	581.665	661.205	613.379	720.653	615.787	1.1703	0.04982	0.489483	FALSE
P17742	Peptidyl-prolyl cis-trans isomerase A OS=Mus musculus OX=10090 GN=Ppia PE=1 SV=2	11	11	1075.4	949.997	1076.63	1515.4	1031.83	1117.12	1820.88	905.481	1104.44	1720.08	1369.12	1111.96	1243.58	1114.98	1289.55	0.864629	0.248452	0.562099	FALSE
P60335	Poly(rC)-binding protein 1 OS=Mus musculus OX=10090 GN=Pcbp1 PE=1 SV=1	9	8	581.799	837.434	709.283	534.92	859.878	759.02	519.965	775.677	528.79	540.868	562.231	633.434	598.729	702.943	589.013	1.19343	0.082968	0.489483	FALSE
P08556	GTPase NRas OS=Mus musculus OX=10090 GN=Nras PE=1 SV=1	1	10	235.843	170.858	231.898	247.823	310.626	233.439	282.889	182.087	216.214	279.781	235.91	224.005	201.398	234.883	229.136	1.02508	0.805026	0.904047	FALSE
Q8K400	Syntaxin-binding protein 5 OS=Mus musculus OX=10090 GN=Stxbp5 PE=1 SV=3	7	8	339.081	560.407	462.319	348.403	473.078	414.756	359.228	485.118	361.612	327.091	424.921	418.064	402.429	426.343	393.987	1.08213	0.400608	0.674361	FALSE
A0A0R4J049	Protein arginine N-methyltransferase 5 OS=Mus musculus OX=10090 GN=Prmt5 PE=1 SV=1	10	10	709.958	684.616	743.016	691.966	705.862	770.454	630.772	785.028	779.714	664.872	744.43	722.35	707.261	717.031	717.224	0.999732	0.994379	0.99907	FALSE
D3Z7R7	Rho GTPase-activating protein 45 OS=Mus musculus OX=10090 GN=Arhgap45 PE=1 SV=1	9	9	364.085	825.229	513.311	259.265	541.958	501.821	303.493	617.277	351.306	274.469	445.751	531.309	512.453	470.691	416.993	1.12877	0.544438	0.751089	FALSE
P84091	AP-2 complex subunit mu OS=Mus musculus OX=10090 GN=Ap2m1 PE=1 SV=1	10	13	1363.49	1006.64	1144.11	1339.47	1150.75	1176.27	1123.62	1051.76	1044.37	880.305	1029.52	1119.35	1169.54	1190.52	1056	1.12739	0.0587062	0.489483	FALSE
Q3U487	E3 ubiquitin-protein ligase HECTD3 OS=Mus musculus OX=10090 GN=Hectd3 PE=1 SV=2	11	10	620.739	596.043	636.178	695.565	604.536	540.58	615.874	589.96	635.725	587.5	621.072	605.857	633.089	613.853	612.465	1.00227	0.94757	0.980361	FALSE
P84084	ADP-ribosylation factor 5 OS=Mus musculus OX=10090 GN=Arf5 PE=1 SV=2	10	12	1560.53	1804.62	1656.32	1600.49	1547.28	1429.47	1836.1	1767.84	1268.7	1628.69	1596.85	1610.95	1535	1595.76	1596.92	0.999269	0.98997	0.998098	FALSE
Q9DCD0	6-phosphogluconate dehydrogenase, decarboxylating OS=Mus musculus OX=10090 GN=Pgd PE=1 SV=3	8	13	1198.06	797.654	1066.58	1537.13	1003.81	1108.69	1521.72	998.7	1355.15	1349.73	1250.04	1070.45	1066.65	1097.09	1217.59	0.901033	0.333822	0.626205	FALSE
Q8CAQ8-3	Isoform 3 of MICOS complex subunit Mic60 OS=Mus musculus OX=10090 GN=Immt	1	1	51.0641	74.0016	73.8335	43.388	61.064	72.327	41.6504	42.6285	39.7003	58.812	52.5719	69.5244	63.3747	61.3778	51.4955	1.19191	0.185823	0.539462	FALSE
Q8CBE3	WD repeat-containing protein 37 OS=Mus musculus OX=10090 GN=Wdr37 PE=1 SV=1	8	15	979.46	976.738	1151.02	1305.55	1003.96	872.787	1326.46	927.653	1026.9	896.678	1086.93	1058.62	1153.38	1039.23	1060	0.9804	0.799825	0.902744	FALSE
Q8CI15-2	Isoform 2 of Sphingosine kinase 1 OS=Mus musculus OX=10090 GN=Sphk1	10	12	1394.55	1190.48	1321.77	1381.63	1238.34	1233.46	1426.35	1220.1	1465.7	1527.53	1385.92	1345.73	1316.56	1291.06	1380.74	0.935045	0.114522	0.491074	FALSE
Q8CAQ8-5	Isoform 5 of MICOS complex subunit Mic60 OS=Mus musculus OX=10090 GN=Immt	12	11	567.085	678.803	778.12	568.821	823.21	762.531	595.463	566.323	528.77	641.407	602.584	689.96	710.544	688.965	616.342	1.11783	0.164248	0.520341	FALSE
Q9WTM5	RuvB-like 2 OS=Mus musculus OX=10090 GN=Ruvbl2 PE=1 SV=3	12	16	1169.18	1286.61	1065.76	1056.89	1137.76	1062.21	1043.94	1105.37	1019.93	808.235	1008.13	1045.75	1154.75	1126.89	1021.18	1.10351	0.100186	0.489483	FALSE
E9Q236	ATP-binding cassette, sub-family C (CFTR/MRP), member 4 OS=Mus musculus OX=10090 GN=Abcc4 PE=1 SV=1	7	12	458.088	456.546	483.205	461.073	523.428	477.422	480.927	396.295	449.218	474.855	462.908	448.585	438.957	476.083	449.466	1.05922	0.107737	0.489483	FALSE
Q99KQ4	Nicotinamide phosphoribosyltransferase OS=Mus musculus OX=10090 GN=Nampt PE=1 SV=1	10	12	1350.57	1296.48	1179.82	998.11	1101.53	984.951	1058.2	1123.92	1119.21	920.403	1150.22	1252.73	1176.43	1143.62	1110.05	1.03024	0.648293	0.818195	FALSE
P06745	Glucose-6-phosphate isomerase OS=Mus musculus OX=10090 GN=Gpi PE=1 SV=4	12	13	1547.01	1411.92	1445.81	1914.19	1440.7	1466.4	2111.87	1699.07	1748.39	1819.04	1751.06	1593.56	1589.77	1528.87	1751.78	0.872752	0.0397341	0.489483	FALSE
Q9ES46	Beta-parvin OS=Mus musculus OX=10090 GN=Parvb PE=1 SV=1	7	11	462.852	920.414	767.142	639.266	995.355	1107.93	722.342	662.19	550.859	905.385	602.365	677.988	607.485	782.971	667.732	1.17258	0.273459	0.576493	FALSE
Q7TSI3	Serine/threonine-protein phosphatase 6 regulatory subunit 1 OS=Mus musculus OX=10090 GN=Ppp6r1 PE=1 SV=1	6	7	219.332	321.041	232.704	193.6	261.305	247.685	211.464	301.255	196.779	173.382	218.843	251.247	238.294	242.886	224.204	1.08333	0.429427	0.691135	FALSE
Q9QXY6	EH domain-containing protein 3 OS=Mus musculus OX=10090 GN=Ehd3 PE=1 SV=2	2	4	123.501	175.31	186.259	145.425	176.92	220.037	166.76	113.105	100.286	141.866	124.245	182.42	150.328	168.429	137.182	1.22778	0.104338	0.489483	FALSE
A0A2C9F2D2	Annexin OS=Mus musculus OX=10090 GN=Anxa7 PE=1 SV=1	9	15	779.04	1414.8	1084.58	786.636	1480.11	1390.77	894.56	1230.09	788.361	779.456	883.521	952.528	829.552	1116.37	898.315	1.24273	0.117794	0.491074	FALSE
Q91YQ5	Dolichyl-diphosphooligosaccharide--protein glycosyltransferase subunit 1 OS=Mus musculus OX=10090 GN=Rpn1 PE=1 SV=1	9	10	392.885	496.112	487.185	371.351	523.972	513.273	393.36	407.105	335.46	429.083	410.684	483.302	431.07	460.076	410.738	1.12012	0.141553	0.505751	FALSE
P53994	Ras-related protein Rab-2A OS=Mus musculus OX=10090 GN=Rab2a PE=1 SV=1	8	9	655.985	830.309	758.243	735.876	761.394	735.904	792.509	780.869	693.644	687.796	753.378	759.822	770.373	744.497	747.334	0.996203	0.91952	0.967585	FALSE
A0A0B4J1E7	Importin subunit alpha-3 OS=Mus musculus OX=10090 GN=Kpna4 PE=1 SV=1	6	7	626.086	474.547	529.188	683.499	547.485	532.045	687.226	499.55	635.202	700.582	581.738	583.691	629.503	561.389	613.35	0.915283	0.221461	0.553235	FALSE
Q9CWK8	Sorting nexin-2 OS=Mus musculus OX=10090 GN=Snx2 PE=1 SV=2	8	14	1004.48	754.966	839.413	974.508	871.733	767.945	955.134	854.539	876.473	987.507	891.721	870.439	874.311	863.755	900.299	0.959409	0.422082	0.686434	FALSE
P01865	Ig gamma-2A chain C region, membrane-bound form OS=Mus musculus OX=10090 GN=Igh-1a PE=1 SV=3	1	1	93.2762	122.767	67.5843	71.119	112.443	95.392	58.6426	113.804	118.847	87.2348	131.609	93.3669	34.582	91.5914	83.9564	1.09094	0.692219	0.844693	FALSE
Q8CG19	Latent-transforming growth factor beta-binding protein 1 OS=Mus musculus OX=10090 GN=Ltbp1 PE=1 SV=2	8	8	290.118	750.976	516.376	271.443	556.555	534.009	256.04	532.406	329.018	283.524	397.065	473.451	429.688	456.72	374.191	1.22055	0.309288	0.611111	FALSE
Q9CQW2	ADP-ribosylation factor-like protein 8B OS=Mus musculus OX=10090 GN=Arl8b PE=1 SV=1	7	11	1354.56	1042.85	1222.39	1409.12	1052.64	1060.54	1396.73	1164.6	1228.47	1249.32	1323.64	1211.54	1294.14	1181.22	1264.91	0.933836	0.251292	0.563628	FALSE
A0A075B5M7	Immunoglobulin kappa variable 5-39 OS=Mus musculus OX=10090 GN=Igkv5-39 PE=1 SV=7	6	6	1265.03	784.912	964.585	683.273	1019.89	1275.91	752.993	1508.15	1687.17	705.653	908.23	989.316	505.42	973.58	932.692	1.04384	0.832881	0.920406	FALSE
Q8K2B3	Succinate dehydrogenase [ubiquinone] flavoprotein subunit, mitochondrial OS=Mus musculus OX=10090 GN=Sdha PE=1 SV=1	10	9	461.933	775.925	719.206	436.656	917.62	848.859	415.392	599.4	423.821	487.019	463.458	620.794	540.376	666.523	501.609	1.32877	0.0605243	0.489483	FALSE
P17426	AP-2 complex subunit alpha-1 OS=Mus musculus OX=10090 GN=Ap2a1 PE=1 SV=1	6	4	236.587	549.402	286.135	216.502	355.507	351.377	192.527	440.002	214.913	149.39	283.426	317.225	294.333	316.535	255.958	1.23667	0.297129	0.59884	FALSE
Q61699	Heat shock protein 105 kDa OS=Mus musculus OX=10090 GN=Hsph1 PE=1 SV=2	12	12	527.201	442.454	512.662	514.297	597.342	523.34	475.016	478.87	521.755	449.274	417.268	445.031	473.493	517.586	464.824	1.11351	0.0396586	0.489483	FALSE
P50295	Arylamine N-acetyltransferase 2 OS=Mus musculus OX=10090 GN=Nat2 PE=1 SV=1	7	10	865.115	1002.23	712.865	388.85	593.309	539.084	432.376	694.415	467.852	474.069	552.916	822.009	727.752	652.071	579.8	1.12465	0.490976	0.718616	FALSE
Q99KK7	Dipeptidyl peptidase 3 OS=Mus musculus OX=10090 GN=Dpp3 PE=1 SV=2	6	10	360.028	394.93	444.838	451.79	430.515	408.557	527.42	434.986	411.277	405.778	425.218	423.02	390.798	413.878	429.392	0.96387	0.486763	0.716292	FALSE
Q9CX56	26S proteasome non-ATPase regulatory subunit 8 OS=Mus musculus OX=10090 GN=Psmd8 PE=1 SV=2	9	11	2618.24	2054.66	2346.71	2687.54	2053.96	1936.3	2307.58	2159.87	2500.15	2362.05	2475.68	2348.64	2598.79	2264.76	2389.48	0.947804	0.370958	0.652543	FALSE
A0A0R4J0Z1	Protein disulfide-isomerase A4 OS=Mus musculus OX=10090 GN=Pdia4 PE=1 SV=1	8	10	556.331	497.909	484.415	557.039	508.974	517.067	549.894	509.471	535.71	487.88	521.921	495.995	526.549	519.563	517.805	1.0034	0.905149	0.958495	FALSE
Q9QUT0	Ammonium transporter Rh type A OS=Mus musculus OX=10090 GN=Rhag PE=1 SV=1	6	5	2560.3	2488.6	2589.96	2583.49	2350.48	2307.82	2158.24	2507.18	2366.27	2095.77	2430.79	2440.48	2540.01	2477.52	2357.18	1.05105	0.19279	0.545415	FALSE
P61161	Actin-related protein 2 OS=Mus musculus OX=10090 GN=Actr2 PE=1 SV=1	9	8	451.702	634.321	560.132	510.297	638.672	733.987	474.889	566.302	502.345	456.213	425.652	531.25	490.319	580.818	490.527	1.18407	0.0488176	0.489483	FALSE
Q9CPX4	Ferritin OS=Mus musculus OX=10090 GN=Ftl1 PE=1 SV=1	7	9	674.04	705.293	798.989	584.801	716.644	620.562	704.182	731.888	694.842	777.316	735.572	684.258	733.405	679.906	722.485	0.941066	0.205699	0.552171	FALSE
Q8CAY6	Acetyl-CoA acetyltransferase, cytosolic OS=Mus musculus OX=10090 GN=Acat2 PE=1 SV=2	10	10	424.502	481.029	426.08	629.741	499.371	448.662	1133.98	494.824	459.556	702.881	590.677	500.952	513.79	480.295	598.649	0.802298	0.145988	0.505751	FALSE
Q8C156	Condensin complex subunit 2 OS=Mus musculus OX=10090 GN=Ncaph PE=1 SV=1	7	7	571.049	576.463	651.344	536.823	597.647	557.474	521.046	621.086	566.364	496.056	541.781	600.068	555.742	580.71	556.005	1.04443	0.306864	0.60779	FALSE
Q8C522	Endonuclease domain-containing 1 protein OS=Mus musculus OX=10090 GN=Endod1 PE=1 SV=2	7	11	473.4	411.197	576.498	511.565	532.358	567.231	457.6	514.767	501.261	484.704	532.342	525.583	515.842	508.733	503.996	1.0094	0.860909	0.935986	FALSE
P62983	Ubiquitin-40S ribosomal protein S27a OS=Mus musculus OX=10090 GN=Rps27a PE=1 SV=2	7	7	3740.88	3886.07	3876.36	3511.72	3946.63	3828.51	3554.5	4477.71	3800.39	5526.32	4179.95	3670.89	4305.34	3795.6	4174.25	0.90929	0.164146	0.520341	FALSE
Q7TSV4	Phosphoglucomutase-2 OS=Mus musculus OX=10090 GN=Pgm2 PE=1 SV=1	10	9	493.132	682.251	553.528	603.424	644.337	664.002	651.527	612.449	531.867	555.94	697.54	513.159	485.995	603.011	573.982	1.05058	0.504893	0.722137	FALSE
A2AEX6	Four and a half LIM domains protein 1 OS=Mus musculus OX=10090 GN=Fhl1 PE=1 SV=1	10	8	800.694	1419.48	1245.16	1026.21	1473.19	1461.33	957.004	1119.61	886.834	1184.58	1003.2	1285.43	1131.53	1209.23	1073.46	1.12649	0.285068	0.586632	FALSE
Q9Z1Q2	Phosphatidylserine lipase ABHD16A OS=Mus musculus OX=10090 GN=Abhd16a PE=1 SV=3	13	13	657.659	757.481	755.612	706.897	753.929	781.284	646.799	738.487	695.051	636.11	696.475	719.154	691.214	734.279	688.2	1.06696	0.0702178	0.489483	FALSE
Q9Z1R2	Large proline-rich protein BAG6 OS=Mus musculus OX=10090 GN=Bag6 PE=1 SV=1	7	7	234.801	397.843	322.074	302.837	321.334	345.43	326.745	421.534	273.327	259.481	294.511	311.634	324.112	316.822	312.43	1.01406	0.88209	0.945619	FALSE
Q8CGY8	UDP-N-acetylglucosamine--peptide N-acetylglucosaminyltransferase 110 kDa subunit OS=Mus musculus OX=10090 GN=Ogt PE=1 SV=2	9	10	333.683	467.911	465.636	305.871	394.78	371.079	270.208	376.585	341.175	271.225	336.83	383.949	379.172	385.021	333.798	1.15345	0.14126	0.505751	FALSE
Q8BML9	Glutamine--tRNA ligase OS=Mus musculus OX=10090 GN=Qars PE=1 SV=1	11	16	862.713	684.01	752.205	666.619	729.969	735.31	610.33	673.976	563.595	724.248	622.515	709.289	686.721	735.901	653.521	1.12606	0.0383716	0.489483	FALSE
P62331	ADP-ribosylation factor 6 OS=Mus musculus OX=10090 GN=Arf6 PE=1 SV=2	7	9	613.976	605.539	595.011	657.763	556.235	585.663	673.612	608.199	575.778	683.83	659.895	615.337	616.977	601.588	632.311	0.951411	0.160852	0.518483	FALSE
Q9Z1Z0	General vesicular transport factor p115 OS=Mus musculus OX=10090 GN=Uso1 PE=1 SV=2	10	11	538.735	502.725	533.73	558.016	582.02	558.472	567.661	621.606	550.607	486.834	482.141	557.913	559.251	545.049	544.713	1.00062	0.988354	0.997611	FALSE
Q99NF7	Ppm1b protein OS=Mus musculus OX=10090 GN=Ppm1b PE=1 SV=1	9	9	529.823	562.223	556.973	638.67	617.601	618.665	624.023	676.133	641.783	585.791	581.708	548.56	588.729	585.984	605.382	0.967957	0.434416	0.692809	FALSE
Q9CZ04-2	Isoform 2 of COP9 signalosome complex subunit 7a OS=Mus musculus OX=10090 GN=Cops7a	7	9	744.711	892.753	779.13	738.145	735.683	713.78	680.406	799.709	686.15	682.863	802.807	766.686	762.281	765.222	738.34	1.03641	0.42592	0.687292	FALSE
Q3UKW2	Calmodulin-1 OS=Mus musculus OX=10090 GN=Calm1 PE=1 SV=1	10	9	4084.74	1523.74	3072.54	1944.39	1533.75	1999.52	3704.47	1625.98	3217.51	3020.03	2297.47	3039.75	2304.42	2202.11	2659.87	0.827902	0.335213	0.627181	FALSE
Q9QYJ3	DnaJ homolog subfamily B member 1 OS=Mus musculus OX=10090 GN=Dnajb1 PE=1 SV=3	10	12	1465.71	1149.77	1141.75	1336.55	927.08	813.572	1361.42	1106.39	1226.46	1333.29	1363.75	1311.88	1391.36	1116.75	1295.71	0.861882	0.123147	0.493739	FALSE
E9PV41	Protein diaphanous homolog 1 OS=Mus musculus OX=10090 GN=Diaph1 PE=1 SV=1	12	10	388.633	674.29	538.662	393.494	590.922	508.045	392.131	487.706	358.363	416.732	473.767	516.264	493.772	505.451	444.885	1.13614	0.228313	0.553235	FALSE
P41317	Mannose-binding protein C OS=Mus musculus OX=10090 GN=Mbl2 PE=1 SV=2	7	7	537.204	840.546	604.338	480.545	1193.57	1565.3	386.301	925.747	738.312	396.588	487.068	627.846	473.975	791.031	549.757	1.43887	0.129651	0.498237	FALSE
Q8R3G9	Tetraspanin-8 OS=Mus musculus OX=10090 GN=Tspan8 PE=1 SV=1	6	9	1291.53	1043.36	1241.79	1219.89	1099.09	1125.73	1084.77	1139.87	1453.41	1388.32	1347.24	1368.32	1258.96	1166.98	1285.17	0.908037	0.102617	0.489483	FALSE
Q505D1	Serine/threonine-protein phosphatase 6 regulatory ankyrin repeat subunit A OS=Mus musculus OX=10090 GN=Ankrd28 PE=1 SV=1	3	9	213.14	206.002	215.799	315.053	318.484	299.665	710.204	278.113	264.531	236.96	256.273	312.682	307.482	256.516	314.607	0.815354	0.261437	0.570494	FALSE
Q8R2P8	Lysine--tRNA ligase OS=Mus musculus OX=10090 GN=Kars PE=1 SV=1	11	18	1894.88	1291.96	1483.58	1559.05	1396.77	1307.17	1379	1326.66	1415.29	1573.59	1322.73	1432.84	1582.76	1475.97	1429.9	1.03221	0.615259	0.798162	FALSE
P70182-3	Isoform 3 of Phosphatidylinositol 4-phosphate 5-kinase type-1 alpha OS=Mus musculus OX=10090 GN=Pip5k1a	11	10	407.535	381.534	404.576	430.523	377.231	366.559	436.992	417.045	395.705	415.51	476.97	432.161	456.582	394.071	432.267	0.911638	0.0201469	0.489483	FALSE
Q3UZG4	Aminoacyl tRNA synthase complex-interacting multifunctional protein 1 OS=Mus musculus OX=10090 GN=Aimp1 PE=1 SV=1	9	11	1109.4	1287.84	1012.97	840.533	1118.44	1104.88	893.745	1122.94	855.017	898.2	840.659	1001.17	987.953	1070.3	938.421	1.14053	0.0790379	0.489483	FALSE
A2A5R2	Brefeldin A-inhibited guanine nucleotide-exchange protein 2 OS=Mus musculus OX=10090 GN=Arfgef2 PE=1 SV=1	6	3	162.983	166.734	163.93	143.105	139.105	139.277	142.395	162.476	134.403	133.388	152.521	150.859	154.095	152.037	146.82	1.03553	0.451224	0.703248	FALSE
Q9CR26	Vacuolar protein sorting-associated protein VTA1 homolog OS=Mus musculus OX=10090 GN=Vta1 PE=1 SV=1	7	7	939.294	1017.79	939.223	828.076	795.964	716.836	760.452	785.049	748.366	824.668	861.357	933.599	880.086	866.833	825.286	1.05034	0.42347	0.686434	FALSE
Q3TLP8	RAS-related C3 botulinum substrate 1, isoform CRA_a OS=Mus musculus OX=10090 GN=Rac1 PE=1 SV=1	8	8	1802.52	2788.69	2457.88	1630.3	2085.02	2031.14	1335.1	2331.64	1855.75	1677.74	2003.97	2285.87	2052.36	2098.1	1905.22	1.10124	0.393565	0.668925	FALSE
Q8VEH3	ADP-ribosylation factor-like protein 8A OS=Mus musculus OX=10090 GN=Arl8a PE=1 SV=1	3	3	544.314	400.199	422.774	490.156	378.776	354.23	506.363	428.456	457.557	413.991	456.626	433.663	479.515	426.946	452.796	0.942909	0.400318	0.674335	FALSE
Q6ZPE2-2	Isoform 2 of Myotubularin-related protein 5 OS=Mus musculus OX=10090 GN=Sbf1	7	12	360.463	336.583	322.077	364.517	367.082	330.262	369.059	332.733	356.628	310.043	364.446	343.621	344.345	346.371	345.318	1.00305	0.92683	0.972776	FALSE
Q8CG03	cGMP-specific 3',5'-cyclic phosphodiesterase OS=Mus musculus OX=10090 GN=Pde5a PE=1 SV=2	10	11	358.922	769.371	541.116	358.783	677.26	629.292	385.32	574.498	431.01	364.099	480.227	540.156	488.101	532.694	460.604	1.15651	0.323648	0.620168	FALSE
O35344	Importin subunit alpha-4 OS=Mus musculus OX=10090 GN=Kpna3 PE=1 SV=1	7	8	829.683	624.75	648.124	685.005	604.795	539.001	692.058	631.875	646.838	653.364	622.782	695.885	746.622	649.423	668.717	0.971148	0.636531	0.811113	FALSE
P35293	Ras-related protein Rab-18 OS=Mus musculus OX=10090 GN=Rab18 PE=1 SV=2	9	8	1072.8	947.241	941.577	781.254	982.962	937.698	850.023	985.401	896.482	813.617	952.699	883.193	878.526	939.806	892.651	1.05283	0.298622	0.600668	FALSE
O88342	WD repeat-containing protein 1 OS=Mus musculus OX=10090 GN=Wdr1 PE=1 SV=3	8	12	520.115	719.777	580.408	509.895	596.38	561.337	578.658	620.194	588.454	562.056	566.592	629.45	545.54	577.488	583.733	0.989302	0.837502	0.921965	FALSE
P61205	ADP-ribosylation factor 3 OS=Mus musculus OX=10090 GN=Arf3 PE=2 SV=2	3	3	189.791	210.875	222.777	173.432	232.439	197.103	225.786	224.282	158.565	202.623	195.649	204.275	177.618	203.415	197.084	1.03212	0.640405	0.812834	FALSE
P36423	Thromboxane-A synthase OS=Mus musculus OX=10090 GN=Tbxas1 PE=1 SV=2	10	10	694.451	639.592	806.396	717.611	829.265	843.282	747.685	498.988	592.516	858.846	646.214	789.818	729.635	751.233	684.91	1.09684	0.311858	0.614213	FALSE
A0A1L1SV73	Ubiquitin carboxyl-terminal hydrolase 47 OS=Mus musculus OX=10090 GN=Usp47 PE=1 SV=1	10	15	490.051	601.492	528.48	507.728	545.961	557.345	520.007	571.504	510.794	460.016	520.065	545.006	511.19	537.324	518.815	1.03567	0.383533	0.662368	FALSE
Q99J09	Methylosome protein 50 OS=Mus musculus OX=10090 GN=Wdr77 PE=1 SV=1	6	7	256.922	516.722	343.758	287.722	455.259	440.729	299.723	548.257	345.311	243.216	325.847	360.622	338.041	371.637	342.086	1.08639	0.579507	0.773086	FALSE
P52430	Serum paraoxonase/arylesterase 1 OS=Mus musculus OX=10090 GN=Pon1 PE=1 SV=2	7	8	981.642	2866.09	1535.06	705.56	2278.51	2189.38	771.509	2328.5	952.902	528.886	1240.02	1412.93	1268.98	1573.91	1105.11	1.42421	0.234955	0.553235	FALSE
P57759	Endoplasmic reticulum resident protein 29 OS=Mus musculus OX=10090 GN=Erp29 PE=1 SV=2	9	7	823.493	940.905	851.337	955.438	804.936	760.402	995.985	920.334	907.782	805.919	942.809	860.203	913.406	853.203	904.887	0.942884	0.204441	0.552171	FALSE
Q99JC1	Ig lambda-2 chain C region (Fragment) OS=Mus musculus OX=10090 GN=Iglc2 PE=1 SV=1	6	6	562.65	803.744	545.738	4433.95	872.778	1029.96	559.684	628.659	586.498	401.788	1164.92	1202.56	675.379	997.262	695.154	1.43459	0.301438	0.602875	FALSE
P51881	ADP/ATP translocase 2 OS=Mus musculus OX=10090 GN=Slc25a5 PE=1 SV=3	11	11	1303.2	1183.5	1750.25	1227.84	1835.95	1717.16	1253.58	776.313	881.638	1500.38	1184.28	1479.71	1399.59	1478.59	1178.5	1.25464	0.10859	0.489483	FALSE
Q8K274	Ketosamine-3-kinase OS=Mus musculus OX=10090 GN=Fn3krp PE=1 SV=2	11	12	1193.26	997.775	1251.91	1435.54	1199.5	1259.46	1503.66	1256.89	1297.88	1247.31	1253.68	1181.42	1155.22	1215.97	1266.78	0.959891	0.483107	0.713905	FALSE
O70443	Guanine nucleotide-binding protein G(z) subunit alpha OS=Mus musculus OX=10090 GN=Gnaz PE=1 SV=4	7	9	607.537	581.504	757.365	693.508	825.606	808.408	703.4	426.28	499.443	820.203	583.433	751.528	657.554	706.015	620.496	1.13782	0.26723	0.571326	FALSE
E9PZF0	Nucleoside diphosphate kinase OS=Mus musculus OX=10090 GN=Gm20390 PE=3 SV=1	11	14	2275.72	1307.8	1938.67	3083.04	1981.15	2003.26	3437.28	1823.79	2592.61	2928.29	2446.37	2133.49	2089.21	2032.98	2442.73	0.832256	0.206581	0.552171	FALSE
P84096	Rho-related GTP-binding protein RhoG OS=Mus musculus OX=10090 GN=Rhog PE=1 SV=1	7	7	908.381	710.657	814.542	901.499	766.644	721.666	881.315	693.279	888.293	922.175	851.201	809.571	825.988	800.06	835.787	0.957254	0.448549	0.701232	FALSE
P62962	Profilin-1 OS=Mus musculus OX=10090 GN=Pfn1 PE=1 SV=2	9	9	631.083	2183.74	1244.84	513.398	1481.65	1355.22	624.668	1778.62	754.999	627.04	986.119	1095.85	985.033	1099.69	920.481	1.19469	0.500538	0.719645	FALSE
Q99KC8	von Willebrand factor A domain-containing protein 5A OS=Mus musculus OX=10090 GN=Vwa5a PE=1 SV=2	10	10	523.649	479.772	572.076	589.421	637.558	612.083	570.36	512.462	498.091	553.849	543.936	526.829	483.25	566.518	526.173	1.07668	0.139846	0.505751	FALSE
P35279-2	Isoform 2 of Ras-related protein Rab-6A OS=Mus musculus OX=10090 GN=Rab6a	1	1	52.7034	79.4331	72.051	63.9461	69.2001	75.1803	77.0514	63.8347	55.3054	50.6048	66.1731	68.857	62.2456	68.1686	62.9203	1.08341	0.333248	0.625978	FALSE
P24369	Peptidyl-prolyl cis-trans isomerase B OS=Mus musculus OX=10090 GN=Ppib PE=1 SV=2	11	13	1632.47	1223.32	1522.51	1955.2	1427.86	1448.39	2016.62	1407.26	1634.62	1814.8	1661	1512.56	1682.87	1519.21	1665.81	0.911995	0.249451	0.563099	FALSE
P97298	Pigment epithelium-derived factor OS=Mus musculus OX=10090 GN=Serpinf1 PE=1 SV=2	9	9	479.936	514.746	510.965	443.014	490.461	577.637	408.518	511.943	545.097	331.501	455.093	467.982	478.792	501.157	451.985	1.10879	0.196337	0.547093	FALSE
O70325-3	Isoform Nuclear of Phospholipid hydroperoxide glutathione peroxidase OS=Mus musculus OX=10090 GN=Gpx4	13	10	1123.3	1006.13	1176.98	1225.68	1212.23	1193.21	1190.37	999.191	1043.5	1277.67	1113.97	1112.97	1004.89	1153.72	1102.16	1.04678	0.344759	0.633929	FALSE
Q9WV80	Sorting nexin-1 OS=Mus musculus OX=10090 GN=Snx1 PE=1 SV=1	6	11	994.49	819.607	879.688	867.665	805.571	738.996	825.192	839.315	791.324	887.492	838.088	876.985	896.022	847.433	849.907	0.997089	0.945599	0.980326	FALSE
Q4VA93	Protein kinase C OS=Mus musculus OX=10090 GN=Prkca PE=1 SV=1	8	6	340.199	688.347	569.235	314.227	597.14	596.793	347.429	499.292	405.497	301.924	384.003	554.436	463.51	496.207	414.32	1.19764	0.258786	0.568228	FALSE
P19157	Glutathione S-transferase P 1 OS=Mus musculus OX=10090 GN=Gstp1 PE=1 SV=2	7	7	471.039	814.035	711.31	683.376	579.136	709.4	723.033	820.109	698.1	624.972	708.904	625.492	593.1	651.651	681.16	0.956678	0.614839	0.798121	FALSE
O70439	Syntaxin-7 OS=Mus musculus OX=10090 GN=Stx7 PE=1 SV=3	7	7	468.794	391.592	482.896	516.335	579.802	541.081	496.214	382.721	453.002	471.829	405.318	458.894	427.356	493.012	440.661	1.1188	0.103464	0.489483	FALSE
Q3UM45	Protein phosphatase 1 regulatory subunit 7 OS=Mus musculus OX=10090 GN=Ppp1r7 PE=1 SV=2	9	11	714.268	809.176	782.121	827.155	926.104	883.195	856.21	876.751	736.413	825.336	738.44	714.39	708.297	820.818	776.675	1.05684	0.297001	0.59884	FALSE
A0A0R4J254	Exportin-4 OS=Mus musculus OX=10090 GN=Xpo4 PE=1 SV=1	8	15	497.097	581.317	543.114	457.292	463.865	440.382	478.527	615.328	454.585	359.869	493.071	567.055	553.226	494.721	496.627	0.996162	0.964022	0.98542	FALSE
Q91XD6	Vacuolar protein-sorting-associated protein 36 OS=Mus musculus OX=10090 GN=Vps36 PE=1 SV=1	7	11	731.829	579.365	630.127	667.137	542.577	494.346	652.794	574.573	554.684	734.681	654.525	627.282	648.165	602.444	632.899	0.95188	0.468886	0.707362	FALSE
P62827	GTP-binding nuclear protein Ran OS=Mus musculus OX=10090 GN=Ran PE=1 SV=3	9	11	1467.7	2377.37	2040.46	1589.56	1721.85	1709.74	1680.36	2005.15	1640.91	1474.48	1755.29	1809.35	1722.14	1793.81	1720.29	1.04274	0.595056	0.784886	FALSE
P35279	Ras-related protein Rab-6A OS=Mus musculus OX=10090 GN=Rab6a PE=1 SV=4	7	8	346.922	642.181	487.238	359.878	467.024	424.18	380.942	515.848	369.44	361.598	412.578	484.603	451.975	444.746	421.718	1.05461	0.613197	0.798121	FALSE
Q921M7	Protein FAM49B OS=Mus musculus OX=10090 GN=Fam49b PE=1 SV=1	7	5	237.803	315.506	281.637	222.474	343.296	300.622	258.245	342.349	250.344	213.992	259.211	261.774	248.504	280.316	259.789	1.07901	0.390913	0.667651	FALSE
E9Q557	Desmoplakin OS=Mus musculus OX=10090 GN=Dsp PE=1 SV=1	10	4	193.873	572.671	482.354	358.778	379.08	400.694	287.828	557.652	243.2	299.972	512.343	342.777	402.695	378.03	362.85	1.04184	0.831131	0.91986	FALSE
A0A0R4J0G0	Phosphoenolpyruvate carboxykinase [GTP], mitochondrial OS=Mus musculus OX=10090 GN=Pck2 PE=1 SV=1	6	8	279.431	393.762	432.948	286.516	433.09	437.338	299.248	303.963	261.505	300.433	306.63	343.974	383.206	370.466	312.161	1.18678	0.0951149	0.489483	FALSE
P61089	Ubiquitin-conjugating enzyme E2 N OS=Mus musculus OX=10090 GN=Ube2n PE=1 SV=1	8	7	1065.44	1735.1	1402.92	1039.52	1768.17	1678.55	1224.08	1674.46	1019.89	1124.83	1196.93	1227.9	1185.61	1414.26	1223.21	1.15619	0.21691	0.553235	FALSE
Q9D3L3	Synaptosomal-associated protein OS=Mus musculus OX=10090 GN=Snap23 PE=1 SV=1	7	11	442.992	639.904	557.832	460.513	586.502	555.086	421.54	483.954	466.693	448.793	532.293	513.511	495.663	535.979	479.041	1.11886	0.101283	0.489483	FALSE
Q80VP1-2	Isoform 2 of Epsin-1 OS=Mus musculus OX=10090 GN=Epn1	8	7	683.892	665.923	708.902	711.412	703.619	721.05	739.839	632.191	661.533	973.036	759.23	656.895	673.829	698.882	720.89	0.96947	0.625452	0.803951	FALSE
Q9JHI9	Solute carrier family 40 member 1 OS=Mus musculus OX=10090 GN=Slc40a1 PE=1 SV=1	8	12	1020.65	1049.8	1046.99	1089.95	1042.33	1082.2	1014.84	1004.07	1015.9	1077.26	1100.59	1017.79	956.733	1055.05	1025.79	1.02853	0.211439	0.553235	FALSE
Q80XI4	Phosphatidylinositol 5-phosphate 4-kinase type-2 beta OS=Mus musculus OX=10090 GN=Pip4k2b PE=1 SV=1	1	3	50.634	74.6229	70.3933	50.3959	56.2574	59.304	61.2023	65.5366	53.5759	59.0292	63.1739	60.1525	65.7518	59.5778	61.0738	0.975504	0.723903	0.858063	FALSE
G3X9T7	Galectin OS=Mus musculus OX=10090 GN=Lgals9 PE=1 SV=1	7	6	232.552	327.786	287.855	243.628	342.665	340.537	211.21	300.563	287.02	322.629	245.367	288.558	227.256	292.308	266.145	1.0983	0.326676	0.622433	FALSE
Q64446	Copper-transporting ATPase 2 OS=Mus musculus OX=10090 GN=Atp7b PE=1 SV=2	8	11	444.027	720.384	498.273	457.468	474.072	503.548	469.98	482.546	500.011	437.055	542.872	508.888	466.989	509.074	485.889	1.04772	0.532046	0.742868	FALSE
P68040	Receptor of activated protein C kinase 1 OS=Mus musculus OX=10090 GN=Rack1 PE=1 SV=3	9	11	695.135	1304.8	920.208	581.673	1166.27	1072.75	569.253	1078.7	608.563	500.209	629.715	1033.28	752.06	920.265	710.577	1.29509	0.155039	0.511274	FALSE
A0A0R4J083	Long-chain-specific acyl-CoA dehydrogenase, mitochondrial OS=Mus musculus OX=10090 GN=Acadl PE=1 SV=1	7	7	434.35	531.621	662.991	428.428	747.83	611.479	493.346	402.378	383.728	571.005	465.597	512.035	506.864	557.402	472.475	1.17975	0.1369	0.505505	FALSE
Q07235	Glia-derived nexin OS=Mus musculus OX=10090 GN=Serpine2 PE=1 SV=2	6	8	445.035	702.015	621.19	604.932	600.172	666.157	685.631	521.776	523.45	643.332	591.626	666.932	599.456	600.603	601.524	0.998468	0.983994	0.995581	FALSE
Q810B6	Rabankyrin-5 OS=Mus musculus OX=10090 GN=Ankfy1 PE=1 SV=2	10	11	538.092	604.085	580.501	503.421	515.98	508.87	451.522	577.824	449.904	497.945	548.968	549.953	567.608	540.532	518.066	1.04337	0.431112	0.691778	FALSE
Q8BWY3	Eukaryotic peptide chain release factor subunit 1 OS=Mus musculus OX=10090 GN=Etf1 PE=1 SV=4	9	6	667.843	505.414	592.333	593.857	560.91	528.244	616.186	521.232	460.617	612.976	551.736	599.563	575.352	572.422	559.946	1.02228	0.705748	0.849938	FALSE
Q9CVB6	Actin-related protein 2/3 complex subunit 2 OS=Mus musculus OX=10090 GN=Arpc2 PE=1 SV=3	10	13	1385.39	1550.69	1460.42	1321.33	1452.59	1632.01	1316.04	1447.08	1204.79	1365.84	1303.06	1422.19	1324.5	1463.55	1338.38	1.09353	0.0379587	0.489483	FALSE
Q8BVE3	V-type proton ATPase subunit H OS=Mus musculus OX=10090 GN=Atp6v1h PE=1 SV=1	4	9	421.356	448.91	523.043	431.147	441.461	353.149	405.702	405.681	414.276	355.868	434.354	422.546	432.222	433.648	409.314	1.05945	0.315279	0.617376	FALSE
Q99PG2	Opioid growth factor receptor OS=Mus musculus OX=10090 GN=Ogfr PE=1 SV=1	8	11	480.928	472.206	475.273	541.486	598.402	530.499	509.905	490.49	529.775	490.162	419.227	453.227	440.466	514.521	474.746	1.08378	0.132258	0.500374	FALSE
Q923U0	TOM1-like protein 1 OS=Mus musculus OX=10090 GN=Tom1l1 PE=1 SV=1	5	11	577.312	827.641	666.496	618.658	593.979	604.495	630.077	718.126	623.423	652.349	680.737	642.91	664.524	643.098	658.198	0.977059	0.674009	0.8352	FALSE
Q7TMC8	L-fucose kinase OS=Mus musculus OX=10090 GN=Fcsk PE=1 SV=1	7	12	366.556	506.683	485.377	349.92	442.529	404.626	340.809	453.551	401.957	311.108	401.552	424.068	416.606	422.007	389.959	1.08218	0.33401	0.626205	FALSE
Q78PY7	Staphylococcal nuclease domain-containing protein 1 OS=Mus musculus OX=10090 GN=Snd1 PE=1 SV=1	9	7	281.41	278.314	350.642	331.649	338.992	359.802	315.564	225.999	260.359	344.396	289.655	333.852	290.819	321.819	291.731	1.10314	0.209367	0.553235	FALSE
Q9EQP2	EH domain-containing protein 4 OS=Mus musculus OX=10090 GN=Ehd4 PE=1 SV=1	10	16	700.947	988.378	877.207	808.57	973.007	1088.03	809.221	841.946	744.967	741.163	730.65	929.988	880.545	896.804	808.122	1.10974	0.169715	0.526023	FALSE
Q64GA5-2	Isoform 2 of Cytosolic phospholipase A2 gamma OS=Mus musculus OX=10090 GN=Pla2g4c	8	9	500.412	812.856	676.317	461.897	711.024	630.908	496.632	666.287	451.35	475.539	585.107	561.749	544.726	620.366	536.035	1.15732	0.163201	0.520341	FALSE
Q9D819	Inorganic pyrophosphatase OS=Mus musculus OX=10090 GN=Ppa1 PE=1 SV=1	8	10	649.379	925.885	726.728	740.702	979.598	828.994	745.393	824.986	649.106	660.17	625.667	695.197	609.34	800.347	683.712	1.17059	0.0544621	0.489483	FALSE
H3BKH6	S-formylglutathione hydrolase OS=Mus musculus OX=10090 GN=Esd PE=1 SV=1	5	7	597.937	310.023	537.017	727.79	512.881	499.825	779.149	438.557	700.324	721.255	598.703	559.119	515.136	514.612	605.276	0.850211	0.256816	0.567338	FALSE
P28474	Alcohol dehydrogenase class-3 OS=Mus musculus OX=10090 GN=Adh5 PE=1 SV=3	7	9	991.004	1463.68	1004.89	1013.84	1009.29	1162.14	1035.3	982.708	933.006	1009.04	1018.96	1032.1	997.446	1096.01	1000.68	1.09527	0.153789	0.511274	FALSE
Q8CJF9	Protein argonaute-3 OS=Mus musculus OX=10090 GN=Ago3 PE=2 SV=2	1	1	24.2747	12.9674	21.0467	24.1374	24.364	22.4934	28.8587	22.0639	24.1147	18.9073	18.3266	24.6339	21.2003	21.0756	22.3418	0.943326	0.614553	0.798121	FALSE
A0A1Y7VLZ7	Phosphofurin acidic cluster sorting protein 2 OS=Mus musculus OX=10090 GN=Pacs2 PE=1 SV=1	6	7	194.807	179.381	185.527	216.774	198.079	185.275	223.181	184.355	228.767	188.365	199.39	190.332	210.626	192.934	202.931	0.950737	0.268628	0.572464	FALSE
Q99KR7	Peptidyl-prolyl cis-trans isomerase F, mitochondrial OS=Mus musculus OX=10090 GN=Ppif PE=1 SV=1	4	6	418.567	449.623	513.756	403.846	514.414	523.195	446.646	338.405	339.105	509.378	429.123	471.518	491.326	468.015	427.173	1.09561	0.28612	0.587405	FALSE
A0A0A6YXN4	Immunoglobulin heavy variable V1-18 (Fragment) OS=Mus musculus OX=10090 GN=Ighv1-18 PE=1 SV=1	6	5	769.654	1427.71	840.321	598.441	1437.54	1166.91	412.46	535.901	1366.14	642.514	674.31	491.667	930.217	987.439	668.775	1.47649	0.0971984	0.489483	FALSE
P40240	CD9 antigen OS=Mus musculus OX=10090 GN=Cd9 PE=1 SV=2	6	6	618.269	882.036	1108	660.52	1195.37	1227.39	566.756	594.716	579.026	676.645	527.145	1051.42	746.629	914.665	660.167	1.38551	0.0512297	0.489483	FALSE
Q9CZ30	Obg-like ATPase 1 OS=Mus musculus OX=10090 GN=Ola1 PE=1 SV=1	7	9	687.29	1407.25	1004.29	578.893	1280.56	1072.64	632.178	1122.35	655.718	562.962	792.652	834.947	774.683	957.864	750.642	1.27606	0.157685	0.515607	FALSE
Q8CAA7	Glucose 1,6-bisphosphate synthase OS=Mus musculus OX=10090 GN=Pgm2l1 PE=1 SV=1	9	7	583.366	860.256	730.376	679.295	922.833	929.25	654.058	756.726	619.886	640.608	664.573	670.133	560.192	773.105	650.023	1.18935	0.0519268	0.489483	FALSE
P47791	Glutathione reductase, mitochondrial OS=Mus musculus OX=10090 GN=Gsr PE=1 SV=3	8	10	489.867	568.219	576.785	614.078	596.961	600.492	551.351	629.848	582.092	519.878	577.835	538.661	552.224	572.859	563.599	1.01643	0.691464	0.844473	FALSE
P32921	Tryptophan--tRNA ligase, cytoplasmic OS=Mus musculus OX=10090 GN=Wars PE=1 SV=2	10	11	497.707	487.969	507.044	570.111	542.814	544.33	625.066	492.429	569.318	614.977	542.713	527.117	472.411	524.181	546.527	0.959112	0.413363	0.68117	FALSE
Q9EPJ9	ADP-ribosylation factor GTPase-activating protein 1 OS=Mus musculus OX=10090 GN=Arfgap1 PE=1 SV=2	6	10	441.102	446.753	483.855	547.909	483.021	439.178	498.457	453.36	454.843	483.027	458.481	484.997	463.252	472.179	470.634	1.00328	0.927928	0.973041	FALSE
Q9JLN9	Serine/threonine-protein kinase mTOR OS=Mus musculus OX=10090 GN=Mtor PE=1 SV=2	7	12	343.671	355.867	344.316	325.432	348.963	326.221	328.928	359.788	329.317	297.621	335.622	323.272	339.916	340.557	330.176	1.03144	0.279972	0.581698	FALSE
P08680	5-aminolevulinate synthase, erythroid-specific, mitochondrial OS=Mus musculus OX=10090 GN=Alas2 PE=1 SV=3	4	6	206.493	620.242	478.591	182.35	619.657	569.82	174.586	525.276	241.384	151.618	231.362	346.118	325.031	397.531	263.139	1.51072	0.161793	0.520108	FALSE
A0A075B5T4	Immunoglobulin heavy variable 1-4 (Fragment) OS=Mus musculus OX=10090 GN=Ighv1-4 PE=4 SV=1	7	1	188.877	184.973	158.492	108.551	214.792	212.503	160.472	172.252	176.845	133.329	271.798	130.014	130.797	173.668	162.657	1.06769	0.658165	0.8243	FALSE
O08538	Angiopoietin-1 OS=Mus musculus OX=10090 GN=Angpt1 PE=1 SV=2	8	9	362.201	456.934	489.149	401.413	546.325	516.597	427.458	360.648	361.635	493.351	387.101	493.676	444.388	457.516	420.786	1.08729	0.320683	0.619019	FALSE
Q6P9Q6	FK506-binding protein 15 OS=Mus musculus OX=10090 GN=Fkbp15 PE=1 SV=2	8	9	296.267	415.178	388.164	315.392	358.972	372.052	301.659	401.822	308.029	276.776	353.447	373.727	338.965	355.283	333.899	1.06404	0.406691	0.677634	FALSE
Q61247	Alpha-2-antiplasmin OS=Mus musculus OX=10090 GN=Serpinf2 PE=1 SV=1	12	8	1520.56	2276.14	1583.48	1139.99	1546.04	1342.06	1398.25	1608.87	1435.32	1205.78	1664.21	1462.12	1490.2	1532.68	1459.66	1.05003	0.621708	0.801646	FALSE
Q8BFR5	Elongation factor Tu, mitochondrial OS=Mus musculus OX=10090 GN=Tufm PE=1 SV=1	9	9	346.668	438.807	506.732	295.816	514.213	510.744	313.353	336.38	279.234	383.681	346.853	419.247	374.083	426.143	347.694	1.22563	0.0764595	0.489483	FALSE
E9Q3C1	C2 domain-containing protein 2 OS=Mus musculus OX=10090 GN=C2cd2 PE=1 SV=1	9	11	624.566	721.817	711.512	638.649	667.363	636.284	570.185	741.052	671.974	585.665	644.488	682.897	713.421	665.647	655.882	1.01489	0.754896	0.879909	FALSE
A0A075B680	Immunoglobulin heavy variable 1-62-2 OS=Mus musculus OX=10090 GN=Ighv1-62-2 PE=4 SV=1	4	4	1257.58	1774.75	405.958	931.874	1147.85	1146.63	489.96	1111.93	1677.63	1212.56	802.36	2560.69	455.54	1017.74	1005.24	1.01243	0.969774	0.988694	FALSE
P15532	Nucleoside diphosphate kinase A OS=Mus musculus OX=10090 GN=Nme1 PE=1 SV=1	2	1	308.264	169.662	265.063	402.606	213.183	215.579	394.276	248.497	348.934	284.973	327.989	277.681	303.356	252.067	309.032	0.815666	0.149713	0.507867	FALSE
O35381	Acidic leucine-rich nuclear phosphoprotein 32 family member A OS=Mus musculus OX=10090 GN=Anp32a PE=1 SV=1	7	7	875.998	1104.49	909.095	912.671	989.763	995.294	784.824	923.951	912.08	984.813	953.291	880.643	898.715	961.638	903.488	1.06436	0.179243	0.534179	FALSE
Q8R050	Eukaryotic peptide chain release factor GTP-binding subunit ERF3A OS=Mus musculus OX=10090 GN=Gspt1 PE=1 SV=2	7	10	563.522	798.706	635.08	568.105	681.715	668.35	606.295	691.019	530.316	607.494	636.158	606.268	578.059	647.928	606.228	1.06879	0.284259	0.586632	FALSE
Q923F1	Chloride channel, nucleotide-sensitive, 1A OS=Mus musculus OX=10090 GN=Clns1a PE=1 SV=1	7	6	653.1	666.973	713.572	711.456	734.1	745.232	692.815	710.658	664.707	726.055	670.777	658.169	639.35	703.267	679.77	1.03457	0.234889	0.553235	FALSE
P47757-2	Isoform 2 of F-actin-capping protein subunit beta OS=Mus musculus OX=10090 GN=Capzb	9	8	1291.31	1263.61	1250.55	1268.38	1232.2	1643.45	1234.47	1229.05	1179.18	1406.66	1233.51	1218.22	1211.11	1317.97	1242.82	1.06046	0.239087	0.554646	FALSE
P08607	C4b-binding protein OS=Mus musculus OX=10090 GN=C4bpa PE=1 SV=3	7	7	430.841	1568.87	929.376	363.975	993.251	1164.02	323.111	1286.47	633.209	456.041	662.002	774.261	666.512	801.121	633.631	1.26433	0.419112	0.685551	FALSE
Q3TL44	NLR family member X1 OS=Mus musculus OX=10090 GN=Nlrx1 PE=1 SV=1	6	4	150.381	233.396	240.524	194.158	217.912	222.714	216.263	196.262	157.456	197.218	193.096	216.971	196.387	207.382	195.319	1.06176	0.461519	0.705346	FALSE
Q9JKB3	Y-box-binding protein 3 OS=Mus musculus OX=10090 GN=Ybx3 PE=1 SV=2	6	5	258.738	201.219	243.745	292.458	207.815	247.029	258.797	221.938	229.427	208.232	229.865	280.975	245.951	239.879	238.261	1.00679	0.921097	0.96831	FALSE
Q64737	Trifunctional purine biosynthetic protein adenosine-3 OS=Mus musculus OX=10090 GN=Gart PE=1 SV=3	6	13	173.485	271.487	254.291	198.109	240.711	222.035	154.244	306.349	183.897	153.706	210.02	214.136	208.622	224.144	199.395	1.12412	0.33236	0.625978	FALSE
Q8BK64	Activator of 90 kDa heat shock protein ATPase homolog 1 OS=Mus musculus OX=10090 GN=Ahsa1 PE=1 SV=2	7	9	533.191	1017.82	724.032	446.651	989.253	851.968	462.994	839.999	442.185	461.056	542.293	624.233	527.253	727.224	544.29	1.3361	0.0913216	0.489483	FALSE
Q3UQN2	F-BAR domain only protein 2 OS=Mus musculus OX=10090 GN=Fcho2 PE=1 SV=1	6	4	195.169	217.406	220.815	195.153	201.684	180.491	197.581	208.995	208.671	167.311	199.652	205.517	207.799	201.312	198.847	1.0124	0.780313	0.896281	FALSE
P03977	Ig kappa chain V-III region 50S10.1 OS=Mus musculus OX=10090 PE=1 SV=1	2	1	299.694	386.565	237.773	1012.64	724.011	386.429	261.317	997.429	1558.61	151.313	492.557	398.048	378.931	445.371	463.084	0.961751	0.920695	0.96831	FALSE
Q64735	Complement component receptor 1-like protein OS=Mus musculus OX=10090 GN=Cr1l PE=1 SV=1	8	11	890.365	818.902	973.38	888.084	842.142	891.673	707.933	863.574	907.966	826.219	890.19	893.868	869.888	882.784	848.811	1.04002	0.366341	0.648224	FALSE
Q544X6	Ferrochelatase OS=Mus musculus OX=10090 GN=Fech PE=1 SV=1	7	11	550.314	1232.49	1132.79	487.089	1433.25	1332.78	470.742	947.09	461.708	398.139	488.159	834.176	686.337	945.593	583.049	1.62181	0.0544548	0.489483	FALSE
P10852-2	Isoform 2 of 4F2 cell-surface antigen heavy chain OS=Mus musculus OX=10090 GN=Slc3a2	9	8	678.376	906.635	781.436	644.509	756.337	804.061	570.434	797.085	605.121	555.159	718.11	739.241	764.025	757.132	672.104	1.12651	0.148191	0.506782	FALSE
Q06770	Corticosteroid-binding globulin OS=Mus musculus OX=10090 GN=Serpina6 PE=1 SV=1	9	10	1078.02	2239.28	1387.78	1197.84	1868.63	1572.27	1304.87	1401.32	1314	939.752	1188.85	1268.63	1311.3	1508.63	1238.34	1.21827	0.11736	0.491074	FALSE
Q8C0E2	Vacuolar protein sorting-associated protein 26B OS=Mus musculus OX=10090 GN=Vps26b PE=1 SV=1	9	9	592.828	405.798	478.03	529.919	451.786	421.627	514.412	448.209	472.176	614.687	509.542	479.469	506.793	475.84	504.217	0.943721	0.410762	0.680265	FALSE
P49182	Heparin cofactor 2 OS=Mus musculus OX=10090 GN=Serpind1 PE=1 SV=1	10	10	639.323	1289.78	715.321	434.159	945.728	763.37	519.36	881.467	581.328	415.733	648.859	688.399	648.499	754.77	611.708	1.23387	0.237816	0.553627	FALSE
P70296	Phosphatidylethanolamine-binding protein 1 OS=Mus musculus OX=10090 GN=Pebp1 PE=1 SV=3	5	6	483.499	497.225	484.403	649.411	547.095	539.926	688.649	517.602	539.043	599.892	571.696	516.944	525.378	530.695	562.854	0.942865	0.349987	0.633929	FALSE
G5E8T9	Hydroxyacyl glutathione hydrolase OS=Mus musculus OX=10090 GN=Hagh PE=1 SV=1	6	9	638.818	1135.52	826.869	652.451	729.063	678.576	576.095	870.168	668.329	523.801	712.784	889.645	760.966	760.595	702.793	1.08225	0.507262	0.723902	FALSE
P70697	Uroporphyrinogen decarboxylase OS=Mus musculus OX=10090 GN=Urod PE=1 SV=2	6	7	282.725	480.531	334.592	323.995	469.353	430.286	340.468	450.324	343.417	239.535	285.962	338.69	277.756	379.227	319.423	1.18722	0.171632	0.526756	FALSE
Q8JZR0	Long-chain-fatty-acid--CoA ligase 5 OS=Mus musculus OX=10090 GN=Acsl5 PE=1 SV=1	8	14	865.872	720.481	783.786	815.319	748.867	707.691	828.553	693.121	758.389	761.107	805.237	805.453	829.422	771.747	781.681	0.987292	0.749902	0.876506	FALSE
Q9WUM4	Coronin-1C OS=Mus musculus OX=10090 GN=Coro1c PE=1 SV=2	7	7	642.323	745.562	861.506	665.315	845.999	787.805	652.486	614.97	596.621	849.134	657.862	750.208	717.529	753.445	686.674	1.09724	0.201295	0.551303	FALSE
Q8C0D5	Elongation factor-like GTPase 1 OS=Mus musculus OX=10090 GN=Efl1 PE=1 SV=1	8	8	337.625	417.399	374.668	315.851	373.549	362.677	320.023	419.456	318.664	310.191	315.173	359.606	358.698	362.241	341.298	1.06136	0.323455	0.620168	FALSE
Q9ES52	Phosphatidylinositol 3,4,5-trisphosphate 5-phosphatase 1 OS=Mus musculus OX=10090 GN=Inpp5d PE=1 SV=2	8	11	379.06	398.193	418.679	356.768	437.086	411.322	349.838	343.896	325.365	358.994	357.126	401.555	371.63	399.303	357.676	1.11638	0.0154475	0.489483	FALSE
S4R2K9	Ankyrin-3 (Fragment) OS=Mus musculus OX=10090 GN=Ank3 PE=1 SV=1	2	2	226.302	123.542	130.931	139.482	101.154	111.619	125.788	81.286	133.341	148.653	173.63	125.509	127.291	133.905	127.975	1.04633	0.756246	0.880256	FALSE
Q9JHJ0	Tropomodulin-3 OS=Mus musculus OX=10090 GN=Tmod3 PE=1 SV=1	8	7	634.436	706.894	803.399	767.193	856.674	846.298	844.323	573.89	594.213	831.317	741.826	818.73	718.702	764.985	724.207	1.05631	0.499009	0.719279	FALSE
Q8VDK1	Deaminated glutathione amidase OS=Mus musculus OX=10090 GN=Nit1 PE=1 SV=2	6	6	467.758	543.955	513.944	434.228	483.056	380.978	489.142	583.106	457.422	464.726	471.099	521.476	481.32	467.576	493.901	0.946701	0.372631	0.652769	FALSE
Q60790	Ras GTPase-activating protein 3 OS=Mus musculus OX=10090 GN=Rasa3 PE=1 SV=2	6	3	101.698	142.425	146.378	126.17	172.058	151.057	139.309	115.264	101.514	131.151	112.604	145.697	124.854	138.152	123.488	1.11875	0.216111	0.553235	FALSE
A0A0A0MQN4	Ubiquitin-like modifier-activating enzyme ATG7 OS=Mus musculus OX=10090 GN=Atg7 PE=1 SV=1	8	8	494.454	519.142	556.012	554.204	524.926	488.708	472.839	512.164	518.782	486.46	491.896	506.054	492.808	522.259	497.067	1.05068	0.0673742	0.489483	FALSE
P46061	Ran GTPase-activating protein 1 OS=Mus musculus OX=10090 GN=Rangap1 PE=1 SV=2	9	13	670.383	761.927	728.875	666.386	717.799	693.636	666.532	755.146	576.501	735.023	709.877	669.963	697.559	705.708	684.985	1.03025	0.485083	0.715533	FALSE
P08228	Superoxide dismutase [Cu-Zn] OS=Mus musculus OX=10090 GN=Sod1 PE=1 SV=2	9	7	919.252	480.627	784.819	1507.34	688.239	719.536	1357.34	706.853	1009.92	1126.92	1129.14	879.08	845.391	798.306	987.589	0.808339	0.23105	0.553235	FALSE
Q61166	Microtubule-associated protein RP/EB family member 1 OS=Mus musculus OX=10090 GN=Mapre1 PE=1 SV=3	5	10	552.672	515.399	1252.48	697.985	712.211	791.169	648.927	2045.19	839.831	790.322	836.146	838.788	826.33	720.86	908.422	0.79353	0.254965	0.565669	FALSE
Q8VBT9	Tether containing UBX domain for GLUT4 OS=Mus musculus OX=10090 GN=Aspscr1 PE=1 SV=1	8	9	553.358	527.717	537.934	569.122	551.373	529.14	603.011	564.213	594.419	543.678	551.489	546.561	545.952	544.577	563.737	0.966014	0.125411	0.493739	FALSE
Q7TQI3	Ubiquitin thioesterase OTUB1 OS=Mus musculus OX=10090 GN=Otub1 PE=1 SV=2	5	5	374.113	857.76	650.631	381.363	707.913	586.608	423.654	701.401	409.452	387.841	530.928	541.113	516.709	566.537	492.267	1.15087	0.376607	0.656923	FALSE
Q91WC9	Sn1-specific diacylglycerol lipase beta OS=Mus musculus OX=10090 GN=Daglb PE=1 SV=2	7	7	303.227	462.467	457.565	325.878	378.825	370.32	313.987	469.112	355.178	387.999	404.961	390.677	383.189	378.351	383.974	0.985358	0.860265	0.9357	FALSE
P03953	Complement factor D OS=Mus musculus OX=10090 GN=Cfd PE=1 SV=1	3	5	278.152	547.427	367.117	231.124	484.557	425.721	233.804	478.851	277.353	325.431	349.671	326.505	376.267	372.353	330.869	1.12538	0.462844	0.706492	FALSE
P51175	Protoporphyrinogen oxidase OS=Mus musculus OX=10090 GN=Ppox PE=1 SV=1	7	6	269.326	466.013	410.43	260.6	479.517	425.066	252.406	377.4	242.125	239.076	306.153	350.696	353.589	373.988	298.131	1.25445	0.110188	0.489483	FALSE
Q3TML0	Protein disulfide-isomerase A6 OS=Mus musculus OX=10090 GN=Pdia6 PE=1 SV=1	5	5	307.269	265.523	311.985	320.713	320.972	285.743	416.299	318.819	401.338	259.798	332.863	308.814	350.082	301.337	337.424	0.893052	0.143727	0.505751	FALSE
Q8BND5	Sulfhydryl oxidase 1 OS=Mus musculus OX=10090 GN=Qsox1 PE=1 SV=1	8	12	535.718	982.87	635.818	464.307	882.999	754.614	520.962	827.312	527.429	519.25	578.878	617.468	590.455	685.293	590.086	1.16134	0.26736	0.571326	FALSE
Q9QZ73	DCN1-like protein 1 OS=Mus musculus OX=10090 GN=Dcun1d1 PE=2 SV=1	7	11	1580.17	893.476	1481.13	1768.57	1225.03	1246.32	1598.33	1325.24	1700.26	1663.81	1581.62	1431.42	1421.13	1334.43	1526.1	0.874407	0.199388	0.550271	FALSE
Q9D1A2	Cytosolic non-specific dipeptidase OS=Mus musculus OX=10090 GN=Cndp2 PE=1 SV=1	7	15	561.676	1310.61	862.646	565.549	943.092	887.488	585.879	1198.45	679.648	546.489	815.537	800.595	749.409	818.458	745.189	1.09832	0.573984	0.77033	FALSE
Q9D0R2	Threonine--tRNA ligase, cytoplasmic OS=Mus musculus OX=10090 GN=Tars PE=1 SV=2	7	12	439.772	469.735	492.916	542.724	412.121	416.364	475.701	431.023	449.91	493.361	499.545	469.859	472.462	460.068	469.745	0.979399	0.653304	0.820303	FALSE
P97315	Cysteine and glycine-rich protein 1 OS=Mus musculus OX=10090 GN=Csrp1 PE=1 SV=3	6	6	498.31	701.418	590.295	504.738	593.783	511.062	455.126	482.484	431.863	486.09	445.829	740.688	631.233	562.279	515.003	1.0918	0.386939	0.66456	FALSE
Q80UY2	E3 ubiquitin-protein ligase KCMF1 OS=Mus musculus OX=10090 GN=Kcmf1 PE=1 SV=1	4	8	362.365	325.013	335.286	319.609	314.598	293.275	304.556	301.816	315.783	285.098	301.393	335.859	346.537	324.353	312.385	1.03831	0.348011	0.633929	FALSE
Q8BWT1	3-ketoacyl-CoA thiolase, mitochondrial OS=Mus musculus OX=10090 GN=Acaa2 PE=1 SV=3	4	9	262.178	244.507	295.849	239.6	334.326	317.541	158.978	226.651	299.75	239.053	215.385	245.7	245.443	280.05	229.503	1.22025	0.0592955	0.489483	FALSE
P26443	Glutamate dehydrogenase 1, mitochondrial OS=Mus musculus OX=10090 GN=Glud1 PE=1 SV=1	8	11	331.2	500.965	467.002	321.134	518.671	474.933	355.448	388.568	303.136	363.751	340.511	427.726	358.695	427.797	360.781	1.18575	0.0891778	0.489483	FALSE
Q9Z2X2	26S proteasome non-ATPase regulatory subunit 10 OS=Mus musculus OX=10090 GN=Psmd10 PE=1 SV=3	4	5	97.4184	134.069	109.242	77.0312	101.62	112.637	73.8668	119.389	90.6275	79.4383	93.1184	120.648	106.053	103.9	96.0911	1.08126	0.469561	0.70751	FALSE
Q9ER72	Cysteine--tRNA ligase, cytoplasmic OS=Mus musculus OX=10090 GN=Cars PE=1 SV=2	7	11	629.672	720.629	597.886	713.171	657.341	619.644	744.99	613.448	612.88	689.4	656.592	610.708	667.088	654.78	654.87	0.999862	0.997426	0.999169	FALSE
Q6IFZ6	Keratin, type II cytoskeletal 1b OS=Mus musculus OX=10090 GN=Krt77 PE=1 SV=1	5	5	718.972	1389.55	2191.05	1775.74	1337.21	1564.93	1173.64	2244.25	681.756	1402.46	2342.61	928.344	1147.47	1418.14	1300.29	1.09064	0.716148	0.853815	FALSE
A2AH25	Rho GTPase-activating protein 1 OS=Mus musculus OX=10090 GN=Arhgap1 PE=1 SV=1	4	6	296.887	357.621	327.219	225.864	298.628	279.388	249.317	294.062	245.013	249.573	276.901	305.632	361.663	294.673	280.673	1.04988	0.567541	0.767158	FALSE
Q8CIN4	Serine/threonine-protein kinase PAK 2 OS=Mus musculus OX=10090 GN=Pak2 PE=1 SV=1	8	3	163.696	229.878	203.775	174.997	203.636	199.775	171.192	201.457	148.614	156.896	180.092	171.259	167.7	194.769	170.329	1.14349	0.0491573	0.489483	FALSE
P61979-2	Isoform 2 of Heterogeneous nuclear ribonucleoprotein K OS=Mus musculus OX=10090 GN=Hnrnpk	8	9	631.201	665.701	640.581	666.166	583.07	530.884	608.036	635.728	491.529	614.277	599.69	712.818	604.315	617.619	606.394	1.01851	0.750169	0.876506	FALSE
Q9DCT8	Cysteine-rich protein 2 OS=Mus musculus OX=10090 GN=Crip2 PE=1 SV=1	6	5	713.065	576.343	612.385	806.807	619.144	537.456	739.221	700.124	667.332	635.868	733.895	674.707	682.551	638.199	689.682	0.925353	0.22087	0.553235	FALSE
Q8BNU0	Armadillo repeat-containing protein 6 OS=Mus musculus OX=10090 GN=Armc6 PE=1 SV=1	6	11	788.154	930.55	739.551	455.831	745.32	594.788	464.693	842.026	459.152	521.455	501.857	849.824	757.583	691.785	606.737	1.14017	0.397698	0.671858	FALSE
Q80W47	WD repeat domain phosphoinositide-interacting protein 2 OS=Mus musculus OX=10090 GN=Wipi2 PE=1 SV=1	4	4	253.622	278.47	261.451	220.105	237.599	251.805	199.934	255.632	235.567	219.918	229.383	260.377	243.695	249.833	234.106	1.06718	0.204626	0.552171	FALSE
Q3U7U3	F-box only protein 7 OS=Mus musculus OX=10090 GN=Fbxo7 PE=1 SV=2	5	5	406.714	516.547	456.371	428.965	525.54	475.313	438.474	509.358	425.519	364.731	417.355	440.117	439.534	466.252	431.792	1.07981	0.193702	0.545415	FALSE
O08807	Peroxiredoxin-4 OS=Mus musculus OX=10090 GN=Prdx4 PE=1 SV=1	3	3	165.201	144.851	163.969	176.761	153.603	146.266	173.469	142.922	139.365	156.302	170.054	128.233	139.49	158.041	149.16	1.05954	0.312733	0.614889	FALSE
Q8BGZ7	Keratin, type II cytoskeletal 75 OS=Mus musculus OX=10090 GN=Krt75 PE=1 SV=1	1	1	46.8465	193.597	138.555	83.8398	168.177	140.329	68.0384	183.942	57.9504	88.396	146.94	78.8226	85.3002	116.393	93.6842	1.2424	0.424023	0.686434	FALSE
P70460	Vasodilator-stimulated phosphoprotein OS=Mus musculus OX=10090 GN=Vasp PE=1 SV=4	3	6	205.961	188.147	306.733	250.067	309.129	274.965	313.5	136.851	210.201	278.29	220.554	257.589	240.94	251.431	230.293	1.09179	0.526541	0.738353	FALSE
Q91V89	Serine/threonine-protein phosphatase 2A 56 kDa regulatory subunit OS=Mus musculus OX=10090 GN=Ppp2r5d PE=1 SV=1	6	9	356.482	519.164	438.928	333.969	379.04	348.32	344.78	476.991	321.914	317.652	369.226	423.251	400.696	391.157	375.522	1.04163	0.652778	0.820303	FALSE
Q99PT1	Rho GDP-dissociation inhibitor 1 OS=Mus musculus OX=10090 GN=Arhgdia PE=1 SV=3	6	9	1349.84	2180.62	1732.11	1664.69	1896.67	1969.23	1854.14	2564.14	1677.11	1495.38	1720.17	1684.96	1508.17	1779	1759.09	1.01132	0.909997	0.960031	FALSE
O08795-2	Isoform 2 of Glucosidase 2 subunit beta OS=Mus musculus OX=10090 GN=Prkcsh	4	3	535.215	338.994	433.669	496.495	473.568	440.549	480.511	390.916	428.92	405.85	428.211	402.256	439.17	448.603	424.246	1.05741	0.412647	0.68117	FALSE
Q9DCW4	Electron transfer flavoprotein subunit beta OS=Mus musculus OX=10090 GN=Etfb PE=1 SV=3	6	7	341.616	867.934	634.328	322.31	707.779	645.322	256.821	596.268	316.104	351.131	401.388	535.092	522.018	550.023	408.729	1.34569	0.164228	0.520341	FALSE
Q9DBC7	cAMP-dependent protein kinase type I-alpha regulatory subunit OS=Mus musculus OX=10090 GN=Prkar1a PE=1 SV=3	7	6	438.539	487.058	426.274	491.315	459.292	408.803	458.651	446.454	452.502	459.479	477.61	459.147	446.766	450.858	457.126	0.98629	0.645913	0.81687	FALSE
P01665	Ig kappa chain V-III region PC 7043 OS=Mus musculus OX=10090 PE=1 SV=1	1	2	77.2925	42.019	39.6893	57.1024	39.4783	90.1747	94.4239	49.7876	49.3622	53.268	109.153	38.691	43.2491	54.4995	58.1852	0.936655	0.763088	0.882575	FALSE
Q811S7	Upstream-binding protein 1 OS=Mus musculus OX=10090 GN=Ubp1 PE=1 SV=1	7	8	358.931	442.373	378.482	325.964	350.713	315.901	303.128	627.178	398.277	272.095	366.042	445.029	417.765	359.821	391.198	0.919792	0.502946	0.721937	FALSE
P58252	Elongation factor 2 OS=Mus musculus OX=10090 GN=Eef2 PE=1 SV=2	8	10	524.23	778.648	781	449.091	1018.31	855.532	482.62	789.942	496.776	461.459	491.189	621.153	552.697	706.85	547.453	1.29116	0.0961113	0.489483	FALSE
Q91V01	Lysophospholipid acyltransferase 5 OS=Mus musculus OX=10090 GN=Lpcat3 PE=1 SV=1	6	7	533.563	487.123	518.224	564.566	527.941	509.326	516.374	492.161	519.429	450.457	468.984	521.549	536.986	522.925	499.98	1.04589	0.190587	0.543793	FALSE
Q6IRU2	Tropomyosin alpha-4 chain OS=Mus musculus OX=10090 GN=Tpm4 PE=1 SV=3	7	9	535.037	940.303	840.146	512.147	1155.79	1048.24	768.749	811.561	637.867	714.511	646.292	848.27	710.083	800.062	730.206	1.09567	0.519004	0.732715	FALSE
P99027	60S acidic ribosomal protein P2 OS=Mus musculus OX=10090 GN=Rplp2 PE=1 SV=3	4	7	642.152	969.234	799.135	836.381	965.882	1392.98	544.21	1037.12	629.567	550.514	624.686	966.577	635.33	907.807	690.763	1.31421	0.0860543	0.489483	FALSE
P48962	ADP/ATP translocase 1 OS=Mus musculus OX=10090 GN=Slc25a4 PE=1 SV=4	2	3	240.378	299.877	321.99	247.297	307.989	316.982	270.055	194.941	202.607	295.07	276.539	294.42	279.931	287.13	255.834	1.12233	0.211636	0.553235	FALSE
O08599-2	Isoform 2 of Syntaxin-binding protein 1 OS=Mus musculus OX=10090 GN=Stxbp1	6	7	420.229	428.163	441.734	385.712	516.034	444.553	382.17	411.884	453.468	309.59	369.996	411.021	395.948	437.71	388.286	1.12729	0.0737399	0.489483	FALSE
O35129	Prohibitin-2 OS=Mus musculus OX=10090 GN=Phb2 PE=1 SV=1	6	9	650.828	641.091	952.225	810.131	891.508	916.03	814.964	516.939	673.318	945.669	738.177	807.065	719.473	800.361	734.181	1.09014	0.413897	0.68117	FALSE
B2RUP2	Protein unc-13 homolog D OS=Mus musculus OX=10090 GN=Unc13d PE=1 SV=2	4	5	114.839	139.083	159.941	129.725	169.81	146.283	137.707	121.616	121.333	132.92	112.045	164.536	129.943	142.097	130.571	1.08827	0.273208	0.57646	FALSE
Q9JIF7	Coatomer subunit beta OS=Mus musculus OX=10090 GN=Copb1 PE=1 SV=1	6	10	251.276	312.141	303.29	241.903	278.664	252.893	251.079	282.353	248.781	224.074	240.281	288.186	275.207	272.063	257.62	1.05606	0.344256	0.633929	FALSE
P04104	Keratin, type II cytoskeletal 1 OS=Mus musculus OX=10090 GN=Krt1 PE=1 SV=4	3	2	643.152	1268	2130.52	1602.37	1048.23	1462.33	889.185	2402.03	614.595	1336.09	2387.38	765.442	872.817	1273.59	1158.3	1.09954	0.734303	0.864963	FALSE
A0A075B5Y3	Immunoglobulin heavy variable 1-80 (Fragment) OS=Mus musculus OX=10090 GN=Ighv1-80 PE=1 SV=1	3	2	118.314	644.516	426.525	187.51	395.609	503.167	33.9215	471.932	224.041	88.1464	213.032	353.855	193.049	326.615	172.801	1.89012	0.17483	0.531415	FALSE
Q9QZ06	Toll-interacting protein OS=Mus musculus OX=10090 GN=Tollip PE=1 SV=1	5	8	556.342	594.453	573.538	652.457	546.695	517.181	621.638	590.752	571.129	592.322	577.503	569.223	552.317	571.909	581.77	0.98305	0.621703	0.801646	FALSE
P01659	Ig kappa chain V-III region TEPC 124 OS=Mus musculus OX=10090 PE=1 SV=1	3	1	328.604	202.449	166.641	403.157	190.978	307.121	213.16	196.789	310.23	417.85	566.522	191.703	115.849	252.982	254.11	0.995561	0.986504	0.996649	FALSE
P55065	Phospholipid transfer protein OS=Mus musculus OX=10090 GN=Pltp PE=1 SV=1	7	4	408.393	717.741	618.958	350.436	733.496	647.347	531.013	805.219	492.482	311.119	490.679	618.261	519.417	558.01	520.308	1.07246	0.681146	0.83766	FALSE
Q9QXC1	Fetuin-B OS=Mus musculus OX=10090 GN=Fetub PE=1 SV=1	7	8	736.095	693.438	756.443	784.442	632.232	625.773	825.831	693.084	883.334	601.545	841.645	674.077	790.192	702.148	752.276	0.933364	0.330086	0.624739	FALSE
Q3V0K9	Plastin-1 OS=Mus musculus OX=10090 GN=Pls1 PE=1 SV=1	7	1	54.9838	130.508	81.7297	52.8671	95.586	103.625	59.8884	115.653	63.5434	54.1985	93.9419	73.1027	53.4493	82.1389	70.6153	1.16319	0.420285	0.686009	FALSE
A2AFQ2	3-hydroxyacyl-CoA dehydrogenase type-2 OS=Mus musculus OX=10090 GN=Hsd17b10 PE=1 SV=1	4	5	133.116	164.521	190.417	127.855	185.07	184.734	166.912	113.571	108.796	154.539	135.637	160.874	142.639	162.228	138.79	1.16888	0.130515	0.498237	FALSE
E9QN92	Metalloreductase STEAP3 OS=Mus musculus OX=10090 GN=Steap3 PE=1 SV=1	6	5	213.365	388.151	378.317	264.424	365	332.536	230.546	343.389	232.022	228.483	300.662	300.453	308.889	316.52	274.391	1.15354	0.233864	0.553235	FALSE
Q9DBH5	Vesicular integral-membrane protein VIP36 OS=Mus musculus OX=10090 GN=Lman2 PE=1 SV=2	8	9	576.983	531.845	567.389	623.895	629.134	629.386	590.749	512.989	525.976	511.429	543.465	551.095	589.953	591.925	545.664	1.08478	0.0449795	0.489483	FALSE
A0A075B5U0	Immunoglobulin heavy variable V1-12 OS=Mus musculus OX=10090 GN=Ighv1-12 PE=4 SV=1	4	5	372.739	334.338	188.271	707.055	246.752	305.309	166.987	1127.27	195.018	201.393	172.24	1484.18	170.069	328.2	316.964	1.03545	0.937059	0.976684	FALSE
Q9D1D4	Transmembrane emp24 domain-containing protein 10 OS=Mus musculus OX=10090 GN=Tmed10 PE=1 SV=1	6	6	518.243	411.851	453.275	467.929	470.264	465.439	502.544	409.552	425.363	462.759	437.39	453.135	503.477	463.451	455.089	1.01837	0.678135	0.836094	FALSE
G3X9K3	Brefeldin A-inhibited guanine nucleotide-exchange protein 1 OS=Mus musculus OX=10090 GN=Arfgef1 PE=1 SV=1	5	12	331.469	298.326	351.501	329.61	305.4	269.594	347.219	286.23	313.568	293.271	294.376	317.964	335.399	313.165	311.865	1.00417	0.93005	0.973868	FALSE
Q924B0	Inositol-1-monophosphatase OS=Mus musculus OX=10090 GN=Impa1 PE=1 SV=1	8	7	424.031	721.725	543.829	483.899	688.928	652.794	473.221	654.636	466.099	414.527	479.459	488.868	430.994	575.205	482.028	1.1933	0.105458	0.489483	FALSE
A0A0R4J032	Complement component 9 OS=Mus musculus OX=10090 GN=C9 PE=1 SV=1	8	7	381.707	796.216	497.193	251.277	580.924	613.647	287.019	629.962	361.196	288.539	387.681	427.723	362.336	488.18	379.43	1.28661	0.206615	0.552171	FALSE
Q64442	Sorbitol dehydrogenase OS=Mus musculus OX=10090 GN=Sord PE=1 SV=3	11	10	679.51	894.049	817.604	768.717	653.885	640.869	766.507	916.957	822.963	830.096	900.826	752.813	755.292	736.811	818.415	0.90029	0.110798	0.489483	FALSE
Q9CX00	IST1 homolog OS=Mus musculus OX=10090 GN=Ist1 PE=1 SV=1	7	5	714.366	678.035	708.538	818.686	737.388	654.09	806.729	705.521	724.263	822.873	731.777	704.943	703.572	716.69	741.385	0.96669	0.413833	0.68117	FALSE
O89112	Glutathione S-transferase LANCL1 OS=Mus musculus OX=10090 GN=Lancl1 PE=1 SV=1	5	9	572.049	610.802	586.069	525.768	641.437	631.967	554.369	628.482	585.741	577.88	514.321	596.85	521.452	593.364	567.162	1.0462	0.290074	0.59122	FALSE
Q9CZU6	Citrate synthase, mitochondrial OS=Mus musculus OX=10090 GN=Cs PE=1 SV=1	9	9	652.585	677.404	905.81	558.922	996.208	873.817	625.272	510.362	417.836	725.38	600.219	734.91	700.884	761.39	605.681	1.25708	0.0835766	0.489483	FALSE
Q9CX63	Protein IL-40 OS=Mus musculus OX=10090 PE=2 SV=1	4	5	203.351	372.674	273.58	198.201	260.068	259.334	195.249	326.564	221.679	205.103	250.135	238.615	269.027	255.34	240.509	1.06166	0.604469	0.792619	FALSE
P97300	Neuroplastin OS=Mus musculus OX=10090 GN=Nptn PE=1 SV=3	9	11	1090.81	1114.78	1140.9	1103.93	985.621	979.62	967.795	1088.27	1105.23	1033.29	1148.38	1109.69	1144.87	1067.37	1083.66	0.984975	0.675486	0.836094	FALSE
P35991	Tyrosine-protein kinase BTK OS=Mus musculus OX=10090 GN=Btk PE=1 SV=4	5	9	271.351	435.552	349.62	278.401	413.65	377.152	271.386	348.846	281.438	276.63	301.942	353.336	323.862	348.603	306.597	1.13701	0.169627	0.526023	FALSE
Q9D358	Low molecular weight phosphotyrosine protein phosphatase OS=Mus musculus OX=10090 GN=Acp1 PE=1 SV=3	4	6	324.463	440.612	385.154	376.218	360.752	354.501	421.371	455.213	411.237	364.684	415.168	407.79	387.711	371.981	408.193	0.911287	0.0769276	0.489483	FALSE
O08547	Vesicle-trafficking protein SEC22b OS=Mus musculus OX=10090 GN=Sec22b PE=1 SV=3	6	5	239.173	222.886	240.241	246.653	301.59	300.07	272.581	182.691	220.456	236.298	225.81	242.422	218.002	256.662	226.895	1.13119	0.102608	0.489483	FALSE
A0A1D5RLL3	Protein EFR3 homolog A OS=Mus musculus OX=10090 GN=Efr3a PE=1 SV=1	7	12	460.319	590.424	537.251	440.898	702.031	603.804	475.453	460.665	396.979	481.458	482.431	500.968	459.788	548.696	464.305	1.18176	0.0424173	0.489483	FALSE
P30416	Peptidyl-prolyl cis-trans isomerase FKBP4 OS=Mus musculus OX=10090 GN=Fkbp4 PE=1 SV=5	9	8	415.541	606.267	527.217	512.02	501.517	466.869	492.622	583.244	465.2	429.079	541.739	474.101	543.499	501.579	501.748	0.999662	0.995919	0.999169	FALSE
D3Z627	Integrin alpha-L OS=Mus musculus OX=10090 GN=Itgal PE=1 SV=1	5	1	82.474	124.993	133.707	103.435	195.997	179.833	111.179	120.228	112.83	114.582	78.5715	146.811	89.6661	130.875	108.65	1.20455	0.23585	0.553235	FALSE
Q6P5E4	UDP-glucose:glycoprotein glucosyltransferase 1 OS=Mus musculus OX=10090 GN=Uggt1 PE=1 SV=4	5	8	351.399	436.313	357.778	289.815	356.688	340.26	291.605	366.536	337.083	262.053	337.952	338.101	366.61	352.835	326.496	1.08067	0.294847	0.596468	FALSE
Q11011	Puromycin-sensitive aminopeptidase OS=Mus musculus OX=10090 GN=Npepps PE=1 SV=2	6	7	378.491	342.054	298.77	400.412	331.127	447.675	430.673	317.147	316.188	421.846	367.083	299.073	563.363	363.211	379.17	0.95791	0.697207	0.847274	FALSE
Q6S9I0	Kininogen 2 OS=Mus musculus OX=10090 GN=Kng2 PE=1 SV=1	5	7	285.484	358.198	296.479	225.208	288.558	263.295	295.557	356.243	307.228	277.246	314.919	301.92	307.314	283.461	307.851	0.920773	0.230633	0.553235	FALSE
P70444	BH3-interacting domain death agonist OS=Mus musculus OX=10090 GN=Bid PE=1 SV=2	7	7	278.095	531.885	417.449	308.726	520.861	510.131	290.598	525.254	284.19	275.143	360.69	343.719	315.55	414.412	334.331	1.23953	0.154668	0.511274	FALSE
E0CYV0	Protein-L-isoaspartate O-methyltransferase OS=Mus musculus OX=10090 GN=Pcmt1 PE=1 SV=1	7	8	319.163	758.415	477.386	338.933	679.024	593.821	453.557	707.427	321.295	354.07	430.698	436.45	431.537	500.888	435.287	1.15071	0.425867	0.687292	FALSE
Q9QUG9	RAS guanyl-releasing protein 2 OS=Mus musculus OX=10090 GN=Rasgrp2 PE=1 SV=2	6	10	288.141	328.853	425.974	275.08	395.991	426.475	320.728	244.512	221.304	313.5	289.479	365.242	296.095	351.16	289.476	1.21309	0.0829411	0.489483	FALSE
Q9JHK5	Pleckstrin OS=Mus musculus OX=10090 GN=Plek PE=1 SV=1	5	5	454.719	907.501	713.921	528.767	1165.45	1008.78	467.707	1375.1	621.525	500.926	566.254	792.967	542.292	753.586	649.497	1.16026	0.487899	0.716675	FALSE
Q80W04	Transmembrane and coiled-coil domains protein 2 OS=Mus musculus OX=10090 GN=Tmcc2 PE=1 SV=1	7	8	489.825	552.725	538.06	502.318	538.098	531.751	533.012	540.944	477.004	493.564	516.416	523.352	528.25	524.995	515.634	1.01815	0.493791	0.718879	FALSE
Q8R238	Serine dehydratase-like OS=Mus musculus OX=10090 GN=Sdsl PE=1 SV=1	5	4	285.787	430.795	335.873	268.814	358.135	327.174	276.971	351.635	256.148	347.778	289.747	374.828	362.454	330.466	319.724	1.0336	0.715491	0.853538	FALSE
Q5EG47	5'-AMP-activated protein kinase catalytic subunit alpha-1 OS=Mus musculus OX=10090 GN=Prkaa1 PE=1 SV=2	4	7	233.402	296.011	280.614	212.928	256.968	238.418	213.772	255.957	201.888	208.705	241.027	270.6	241.986	251.475	232.193	1.08305	0.243547	0.557919	FALSE
P49443	Protein phosphatase 1A OS=Mus musculus OX=10090 GN=Ppm1a PE=1 SV=1	4	5	246.506	474.121	431.018	250.582	467.177	447.277	219.125	385.774	286.938	203.569	284.423	333.182	284.523	371.709	279.465	1.33008	0.0816947	0.489483	FALSE
P54728	UV excision repair protein RAD23 homolog B OS=Mus musculus OX=10090 GN=Rad23b PE=1 SV=2	1	4	132.797	93.6281	165.884	194.022	136.281	129.88	200.615	105.103	151.897	146.44	138.558	129.558	142.838	138.581	142.661	0.971406	0.816585	0.911606	FALSE
P54071	Isocitrate dehydrogenase [NADP], mitochondrial OS=Mus musculus OX=10090 GN=Idh2 PE=1 SV=3	7	5	351.102	649.497	506.501	353.251	554.621	556.034	334.749	403.458	325.295	398.534	409.041	484.404	448.757	482.276	397.093	1.21452	0.113167	0.489483	FALSE
Q7TQ95	Endoplasmic reticulum junction formation protein lunapark OS=Mus musculus OX=10090 GN=Lnpk PE=1 SV=1	7	7	360.577	360.454	365.703	364.812	369.074	398.17	354.423	376.617	359.843	289.384	338.916	342.724	343.538	369.577	342.657	1.07856	0.0646097	0.489483	FALSE
P01662	Ig kappa chain V-III region ABPC 22/PC 9245 OS=Mus musculus OX=10090 PE=1 SV=1	1	2	173.415	130.859	72.872	93.603	89.646	116.1	47.2708	111.36	119.416	105.328	101.252	74.3578	70.477	108.272	86.1193	1.25724	0.227035	0.553235	FALSE
Q8R010	Aminoacyl tRNA synthase complex-interacting multifunctional protein 2 OS=Mus musculus OX=10090 GN=Aimp2 PE=1 SV=2	5	7	371.092	907.749	471.07	293.084	481.749	569.793	279.993	624.367	404.865	267.608	378.296	445.384	459.726	483.441	393.739	1.22782	0.299842	0.601473	FALSE
Q9WUM3	Coronin-1B OS=Mus musculus OX=10090 GN=Coro1b PE=1 SV=1	7	7	444.039	539.798	540.04	474.894	443.668	445.89	437.561	476.06	402.009	459.127	470.623	495.084	475.084	479.542	458.442	1.04603	0.345908	0.633929	FALSE
P60766	Cell division control protein 42 homolog OS=Mus musculus OX=10090 GN=Cdc42 PE=1 SV=2	5	9	891.251	790.524	860.862	774.997	689.818	643.923	812.163	776.629	833.776	720.01	767.719	836.387	806.105	770.228	792.305	0.972136	0.596765	0.785875	FALSE
Q9DBB9	Carboxypeptidase N subunit 2 OS=Mus musculus OX=10090 GN=Cpn2 PE=1 SV=2	7	8	319.898	431.308	333.104	285.898	360.703	345.536	280.939	372.971	290.995	251.115	315.145	336.106	328.891	343.325	308.632	1.11241	0.17964	0.534179	FALSE
O35887	Calumenin OS=Mus musculus OX=10090 GN=Calu PE=1 SV=1	3	9	550.959	442.456	567.863	493.203	591.108	536.363	560.142	404.766	454.45	350.949	483.122	511.583	469.147	527.915	457.466	1.154	0.0815628	0.489483	FALSE
Q9DBG6	Dolichyl-diphosphooligosaccharide--protein glycosyltransferase subunit 2 OS=Mus musculus OX=10090 GN=Rpn2 PE=1 SV=1	6	4	177.277	297.531	249.516	174.069	251.916	239.096	182.632	237.729	170.147	209.545	217.588	225.933	230.486	227.321	209.206	1.08659	0.401373	0.675127	FALSE
A0JNY3	Gephyrin OS=Mus musculus OX=10090 GN=Gphn PE=1 SV=1	6	3	215.339	175.892	195.885	189.023	172.282	165.923	167.156	194.022	174.385	147.588	174.768	183.133	185.816	185	174.688	1.05903	0.287774	0.589096	FALSE
P35282	Ras-related protein Rab-21 OS=Mus musculus OX=10090 GN=Rab21 PE=1 SV=4	4	4	285.599	327.495	306.581	334.004	355.005	359.337	348.469	369.188	333.934	305.913	321.988	327.413	309.848	326.964	330.343	0.98977	0.813922	0.90946	FALSE
Q9Z1R9	MCG124046 OS=Mus musculus OX=10090 GN=Prss1 PE=1 SV=1	1	2	202.381	458.296	363.587	298.319	496.06	405.888	307.884	455.44	284.342	236.091	273.53	321.613	321.062	355.706	308.488	1.15306	0.359826	0.642339	FALSE
Q99J77	Sialic acid synthase OS=Mus musculus OX=10090 GN=Nans PE=1 SV=1	7	10	347.857	350.307	382.279	431.331	351.525	343.849	461.564	372.686	407.36	399.857	435.902	394.2	370.326	366.629	404.862	0.905567	0.0567954	0.489483	FALSE
Q3U3V1	Coagulation factor X OS=Mus musculus OX=10090 GN=F10 PE=1 SV=1	8	8	372.139	918.655	571.172	301.831	830.248	619.142	429.3	751.937	403.233	271.39	438.136	566.424	476.163	558.339	457.178	1.22127	0.358783	0.641785	FALSE
G5E8V5	MRV integration site 1, isoform CRA_b OS=Mus musculus OX=10090 GN=Mrvi1 PE=1 SV=1	8	11	442.429	606.362	544.131	467.194	604.369	557.354	505.248	456.278	428.902	511.166	455.919	547.106	465.458	533.173	479.969	1.11085	0.109379	0.489483	FALSE
Q8BP48	Methionine aminopeptidase 1 OS=Mus musculus OX=10090 GN=Metap1 PE=1 SV=1	6	6	335.557	425.979	349.287	327.617	357.246	334.676	345.504	399.471	306.67	354.095	369.045	339.089	382.219	353.63	355.448	0.994885	0.921393	0.96831	FALSE
A0A075B5R5	Immunoglobulin heavy variable 4-1 (Fragment) OS=Mus musculus OX=10090 GN=Ighv4-1 PE=1 SV=7	6	5	1225.85	341.493	203.498	213.01	470.873	339.516	267.577	293.744	462.9	145.446	252.348	613.227	227.637	377.651	293.231	1.28789	0.43759	0.693845	FALSE
Q3UHJ0	AP2-associated protein kinase 1 OS=Mus musculus OX=10090 GN=Aak1 PE=1 SV=2	5	2	115.233	117.584	114.505	112.25	94.0897	87.1739	111.176	113.556	97.8591	98.551	112.041	99.2186	104.558	106.123	105.086	1.00987	0.859991	0.9357	FALSE
Q6P9Q4	FH1/FH2 domain-containing protein 1 OS=Mus musculus OX=10090 GN=Fhod1 PE=1 SV=3	7	3	111.416	278.77	197.644	134.632	231.463	214.045	115.888	234.698	141.444	114.394	168.408	186.663	135.394	185.653	151.983	1.22154	0.261631	0.570494	FALSE
Q9D2G2	Dihydrolipoyllysine-residue succinyltransferase component of 2-oxoglutarate dehydrogenase complex, mitochondrial OS=Mus musculus OX=10090 GN=Dlst PE=1 SV=1	5	5	347.884	359.351	432.509	308.333	447.751	446.107	334.634	271.858	268.49	374.107	314.543	373.537	361.833	386.433	325.661	1.18661	0.0629815	0.489483	FALSE
P34022	Ran-specific GTPase-activating protein OS=Mus musculus OX=10090 GN=Ranbp1 PE=1 SV=2	6	7	1291.13	1003.99	1173.8	1615.29	1088.77	1034.88	1509.08	1106.61	1313.18	1507.64	1343.97	1311.56	1275.52	1185.03	1331.85	0.88976	0.169329	0.526023	FALSE
P10605	Cathepsin B OS=Mus musculus OX=10090 GN=Ctsb PE=1 SV=2	4	4	306.387	415.24	352.557	289.54	326.692	363.642	309.731	366.188	314.281	284.857	343.3	336.467	342.378	339.928	327.207	1.03888	0.534439	0.745362	FALSE
P35585	AP-1 complex subunit mu-1 OS=Mus musculus OX=10090 GN=Ap1m1 PE=1 SV=3	6	8	412.313	418.02	436.058	409.167	408.792	388.993	435.268	427.342	414.891	340.107	389.167	418.244	424.53	411.989	405.849	1.01513	0.698906	0.847438	FALSE
P28063	Proteasome subunit beta type-8 OS=Mus musculus OX=10090 GN=Psmb8 PE=1 SV=2	5	9	765.281	445.278	338.751	353.562	397.903	359.013	346.003	398.367	391.508	406.191	422.351	383.946	409.002	424.243	393.227	1.07888	0.531607	0.742678	FALSE
P55264	Adenosine kinase OS=Mus musculus OX=10090 GN=Adk PE=1 SV=2	8	6	526.661	1777.64	781.181	567.894	967.967	790.783	626.174	961.309	548.278	597.925	783.689	792.873	753.156	826.136	711.55	1.16104	0.431798	0.691778	FALSE
Q8VHL0-2	Isoform 2 of Urea transporter 1 OS=Mus musculus OX=10090 GN=Slc14a1	7	9	2384.21	1865.71	2244.04	2464.66	1958.97	1948.49	2209.75	1881.46	2212.49	2035.49	2320.02	2260.3	2463.5	2131.98	2190.35	0.97335	0.645582	0.81687	FALSE
P11835	Integrin beta-2 OS=Mus musculus OX=10090 GN=Itgb2 PE=1 SV=2	4	6	184.724	271.798	293.314	208.423	322.214	300.635	202.785	230.177	181.526	210.005	207.055	256.406	239.784	258.348	216.991	1.19059	0.097667	0.489483	FALSE
Q9QUI0	Transforming protein RhoA OS=Mus musculus OX=10090 GN=Rhoa PE=1 SV=1	5	7	1621.32	1586.87	1865.74	1584.26	1497.97	1513.21	1376.6	1686.87	1740.41	1432.62	1572.63	1739.27	1630.39	1607.25	1591.14	1.01012	0.839084	0.922886	FALSE
P27659	60S ribosomal protein L3 OS=Mus musculus OX=10090 GN=Rpl3 PE=1 SV=3	6	7	187.092	288.063	279.331	312.778	315.489	527.941	210.539	344.858	245.397	226.859	233.349	386.876	217.244	303.676	259.514	1.17017	0.34478	0.633929	FALSE
Q91VR2	ATP synthase subunit gamma, mitochondrial OS=Mus musculus OX=10090 GN=Atp5f1c PE=1 SV=1	6	7	252.711	291.124	366.65	273.069	366.525	350.92	277.996	233.416	210.112	300.991	243.273	292.713	322.224	313.393	265.974	1.17829	0.0898162	0.489483	FALSE
A0A0J9YUL3	Septin 11, isoform CRA_b OS=Mus musculus OX=10090 GN=Sept11 PE=1 SV=1	5	5	279.373	225.79	325.869	377.961	332.384	341.328	368.28	210.671	243.977	403.915	289.341	304.588	297.086	309.646	296.232	1.04528	0.706298	0.849938	FALSE
P45952	Medium-chain specific acyl-CoA dehydrogenase, mitochondrial OS=Mus musculus OX=10090 GN=Acadm PE=1 SV=1	5	4	166.419	243.556	235.326	165.438	239.544	231.367	184.173	207.895	164.549	202.372	207.294	232.889	193.738	210.684	197.988	1.06413	0.468772	0.707362	FALSE
Q91WA9	ATP-binding cassette subfamily G member 4 OS=Mus musculus OX=10090 GN=Abcg4 PE=1 SV=2	6	6	370.759	426.112	405.887	392.325	350.733	359.774	394.626	416.892	408.953	370.156	434.657	396.398	408.518	383.365	403.879	0.949207	0.163045	0.520341	FALSE
Q8CC86	Nicotinate phosphoribosyltransferase OS=Mus musculus OX=10090 GN=Naprt PE=1 SV=1	5	6	453.763	616.132	484.208	518.644	496.31	461.04	510.444	513.877	532.589	446.439	518.566	483.529	510.725	502.322	501.579	1.00148	0.976056	0.993445	FALSE
P04945	Ig kappa chain V-VI region NQ2-6.1 OS=Mus musculus OX=10090 PE=2 SV=1	3	3	144.388	213.784	266.261	168.977	128.899	109.194	129.322	141.566	114.738	250.322	114.829	1147.83	157.264	164.128	195.459	0.839703	0.637838	0.811492	FALSE
P32037	Solute carrier family 2, facilitated glucose transporter member 3 OS=Mus musculus OX=10090 GN=Slc2a3 PE=1 SV=1	6	6	431.869	410.022	513.445	467.263	516.872	480.34	464.999	316.652	355.279	601.657	413.472	475.246	457.05	468.3	432.412	1.083	0.409386	0.678442	FALSE
A0A075B5M2	Immunoglobulin kappa chain variable 4-61 OS=Mus musculus OX=10090 GN=Igkv4-61 PE=4 SV=7	3	3	450.25	454.227	429.44	1975.5	517.617	1418.78	493.805	515.826	452.528	495.863	452.709	1293.53	308.809	709.368	520.398	1.36313	0.340232	0.632559	FALSE
P14152	Malate dehydrogenase, cytoplasmic OS=Mus musculus OX=10090 GN=Mdh1 PE=1 SV=3	8	11	1190.65	1218.52	1299.08	1566.18	1238.54	1301.34	1562.78	1365.07	1472.96	1552.67	1504.43	1283.17	1298.69	1296.88	1430.06	0.90687	0.0783912	0.489483	FALSE
P39876	Metalloproteinase inhibitor 3 OS=Mus musculus OX=10090 GN=Timp3 PE=1 SV=1	7	7	490.99	876.254	731.516	566.879	850.071	1047.21	537.908	617.108	580.766	666.143	521.37	851.532	592.142	735.899	616.273	1.19411	0.188784	0.541651	FALSE
Q8BVI4	Dihydropteridine reductase OS=Mus musculus OX=10090 GN=Qdpr PE=1 SV=2	4	6	450.284	397.761	437.574	538.039	415.516	414.94	614.922	478.805	491.236	506.463	508.637	461.237	456.737	440.14	500.333	0.879695	0.0480498	0.489483	FALSE
Q9Z1Q5	Chloride intracellular channel protein 1 OS=Mus musculus OX=10090 GN=Clic1 PE=1 SV=3	3	7	134.131	294.655	216.75	445.991	299.907	346.858	370.056	470.367	404.928	165.754	221.98	661.464	234.453	271.151	327.278	0.828502	0.473448	0.70945	FALSE
Q8BH61	Coagulation factor XIII A chain OS=Mus musculus OX=10090 GN=F13a1 PE=1 SV=3	6	6	271.92	337.263	310.796	260.621	504.461	507.925	322.779	359.526	398.094	251.208	302.594	314.988	280.221	352.036	315.325	1.11642	0.406138	0.677632	FALSE
Q8VBV7	COP9 signalosome complex subunit 8 OS=Mus musculus OX=10090 GN=Cops8 PE=1 SV=1	5	6	214.276	508.405	318.356	244.102	338.201	314.845	268.631	391.565	242.427	217.651	318.714	297.205	322.903	310.806	289.337	1.0742	0.614634	0.798121	FALSE
Q61165	Sodium/hydrogen exchanger 1 OS=Mus musculus OX=10090 GN=Slc9a1 PE=1 SV=1	5	6	180.986	190.858	215.19	231.363	202.568	205.501	253.177	196.349	203.003	202.341	202.037	217.329	206.338	203.771	210.805	0.966632	0.495685	0.719279	FALSE
A0A0G2JE99	Immunoglobulin lambda constant 1 (Fragment) OS=Mus musculus OX=10090 GN=Iglc1 PE=4 SV=1	5	6	1741.82	1394.95	731.467	1595.53	1142.41	1225.4	1037.47	1023.48	3429.71	1064.17	1017.79	1404.8	812.111	1258.33	1239.7	1.01503	0.948879	0.980361	FALSE
P01592	Immunoglobulin J chain OS=Mus musculus OX=10090 GN=Jchain PE=1 SV=4	7	7	499.677	1395.47	668.085	1054.57	932.218	3315.97	346.676	1316.19	913.414	388.279	577.161	1058.02	488.409	1072.11	648.555	1.65308	0.151426	0.51043	FALSE
Q8CI51	PDZ and LIM domain protein 5 OS=Mus musculus OX=10090 GN=Pdlim5 PE=1 SV=4	6	7	203.205	196.117	235.338	189.962	205.37	189.705	183.682	191.131	176.174	190.784	198.581	219.136	194.546	202.724	193.041	1.05016	0.259307	0.568624	FALSE
Q8BFY9	Transportin-1 OS=Mus musculus OX=10090 GN=Tnpo1 PE=1 SV=2	7	8	336.574	361.859	351.293	304.742	253.69	224.246	260.663	299.293	244.809	260.426	295.591	331.645	342.647	300.867	288.678	1.04222	0.653211	0.820303	FALSE
P60904	DnaJ homolog subfamily C member 5 OS=Mus musculus OX=10090 GN=Dnajc5 PE=1 SV=1	7	7	633.905	861.222	722.083	647.22	833.466	774.302	583.926	745.682	619.216	655.133	615.587	691.908	652.357	740.337	650.11	1.13879	0.0480191	0.489483	FALSE
A0A140T8M2	Immunoglobulin kappa variable 12-44 (Fragment) OS=Mus musculus OX=10090 GN=Igkv12-44 PE=4 SV=2	5	6	632.077	468.605	290.845	301.918	908.973	366.166	414.434	876.015	396.09	577.227	1802.65	222.268	285.764	453.133	514.197	0.881245	0.714737	0.853538	FALSE
P51863	V-type proton ATPase subunit d 1 OS=Mus musculus OX=10090 GN=Atp6v0d1 PE=1 SV=2	5	9	395.587	508	427.711	451.098	483.656	437.269	379.263	458.752	361.844	408.832	421.851	430.375	413.129	449.058	409.486	1.09664	0.0737191	0.489483	FALSE
Q9R098	Hepatocyte growth factor activator OS=Mus musculus OX=10090 GN=Hgfac PE=1 SV=1	4	4	116.281	158.822	140.217	111.845	154.028	138.802	86.6655	174.096	134.986	79.1634	114.701	140.18	126.273	135.51	118.46	1.14393	0.308044	0.609144	FALSE
P51855	Glutathione synthetase OS=Mus musculus OX=10090 GN=Gss PE=1 SV=1	6	11	251.552	345.034	312.013	401.604	282.446	286.549	377.338	370.507	347.29	291.44	363.805	313.3	318.21	309.575	338.879	0.913527	0.247671	0.562099	FALSE
P14220	Glycophorin-A OS=Mus musculus OX=10090 GN=Gypa PE=1 SV=2	2	3	425.701	588.32	508.172	467.412	383.889	440.91	495.429	616.103	558.13	355.72	610.117	438.902	496.014	464.691	502.137	0.925427	0.444163	0.698381	FALSE
P04202	Transforming growth factor beta-1 proprotein OS=Mus musculus OX=10090 GN=Tgfb1 PE=1 SV=1	6	6	519.194	423.103	622.755	508.1	648.046	624.438	515.631	350.735	499.242	631.038	490.68	590.851	506.906	551.471	504.975	1.09208	0.390745	0.667651	FALSE
Q9D154	Leukocyte elastase inhibitor A OS=Mus musculus OX=10090 GN=Serpinb1a PE=1 SV=1	5	5	123.182	270.834	195.662	166.889	311.002	235.199	122.356	224.916	122.891	140.438	149.384	190.008	143.702	207.442	152.716	1.35836	0.0773658	0.489483	FALSE
Q9JHW4	Selenocysteine-specific elongation factor OS=Mus musculus OX=10090 GN=Eefsec PE=1 SV=2	8	8	347.251	380.328	368.321	383.092	407.046	390.652	349.55	406.241	342.63	391.585	324.391	360.61	345.434	378.99	359.089	1.05542	0.186597	0.539462	FALSE
Q9QYI5	DnaJ homolog subfamily B member 2 OS=Mus musculus OX=10090 GN=Dnajb2 PE=1 SV=3	5	3	308.767	206.957	230.761	280.129	219.695	171.201	265.197	238.852	269.552	338.742	237.34	292.124	320.621	231.86	278.075	0.833804	0.0895493	0.489483	FALSE
Q9QZE7	Translin-associated protein X OS=Mus musculus OX=10090 GN=Tsnax PE=1 SV=1	5	8	166.07	282.84	212.117	198.51	220.245	212.317	190.055	266.636	184.927	177.694	223.651	216.794	210.524	212.657	208.27	1.02106	0.813353	0.90946	FALSE
A0A0G2JFS5	Immunoglobulin heavy variable 1-69 (Fragment) OS=Mus musculus OX=10090 GN=Ighv1-69 PE=4 SV=1	1	5	335.894	99.8825	60.432	116.179	123.201	241.874	63.4966	108.032	109.418	129.433	158.287	124.493	84.1134	138.372	107.042	1.29268	0.35187	0.635733	FALSE
P36916	Guanine nucleotide-binding protein-like 1 OS=Mus musculus OX=10090 GN=Gnl1 PE=1 SV=4	6	9	214.471	404.334	306.845	194.471	309.825	280.748	196.984	336.585	215.796	192.262	227.377	319.026	273.869	276.834	246.084	1.12496	0.408653	0.678143	FALSE
Q8BWR2	PITH domain-containing protein 1 OS=Mus musculus OX=10090 GN=Pithd1 PE=1 SV=1	4	9	505.351	513.24	448.097	595.427	462.427	403.691	538.026	563.998	540.872	494.264	565.432	484.141	488.618	484.397	524.024	0.924379	0.197211	0.547289	FALSE
Q9JIM1	Equilibrative nucleoside transporter 1 OS=Mus musculus OX=10090 GN=Slc29a1 PE=1 SV=3	3	8	1056.04	1003.94	1089.13	1127.71	948.15	949.052	1103.84	1026.96	1136.52	1102.42	1162.99	1102	1179.86	1026.77	1115.39	0.920549	0.0288472	0.489483	FALSE
Q61990	Poly(rC)-binding protein 2 OS=Mus musculus OX=10090 GN=Pcbp2 PE=1 SV=1	1	3	29.2152	54.3022	53.0351	29.8237	50.1372	47.8905	45.0137	63.7477	51.8481	30.484	47.3941	49.5836	46.1782	42.6573	46.8061	0.911363	0.525334	0.738112	FALSE
G3X920	Armadillo repeat containing 8, isoform CRA_b OS=Mus musculus OX=10090 GN=Armc8 PE=1 SV=1	3	5	128.298	137.331	154.252	128.822	129.39	123.867	108.998	148.551	138.578	88.6918	119.412	146.742	135.477	133.304	124.834	1.06785	0.443429	0.698117	FALSE
Q9QXY7	Membrane transport protein XK OS=Mus musculus OX=10090 GN=Xk PE=1 SV=1	5	8	1073.47	645.363	808.47	1057.67	797.171	749.147	1086.66	897.84	1004.38	831.463	968.708	915.637	941.366	840.983	946.457	0.88856	0.181518	0.536471	FALSE
P31324	cAMP-dependent protein kinase type II-beta regulatory subunit OS=Mus musculus OX=10090 GN=Prkar2b PE=1 SV=3	2	4	127.586	237.466	185.241	140.856	224.967	190.846	151.831	195.159	128.113	154.392	153.42	169.505	168.757	179.937	159.027	1.13149	0.27442	0.577034	FALSE
A0A0R4J298	Eukaryotic translation initiation factor 2D OS=Mus musculus OX=10090 GN=Eif2d PE=1 SV=1	5	6	142.047	147.82	125.374	123.827	155.66	130.49	123.289	163.24	114.42	103.767	102.855	132.725	125.788	137.032	122.346	1.12004	0.155297	0.511274	FALSE
A0A0R4J0S2	Insulin-like growth factor-binding protein complex acid labile subunit OS=Mus musculus OX=10090 GN=Igfals PE=1 SV=1	6	7	160.339	353.959	219.928	152.231	268.466	302.673	160.855	263.617	180.001	119.489	185.958	193.213	183.134	231.619	179.487	1.29045	0.14127	0.505751	FALSE
Q9D8E6	60S ribosomal protein L4 OS=Mus musculus OX=10090 GN=Rpl4 PE=1 SV=3	4	4	184.066	781.038	430.047	236.371	368.791	663.313	161.515	614.302	266.674	173.47	345.398	547.584	320.528	391.029	310.501	1.25935	0.457054	0.704109	FALSE
Q3UTR7	Angiotensinogen OS=Mus musculus OX=10090 GN=Agt PE=1 SV=1	7	6	323.174	413.425	389.202	295.311	325.585	312.748	349.045	388.308	342.187	251.277	384.828	331.971	372.212	340.689	342.613	0.994383	0.944375	0.980298	FALSE
Q02105	Complement C1q subcomponent subunit C OS=Mus musculus OX=10090 GN=C1qc PE=1 SV=2	6	6	355.83	647.962	443.142	720.328	461.205	1030.08	242.487	419.832	544.35	557.719	376.945	660.458	252.402	571.837	409.836	1.39528	0.152949	0.511274	FALSE
A0A0R4J0F6	Cyclin-G-associated kinase OS=Mus musculus OX=10090 GN=Gak PE=1 SV=1	3	9	217.544	233.3	239.139	209.836	216.222	191.651	217.044	193.87	194.76	212.439	222.511	202.777	220.865	217.387	208.881	1.04072	0.316613	0.617376	FALSE
A0A075B5X3	Immunoglobulin heavy variable 1-64 (Fragment) OS=Mus musculus OX=10090 GN=Ighv1-64 PE=4 SV=1	1	1	151.966	124.029	59.3798	123.521	87.8866	244.629	79.9088	132.927	93.7031	120.425	90.2803	88.1733	57.0122	119.908	91.6696	1.30804	0.234013	0.553235	FALSE
P67871	Casein kinase II subunit beta OS=Mus musculus OX=10090 GN=Csnk2b PE=1 SV=1	5	7	367.215	477.236	420.371	380.239	440.232	421.871	337.597	463.906	343.315	336.857	353.414	405.705	399.978	416.262	374.788	1.11066	0.117213	0.491074	FALSE
Q9EQ80	NIF3-like protein 1 OS=Mus musculus OX=10090 GN=Nif3l1 PE=1 SV=4	5	7	359.274	384.184	354.041	423.394	402.487	374.475	429.884	422.622	401.018	441.88	391.528	375.035	411.45	382.229	409.924	0.932438	0.0684262	0.489483	FALSE
Q3TWN3	Metal transporter CNNM2 OS=Mus musculus OX=10090 GN=Cnnm2 PE=1 SV=3	8	13	371.306	470.991	408.825	380.696	491.258	445.226	366.893	471.665	372.956	346.738	376.74	404.705	368.624	425.721	385.174	1.10527	0.120803	0.492027	FALSE
Q9WTX5	S-phase kinase-associated protein 1 OS=Mus musculus OX=10090 GN=Skp1 PE=1 SV=3	5	7	295.5	378.154	317.076	317.584	294.098	284.092	305.749	349.336	302.07	274.266	318.756	337.054	324.663	312.992	315.135	0.993199	0.895083	0.953306	FALSE
Q3TIU4	2',5'-phosphodiesterase 12 OS=Mus musculus OX=10090 GN=Pde12 PE=1 SV=2	7	10	307.237	393.166	354.793	283.623	343.499	326.275	328.519	372.354	300.621	275.061	314.075	355.871	330.277	332.95	323.824	1.02818	0.651485	0.820303	FALSE
G3X9K4	SAPS domain family, member 2, isoform CRA_a OS=Mus musculus OX=10090 GN=Ppp6r2 PE=1 SV=1	3	4	71.9588	177.604	117.378	88.1744	145.763	108.731	96.9572	156.262	93.0618	79.7488	104.571	114.165	112.445	113.13	106.058	1.06668	0.675923	0.836094	FALSE
Q8K2T1	NmrA-like family domain-containing protein 1 OS=Mus musculus OX=10090 GN=Nmral1 PE=1 SV=1	8	6	383.705	825.046	521.919	247.167	421.696	395.04	279.331	463.145	306.264	267.186	402.979	556.184	411.71	435.296	371.516	1.17168	0.415195	0.681631	FALSE
Q91ZR1	Ras-related protein Rab-4B OS=Mus musculus OX=10090 GN=Rab4b PE=1 SV=2	1	2	61.5487	55.1975	46.452	50.7563	54.0854	51.0185	40.3463	58.5028	45.4945	28.065	47.5113	44.989	46.5224	52.9753	43.6038	1.21492	0.0741635	0.489483	FALSE
Q9EPK2-2	Isoform 2 of Protein XRP2 OS=Mus musculus OX=10090 GN=Rp2	4	7	715.713	519.789	618.802	679.277	591.238	644.183	621.427	556.058	640.719	735.261	647.719	662.066	645.017	624.918	642.155	0.973157	0.625777	0.803951	FALSE
Q07417	Short-chain specific acyl-CoA dehydrogenase, mitochondrial OS=Mus musculus OX=10090 GN=Acads PE=1 SV=2	4	5	123.055	181.78	174.511	126.863	186.219	186.879	122.218	139.874	110.993	140.003	139.23	151.189	134.842	160.718	133.457	1.20427	0.0514602	0.489483	FALSE
A0A075B5V8	Immunoglobulin heavy variable 1-47 OS=Mus musculus OX=10090 GN=Ighv1-47 PE=4 SV=1																					FALSE
Q8K337	Type II inositol 1,4,5-trisphosphate 5-phosphatase OS=Mus musculus OX=10090 GN=Inpp5b PE=1 SV=1	4	8	321.356	478.24	400.544	284.429	341.225	320.594	297.244	427.648	350.472	307.861	346.375	352.175	354.384	352.405	345.938	1.01869	0.83147	0.91986	FALSE
Q9ET26	E3 ubiquitin-protein ligase RNF114 OS=Mus musculus OX=10090 GN=Rnf114 PE=1 SV=2	4	8	406.162	334.596	289.945	186.857	322.775	267.128	187.065	294.387	239.709	218.932	216.051	321.338	295.368	293.164	248.95	1.1776	0.229535	0.553235	FALSE
Q99P72	Reticulon-4 OS=Mus musculus OX=10090 GN=Rtn4 PE=1 SV=2	5	8	507.573	554.957	584.449	459.622	777.999	770.891	535.236	465.886	448.175	566.208	424.388	575.902	493.346	597.236	498.313	1.19852	0.0827722	0.489483	FALSE
B1AQY2	Rho GTPase-activating protein 23 OS=Mus musculus OX=10090 GN=Arhgap23 PE=1 SV=1	6	3	85.4305	426.407	235.564	87.1366	193.629	174.242	69.296	369.388	155.869	66.4921	218.268	178.083	194.242	171.256	153.445	1.11607	0.755231	0.879909	FALSE
O70318	Band 4.1-like protein 2 OS=Mus musculus OX=10090 GN=Epb41l2 PE=1 SV=2	1	1	38.4576	57.3604	46.8461	47.4841	53.5211	39.0524	32.5109	51.0661	38.2202	36.3106	45.1669	42.1317	36.7757	46.612	39.9088	1.16797	0.102104	0.489483	FALSE
P27601	Guanine nucleotide-binding protein subunit alpha-13 OS=Mus musculus OX=10090 GN=Gna13 PE=1 SV=1	3	4	145.374	204.088	180.786	157.903	210.109	225.496	175.572	149.077	165.354	172.502	160.034	171.1	164.22	185.029	165.194	1.12007	0.126463	0.494642	FALSE
G5E902	MCG10343, isoform CRA_b OS=Mus musculus OX=10090 GN=Slc25a3 PE=1 SV=1	9	8	898.403	924.278	1178.4	843.276	1140.38	1146.47	919.86	714.637	603.345	1108.46	935.289	1050.16	999.924	1012.72	886.94	1.14182	0.2375	0.553627	FALSE
P46664	Adenylosuccinate synthetase isozyme 2 OS=Mus musculus OX=10090 GN=Adss PE=1 SV=2	7	5	211.539	361.16	252.505	218.368	311.441	272.891	230.491	332.111	255.411	213.538	241.436	278.192	263.431	266.473	256.91	1.03722	0.714136	0.853538	FALSE
A0A0R4J0A2	Blood group Rh(D) polypeptide OS=Mus musculus OX=10090 GN=Rhd PE=1 SV=1	4	6	1686.51	1195.04	1381.47	1700.77	1159.07	1174.49	1658.44	1206.93	1522.99	1485.79	1585.91	1451.18	1618.37	1364.23	1497.28	0.911139	0.269762	0.573624	FALSE
Q9D0K2	Succinyl-CoA:3-ketoacid coenzyme A transferase 1, mitochondrial OS=Mus musculus OX=10090 GN=Oxct1 PE=1 SV=1	4	5	263.802	382.105	340.998	232.614	394.486	349.626	248.616	292.015	222.004	307.184	286.717	334.583	304.325	321.426	282.766	1.13672	0.218682	0.553235	FALSE
Q91XH5	Sepiapterin reductase OS=Mus musculus OX=10090 GN=Spr PE=1 SV=1	2	3	148.369	113.482	102.236	194.115	116.779	116.084	181.043	118.112	149.032	145.663	160.073	126.852	129.221	128.631	142.92	0.900021	0.347609	0.633929	FALSE
Q9D4H1	Exocyst complex component 2 OS=Mus musculus OX=10090 GN=Exoc2 PE=1 SV=1	2	5	102.676	172.16	128.08	100.85	122.488	119.023	94.0062	148.404	97.9806	116.695	120.784	116.076	124.27	122.193	115.722	1.05592	0.582122	0.7749	FALSE
A0A0B4J1J2	Immunoglobulin kappa chain variable 5-43 (Fragment) OS=Mus musculus OX=10090 GN=Igkv5-43 PE=1 SV=1	1	1	178.925	85.9377	77.9512	92.1994	210.001	101.081	134.969	132.817	127.161	113.685	143.036	145.655	50.1344	115.27	115.287	0.999854	0.99948	0.999887	FALSE
P13609	Serglycin OS=Mus musculus OX=10090 GN=Srgn PE=1 SV=1	4	4	369.751	439.221	438.984	449.664	556.95	651.693	295.462	597.259	312.134	398.855	372.678	480.979	398.541	476.027	397.551	1.1974	0.177697	0.534179	FALSE
Q3V3R1	Monofunctional C1-tetrahydrofolate synthase, mitochondrial OS=Mus musculus OX=10090 GN=Mthfd1l PE=1 SV=2	4	6	180.325	240.361	291.004	271.001	327.935	298.275	198.695	225.451	196.945	232.254	222.51	233.986	255.588	263.451	222.816	1.18237	0.0846163	0.489483	FALSE
E9Q4S7	Receptor-type tyrosine-protein phosphatase eta OS=Mus musculus OX=10090 GN=Ptprj PE=1 SV=2	3	5	249.949	423.942	389.103	246.83	406.189	425.154	282.319	329.703	264.402	301.591	291.596	339.889	329.171	347.389	304.397	1.14123	0.236172	0.553235	FALSE
A0A0A6YYE7	Immunoglobulin kappa variable 4-57 (Fragment) OS=Mus musculus OX=10090 GN=Igkv4-57 PE=4 SV=2	2	3	260.58	369.835	168.682	190.254	363.245	709.253	111.071	197.183	238.25	392.078	240.421	547.537	148.119	304.48	235.263	1.29421	0.405695	0.677577	FALSE
Q99KV1	DnaJ homolog subfamily B member 11 OS=Mus musculus OX=10090 GN=Dnajb11 PE=1 SV=1	5	5	316.704	410.054	341.743	298.768	388.021	330.557	304.886	353.649	313.713	243.312	307.356	338.22	323.712	345.492	310.293	1.11344	0.137099	0.505505	FALSE
Q3TJD7	PDZ and LIM domain protein 7 OS=Mus musculus OX=10090 GN=Pdlim7 PE=1 SV=1	7	9	319.04	485.932	503.876	332.971	437.25	473.611	387.313	343.686	320.643	377.564	399.291	426.817	391.328	418.682	376.618	1.11169	0.237698	0.553627	FALSE
K4DI77	WD repeat-containing protein 81 (Fragment) OS=Mus musculus OX=10090 GN=Wdr81 PE=1 SV=1	6	1	66.8924	112.259	108.111	83.9807	97.3786	99.145	87.4124	108.168	83.0675	76.3791	87.2778	78.3792	110.385	93.2675	89.3039	1.04438	0.652354	0.820303	FALSE
P56371	Ras-related protein Rab-4A OS=Mus musculus OX=10090 GN=Rab4a PE=1 SV=2	4	5	215.745	471.634	292.02	241.467	334.89	479.658	238.376	284.676	233.578	244.292	223.866	286.099	257.108	323.798	251.567	1.28713	0.0810584	0.489483	FALSE
Q9R0Q1	Synaptotagmin-like protein 4 OS=Mus musculus OX=10090 GN=Sytl4 PE=1 SV=1	4	6	194.983	228.083	286.703	219.305	302.315	312.097	243.937	178.721	188.623	264.196	232.787	273.971	234.293	253.252	228.439	1.10862	0.318995	0.617376	FALSE
Q99L27	GMP reductase 2 OS=Mus musculus OX=10090 GN=Gmpr2 PE=1 SV=2	7	9	505.561	462.431	431.384	447.134	379.976	334.163	351.876	349.044	499.501	538.972	440.805	460.775	445.235	422.967	435.898	0.970333	0.73751	0.867077	FALSE
A0A0G2JDN5	Immunoglobulin kappa variable 17-127 (Fragment) OS=Mus musculus OX=10090 GN=Igkv17-127 PE=4 SV=4	4	4	1593.2	392.943	306.622	270.841	719.969	1123.29	1267.01	313.729	352.21	673.215	458.687	527.201	461.068	589.685	521.632	1.13046	0.719582	0.856662	FALSE
P62908	40S ribosomal protein S3 OS=Mus musculus OX=10090 GN=Rps3 PE=1 SV=1	5	11	549.074	773.084	698.869	986.22	799.25	1526.12	492.899	742.984	585.683	506.849	516.978	1064.7	529.38	842.203	610.69	1.3791	0.0928403	0.489483	FALSE
P21279	Guanine nucleotide-binding protein G(q) subunit alpha OS=Mus musculus OX=10090 GN=Gnaq PE=1 SV=4	4	4	212.659	248.003	277.925	229.642	283.643	294.286	248.773	188.319	212.328	295.514	216.852	274.361	271.963	255.923	241.251	1.06082	0.492646	0.718879	FALSE
Q5NCC9	E3 ubiquitin-protein ligase TRIM58 OS=Mus musculus OX=10090 GN=Trim58 PE=2 SV=1	4	7	146.59	178.268	177.396	170.056	207.406	184.13	170.864	180.712	157.863	130.85	146.144	159.821	160.148	176.377	157.327	1.12109	0.0851978	0.489483	FALSE
Q99KF1	Transmembrane emp24 domain-containing protein 9 OS=Mus musculus OX=10090 GN=Tmed9 PE=1 SV=2	8	6	450.183	481.495	485.168	482.723	477.223	457.684	461.297	457.99	419.402	411.192	447.646	474.476	474.938	472.218	448.937	1.05186	0.0813875	0.489483	FALSE
H9H9R5	Plasma kallikrein OS=Mus musculus OX=10090 GN=Klkb1 PE=1 SV=2	6	7	236.695	366.364	291.389	218.725	310.779	387.851	193.892	357.886	243.309	220.975	273.968	261.939	283.31	295.528	257.884	1.14597	0.27109	0.574266	FALSE
P01631	Ig kappa chain V-II region 26-10 OS=Mus musculus OX=10090 PE=1 SV=1	6	5	1250.84	1021.42	496.286	1971.83	2994.49	1872.67	765.068	929.184	1330.37	1649.4	614.135	660.629	886.851	1383.46	920.804	1.50244	0.171475	0.526756	FALSE
Q9JI39	ATP-binding cassette sub-family B member 10, mitochondrial OS=Mus musculus OX=10090 GN=Abcb10 PE=1 SV=1	7	6	264.202	459.96	441.805	248.18	589.177	551.965	245.917	394.949	224.416	224.392	250.065	346.885	322.814	403.771	280.597	1.43897	0.0522621	0.489483	FALSE
Q5SUH6	Clathrin interactor 1 OS=Mus musculus OX=10090 GN=Clint1 PE=1 SV=1	7	9	829.695	716.563	746.03	870.846	741.114	655.081	720.921	641.128	669.616	689.074	723.634	732.134	771.877	756.557	705.756	1.07198	0.160032	0.517838	FALSE
Q91VH6	Protein MEMO1 OS=Mus musculus OX=10090 GN=Memo1 PE=1 SV=1	6	7	477.236	553.78	509.179	544.282	455.823	490.409	584.933	590	568.377	523.032	627.126	515.378	461.363	503.91	550.381	0.915566	0.113207	0.489483	FALSE
Q8BIW1	Exopolyphosphatase PRUNE1 OS=Mus musculus OX=10090 GN=Prune1 PE=1 SV=1	8	6	194.494	337.894	260.395	186.436	287.248	284.546	216.259	308.718	203.414	203.952	227.456	237.191	221.238	252.761	229.034	1.1036	0.372336	0.652718	FALSE
P35285	Ras-related protein Rab-22A OS=Mus musculus OX=10090 GN=Rab22a PE=1 SV=2	4	5	248.277	206.964	229.589	233.163	201.586	203.268	234.894	181.598	196.866	225.939	223.362	217.721	233.314	219.784	215.42	1.02026	0.701395	0.847813	FALSE
O54950	5'-AMP-activated protein kinase subunit gamma-1 OS=Mus musculus OX=10090 GN=Prkag1 PE=1 SV=2	4	8	389.828	409.234	446.352	333.265	427.655	494.889	322.194	388.059	299.654	402.678	352.191	403.655	383.355	413.827	362.479	1.14166	0.0823512	0.489483	FALSE
Q8BGB2	Tetratricopeptide repeat protein 7A OS=Mus musculus OX=10090 GN=Ttc7a PE=1 SV=1	6	4	384.136	277.484	337.74	395.951	319.524	295.311	393.074	305.01	355.114	367.401	389.27	336.824	369.931	332.242	358.34	0.927169	0.264328	0.571155	FALSE
P63276	40S ribosomal protein S17 OS=Mus musculus OX=10090 GN=Rps17 PE=1 SV=2	8	5	286.738	346.89	329.091	378.896	311.635	417.624	269.487	311.836	295.129	246.048	289.065	389.774	312.596	342.498	299.255	1.1445	0.111257	0.489483	FALSE
B1AQZ0	Septin-8 OS=Mus musculus OX=10090 GN=Sept8 PE=1 SV=1	3	2	68.5244	83.0625	80.9206	70.2081	92.9841	69.2813	83.1394	83.6097	68.564	70.3377	76.4373	79.0325	70.9485	76.9934	75.7929	1.01584	0.78932	0.899783	FALSE
Q8CB27	Ubiquitin thioesterase OTU1 OS=Mus musculus OX=10090 GN=Yod1 PE=1 SV=1	4	6	409.036	510.762	475.402	359.462	590.7	518.597	377.141	448.967	393.816	388.107	363.688	437.821	370.154	471.138	395.936	1.18994	0.0409585	0.489483	FALSE
P62702	40S ribosomal protein S4, X isoform OS=Mus musculus OX=10090 GN=Rps4x PE=1 SV=2	7	5	337.947	325.368	385.275	563.052	361.995	614.226	317.805	295.601	339.172	320.867	345.316	513.224	345.12	417.602	348.579	1.19801	0.179824	0.534179	FALSE
P14106	Complement C1q subcomponent subunit B OS=Mus musculus OX=10090 GN=C1qb PE=1 SV=2	4	8	826.596	1398.53	880.825	1699.31	804.866	2114.29	595.062	873.244	1166.12	1336.79	892.506	1521.62	624.1	1197.21	947.693	1.26329	0.300746	0.601982	FALSE
P52825	Carnitine O-palmitoyltransferase 2, mitochondrial OS=Mus musculus OX=10090 GN=Cpt2 PE=1 SV=2	7	7	322.403	391.67	443.566	263.606	470.612	438.711	341.658	352.372	297.292	391.824	322.813	377.635	354.907	380.784	347.08	1.09711	0.337837	0.630014	FALSE
Q501J7-3	Isoform 3 of Phosphatase and actin regulator 4 OS=Mus musculus OX=10090 GN=Phactr4	2	3	70.2591	71.5434	82.9889	82.5333	63.7697	63.0072	76.4	104.877	69.8685	72.0978	89.847	77.4375	75.3774	71.9153	80.1065	0.897746	0.172905	0.528179	FALSE
Q9ER00	Syntaxin-12 OS=Mus musculus OX=10090 GN=Stx12 PE=1 SV=1	5	6	397.734	427.495	424.485	545.225	435.921	424.539	455.705	468.209	406.649	441.266	711.282	425.624	420.457	440.265	467.402	0.941942	0.513789	0.72898	FALSE
K3W4M4	ATP-dependent (S)-NAD(P)H-hydrate dehydratase OS=Mus musculus OX=10090 GN=Naxd PE=1 SV=1	4	7	166.958	345.475	185.13	150.267	204.931	214.632	178.804	257.91	169.307	154.46	216.983	217.766	197.449	203.288	196.349	1.03534	0.795288	0.901351	FALSE
Q9WVQ5	Methylthioribulose-1-phosphate dehydratase OS=Mus musculus OX=10090 GN=Apip PE=1 SV=1	5	8	298.645	315.94	310.698	369.485	313.425	306.672	436.83	293.466	363.34	362.916	347.69	339.442	321.634	318.359	349.866	0.909946	0.131993	0.50027	FALSE
Q8BYH7	TBC1 domain family member 17 OS=Mus musculus OX=10090 GN=Tbc1d17 PE=1 SV=2	7	6	282.584	403.503	335.452	269.722	322.405	353.241	275.912	347.699	279.05	265.874	260.97	332.191	314.361	324.84	294.902	1.10152	0.210269	0.553235	FALSE
Q7TMQ7	WD repeat-containing protein 91 OS=Mus musculus OX=10090 GN=Wdr91 PE=1 SV=1	3	5	135.939	246.66	221.097	130.538	186.984	174.778	121.408	200.567	128.891	142.021	182.857	192.466	183.443	177.831	161.598	1.10046	0.470589	0.708191	FALSE
P50518	V-type proton ATPase subunit E 1 OS=Mus musculus OX=10090 GN=Atp6v1e1 PE=1 SV=2	7	8	1048.92	998.909	1121.66	1032.15	869.425	755.008	988.157	997.865	993.087	903.031	1014.82	1015.8	1120.22	962.74	1002.99	0.959866	0.512631	0.72898	FALSE
A0A0A6YXC3	Immunoglobulin heavy variable 1-52 (Fragment) OS=Mus musculus OX=10090 GN=Ighv1-52 PE=4 SV=1	1	1	56.8652	31.6644	15.9656	41.7643	37.7084	32.6046	17.4734	19.509	43.1203	15.0257	52.992	28.7919	18.2933	33.7433	25.0356	1.34781	0.267751	0.571326	FALSE
A0A0R4J039	Histidine-rich glycoprotein OS=Mus musculus OX=10090 GN=Hrg PE=1 SV=1	7	8	466.162	684.856	467.555	301.462	657.223	818.316	327.712	531.274	405.934	426.78	404.126	376.944	416.586	537.823	408.987	1.31501	0.09093	0.489483	FALSE
Q3UV17	Keratin, type II cytoskeletal 2 oral OS=Mus musculus OX=10090 GN=Krt76 PE=1 SV=1	3	2	211.493	451.343	804.912	589.942	468.288	594.873	376.993	785.41	260.734	827.681	857.089	405.886	432.158	482.558	514.985	0.937033	0.804694	0.904047	FALSE
O54734	Dolichyl-diphosphooligosaccharide--protein glycosyltransferase 48 kDa subunit OS=Mus musculus OX=10090 GN=Ddost PE=1 SV=2	4	6	175.274	199.965	208.694	188.897	243.745	224.203	194.551	179.282	164.414	200.167	185.77	190.417	199.916	205.588	187.403	1.09704	0.107797	0.489483	FALSE
Q8VDV3	Guanine nucleotide exchange factor for Rab-3A OS=Mus musculus OX=10090 GN=Rab3il1 PE=1 SV=1	3	2	57.1817	83.7169	72.8965	54.4947	64.9069	62.0369	46.8396	59.0428	47.4362	52.3424	59.4525	65.3286	52.2705	65.1646	54.3121	1.19982	0.0405878	0.489483	FALSE
Q8VI75	Importin-4 OS=Mus musculus OX=10090 GN=Ipo4 PE=1 SV=1	6	4	307.432	356.927	312.946	289.427	304.576	274.361	292.631	335.265	251.566	279.915	328.895	304.658	307.367	306.591	298.825	1.02599	0.633332	0.809716	FALSE
Q8CIE4	Poly [ADP-ribose] polymerase OS=Mus musculus OX=10090 GN=Parp10 PE=1 SV=1	4	4	87.4458	166.429	140.916	101.216	149.34	153.521	103.286	168.42	119.272	74.3683	109.024	138.487	112.419	129.694	114.745	1.13028	0.408106	0.678106	FALSE
Q922Y1	UBX domain-containing protein 1 OS=Mus musculus OX=10090 GN=Ubxn1 PE=1 SV=1	5	6	203.242	168.505	181.883	214.338	169.572	154.357	219.237	178.268	179.354	180.822	205.979	189.737	197.19	180.815	192.424	0.939669	0.295077	0.596468	FALSE
Q62348	Translin OS=Mus musculus OX=10090 GN=Tsn PE=1 SV=1	5	5	742.616	1130.15	866.949	747.629	809.595	746.337	758.302	930.553	658.176	845.714	942.887	829.392	815.658	830.737	820.588	1.01237	0.879605	0.944604	FALSE
E9Q0F0	Keratin 78 OS=Mus musculus OX=10090 GN=Krt78 PE=1 SV=1	5	4	517.499	1251.9	1637.61	1209.93	1145.59	1230.35	723.46	1870.29	569.011	934.999	1699.33	910.468	750.024	1103.87	974.628	1.13261	0.605959	0.793329	FALSE
Q9QYF1	Retinol dehydrogenase 11 OS=Mus musculus OX=10090 GN=Rdh11 PE=1 SV=2	6	6	454.247	620.545	500.38	440.582	527.389	498.759	434.42	530.845	471.518	446.569	451.711	520.498	495.081	503.774	477.407	1.05523	0.356765	0.638845	FALSE
P61022	Calcineurin B homologous protein 1 OS=Mus musculus OX=10090 GN=Chp1 PE=1 SV=2	4	5	324.531	504.208	502.085	334.47	530.214	487.566	338.164	531.379	405.384	271.298	328.349	388.406	338.223	438.444	364.355	1.20334	0.152687	0.511274	FALSE
Q9Z126	Platelet factor 4 OS=Mus musculus OX=10090 GN=Pf4 PE=1 SV=1	5	5	475.428	610.373	753.323	784.874	796.257	1121.54	656.32	512.57	526.172	754.049	543.263	779.579	609.413	731.512	618.052	1.18358	0.217133	0.553235	FALSE
P01646	Ig kappa chain V-V region HP 123E6 OS=Mus musculus OX=10090 PE=1 SV=1	1	5	312.411	248.751	232.91	262.579	161.75	151.469	207.459	174.931	239.435	260.463	298.129	117.335	1062.66	220.979	261.729	0.844306	0.587205	0.777893	FALSE
A0A286YCG3	Serine/threonine-protein phosphatase 6 regulatory subunit 3 (Fragment) OS=Mus musculus OX=10090 GN=Ppp6r3 PE=1 SV=1		1					63.8992	56.956					53.3172	53.7725	57.5296	60.3278	54.8411	1.10005	0.169456	0.526023	FALSE
P46412	Glutathione peroxidase 3 OS=Mus musculus OX=10090 GN=Gpx3 PE=1 SV=2	5	5	443.577	1032.92	637.721	291.172	905.378	716.216	315.686	862.433	458.5	483.027	547.685	626.816	463.288	616.995	514.858	1.19838	0.423626	0.686434	FALSE
J3QNU6	Beta-arrestin-1 OS=Mus musculus OX=10090 GN=Arrb1 PE=1 SV=1	6	3	138.876	222.861	193.064	147.84	276.813	255.259	152.94	207.761	147.218	165.048	144.276	175.91	143.753	199.168	161.105	1.23627	0.104722	0.489483	FALSE
G3X8R0	Receptor expression-enhancing protein OS=Mus musculus OX=10090 GN=Reep5 PE=1 SV=1	6	6	1319.33	1418.51	1235.49	1139.16	1039.48	936.85	989.899	1028.16	1231.08	1091.76	1228.38	1220.02	1289.75	1169.99	1149.01	1.01826	0.805011	0.904047	FALSE
P59999	Actin-related protein 2/3 complex subunit 4 OS=Mus musculus OX=10090 GN=Arpc4 PE=1 SV=3	5	5	787.81	629.328	739.262	778.616	775.475	741.443	795.95	641.175	729.916	788.283	649.216	729.665	733.686	739.908	721.782	1.02511	0.607131	0.793832	FALSE
A0A0A6YXA5	Immunoglobulin heavy variable 1-15 (Fragment) OS=Mus musculus OX=10090 GN=Ighv1-15 PE=4 SV=1	4	5	1583.68	1301.61	1306.54	1193.23	385.968	5741.58	637.165	810.202	743.569	1231.94	1040.56	219.323	211.535	1387.06	582.772	2.38011	0.0721791	0.489483	FALSE
P97351	40S ribosomal protein S3a OS=Mus musculus OX=10090 GN=Rps3a PE=1 SV=3	6	7	532.3	552.217	642.69	914.699	650.001	1078.88	484.981	555.15	542.4	482.873	517.529	851.084	532.019	703.459	556.475	1.26413	0.106103	0.489483	FALSE
Q9JKB1	Ubiquitin carboxyl-terminal hydrolase isozyme L3 OS=Mus musculus OX=10090 GN=Uchl3 PE=1 SV=2	4	7	633.371	978.726	744.435	688.253	862.406	840.385	733.567	794.486	654.822	625.586	689.68	689.706	683.668	782.854	694.132	1.12782	0.104367	0.489483	FALSE
Q3TTY5	Keratin, type II cytoskeletal 2 epidermal OS=Mus musculus OX=10090 GN=Krt2 PE=1 SV=1	5	4	488.744	1106.95	1634.88	1302.8	956.444	942.067	810.221	1892.85	559.539	1077.01	1587.82	961.696	1122.13	1006.28	1067.88	0.942318	0.79842	0.902406	FALSE
Q3UND0	Src kinase-associated phosphoprotein 2 OS=Mus musculus OX=10090 GN=Skap2 PE=1 SV=2	7	6	368.734	498.416	622.755	389.684	597.113	615.214	477.223	415.677	424.207	544.938	425.436	498.086	543.077	503.968	472.747	1.06604	0.537527	0.747969	FALSE
P62137	Serine/threonine-protein phosphatase PP1-alpha catalytic subunit OS=Mus musculus OX=10090 GN=Ppp1ca PE=1 SV=1	7	8	383.448	506.46	517.625	439.185	577.972	613.47	509.449	462.281	417.182	515.868	406.16	441.28	438.052	500.152	454.062	1.10151	0.227177	0.553235	FALSE
P22437	Prostaglandin G/H synthase 1 OS=Mus musculus OX=10090 GN=Ptgs1 PE=1 SV=1	3	5	67.9977	82.8728	100.93	75.3699	105.216	101.661	83.4915	69.8738	80.3603	90.13	69.3279	87.8839	82.934	87.8134	80.2052	1.09486	0.2845	0.586632	FALSE
Q3UZR5	Calcium-transporting ATPase OS=Mus musculus OX=10090 GN=Atp2c1 PE=1 SV=1	6	1	114.768	134.936	150.133	114.593	145.444	135.426	126.648	105.589	105.158	142.589	115.645	122.469	149.812	131.825	122.98	1.07192	0.350003	0.633929	FALSE
P63024	Vesicle-associated membrane protein 3 OS=Mus musculus OX=10090 GN=Vamp3 PE=1 SV=1	4	2	74.5243	354.147	176.987	74.0217	190.891	182.953	66.693	268.035	116.44	59.0476	163.48	165.293	183.44	151.467	129.453	1.17005	0.635247	0.810913	FALSE
P10404	MLV-related proviral Env polyprotein OS=Mus musculus OX=10090 PE=1 SV=3	5	6	339.514	534.029	513.289	327.886	567.562	565.01	342.476	500.709	473.408	415.239	352.684	523.202	461.411	462.483	433.353	1.06722	0.592544	0.782412	FALSE
Q61335	B-cell receptor-associated protein 31 OS=Mus musculus OX=10090 GN=Bcap31 PE=1 SV=4	6	3	574.297	471.763	685.989	565.33	741.017	685.593	610.546	275.387	601.594	703.711	530.239	643.746	640.322	613.615	551.704	1.11222	0.478805	0.710775	FALSE
A0A0A6YXN5	Immunoglobulin heavy variable V1-43 (Fragment) OS=Mus musculus OX=10090 GN=Ighv1-43 PE=4 SV=1	2	3	319.74	131.359	106.305	68.4262	186.667	1867.71	130.907	159.937	1324.95	270.226	118.595	128.304	108.819	217.722	199.123	1.0934	0.878815	0.944582	FALSE
B1AQF4	Dual-specificity protein phosphatase 3 OS=Mus musculus OX=10090 GN=Dusp3 PE=1 SV=1	5	5	348.896	502.286	394.999	304.978	438.876	461.229	327.338	443.247	364.673	361.132	343.669	423.241	364.778	402.836	373.492	1.07857	0.381289	0.661332	FALSE
A0A2I3BPX3	Anoctamin OS=Mus musculus OX=10090 GN=Ano6 PE=1 SV=1	4	6	199.624	337.072	273.758	217.294	291.086	300.431	211.89	247.02	194.78	221.095	214.596	279.982	251.845	265.472	230.057	1.15394	0.144871	0.505751	FALSE
Q9CY52	Probable tRNA(His) guanylyltransferase OS=Mus musculus OX=10090 GN=Thg1l PE=1 SV=1	7	6	600.059	549.406	579.399	608.753	553.288	577.489	561.865	614.188	580.719	535.436	590.625	610.332	592.707	577.653	583.124	0.990618	0.714804	0.853538	FALSE
A0A1Y7VNZ6	Non-specific serine/threonine protein kinase OS=Mus musculus OX=10090 GN=Mark3 PE=1 SV=1	6	6	353.3	326.894	337.266	374.302	302.592	334.208	373.155	341.53	343.144	343.011	386.982	362.928	345.067	337.368	356.16	0.947236	0.13802	0.505751	FALSE
B2RR03	Glycoprotein Ib, beta polypeptide OS=Mus musculus OX=10090 GN=Gp1bb PE=1 SV=1	3	3	325.083	294.32	367.545	335.681	396.03	412.048	361.228	255.612	325.669	415.421	297.158	379.701	323.053	352.74	333.134	1.05885	0.499389	0.719279	FALSE
Q91Z53	Glyoxylate reductase/hydroxypyruvate reductase OS=Mus musculus OX=10090 GN=Grhpr PE=1 SV=1	2	3	206.003	415.564	276.603	215.605	315.089	294.593	240.338	384.867	240.114	224.289	280.387	258.067	248.619	279.221	264.1	1.05725	0.657113	0.823823	FALSE
A0A075B5T2	Immunoglobulin heavy variable 6-3 (Fragment) OS=Mus musculus OX=10090 GN=Ighv6-3 PE=4 SV=7	5	7	410.131	365.323	207.817	417.225	251.52	295.084	229.718	372.546	366.705	458.212	929.024	233.138	218.683	314.312	352.86	0.890757	0.634805	0.810913	FALSE
P21550	Beta-enolase OS=Mus musculus OX=10090 GN=Eno3 PE=1 SV=3																					FALSE
Q80X90	Filamin-B OS=Mus musculus OX=10090 GN=Flnb PE=1 SV=3	1	1	10.167	16.4179	13.7229	10.324	18.3772	14.2444	16.1745	10.2791	8.36694	18.4974	12.5142	14.7611	16.177	13.5505	13.383	1.01251	0.934188	0.975127	FALSE
A2AUD5	Tumor protein D54 OS=Mus musculus OX=10090 GN=Tpd52l2 PE=1 SV=1	3	5	238.159	175.32	232.095	292.241	232.053	243.127	301.245	199.665	234.78	322.945	251.775	246.21	246.388	232.945	254.763	0.914363	0.340818	0.63269	FALSE
P51885	Lumican OS=Mus musculus OX=10090 GN=Lum PE=1 SV=2	6	5	193.304	389.166	258.06	145.406	253.623	234.807	178.425	274.614	194.457	207.789	243.712	220.833	232.63	234.925	219.803	1.0688	0.635656	0.810997	FALSE
Q99LC5	Electron transfer flavoprotein subunit alpha, mitochondrial OS=Mus musculus OX=10090 GN=Etfa PE=1 SV=2	6	4	338.143	499.242	431.52	284.328	587.893	505.664	291.779	476.668	348.119	323.982	302.496	371.362	389.721	428.12	353.275	1.21186	0.149145	0.507341	FALSE
P42125	Enoyl-CoA delta isomerase 1, mitochondrial OS=Mus musculus OX=10090 GN=Eci1 PE=1 SV=2	3	3	106.971	151.558	168.293	108.923	148.511	170.346	130.449	141.113	102.108	132.754	124.513	138.197	137.709	139.965	128.901	1.08584	0.382666	0.661851	FALSE
A2APM2	CD44 antigen OS=Mus musculus OX=10090 GN=Cd44 PE=1 SV=1	6	6	443.008	737.197	611.913	391.813	634.473	648.984	348.379	571.893	442.811	532.34	507.936	586.826	500.735	564.159	492.315	1.14593	0.272608	0.575689	FALSE
Q8CD76	Kinesin light chain 1 OS=Mus musculus OX=10090 GN=Klc1 PE=1 SV=1	3	6	297.753	460.38	410.956	311.585	422.515	370.806	366.195	430.004	338.264	301.468	350.528	380.18	354.252	374.302	358.297	1.04467	0.59249	0.782412	FALSE
Q8BV13	COP9 signalosome complex subunit 7b OS=Mus musculus OX=10090 GN=Cops7b PE=1 SV=1	6	4	231.498	279.746	244.587	242.256	235.144	209.713	231.662	249.385	225.35	216.613	235.897	231.708	256.807	239.605	235.005	1.01958	0.656791	0.823823	FALSE
P18531	Ig heavy chain V region 3-6 OS=Mus musculus OX=10090 GN=Ighv3-6 PE=1 SV=1	3	2	73.6023	57.9813	56.5919	53.0218	161.332	156.048	40.6971	65.0762	69.6115	58.844	109.154	83.0598	67.195	82.8059	67.8341	1.22071	0.404632	0.677577	FALSE
P56395	Cytochrome b5 OS=Mus musculus OX=10090 GN=Cyb5a PE=1 SV=2	5	4	384.58	415.527	431.497	402.286	483.142	416.338	381.579	357.357	377.85	378.31	379.766	398.816	379.831	421.15	378.908	1.11148	0.00695071	0.489483	FALSE
Q58A65	C-Jun-amino-terminal kinase-interacting protein 4 OS=Mus musculus OX=10090 GN=Spag9 PE=1 SV=2	6	6	200.164	262.876	245.297	200.596	230.551	208.559	190.027	221.483	217.673	170.522	211.727	231.066	227.261	223.456	208.914	1.0696	0.302203	0.603424	FALSE
A0A1L1SRT0	BAG family molecular chaperone regulator 1 OS=Mus musculus OX=10090 GN=Bag1 PE=1 SV=1	5	7	269.097	341.024	319.711	294.918	432.008	274.835	304.29	322.689	276.344	304.42	310.038	281.788	305.439	317.653	300.337	1.05766	0.436708	0.69367	FALSE
P10711	Transcription elongation factor A protein 1 OS=Mus musculus OX=10090 GN=Tcea1 PE=1 SV=2	6	10	590.888	492.115	528.335	633.979	537.046	516.995	616.342	454.87	520.048	567.325	556.169	522.671	541.088	547.868	537.79	1.01874	0.727977	0.860584	FALSE
Q8C6G8	WD repeat-containing protein 26 OS=Mus musculus OX=10090 GN=Wdr26 PE=1 SV=3	4	7	172.254	241.76	204.802	174.996	229.621	247.723	186.65	234.662	190.053	155.256	169.798	189.753	186.901	209.644	186.278	1.12544	0.164784	0.520341	FALSE
Q9CPU0	Lactoylglutathione lyase OS=Mus musculus OX=10090 GN=Glo1 PE=1 SV=3	4	10	753.256	579.525	637.562	1299.46	798.177	811.237	1233.8	615.641	833.955	1062.32	815.125	751.683	744.163	785.099	844.694	0.929448	0.617337	0.799251	FALSE
P59108	Copine-2 OS=Mus musculus OX=10090 GN=Cpne2 PE=1 SV=1	4	4	131.511	156.885	135.635	120.651	149.384	129.251	131.74	158.263	123.898	129.788	139.194	147.637	116.821	136.677	134.707	1.01463	0.800446	0.90303	FALSE
A0A075B5K2	Immunoglobulin kappa chain variable 9-124 OS=Mus musculus OX=10090 GN=Igkv9-124 PE=1 SV=7	5	4	141.969	220.823	132.266	197.954	169.483	142.916	137.244	160.46	127.011	237.061	176.78	214.9	147.353	164.593	167.582	0.982163	0.885612	0.948153	FALSE
O89053	Coronin-1A OS=Mus musculus OX=10090 GN=Coro1a PE=1 SV=5	5	5	328.489	414.191	483.113	344.175	418.911	523.399	476.863	312.794	351.117	539.604	362.351	436.104	447.266	412.969	411.483	1.00361	0.973124	0.991698	FALSE
Q99L47	Hsc70-interacting protein OS=Mus musculus OX=10090 GN=St13 PE=1 SV=1	5	5	277.387	381.408	309.441	404.325	329.517	290.162	322.929	324.147	375.538	226.977	314.754	289.379	333.666	328.89	309.358	1.06314	0.489844	0.718616	FALSE
P57716	Nicastrin OS=Mus musculus OX=10090 GN=Ncstn PE=1 SV=3	4	8	560.001	478.949	588.738	574.7	483.221	529.319	586.953	485.93	552.945	627.81	607.948	565.326	560.256	534.094	567.963	0.940367	0.221771	0.553235	FALSE
Q8CI32	BAG family molecular chaperone regulator 5 OS=Mus musculus OX=10090 GN=Bag5 PE=1 SV=1	2	5	124.568	156.864	132.145	138.041	122.596	132.659	111.36	155.977	145.425	85.8765	134.236	132.621	125.45	134.029	125.284	1.06981	0.458371	0.704109	FALSE
A0A075B5Q2	Immunoglobulin heavy variable 5-9 (Fragment) OS=Mus musculus OX=10090 GN=Ighv5-9 PE=4 SV=1	2	1	696.94	78.0734	149.555	100.775	134.146	137.958	111.484	116.729	106.12	89.6782	211.389	177.68	128.44	157.349	129.092	1.21889	0.540979	0.750117	FALSE
E9PY39	TMEM189-UBE2V1 readthrough OS=Mus musculus OX=10090 GN=Gm20431 PE=4 SV=1	5	6	315.463	611.823	434.198	278.431	595.538	551.4	353.873	546.646	291.133	296.653	366.734	357.5	312.739	444.01	353.149	1.25729	0.16589	0.520341	FALSE
Q99JR1	Sideroflexin-1 OS=Mus musculus OX=10090 GN=Sfxn1 PE=1 SV=3	3	6	191.63	251.425	256.002	204.237	355.294	330.658	180.478	218.126	183.555	241.518	187.853	243.615	206.662	258.148	207.398	1.2447	0.0644763	0.489483	FALSE
Q9CQ22	Ragulator complex protein LAMTOR1 OS=Mus musculus OX=10090 GN=Lamtor1 PE=1 SV=1	4	4	143.282	171.407	178.161	162.871	161.064	160.095	153.209	169.849	148.339	184.301	183.805	163.341	166.775	162.446	166.599	0.975068	0.577023	0.771878	FALSE
Q8BHL8	Proteasome inhibitor PI31 subunit OS=Mus musculus OX=10090 GN=Psmf1 PE=1 SV=1	6	5	208.869	360.139	299.04	234.881	344.474	301.615	241.848	328.723	245.872	217.547	242.102	279.004	248.546	286.147	255.661	1.11924	0.270733	0.574197	FALSE
P47911	60S ribosomal protein L6 OS=Mus musculus OX=10090 GN=Rpl6 PE=1 SV=3	6	8	376.842	1014.56	673.424	555.468	719.421	1704.83	295.868	776.877	478.988	354.623	434.39	909.227	425.085	748.183	487.62	1.53436	0.122802	0.493739	FALSE
P0C605-2	Isoform Beta of cGMP-dependent protein kinase 1 OS=Mus musculus OX=10090 GN=Prkg1	6	3	159.811	241.236	227.015	194.18	258.381	275.473	271.487	190.925	168.487	239.742	201.873	242.534	198.598	222.386	213.708	1.04061	0.702877	0.848181	FALSE
P98086	Complement C1q subcomponent subunit A OS=Mus musculus OX=10090 GN=C1qa PE=1 SV=2	4	7	350.882	421.819	307.74	651.624	280.841	781.017	272.163	288.482	431.428	503.957	328.627	556.892	236.173	432.114	356.915	1.21069	0.374005	0.654708	FALSE
P70670	Nascent polypeptide-associated complex subunit alpha, muscle-specific form OS=Mus musculus OX=10090 GN=Naca PE=1 SV=2	4	5	513.214	1151.72	776.777	646.48	837.858	732.8	676.724	842.849	675.328	685.493	729.536	722.394	771.918	752.966	727.079	1.0356	0.748816	0.876175	FALSE
Q9CR00	26S proteasome non-ATPase regulatory subunit 9 OS=Mus musculus OX=10090 GN=Psmd9 PE=1 SV=1	5	6	297.189	227.456	249.558	363.368	271.347	270.021	446.184	229.198	284.062	418.645	300.68	294.047	304.554	276.733	317.81	0.870752	0.244787	0.557919	FALSE
P97855	Ras GTPase-activating protein-binding protein 1 OS=Mus musculus OX=10090 GN=G3bp1 PE=1 SV=1	5	7	231.56	246.575	262.913	247.531	227.746	283.584	202.199	283.255	205.895	231.972	218.265	255.049	236.438	249.286	231.843	1.07523	0.236498	0.553235	FALSE
Q07968	Coagulation factor XIII B chain OS=Mus musculus OX=10090 GN=F13b PE=1 SV=2	2	6	119.82	108.496	132.923	160.495	226.32	203.722	154.935	139.506	154.612	167.266	113.385	127.088	130.93	152.919	140.009	1.09221	0.491294	0.718653	FALSE
Q9DB20	ATP synthase subunit O, mitochondrial OS=Mus musculus OX=10090 GN=Atp5o PE=1 SV=1	5	6	395.202	554.939	557.672	336.423	605.24	559.765	339.671	425.57	317.348	414.14	382.033	486.674	431.514	490.58	395.893	1.23917	0.0721534	0.489483	FALSE
Q80UP5	Ankyrin repeat domain-containing protein 13A OS=Mus musculus OX=10090 GN=Ankrd13a PE=1 SV=2	5	7	323.556	550.304	366.524	252.049	316.18	286.023	263.05	452.413	313.954	236.301	359.121	369.251	365.311	337.867	330.166	1.02332	0.868683	0.939862	FALSE
D3YYS6	Monoglyceride lipase OS=Mus musculus OX=10090 GN=Mgll PE=1 SV=1	5	5	258.914	309.169	262.151	278.214	248.099	225.262	282.107	276.877	266.087	279.377	294.433	293.984	282.103	262.381	281.99	0.930463	0.118346	0.491074	FALSE
Q792Y8	MCG15081 OS=Mus musculus OX=10090 GN=Gm10334 PE=3 SV=1	1	3	98.022	210.537	119.601	96.8356	181.688	156.929	118.001	153.814	119.565	85.4381	112.729	109.239	112.089	137.692	114.367	1.20395	0.21649	0.553235	FALSE
P14231	Sodium/potassium-transporting ATPase subunit beta-2 OS=Mus musculus OX=10090 GN=Atp1b2 PE=1 SV=2	5	5	603.249	649.93	736.032	585.255	629.839	618.744	525.176	593.572	598.104	602.867	637.846	670.154	647.554	635.415	609.125	1.04316	0.36296	0.645496	FALSE
Q9JJN5	Carboxypeptidase N catalytic chain OS=Mus musculus OX=10090 GN=Cpn1 PE=1 SV=1	4	4	200.31	333.321	217.853	200.793	230.795	287.553	223.743	239.367	280.962	213.323	228.37	237.553	239.599	240.568	236.778	1.01601	0.85633	0.933487	FALSE
A2A7S7	Tyrosine--tRNA ligase OS=Mus musculus OX=10090 GN=Yars PE=1 SV=1	5	6	254.09	232.6	236.526	317.714	214.831	243.873	302.745	293.269	276.702	266.34	260.898	294.228	312.107	248.006	286.065	0.866958	0.0296291	0.489483	FALSE
Q6PIP5	NudC domain-containing protein 1 OS=Mus musculus OX=10090 GN=Nudcd1 PE=1 SV=2	3	4	237.64	259.349	229.433	255.317	235.711	229.796	264.937	236.496	193.481	224.931	233.139	220.889	233.404	240.922	228.752	1.05321	0.257899	0.568228	FALSE
Q6PA06	Atlastin-2 OS=Mus musculus OX=10090 GN=Atl2 PE=1 SV=1	6	5	183.311	196.683	183.04	182.923	213.246	180.647	157.317	183.112	182.337	148.082	172.619	170.691	184.342	189.633	170.709	1.11085	0.0300284	0.489483	FALSE
Q8BMJ3	Eukaryotic translation initiation factor 1A, X-chromosomal OS=Mus musculus OX=10090 GN=Eif1ax PE=2 SV=3	1	1	300.523	132.663	209.062	414.577	174.799	194.965	336.426	179.527	271.093	452.217	297.537	288.999	247.786	221.395	286.323	0.773233	0.206249	0.552171	FALSE
Q9JKR6	Hypoxia up-regulated protein 1 OS=Mus musculus OX=10090 GN=Hyou1 PE=1 SV=1	5	5	207.391	455.003	318.488	247.549	284.093	268.348	250.209	408.063	267.746	219.072	323.132	279.943	304.829	287.709	288.199	0.998299	0.989729	0.998098	FALSE
Q9DC22	DDB1- and CUL4-associated factor 6 OS=Mus musculus OX=10090 GN=Dcaf6 PE=1 SV=1	3	3	69.1719	86.4028	75.4705	65.7627	75.7049	62.1264	72.6021	72.6239	64.9223	63.7865	67.7849	67.8604	73.3964	72.0171	68.9009	1.04523	0.395762	0.670707	FALSE
P35979	60S ribosomal protein L12 OS=Mus musculus OX=10090 GN=Rpl12 PE=1 SV=2	2	4	81.7196	178.471	154.002	121.507	220.988	251.544	103.81	184.687	98.2927	102.954	84.2894	150.333	91.9017	157.338	112.349	1.40044	0.110081	0.489483	FALSE
Q91V35	Receptor-type tyrosine-protein phosphatase alpha OS=Mus musculus OX=10090 GN=Ptpra PE=1 SV=1	4	9	289.549	188.088	263.693	312.836	255.137	268.477	329.873	233.502	324.97	324.205	306.869	271.196	265.764	259.834	291.65	0.890911	0.200955	0.551303	FALSE
Q5XJY5	Coatomer subunit delta OS=Mus musculus OX=10090 GN=Arcn1 PE=1 SV=2	5	4	148.078	141.691	161.321	124.871	151.776	158.212	127.341	113.817	112.587	131.535	126.367	135.664	144.36	147.143	126.943	1.15913	0.0142414	0.489483	FALSE
Q9CQ65	S-methyl-5'-thioadenosine phosphorylase OS=Mus musculus OX=10090 GN=Mtap PE=1 SV=1	4	2	89.7231	114.674	102.575	114.647	106.331	94.1571	120.871	120.296	118.493	102.404	116.019	96.3451	104.918	103.248	110.946	0.930611	0.203982	0.552171	FALSE
Q99PL5	Ribosome-binding protein 1 OS=Mus musculus OX=10090 GN=Rrbp1 PE=1 SV=2	5	10	284.115	342.68	406.352	322.139	523.75	515.782	456.695	257.873	317.847	339.381	385.243	411.949	364.225	388.586	356.672	1.08948	0.497229	0.719279	FALSE
A0A2R8VI39	GDP-L-fucose synthase OS=Mus musculus OX=10090 GN=Tsta3 PE=1 SV=1	6	5	432.986	659.632	435.157	455.565	434.679	410.965	468.166	436.47	427.922	439.132	521.994	463.031	414.879	465.041	451.932	1.02901	0.700918	0.847813	FALSE
Q6A028	Switch-associated protein 70 OS=Mus musculus OX=10090 GN=Swap70 PE=1 SV=2	4	7	244.675	242.063	243.733	261.63	325.775	252.209	325.502	251.242	248.477	256.169	234.629	262.023	259.866	260.196	261.296	0.995789	0.945453	0.980326	FALSE
D3Z4B2	Gamma-soluble NSF attachment protein (Fragment) OS=Mus musculus OX=10090 GN=Napg PE=1 SV=1	3	7	248.275	231.655	254.831	285.091	391.023	282.682	276.825	253.122	222.854	266.919	222.101	238.089	208.094	278.026	240	1.15844	0.0993689	0.489483	FALSE
Q9D1Q6	Endoplasmic reticulum resident protein 44 OS=Mus musculus OX=10090 GN=Erp44 PE=1 SV=1	7	8	521.384	745.67	548.198	457.61	522.071	541.565	451.076	668.114	528.764	404.262	570.417	562.591	553.136	549.65	527.966	1.04107	0.667702	0.830896	FALSE
Q9WTP6	Adenylate kinase 2, mitochondrial OS=Mus musculus OX=10090 GN=Ak2 PE=1 SV=5	3	5	273.629	444.148	366.426	265.26	445.183	509.851	241.972	365.061	328.875	258.427	272.569	360.201	299.524	372.725	300.405	1.24074	0.105037	0.489483	FALSE
Q8VE88	Protein FAM114A2 OS=Mus musculus OX=10090 GN=Fam114a2 PE=1 SV=2	5	6	310.889	407.895	338.868	336.947	356.596	317.038	333.598	397.9	344.737	275.751	396.035	334.326	339.772	343.299	343.795	0.998557	0.982041	0.994595	FALSE
Q9Z2M7	Phosphomannomutase 2 OS=Mus musculus OX=10090 GN=Pmm2 PE=1 SV=1	5	7	318.729	621.499	412.939	367.033	476.118	527.909	425.914	451.975	339.562	381.936	357.894	404.861	377.311	442.882	389.699	1.13647	0.228893	0.553235	FALSE
Q61508	Extracellular matrix protein 1 OS=Mus musculus OX=10090 GN=Ecm1 PE=1 SV=2	1	5	139.93	134.169	140.381	128.044	187.196	172.835	185.957	134.139	154.207	156.766	146.44	149.073	136.693	148.945	151.114	0.98565	0.845205	0.926085	FALSE
Q3UMA3	Hepatocyte growth factor-regulated tyrosine kinase substrate OS=Mus musculus OX=10090 GN=Hgs PE=1 SV=1	5	6	476.226	501.5	507.054	566.285	439.765	418.755	458.84	497.716	476.452	491.526	508.52	482.856	539.336	482.569	493.043	0.978755	0.647842	0.818046	FALSE
P29351-2	Isoform 2 of Tyrosine-protein phosphatase non-receptor type 6 OS=Mus musculus OX=10090 GN=Ptpn6	5	5	168.994	237.52	201.321	176.019	225.94	188.401	137.376	201.897	151.625	170.326	164.107	194.358	160.005	198.16	167.216	1.18505	0.0453791	0.489483	FALSE
P62141	Serine/threonine-protein phosphatase PP1-beta catalytic subunit OS=Mus musculus OX=10090 GN=Ppp1cb PE=1 SV=3	2	1	79.1438	72.036	86.8294	84.7139	87.1304	92.3921	86.2085	64.6163	78.6954	89.4606	85.0601	79.6822	79.024	83.4447	80.0182	1.04282	0.459514	0.704109	FALSE
E9Q1G8	Septin 7 OS=Mus musculus OX=10090 GN=Sept7 PE=1 SV=2	4	10	332.099	386.254	418.087	398.977	450.145	450.176	399.275	393.206	338.464	248.603	333.885	349.178	345.382	403.814	340.616	1.18554	0.0495147	0.489483	FALSE
Q05144	Ras-related C3 botulinum toxin substrate 2 OS=Mus musculus OX=10090 GN=Rac2 PE=1 SV=1																					FALSE
Q64433	10 kDa heat shock protein, mitochondrial OS=Mus musculus OX=10090 GN=Hspe1 PE=1 SV=2	7	7	1008.46	1165.03	1437.14	853.562	1565.77	1513.71	861.309	871.077	624.231	1062.78	951.985	1140.57	1134.1	1227.2	932.458	1.3161	0.0528562	0.489483	FALSE
A0A0A6YVS4	Immunoglobulin heavy variable 5-9-1 (Fragment) OS=Mus musculus OX=10090 GN=Ighv5-9-1 PE=1 SV=1	4	4	838.6	401.538	418.324	309.661	1147.74	2581.15	240.464	519.003	533.265	2734.42	617.951	354.934	262.601	711.032	521.439	1.36359	0.5054	0.722137	FALSE
Q9CQI6	Coactosin-like protein OS=Mus musculus OX=10090 GN=Cotl1 PE=1 SV=3	3	3	95.958	343.485	214.65	93.8095	262.945	226.702	104.628	290.581	117.001	113.088	155.111	175.307	135.143	184.593	146.929	1.25634	0.379121	0.658967	FALSE
Q60960	Importin subunit alpha-5 OS=Mus musculus OX=10090 GN=Kpna1 PE=1 SV=2	1	1	25.9534	38.0088	35.4315	31.5815	33.5699	38.0065	23.5351	31.5769	29.657	17.8048	30.8749	35.9668	22.4173	33.4799	26.7374	1.25217	0.0745998	0.489483	FALSE
Q9D9K3	Cell death regulator Aven OS=Mus musculus OX=10090 GN=Aven PE=1 SV=2	4	8	270.405	212.346	264.322	381.615	278.029	237.949	365.471	247.115	296.27	339.871	324.499	271.826	320.66	269.504	307.034	0.877767	0.185984	0.539462	FALSE
E9PUA3	IQ motif and SEC7 domain-containing protein 1 OS=Mus musculus OX=10090 GN=Iqsec1 PE=1 SV=1	2	4	70.9125	99.3907	67.5451	76.3602	76.4947	65.2759	74.1091	79.5526	59.2855	68.3399	80.6172	78.8578	75.0364	75.2464	73.3233	1.02623	0.726527	0.859513	FALSE
P35831	Tyrosine-protein phosphatase non-receptor type 12 OS=Mus musculus OX=10090 GN=Ptpn12 PE=1 SV=3	5	8	248.581	357.596	343.043	223.48	324.127	297.277	222.223	291.664	216.368	222.754	294.886	330.239	325.141	294.818	267.85	1.10068	0.377935	0.658627	FALSE
Q5SQX6	Cytoplasmic FMR1-interacting protein 2 OS=Mus musculus OX=10090 GN=Cyfip2 PE=1 SV=2	8	6	285.4	274.81	304.414	297.59	303.699	269.698	317.838	288.849	328.252	311.197	321.233	297.216	309.606	288.945	310.336	0.931072	0.0217957	0.489483	FALSE
Q6ZQI3	Malectin OS=Mus musculus OX=10090 GN=Mlec PE=1 SV=2	5	7	208.243	196.804	209.403	195.412	225.243	224.287	196.749	177.399	177.724	197.051	186.093	201.155	213.736	209.572	192.456	1.08893	0.0386389	0.489483	FALSE
E9QMP6	Non-specific serine/threonine protein kinase OS=Mus musculus OX=10090 GN=Mark2 PE=1 SV=2	2	2	53.6998	68.6665	62.3218	61.4795	71.7654	74.8208	54.6565	63.6639	52.3204	66.116	61.4772	60.5881	51.5176	65.0635	58.3747	1.11459	0.103813	0.489483	FALSE
E9PV22	Leucine-rich repeat-containing protein 47 OS=Mus musculus OX=10090 GN=Lrrc47 PE=1 SV=1	3	6	145.664	214.364	184.012	147.757	200.747	172.279	167.136	206.897	123.378	136.108	154.55	174.937	174.506	175.643	160.467	1.09457	0.349053	0.633929	FALSE
A0A0A6YVR1	Immunoglobulin heavy variable 14-4 (Fragment) OS=Mus musculus OX=10090 GN=Ighv14-4 PE=4 SV=1	2	5	192.033	245.992	299.193	211.396	324.35	306.247	237.316	187.527	188.305	149.18	147.023	382.806	166.008	258.269	197.402	1.30834	0.120371	0.492027	FALSE
O35345	Importin subunit alpha-7 OS=Mus musculus OX=10090 GN=Kpna6 PE=1 SV=2	3	4	197.117	381.948	237.933	195.655	282.978	288.265	175.719	282.787	239.15	198.978	222.129	251.376	226.963	256.667	225.842	1.13649	0.291928	0.59181	FALSE
Q9Z2I9	Succinate--CoA ligase [ADP-forming] subunit beta, mitochondrial OS=Mus musculus OX=10090 GN=Sucla2 PE=1 SV=2	5	3	112.219	326.919	204.533	116.538	220.275	196.069	124.557	247.62	125.41	126.347	162.427	191.968	173.265	183.169	159.622	1.14752	0.476618	0.710775	FALSE
Q3UE92	X-prolyl aminopeptidase (Aminopeptidase P) 1, soluble, isoform CRA_b OS=Mus musculus OX=10090 GN=Xpnpep1 PE=1 SV=1	4	8	294.078	399.574	332.713	294.827	311.373	289.321	329.6	393.733	288.872	334.427	358.043	341.244	308.605	318.219	334.921	0.950131	0.424549	0.686434	FALSE
Q61035	Histidine--tRNA ligase, cytoplasmic OS=Mus musculus OX=10090 GN=Hars PE=1 SV=2	4	7	236.496	185.598	179.695	170.104	172.686	167.857	199.031	158.704	161.695	225.761	191.915	188.626	179.395	184.066	185.254	0.993587	0.92789	0.973041	FALSE
Q9JHK4	Geranylgeranyl transferase type-2 subunit alpha OS=Mus musculus OX=10090 GN=Rabggta PE=1 SV=1	4	6	139.065	149.304	167.203	165.964	146.135	173.683	181.408	150.041	156.498	151.951	156.013	154.381	160.859	156.378	158.452	0.986915	0.761839	0.882575	FALSE
Q922H4	Mannose-1-phosphate guanyltransferase alpha OS=Mus musculus OX=10090 GN=Gmppa PE=1 SV=1	5	6	341.417	311.019	324.237	346.596	269.517	254.536	340.195	290.521	343.994	348.345	323.791	317.767	341.297	305.855	328.849	0.930079	0.21092	0.553235	FALSE
Q9CQN1	Heat shock protein 75 kDa, mitochondrial OS=Mus musculus OX=10090 GN=Trap1 PE=1 SV=1	2	1	37.7099	36.1587	30.1237	25.0585	35.8473	30.9453	22.5785	22.8415	22.7696	23.4242	32.1928	28.7113	37.8698	32.3294	26.6821	1.21165	0.088878	0.489483	FALSE
P61164	Alpha-centractin OS=Mus musculus OX=10090 GN=Actr1a PE=1 SV=1	4	3	141.918	177.31	158.066	143.316	180.549	152.255	128.728	178.24	133.765	131.908	118.41	162.779	146.611	158.19	141.647	1.11679	0.145241	0.505751	FALSE
O88792	Junctional adhesion molecule A OS=Mus musculus OX=10090 GN=F11r PE=1 SV=2	3	4	210.666	277.19	283.397	238.446	306.697	326.533	277.889	232.541	177.564	300.461	229.892	294.041	265.371	270.894	250.471	1.08154	0.437608	0.693845	FALSE
P01725	Ig lambda-1 chain V region S178 OS=Mus musculus OX=10090 PE=1 SV=1	2	1	178.062	140.966	113.703	533.586	121.1	126.644	189.541	104.841	318.425	141.079	146.838	214.262	82.2678	169.069	156.609	1.07956	0.794953	0.901351	FALSE
P53810	Phosphatidylinositol transfer protein alpha isoform OS=Mus musculus OX=10090 GN=Pitpna PE=1 SV=2	4	5	191.753	298.667	264.115	169.124	352.185	334.803	165.535	297.267	218.22	136.447	182.846	220.379	176.717	258.969	194.244	1.33322	0.0859841	0.489483	FALSE
Q9CXF4	TBC1 domain family member 15 OS=Mus musculus OX=10090 GN=Tbc1d15 PE=1 SV=1	4	5	211.273	414.933	359.079	248.888	445.055	400.852	192.955	423.551	222.352	203.342	232.099	285.931	238.471	334.376	248.477	1.3457	0.0875811	0.489483	FALSE
Q9QYB1	Chloride intracellular channel protein 4 OS=Mus musculus OX=10090 GN=Clic4 PE=1 SV=3	2	2	71.0553	192.244	131.514	67.9519	148.749	153.471	65.9178	135.145	73.9598	82.1517	87.5843	119.134	96.733	118.627	91.7262	1.29327	0.209918	0.553235	FALSE
Q60994	Adiponectin OS=Mus musculus OX=10090 GN=Adipoq PE=1 SV=2	5	4	525.563	1946.15	929.531	478.528	2252.5	1396.83	434.075	1454.21	858.71	524.914	654.586	813.474	767.409	1061.61	735.351	1.44367	0.23687	0.553522	FALSE
Q3TMH2	Secernin-3 OS=Mus musculus OX=10090 GN=Scrn3 PE=1 SV=1	3	10	327.618	264.441	385.684	534.268	323.233	380.081	588.83	369.461	473.022	457.803	425.224	407.96	391.752	360.451	440.173	0.818885	0.0938157	0.489483	FALSE
Q9WVA4	Transgelin-2 OS=Mus musculus OX=10090 GN=Tagln2 PE=1 SV=4	4	6	166.846	211.77	186.483	211.808	202.753	206.778	255.016	219.223	148.868	253.934	215.346	185.558	203.97	197.033	208.666	0.944252	0.512119	0.728716	FALSE
Q9CRA0	Ecto-ADP-ribosyltransferase 4 OS=Mus musculus OX=10090 GN=Art4 PE=1 SV=1	3	2	628.471	648.807	708.098	729.417	667.619	642.611	707.164	722.42	728.231	728.199	743.078	709.013	741.477	669.871	725.537	0.923276	0.00579132	0.489483	FALSE
B2RXM6	Ly6g6f protein OS=Mus musculus OX=10090 GN=Ly6g6f PE=1 SV=1	2	3	167.975	128.811	189.593	187.375	181.738	173.347	172.105	92.5052	142.385	196.346	171.769	185.21	178.006	170.091	158.567	1.07268	0.566769	0.766934	FALSE
Q8C605	ATP-dependent 6-phosphofructokinase OS=Mus musculus OX=10090 GN=Pfkp PE=1 SV=1		2					72.9822	60.3242					44.0444	48.8218	74.4108	66.352	54.2892	1.2222	0.42698	0.688551	FALSE
Q9Z2L7	Cytokine receptor-like factor 3 OS=Mus musculus OX=10090 GN=Crlf3 PE=1 SV=1	4	5	243.935	261.038	260.729	239.718	254.816	251.903	203.059	251.33	224.623	253.365	239.333	231.158	249.631	251.896	235.449	1.06985	0.0808808	0.489483	FALSE
E9Q3E1	Aldehyde dehydrogenase family 3 member B2 OS=Mus musculus OX=10090 GN=Aldh3b2 PE=1 SV=1	4	6	239.758	212.898	258.403	226.454	208.105	192.23	253.824	202.748	263.485	270.174	274.024	268.194	275.698	221.933	257.087	0.863259	0.0313653	0.489483	FALSE
Q61599	Rho GDP-dissociation inhibitor 2 OS=Mus musculus OX=10090 GN=Arhgdib PE=1 SV=3	3	3	89.0078	164.109	111.158	104.893	141.882	114.427	117.393	142.25	106.067	86.509	130.151	126.877	138.671	118.472	119.641	0.990235	0.929936	0.973868	FALSE
Q9CQB5	CDGSH iron-sulfur domain-containing protein 2 OS=Mus musculus OX=10090 GN=Cisd2 PE=1 SV=1	5	6	439.51	366.791	441.31	448.333	411.379	363.211	463.135	376.477	376.286	417.309	427.427	409.508	418.38	410.225	411.707	0.9964	0.939698	0.977246	FALSE
Q9Z0S4	Claudin-13 OS=Mus musculus OX=10090 GN=Cldn13 PE=1 SV=1	4	4	643.338	557.491	631.228	724.787	601.068	613.862	565.46	549.782	730.777	494.415	614.434	632.95	634.582	626.63	599.16	1.04585	0.477071	0.710775	FALSE
Q08761	Vitamin K-dependent protein S OS=Mus musculus OX=10090 GN=Pros1 PE=2 SV=1	5	1	79.858	136.434	125.117	66.8822	103.481	97.6245	68.5668	107.599	79.1284	66.4723	98.9937	111.163	106.054	98.6387	89.3008	1.10457	0.478881	0.710775	FALSE
E9QP56	Apolipoprotein C-III OS=Mus musculus OX=10090 GN=Apoc3 PE=1 SV=1	2	3	266.782	507.136	398.001	249.285	428.298	346.193	255.992	516.304	280.814	223.293	326.523	349.896	324.503	354.667	314.93	1.12618	0.449132	0.701697	FALSE
Q99J45	Nuclear receptor-binding protein OS=Mus musculus OX=10090 GN=Nrbp1 PE=1 SV=1	3	6	245.119	321.133	260.389	247.704	327.461	295.848	254.631	301.795	234.761	244.659	225.456	287.502	251.111	280.958	255.89	1.09796	0.179336	0.534179	FALSE
Q9EQN3	TSC22 domain family protein 4 OS=Mus musculus OX=10090 GN=Tsc22d4 PE=1 SV=2	2	4	149.847	162.272	155.888	183.078	149.426	143.752	203.829	147.386	156.291	201.254	172.884	166.107	172.759	156.879	173.265	0.905424	0.121453	0.493593	FALSE
P47955	60S acidic ribosomal protein P1 OS=Mus musculus OX=10090 GN=Rplp1 PE=1 SV=1	1	1	66.0462	129.734	105.124	76.1231	134.963	161.507	41.3791	121.165	65.7593	44.955	74.8527	114.882	76.6141	106.927	71.7242	1.49081	0.090063	0.489483	FALSE
Q9JMH6	Thioredoxin reductase 1, cytoplasmic OS=Mus musculus OX=10090 GN=Txnrd1 PE=1 SV=3	4	4	154.762	160.715	176.054	188.369	164.613	165.267	190.665	184.712	181.822	170.997	177.565	165.725	163.035	167.946	176.106	0.953665	0.208709	0.553235	FALSE
Q9D1C8	Vacuolar protein sorting-associated protein 28 homolog OS=Mus musculus OX=10090 GN=Vps28 PE=1 SV=1	3	3	55.3705	66.608	75.3683	60.5046	85.4202	59.8714	58.4902	64.8374	50.3488	51.0233	57.4985	60.0677	57.0434	66.4396	56.8511	1.16866	0.0507316	0.489483	FALSE
Q9JII6	Alcohol dehydrogenase [NADP(+)] OS=Mus musculus OX=10090 GN=Akr1a1 PE=1 SV=3	5	5	297.392	468.335	377.938	306.874	448.167	444.077	358.359	442.968	360.816	310.027	333.383	367.422	322.031	384.174	354.275	1.08439	0.383034	0.662021	FALSE
A0A075B5T6	Immunoglobulin heavy variable V10-3 (Fragment) OS=Mus musculus OX=10090 GN=Ighv10-3 PE=4 SV=1	4	5	619.221	380.655	288.041	341.703	219.377	270.155	389.539	311.683	1354.99	390.094	250.649	215.287	156.214	333.463	341.437	0.976646	0.941371	0.978421	FALSE
A0A1B0GR11	Transaldolase OS=Mus musculus OX=10090 GN=Taldo1 PE=1 SV=1	6	8	523.34	759.906	497.674	712.232	507.296	462.348	700.837	505.006	562.463	572.127	667.351	530.541	551.129	566.531	580.54	0.975868	0.795762	0.901472	FALSE
O55135	Eukaryotic translation initiation factor 6 OS=Mus musculus OX=10090 GN=Eif6 PE=1 SV=2	3	3	58.4674	86.9741	73.8717	61.9736	100.526	85.078	61.8648	101.543	80.9322	54.7	64.2107	72.64	54.3775	76.4154	68.4678	1.11608	0.385542	0.663553	FALSE
Q9R0Q6	Actin-related protein 2/3 complex subunit 1A OS=Mus musculus OX=10090 GN=Arpc1a PE=1 SV=1	4	10	867.238	671.463	831.272	819.235	827.032	760.396	795.297	723.367	683.226	853.259	797.374	806.628	817.417	793.376	780.423	1.0166	0.731897	0.863371	FALSE
P08071	Lactotransferrin OS=Mus musculus OX=10090 GN=Ltf PE=1 SV=4	4	8	215.451	407.556	354.919	220.111	445.32	283.297	199.635	323.288	265.498	205.295	275.335	259.872	217.414	308.7	246.132	1.25421	0.127198	0.495084	FALSE
A0A087WQW8	Fibronectin (Fragment) OS=Mus musculus OX=10090 GN=Fn1 PE=1 SV=1	2	2	188.141	311.788	202.216	111.635	351.109	338.349	108.094	346.118	198.228	111.45	183.128	204.973	189.125	232.342	178.912	1.29864	0.287832	0.589096	FALSE
Q9D8N0	Elongation factor 1-gamma OS=Mus musculus OX=10090 GN=Eef1g PE=1 SV=3	5	5	121.801	231.855	213.52	149.066	252.436	218.79	165.26	222.574	147.891	97.9798	160.422	189.914	172.454	191.71	160.97	1.19097	0.269136	0.572788	FALSE
Q61249	Immunoglobulin-binding protein 1 OS=Mus musculus OX=10090 GN=Igbp1 PE=1 SV=1	3	6	162.694	245.566	147.579	139.35	146.674	138.837	148.62	169.489	139.985	107.761	158.017	163.692	167.718	159.927	149.234	1.07165	0.521892	0.734486	FALSE
A2A4J8	Vacuolar protein-sorting-associated protein 25 OS=Mus musculus OX=10090 GN=Vps25 PE=1 SV=1	5	4	196.337	165.326	181.667	197.388	148.283	135.906	251.453	160.808	151.939	220.015	208.98	184.02	191.262	169.192	192.91	0.877049	0.183254	0.538103	FALSE
P62264	40S ribosomal protein S14 OS=Mus musculus OX=10090 GN=Rps14 PE=1 SV=3	2	3	106.2	132.467	118.701	157.869	132.062	206.593	108.17	130.51	95.0765	105.199	109.881	181.503	96.5162	138.935	115.355	1.20442	0.173479	0.529274	FALSE
Q3TFD2	Lysophosphatidylcholine acyltransferase 1 OS=Mus musculus OX=10090 GN=Lpcat1 PE=1 SV=1	7	7	342.764	353.664	371.016	339.47	351.454	385.23	351.857	354.221	343.19	332.101	318.939	329.68	350.286	356.912	339.812	1.05032	0.0696689	0.489483	FALSE
Q99JY0	Trifunctional enzyme subunit beta, mitochondrial OS=Mus musculus OX=10090 GN=Hadhb PE=1 SV=1	5	4	244.468	205.466	255.068	160.3	283.722	259.008	210.502	153.765	118.096	193.82	175.373	220.483	224.81	230.742	181.307	1.27266	0.0760766	0.489483	FALSE
Q02111	Protein kinase C theta type OS=Mus musculus OX=10090 GN=Prkcq PE=1 SV=1	4	6	134.616	231.282	192.588	127.297	204.318	188.954	153.135	174.305	145.702	139.704	161.791	194.089	162.763	175.748	160.777	1.09312	0.395801	0.670707	FALSE
Q711T7	Glutamine-dependent NAD(+) synthetase OS=Mus musculus OX=10090 GN=Nadsyn1 PE=1 SV=1	4	4	108.526	142.252	113.222	91.3374	100.589	102.072	70.803	141.839	107.475	75.6396	115.647	118.259	115.635	108.585	103.718	1.04693	0.706321	0.849938	FALSE
Q9Z1A1	TFG protein OS=Mus musculus OX=10090 GN=Tfg PE=1 SV=1	3	5	211.075	218.674	213.437	195.969	204.378	184.295	225.75	251.547	209.042	238.653	247.74	217.041	239.887	204.302	232.334	0.879346	0.00522784	0.489483	FALSE
Q9JJF9	Signal peptide peptidase-like 2A OS=Mus musculus OX=10090 GN=Sppl2a PE=1 SV=2	2	2	290.209	278.301	314.342	314.514	307.703	317.921	294.007	285.314	252.711	314.22	296.556	306.741	311.043	303.473	293.691	1.03331	0.389998	0.667651	FALSE
P61226	Ras-related protein Rap-2b OS=Mus musculus OX=10090 GN=Rap2b PE=1 SV=1	4	6	404.833	477.487	478.492	400.8	441.557	438.84	379.151	437.812	380.989	417.416	445.956	444.22	461.142	439.261	422.711	1.03915	0.39291	0.668537	FALSE
P97377	Cyclin-dependent kinase 2 OS=Mus musculus OX=10090 GN=Cdk2 PE=1 SV=2	4	4	213.754	317.66	245.727	162.731	261.481	237.818	186.341	244.994	194.82	193.635	208.652	270.863	251.247	235.097	219.378	1.07165	0.51837	0.732568	FALSE
O54724	Caveolae-associated protein 1 OS=Mus musculus OX=10090 GN=Cavin1 PE=1 SV=1	4	2	134.061	218.809	210.848	127.549	185.488	203.789	161.905	167.812	139.696	136.456	173.873	186.065	178.722	176.097	162.519	1.08355	0.447318	0.701232	FALSE
Q61210-5	Isoform 5 of Rho guanine nucleotide exchange factor 1 OS=Mus musculus OX=10090 GN=Arhgef1	3	8	153.399	198.492	169.709	162.394	175.114	196.732	162.88	182.264	162.891	159.308	159.249	178.1	164.875	175.189	166.867	1.04987	0.299936	0.601473	FALSE
Q544E8	RAB37, member of RAS oncogene family OS=Mus musculus OX=10090 GN=Rab37 PE=1 SV=1	3	3	99.1791	83.2437	124.286	99.3482	140.022	122.204	110.209	77.2084	85.7096	139.725	101.898	115.762	102.857	109.717	103.078	1.06441	0.573378	0.769938	FALSE
Q64726	Zinc-alpha-2-glycoprotein OS=Mus musculus OX=10090 GN=Azgp1 PE=1 SV=2	4	6	395.611	409.931	446.755	411.43	359.568	352.993	487.258	474.824	500.295	257.508	475.481	421.461	464.098	394.744	431.208	0.915436	0.40332	0.676354	FALSE
P19783	Cytochrome c oxidase subunit 4 isoform 1, mitochondrial OS=Mus musculus OX=10090 GN=Cox4i1 PE=1 SV=2	4	3	262.78	419.877	395.578	187.279	386.542	410.587	179.125	288.143	181.575	269.983	275.37	333.424	282.486	330.248	252.603	1.30738	0.117003	0.491074	FALSE
Q9D820	Prolyl-tRNA synthetase associated domain-containing protein 1 OS=Mus musculus OX=10090 GN=Prorsd1 PE=1 SV=1	3	6	311.622	402.984	354.849	184.828	334.637	310.763	226.118	370.606	228.059	228.794	262.573	332.256	301.71	308.169	273.712	1.12589	0.382084	0.661628	FALSE
Q9QZM0	Ubiquilin-2 OS=Mus musculus OX=10090 GN=Ubqln2 PE=1 SV=2	1	1	10.6021	60.3982	39.7171	24.0778	43.5805	40.6022	18.0859	65.6776	30.764	16.6535	41.7039	40.5899	34.3575	32.0486	32.1358	0.997286	0.99305	0.99907	FALSE
B1ARB3	Platelet endothelial cell adhesion molecule OS=Mus musculus OX=10090 GN=Pecam1 PE=1 SV=1	3	5	82.681	108.696	156.2	117.323	236.428	149.72	116.577	265.729	84.7799	119.692	83.5592	148.622	116.5	134.156	124.158	1.08053	0.719995	0.856738	FALSE
P57746	V-type proton ATPase subunit D OS=Mus musculus OX=10090 GN=Atp6v1d PE=1 SV=1	3	7	161.608	222.477	159.021	128.335	160.897	144.605	137.985	185.281	137.045	132.864	164.124	154.135	161.708	160.465	152.342	1.05332	0.552129	0.754703	FALSE
Q61081	Hsp90 co-chaperone Cdc37 OS=Mus musculus OX=10090 GN=Cdc37 PE=1 SV=1	4	3	114.94	162.116	120.432	122.804	130.294	223.395	107.906	181.025	100.809	80.4295	115.807	120.111	112.632	141.484	113.863	1.24258	0.144652	0.505751	FALSE
Q9CY64	Biliverdin reductase A OS=Mus musculus OX=10090 GN=Blvra PE=1 SV=1	4	8	403.877	360.672	388.799	555.835	360.154	338.07	515.101	341.909	419.807	434.843	415.251	393.637	408.027	395.598	415.675	0.951701	0.565447	0.765567	FALSE
Q69ZS7	HBS1-like protein OS=Mus musculus OX=10090 GN=Hbs1l PE=1 SV=2	4	3	102.694	135.943	122.885	108.792	117.804	119.674	124.27	142.931	122.209	114.882	126.634	120.98	127.156	117.497	125.333	0.937481	0.186972	0.539462	FALSE
O88587	Catechol O-methyltransferase OS=Mus musculus OX=10090 GN=Comt PE=1 SV=2	4	4	88.8657	142.482	127.17	110.983	149.889	142.09	94.3093	187.854	110.246	74.6339	114.892	110.839	99.8993	124.952	109.224	1.144	0.34783	0.633929	FALSE
P70297	Signal transducing adapter molecule 1 OS=Mus musculus OX=10090 GN=Stam PE=1 SV=3	4	6	186.386	218.47	193.353	187.621	197.233	182.417	182.776	235.843	201.622	184.77	201.312	191.362	205.986	193.901	199.873	0.970124	0.494202	0.719052	FALSE
P42208	Septin-2 OS=Mus musculus OX=10090 GN=Sept2 PE=1 SV=2	5	7	119.53	179.364	159.925	126.54	159.328	161.125	147.909	149.817	111.846	119.663	142.592	136.547	128.709	149.441	133.182	1.12208	0.151508	0.51043	FALSE
Q3U9D6	Exocyst complex component OS=Mus musculus OX=10090 GN=Exoc6 PE=1 SV=1	2	6	197.448	179.022	187.412	138.954	210.604	191.185	138.375	164.406	133.453	182.709	155.353	162.603	155.704	182.596	155.331	1.17553	0.0404191	0.489483	FALSE
P10639	Thioredoxin OS=Mus musculus OX=10090 GN=Txn PE=1 SV=3	4	4	890.695	905.994	995.926	999.244	1016.26	912.288	1179.22	996.204	984.877	1065.64	1016.77	916.595	902.721	952.025	1005.24	0.947063	0.236161	0.553235	FALSE
P62242	40S ribosomal protein S8 OS=Mus musculus OX=10090 GN=Rps8 PE=1 SV=2	2	5	130.294	235.313	218.827	226.452	196.843	351.336	120.337	189.585	147.396	124.65	166.629	276.499	156.907	217.228	162.794	1.33437	0.111624	0.489483	FALSE
P99029	Peroxiredoxin-5, mitochondrial OS=Mus musculus OX=10090 GN=Prdx5 PE=1 SV=2	2	3	148.707	283.653	261.915	180.451	335.342	286.548	180.527	223.189	154.756	207.343	183.405	247.323	191.448	240.097	196.289	1.22318	0.158754	0.515826	FALSE
G3UY52	Probable ubiquitin carboxyl-terminal hydrolase FAF-X (Fragment) OS=Mus musculus OX=10090 GN=Usp9x PE=1 SV=1	1	1	25.4397	31.8747	43.6963	39.1121	29.1669	30.4057	31.3873	31.6344	31.1444	26.1541	28.2175	37.2285	33.3533	32.7285	31.1311	1.05131	0.581049	0.773892	FALSE
P05201	Aspartate aminotransferase, cytoplasmic OS=Mus musculus OX=10090 GN=Got1 PE=1 SV=3	4	6	222.563	242.689	214.072	246.087	220.685	206.595	251.987	260.73	239.198	235.939	254.877	219.24	215.321	224.996	239.053	0.941194	0.158448	0.515826	FALSE
Q9QXK3	Coatomer subunit gamma-2 OS=Mus musculus OX=10090 GN=Copg2 PE=1 SV=1	3	4	90.9408	79.8042	78.3513	91.6575	107.144	91.9546	103.69	85.3879	80.5725	96.0108	74.1876	92.2667	81.4404	89.4864	87.1496	1.02681	0.686361	0.840749	FALSE
Q6PAV2	Probable E3 ubiquitin-protein ligase HERC4 OS=Mus musculus OX=10090 GN=Herc4 PE=1 SV=2	2	6	284.973	187.013	256.61	321.469	453.432	401.027	390.651	261.23	284.298	403.103	212.628	267.559	202.475	304.646	279.936	1.08827	0.613343	0.798121	FALSE
P35276	Ras-related protein Rab-3D OS=Mus musculus OX=10090 GN=Rab3d PE=1 SV=1	1		32.8747	24.7635	29.8883	34.6108			34.0429	25.9494	29.3273	47.4558				30.2933	33.2988	0.90974	0.551212	0.754193	FALSE
P04940	Ig kappa chain V-VI region NQ2-17.4.1 OS=Mus musculus OX=10090 PE=2 SV=1	4	3	893.851	1091.14	398.084	1906.68	398.623	4160.4	367.046	513.796	410.024	841.516	379.519	637.915	214.723	1034.78	443.646	2.33245	0.0509296	0.489483	FALSE
A0A0G2JGL0	Ubiquitin-conjugating enzyme E2 D3 OS=Mus musculus OX=10090 GN=Ube2d3 PE=1 SV=1	4	3	105.953	215.633	165.364	125.196	216.073	206.976	131.494	252.125	135.618	118.648	132.752	150.99	140.249	166.302	147.231	1.12953	0.444166	0.698381	FALSE
A0A140T8N3	Immunoglobulin kappa chain variable 13-84 (Fragment) OS=Mus musculus OX=10090 GN=Igkv13-84 PE=4 SV=2	1	1	335.826	43.5566	32.0603	27.9397	85.1549	79.2236	31.3332	48.9225	30.4482	45.0074	61.1283	67.5278	47.8839	66.7427	45.6829	1.461	0.320963	0.619019	FALSE
Q9D967	Magnesium-dependent phosphatase 1 OS=Mus musculus OX=10090 GN=Mdp1 PE=1 SV=1	4	3	70.4271	215.175	141.11	84.4312	155.269	144.333	98.4084	162.797	88.2617	82.4098	130.273	126.477	119.965	126.233	112.659	1.12049	0.549991	0.753362	FALSE
P01727	Ig lambda-1 chain V region S43 OS=Mus musculus OX=10090 PE=1 SV=1	2	2	291.816	158.541	75.3574	897.095	235.495	213.565	184.224	97.1192	516.585	140.593	238.607	259.781	179.135	232.339	203.452	1.14198	0.729051	0.860841	FALSE
Q8BH80	Vesicle-associated membrane protein, associated protein B and C OS=Mus musculus OX=10090 GN=Vapb PE=1 SV=1	3	3	255.915	392.373	339.43	277.391	383.192	359.16	296.962	330.966	249.187	293.656	274.574	324.973	311.547	330.413	296.179	1.11559	0.186528	0.539462	FALSE
Q9QUR6	Prolyl endopeptidase OS=Mus musculus OX=10090 GN=Prep PE=1 SV=1	5	6	177.523	268.819	254.676	227.797	236.551	213.76	257.784	289.992	224.412	241.733	271.026	237.335	259.126	227.868	253.672	0.89828	0.129509	0.498237	FALSE
A0A0A6YWX0	Immunoglobulin heavy variable V1-19 (Fragment) OS=Mus musculus OX=10090 GN=Ighv1-19 PE=1 SV=1		4					81.2703	230.909					227.326	101.594	36.095	136.989	94.1143	1.45556	0.667143	0.830884	FALSE
Q8VEK0	Cell cycle control protein 50A OS=Mus musculus OX=10090 GN=Tmem30a PE=1 SV=1	4	4	462.818	606.665	616.111	644.137	585.808	567.028	467.299	488.436	472.84	415.821	509.471	540.14	555.995	577.288	490.863	1.17607	0.0196163	0.489483	FALSE
A0A0B4J1J5	Immunoglobulin heavy variable V9-3 (Fragment) OS=Mus musculus OX=10090 GN=Ighv9-3 PE=1 SV=1	2	1	63.7866	100.069	20.1803	27.4165	74.1224	101.209	137.848	54.607	32.9554	68.7856	53.1738	45.8475	47.4862	54.5997	57.085	0.956463	0.89029	0.951502	FALSE
Q91XL1	Leucine-rich HEV glycoprotein OS=Mus musculus OX=10090 GN=Lrg1 PE=1 SV=1	5	5	185.009	168.808	156.09	105.436	161.201	138.587	128.607	187.658	161.136	128.699	164.412	149.545	144.763	150.201	150.897	0.995389	0.961244	0.984831	FALSE
Q9JL99	C-type lectin domain family 1 member B OS=Mus musculus OX=10090 GN=Clec1b PE=1 SV=1	4	4	246.655	263.214	341.903	259.595	365.69	434.44	303.148	243.066	226.558	281.95	250.057	318.317	279.607	311.607	270.056	1.15386	0.178527	0.534179	FALSE
Q8VEJ9	Vacuolar protein sorting-associated protein 4A OS=Mus musculus OX=10090 GN=Vps4a PE=1 SV=1	6	4	344.819	441.06	354.639	359.72	355.951	342.115	342.081	393.323	316.379	402.311	391.556	383.804	335.573	364.95	365.035	0.999769	0.996589	0.999169	FALSE
P01901	H-2 class I histocompatibility antigen, K-B alpha chain OS=Mus musculus OX=10090 GN=H2-K1 PE=1 SV=1	1	4	26.0937	19.1148	28.6185	19.5124	20.3623	23.6065	13.9259	30.6568	23.303	12.1968	22.4091	22.7876	20.5498	22.618	19.985	1.13174	0.412698	0.68117	FALSE
Q9JIZ9	Phospholipid scramblase 3 OS=Mus musculus OX=10090 GN=Plscr3 PE=1 SV=1	3	7	179.426	191.023	171.635	169.061	169.788	176.072	152.751	179.414	166.646	138.235	166.712	169.049	176.49	176.009	163.625	1.07569	0.102784	0.489483	FALSE
Q8R317	Ubiquilin-1 OS=Mus musculus OX=10090 GN=Ubqln1 PE=1 SV=1	3	1	47.937	56.1874	58.3908	54.3288	67.6815	52.8012	48.0347	67.0666	48.2273	45.8886	56.054	52.2382	56.2512	55.907	52.9975	1.0549	0.453128	0.704109	FALSE
Q922Q8	Leucine-rich repeat-containing protein 59 OS=Mus musculus OX=10090 GN=Lrrc59 PE=1 SV=1	6	4	172.929	218.146	245.688	133.086	238.218	222.294	131.11	170.046	146.497	175.285	189.472	224.931	182.218	200.681	171.958	1.16703	0.203229	0.552171	FALSE
A0A075B5N4	Immunoglobulin kappa chain variable 8-27 OS=Mus musculus OX=10090 GN=Igkv8-27 PE=4 SV=1	3	5	743.142	646.347	301.447	594.719	209.727	459.475	305.834	323.518	370.646	350.849	1455.47	340.222	257.285	449.949	400.029	1.12479	0.704091	0.848502	FALSE
O88186	Platelet glycoprotein IX OS=Mus musculus OX=10090 GN=Gp9 PE=1 SV=1	3	3	171.022	337.685	270.974	175.399	324.62	304.692	185.003	280.22	203.106	176.756	214.621	250.282	195.411	254.464	212.452	1.19775	0.205068	0.552171	FALSE
Q9JJ00	Phospholipid scramblase 1 OS=Mus musculus OX=10090 GN=Plscr1 PE=1 SV=1	3	5	437.622	377.732	474.373	411.4	389.219	382.773	375.355	367.945	429.466	488.198	463.499	436.325	466.562	410.803	430.317	0.954653	0.424042	0.686434	FALSE
E9QA45	GTP-binding protein 2 OS=Mus musculus OX=10090 GN=Gtpbp2 PE=1 SV=1	4	5	91.4375	87.3627	106.026	87.8775	93.1274	84.4118	92.3973	94.2155	60.7334	93.1442	93.0752	88.9166	87.3507	91.4542	86.2822	1.05994	0.431555	0.691778	FALSE
P35821	Tyrosine-protein phosphatase non-receptor type 1 OS=Mus musculus OX=10090 GN=Ptpn1 PE=1 SV=2	4	6	298.223	504.413	412.159	304.213	429.275	411.908	351.34	305.909	274.663	342.236	339.204	378.878	346.647	386.531	332.582	1.16221	0.119125	0.491074	FALSE
A0A0A6YX66	Immunoglobulin heavy variable V1-20 (Fragment) OS=Mus musculus OX=10090 GN=Ighv1-20 PE=4 SV=1		1					21.6636	22.4045					71.7485	24.0682	17.9922	22.031	31.4374	0.700788	0.559812	0.761717	FALSE
A0A075B5P9	Immunoglobulin heavy variable 5-4 (Fragment) OS=Mus musculus OX=10090 GN=Ighv5-4 PE=4 SV=1	5	3	319.947	186.675	145.517	457.886	192.571	220.468	138.335	222.82	198.423	148.024	191.253	286.976	127.646	235.123	180.912	1.29965	0.208628	0.553235	FALSE
P05480	Neuronal proto-oncogene tyrosine-protein kinase Src OS=Mus musculus OX=10090 GN=Src PE=1 SV=4	1	2	58.092	78.3314	61.5929	39.9294	88.6571	79.5508	60.6624	53.9118	43.4499	54.0386	57.9455	70.0636	60.1833	65.4946	56.6665	1.15579	0.270606	0.574197	FALSE
O88738	Baculoviral IAP repeat-containing protein 6 OS=Mus musculus OX=10090 GN=Birc6 PE=1 SV=2	4	5	105.419	231.375	177.348	123.065	158.069	157.149	125.951	209.823	134.284	124.763	143.508	150.259	184.205	153.777	150.62	1.02096	0.877462	0.943931	FALSE
P25444	40S ribosomal protein S2 OS=Mus musculus OX=10090 GN=Rps2 PE=1 SV=3	8	6	454.706	456.799	557.395	735.079	527.047	1137	413.62	473.896	498.797	454.365	372.307	815.271	387.044	608.967	471.997	1.29019	0.164166	0.520341	FALSE
Q9DCL9	Multifunctional protein ADE2 OS=Mus musculus OX=10090 GN=Paics PE=1 SV=4	3	3	155.084	214.701	215.347	150.355	211.476	233.145	164.932	196.148	139.714	204.443	168.654	177.377	176.067	193.906	174.196	1.11315	0.244709	0.557919	FALSE
Q61646	Haptoglobin OS=Mus musculus OX=10090 GN=Hp PE=1 SV=1	3	7	2070.32	298	349.475	136.24	249.424	228.047	154.702	244.662	208.459	136.313	158.225	912.113	256.039	344.474	235.137	1.46499	0.403444	0.676354	FALSE
Q8VCS0	N-acetylmuramoyl-L-alanine amidase OS=Mus musculus OX=10090 GN=Pglyrp2 PE=1 SV=1	3	7	205.569	486.074	317.098	171.918	392.137	374.864	214.529	417.54	263.999	147.824	249.111	283.184	259.143	304.729	251.646	1.21094	0.354077	0.63708	FALSE
Q8BFW4	Tripartite motif-containing protein 65 OS=Mus musculus OX=10090 GN=Trim65 PE=1 SV=1	2	5	44.4205	95.1546	70.9627	53.8871	63.5971	65.9756	54.839	62.5137	63.6433	46.9019	60.2528	67.1518	59.0845	63.8594	58.8556	1.08502	0.466632	0.706601	FALSE
A0A140T8Q3	Immunoglobulin kappa variable 6-17 (Fragment) OS=Mus musculus OX=10090 GN=Igkv6-17 PE=1 SV=2	2	2	220.299	88.2675	67.7847	459.187	128.657	186.254	58.2059	72.8847	126.937	105.054	119.92	210.913	80.2104	156.163	101.987	1.5312	0.199406	0.550271	FALSE
A0A075B5N3	Immunoglobulin kappa variable 8-28 OS=Mus musculus OX=10090 GN=Igkv8-28 PE=1 SV=7	3	3	457.678	284.325	297.211	234.489	266.368	500.685	179.62	298.726	850.507	200.906	612.1	347.368	159.877	326.414	315.573	1.03435	0.907911	0.958849	FALSE
P49769	Presenilin-1 OS=Mus musculus OX=10090 GN=Psen1 PE=1 SV=1	3	3	290.472	491.327	268.828	210.749	266.094	286.745	171.031	329.84	255.189	209.701	311.527	279.972	301.877	291.77	259.613	1.12387	0.433089	0.692392	FALSE
O35601	FYN-binding protein 1 OS=Mus musculus OX=10090 GN=Fyb1 PE=1 SV=2	2	5	217.782	209.975	326.634	226.03	307.499	283.451	363.154	196.042	274.497	323.269	239.265	306.885	275.013	257.903	277.766	0.928492	0.515191	0.729285	FALSE
Q8K1M6	Dynamin-1-like protein OS=Mus musculus OX=10090 GN=Dnm1l PE=1 SV=2	4	9	1999.74	1396.62	1603.27	836.249	1099.61	822.417	990.812	1054.63	943.426	1142.44	1355.94	1294.79	1520.05	1225.43	1170.24	1.04716	0.768882	0.887394	FALSE
Q3TCH7	Cullin-4A OS=Mus musculus OX=10090 GN=Cul4a PE=1 SV=1	6	6	268.133	276.259	241.487	213.257	264.995	222.619	210.53	270.487	216.544	182.595	230.51	224.455	226.649	246.629	221.796	1.11197	0.118596	0.491074	FALSE
A0A087WNT1	Elongin-C OS=Mus musculus OX=10090 GN=Eloc PE=1 SV=1	2	5	140.784	148.098	181.43	154.271	247.306	245.085	158.586	766.097	229.552	183.875	198.406	238.223	228.437	181.179	246.544	0.734875	0.214534	0.553235	FALSE
O55186	CD59A glycoprotein OS=Mus musculus OX=10090 GN=Cd59a PE=2 SV=1	2	2	263.156	234.229	290.478	239.301	392.131	302.254	140.842	297.166	296.711	250.853	232.596	280.687	227.573	282.457	240.312	1.17537	0.234149	0.553235	FALSE
Q8VD65	Phosphoinositide 3-kinase regulatory subunit 4 OS=Mus musculus OX=10090 GN=Pik3r4 PE=1 SV=3	5	7	269.585	331.209	364.344	319.306	381.096	371.798	307.552	386.52	269.344	320.386	306.597	342.169	309.908	337.269	318.641	1.05846	0.412398	0.68117	FALSE
P01724	Ig lambda-1 chain V regions MOPC 104E/RPC20/J558/S104 OS=Mus musculus OX=10090 PE=1 SV=1	2	1	131.084	45.1346	44.4296	92.7343	72.9051	85.6156	66.4261	43.7054	284.104	36.9821	89.2865	85.1063	63.7646	73.0658	76.0994	0.960136	0.899971	0.955611	FALSE
A0A0R4J0J4	Atypical chemokine receptor 1 OS=Mus musculus OX=10090 GN=Ackr1 PE=4 SV=1	4	4	748.082	615.131	688.377	819.036	669.729	702.886	752.548	682.651	727.121	670.465	732.435	730.99	717.606	704.377	715.739	0.984125	0.699742	0.847813	FALSE
A0A075B5M3	Immunoglobulin kappa variable 4-58 OS=Mus musculus OX=10090 GN=Igkv4-58 PE=1 SV=1	2	3	318.841	160.497	169.479	167.275	668.018	265.322	270.984	192.118	332.967	2114.39	291.432	668.683	265.154	252.169	408.367	0.617506	0.24855	0.562099	FALSE
Q8VDF3	Death-associated protein kinase 2 OS=Mus musculus OX=10090 GN=Dapk2 PE=1 SV=1	5	3	246.829	233.51	289.424	271.933	215.006	220.181	250.976	273.143	213.783	213.05	258.219	245.331	272.405	244.712	245.587	0.996438	0.954692	0.983384	FALSE
A0A140T8Q1	Protein Igkv12-41 (Fragment) OS=Mus musculus OX=10090 GN=Igkv12-41 PE=1 SV=2	2	4	196.146	225.989	197.436	191.42	851.4	365.122	248.249	377.132	244.034	181.294	428.989	229.361	218.613	283.645	263.881	1.0749	0.78244	0.896281	FALSE
A0A140T8N2	Protein Igkv5-48 (Fragment) OS=Mus musculus OX=10090 GN=Igkv5-48 PE=1 SV=2	1	1	24.893	35.225	29.869	36.1144	81.5227	18.9698	25.5996	34.2541	63.9447	29.6508	32.0733	43.4254	17.9634	33.6921	32.8858	1.02452	0.92393	0.970561	FALSE
Q6PB93	Polypeptide N-acetylgalactosaminyltransferase 2 OS=Mus musculus OX=10090 GN=Galnt2 PE=1 SV=1	3	1	43.7079	54.0132	58.4689	47.2368	62.6956	57.9839	50.0962	49.0839	39.6983	51.4584	55.8699	53.328	48.2445	53.5963	49.4401	1.08407	0.264145	0.571155	FALSE
A0A075B674	Immunoglobulin heavy variable 1-78 OS=Mus musculus OX=10090 GN=Ighv1-78 PE=1 SV=1	3	5	630.122	1009.56	348.794	495.115	1085.6	501.255	219.149	714.893	1439	371.673	645.109	447.162	425.287	625.308	519.993	1.20253	0.544075	0.751089	FALSE
Q8CG16	Complement C1r-A subcomponent OS=Mus musculus OX=10090 GN=C1ra PE=1 SV=1	5	4	111.579	264.554	178.582	89.2922	190.021	170.804	85.5189	205.43	131.403	87.8548	147.789	156.125	156.247	157.522	132.871	1.18552	0.407267	0.678106	FALSE
Q792Y9	MCG140783 OS=Mus musculus OX=10090 GN=Gm5771 PE=1 SV=1	1	1	235.106	614.178	454.65	378.412	662.734	530.514	348.841	1525.07	506.21	304.526	538.709	542.274	531.453	453.809	536.133	0.846447	0.528016	0.739198	FALSE
P18242	Cathepsin D OS=Mus musculus OX=10090 GN=Ctsd PE=1 SV=1	2	3	72.336	170.56	173.274	89.4035	195.555	209.905	67.7948	159.234	100.675	82.4546	94.1924	119.024	104.408	140.962	100.685	1.40003	0.122446	0.493739	FALSE
Q00262	Syntaxin-2 OS=Mus musculus OX=10090 GN=Stx2 PE=1 SV=1	4	7	194.376	303.123	260.905	205.816	271.178	257.484	193.909	270.421	220.726	191.972	228.255	240.718	227.182	245.869	223.36	1.10078	0.259613	0.568787	FALSE
E9PZP8	HECT and RLD domain-containing E3 ubiquitin protein ligase family member 1 OS=Mus musculus OX=10090 GN=Herc1 PE=1 SV=1	4	2	67.0208	265.122	160.141	65.308	160.598	153.733	74.7064	158.418	84.5656	52.5746	152.728	138.069	120.987	128.906	104.296	1.23595	0.448513	0.701232	FALSE
Q9ER35	Fructosamine-3-kinase OS=Mus musculus OX=10090 GN=Fn3k PE=1 SV=1	4	5	287.31	367.448	360.381	341.391	348.363	351.052	341.029	354.051	308.286	325.679	330.825	335.164	331.196	341.581	332.063	1.02867	0.467398	0.706853	FALSE
D7PDD4	Megakaryocyte and platelet inhibitory receptor G6b OS=Mus musculus OX=10090 GN=Mpig6b PE=1 SV=1	2	3	146.313	230.066	192.328	114.338	194.538	191.626	117.942	167.92	124.725	137.713	147.304	184.582	156.526	173.835	146.492	1.18666	0.164517	0.520341	FALSE
P97465	Docking protein 1 OS=Mus musculus OX=10090 GN=Dok1 PE=1 SV=2	4	7	157.533	198.326	215.695	183.57	214.737	198.073	188.89	193.13	171.307	149.118	169.868	195.356	175.716	193.577	176.959	1.09391	0.154722	0.511274	FALSE
Q9JI78	Peptide-N(4)-(N-acetyl-beta-glucosaminyl)asparagine amidase OS=Mus musculus OX=10090 GN=Ngly1 PE=1 SV=2	3	5	226.082	164.537	155.88	105.635	217.93	369.147	141.361	257.492	211.633	159.866	124.614	174.864	126.07	191.473	165.376	1.1578	0.465343	0.706601	FALSE
P0C8K7	Small integral membrane protein 1 OS=Mus musculus OX=10090 GN=Smim1 PE=1 SV=1	1	1	37.7429	51.4191	48.2872	37.4226	42.0455	42.2687	28.8722	44.0769	35.8349	26.5583	45.2678	33.0549	43.4373	42.8987	36.0233	1.19086	0.110414	0.489483	FALSE
Q91ZJ5	UTP--glucose-1-phosphate uridylyltransferase OS=Mus musculus OX=10090 GN=Ugp2 PE=1 SV=3	4	6	205.523	181.699	213.25	237.721	158.505	158.512	212.252	197.369	202.153	222.411	220.559	206.399	232.2	190.347	213.028	0.893528	0.118861	0.491074	FALSE
Q91XL9	Oxysterol-binding protein-related protein 1 OS=Mus musculus OX=10090 GN=Osbpl1a PE=1 SV=2	4	5	160.654	264.077	204.531	163.599	212.469	192.88	166.635	223.643	197.662	154.043	201.896	178.61	187.233	196.845	185.86	1.0591	0.518405	0.732568	FALSE
Q62422	Osteoclast-stimulating factor 1 OS=Mus musculus OX=10090 GN=Ostf1 PE=1 SV=2	1	3	45.9298	69.2268	51.9032	63.7148	62.6487	63.6051	68.805	51.8545	58.8684	57.2829	56.555	54.6968	61.0735	58.9343	58.241	1.0119	0.866696	0.938125	FALSE
Q9CRC9	Glucosamine-6-phosphate isomerase 2 OS=Mus musculus OX=10090 GN=Gnpda2 PE=1 SV=1		1					23.9344	18.3844					22.9801	22.1722	25.1001	20.9766	23.3854	0.896996	0.392984	0.668537	FALSE
Q99JX4	Eukaryotic translation initiation factor 3 subunit M OS=Mus musculus OX=10090 GN=Eif3m PE=1 SV=1	2	2	57.6717	101.429	74.1984	58.1858	78.7617	60.5333	58.538	87.3513	66.787	68.864	64.1558	73.144	73.5229	70.2707	69.8515	1.006	0.952522	0.981701	FALSE
Q61206	Platelet-activating factor acetylhydrolase IB subunit beta OS=Mus musculus OX=10090 GN=Pafah1b2 PE=1 SV=2	2	3	161.459	132.939	173.45	211.553	166.932	143.228	238.263	162.738	184.989	191.57	216.976	156.647	165.108	163.109	186.032	0.876779	0.165346	0.520341	FALSE
Q9ERF3	WD repeat-containing protein 61 OS=Mus musculus OX=10090 GN=Wdr61 PE=1 SV=1	5	7	268.08	409.517	372.435	235.402	284.644	372.561	261.089	425.673	287.875	231.98	317.011	313.67	337.671	317.309	305.649	1.03815	0.751377	0.876666	FALSE
B1B1A8	Myosin light chain kinase, smooth muscle OS=Mus musculus OX=10090 GN=Mylk PE=1 SV=1	4	6	177.681	381.852	303.406	185.053	381.013	369.037	176.956	344.108	187.421	171.937	213.456	275.022	217.723	284.978	220.171	1.29434	0.15878	0.515826	FALSE
P62960	Nuclease-sensitive element-binding protein 1 OS=Mus musculus OX=10090 GN=Ybx1 PE=1 SV=3		1					5.99561	8.38837					17.943	10.6908	9.55163	7.09178	12.2366	0.579555	0.146662	0.505751	FALSE
P31532	Serum amyloid A-4 protein OS=Mus musculus OX=10090 GN=Saa4 PE=1 SV=2	3	4	241.043	548.26	337.766	147.498	468.361	386.149	125.057	439.089	229.323	113.546	228.058	295.386	261.539	325.564	220.311	1.47775	0.169368	0.526023	FALSE
Q5SYL3	Protein KIAA0100 OS=Mus musculus OX=10090 GN=Kiaa0100 PE=1 SV=1	1	3	75.9428	90.8852	91.2616	93.9658	98.3513	96.8369	101.669	91.4672	86.9273	92.192	92.1792	91.262	91.1784	90.8887	92.3214	0.984481	0.703479	0.848181	FALSE
Q62418	Drebrin-like protein OS=Mus musculus OX=10090 GN=Dbnl PE=1 SV=2	1	3	60.8882	75.4176	78.4463	77.4244	73.2975	81.8082	90.519	75.2819	58.0504	61.3355	72.1287	71.1352	66.2964	74.2262	70.0218	1.06004	0.432371	0.691793	FALSE
P62754	40S ribosomal protein S6 OS=Mus musculus OX=10090 GN=Rps6 PE=1 SV=1	4	5	100.971	141.284	145.786	174.394	157.709	234.866	121.202	209.175	173.304	117.089	113.317	205.573	124.392	154.183	147.105	1.04811	0.764415	0.883068	FALSE
P24668	Cation-dependent mannose-6-phosphate receptor OS=Mus musculus OX=10090 GN=M6pr PE=1 SV=1	3	3	215.121	204.603	230.905	231.856	296.882	291.364	244.442	213.017	219.906	253.318	207.628	249.009	204.203	242.593	226.543	1.07085	0.347035	0.633929	FALSE
A0A075B5M4	Immunoglobulin kappa variable 4-57-1 (Fragment) OS=Mus musculus OX=10090 GN=Igkv4-57-1 PE=4 SV=1	2	1	73.1911	83.8171	69.5059	62.7701	81.6414	122.677	136.995	84.431	117.187	109.619	63.8541	55.8495	220.951	80.2983	102.278	0.785098	0.27819	0.581122	FALSE
Q9CZW5	Mitochondrial import receptor subunit TOM70 OS=Mus musculus OX=10090 GN=Tomm70 PE=1 SV=2	2	4	157.671	200.523	227.453	174.133	284.33	275.744	183.459	174.092	172.311	163.236	150.661	195.555	184.099	214.784	174.225	1.2328	0.0535732	0.489483	FALSE
A0A075B5W7	Immunoglobulin heavy variable 1-56 OS=Mus musculus OX=10090 GN=Ighv1-56 PE=4 SV=1	3	2	642.541	982.458	381.974	694.903	615.222	863.579	220.931	383.971	681.033	2471.02	660.967	1129.84	449.891	668.218	647.975	1.03124	0.93035	0.973868	FALSE
Q9DBJ1	Phosphoglycerate mutase 1 OS=Mus musculus OX=10090 GN=Pgam1 PE=1 SV=3	4	1	122.361	145.696	119.764	187.635	145.31	138.589	187.195	139.11	142.899	173.621	150.427	136.252	123.288	141.62	149.028	0.950294	0.560554	0.762304	FALSE
O35855	Branched-chain-amino-acid aminotransferase, mitochondrial OS=Mus musculus OX=10090 GN=Bcat2 PE=1 SV=2	2	3	69.9362	191.099	126.731	65.2529	163.775	140.001	62.2232	166.166	79.0252	67.44	78.6775	111.191	91.034	116.763	88.8996	1.31342	0.234861	0.553235	FALSE
O35295	Transcriptional activator protein Pur-beta OS=Mus musculus OX=10090 GN=Purb PE=1 SV=3	2	2	92.5568	67.737	84.9351	87.3238	82.2878	157.413	72.0328	84.9008	79.2542	80.6255	59.4378	105.891	80.272	91.8978	79.3133	1.15867	0.275311	0.577918	FALSE
Q8CBB7	AP-1 complex subunit gamma OS=Mus musculus OX=10090 GN=Ap1g1 PE=1 SV=1	3	10	366.315	412.13	381.768	361.326	380.456	308.233	315.399	348.795	340.976	281.738	318.482	387.43	362.049	366.968	334.86	1.09589	0.131606	0.50027	FALSE
P62830	60S ribosomal protein L23 OS=Mus musculus OX=10090 GN=Rpl23 PE=1 SV=1	3	3	71.4763	110.234	126.839	116.622	122.77	165.525	55.3069	98.4338	72.6246	75.1766	77.2735	151.008	79.8352	115.455	83.2398	1.38701	0.0720713	0.489483	FALSE
P67984	60S ribosomal protein L22 OS=Mus musculus OX=10090 GN=Rpl22 PE=1 SV=2	2	2	44.4019	61.1391	83.3796	95.2645	87.5877	135.574	48.3329	57.6111	50.1105	51.0393	57.7824	95.2245	60.0665	79.6872	58.5321	1.36143	0.100861	0.489483	FALSE
P11881	Inositol 1,4,5-trisphosphate receptor type 1 OS=Mus musculus OX=10090 GN=Itpr1 PE=1 SV=2	4	6	351.418	240.362	328.486	399.542	398.641	434.649	407.694	255.592	375.986	426.58	267.692	322.019	309.413	352.572	332.125	1.06157	0.61274	0.798121	FALSE
Q61469	Phospholipid phosphatase 1 OS=Mus musculus OX=10090 GN=Plpp1 PE=1 SV=1	1	2	558.653	133.879	398.658	497.501	361.443	363.199	353.532	159.048	458.742	418.037	345.798	362.97	368.589	353.378	337.506	1.04702	0.850176	0.92884	FALSE
Q9CQN6	Transmembrane protein 14C OS=Mus musculus OX=10090 GN=Tmem14c PE=1 SV=1	1	2	54.0311	78.8699	70.1685	65.7348	82.7794	84.6445	78.8181	90.2419	63.4146	54.563	70.0792	72.4556	68.7212	71.8625	70.4201	1.02048	0.828539	0.918687	FALSE
Q80UU9	Membrane-associated progesterone receptor component 2 OS=Mus musculus OX=10090 GN=Pgrmc2 PE=1 SV=2		3					142.467	122.039					99.4526	114.129	115.281	131.858	109.376	1.20554	0.113376	0.489483	FALSE
P63321	Ras-related protein Ral-A OS=Mus musculus OX=10090 GN=Rala PE=1 SV=1	4	5	623.113	524.869	591.702	718.29	551.388	556.334	705.647	534.769	637.124	712.487	663.23	605.585	662.059	591.065	643.215	0.918924	0.176915	0.5331	FALSE
P18654	Ribosomal protein S6 kinase alpha-3 OS=Mus musculus OX=10090 GN=Rps6ka3 PE=1 SV=2	5	4	97.4043	123.018	111.438	89.8435	112.907	88.5249	90.5289	103.816	82.7571	81.6141	93.5939	111.377	99.6472	103.072	94.2239	1.09391	0.221596	0.553235	FALSE
P55194	SH3 domain-binding protein 1 OS=Mus musculus OX=10090 GN=Sh3bp1 PE=1 SV=3	2	6	63.3864	86.9655	63.7652	93.9735	75.1546	82.02	68.0415	81.9594	57.3802	43.1481	69.3009	69.9972	69.0721	76.701	64.464	1.18983	0.122894	0.493739	FALSE
Q8CBB9	Radical S-adenosyl methionine domain-containing protein 2 OS=Mus musculus OX=10090 GN=Rsad2 PE=1 SV=1	2	1	55.1446	103.107	100.369	45.4816	113	113.431	55.4463	99.6169	58.9482	43.5095	51.062	87.2337	85.1445	83.2414	65.8567	1.26398	0.262715	0.570494	FALSE
Q61233	Plastin-2 OS=Mus musculus OX=10090 GN=Lcp1 PE=1 SV=4	4	6	95.8798	233.99	159.907	96.5273	202.184	179.757	125.875	159.336	109.129	99.6353	111.859	120.36	116.243	152.515	119.168	1.27983	0.13863	0.505751	FALSE
A0A075B5Q0	Immunoglobulin heavy variable 5-6 (Fragment) OS=Mus musculus OX=10090 GN=Ighv5-6 PE=4 SV=1		1					8.49341	13.3864					6.60951	8.16274	4.55392	10.6628	6.26321	1.70246	0.151488	0.51043	FALSE
Q61475	Complement decay-accelerating factor, GPI-anchored OS=Mus musculus OX=10090 GN=Cd55 PE=1 SV=2	5	4	350.29	424.812	456.63	333.24	441.625	406.017	310.915	408.289	384.175	348.129	372.341	414.971	394.865	399.415	374.638	1.06613	0.335296	0.627181	FALSE
P68037	Ubiquitin-conjugating enzyme E2 L3 OS=Mus musculus OX=10090 GN=Ube2l3 PE=1 SV=1	4	1	121.427	136.961	141.482	166.932	147.703	152.746	210.472	174.415	134.108	161.783	166.136	144.085	160.071	143.853	162.96	0.882751	0.109053	0.489483	FALSE
P18528	Ig heavy chain V region 6.96 OS=Mus musculus OX=10090 PE=4 SV=1	1	1	1874.71	619.25	554.02	2670.16	370.114	276.042	1153.95	696.339	1057.21	1406.62	390.607	432.425	8412.77	748.22	1078.57	0.693716	0.513621	0.72898	FALSE
A0A087WR52	Arf-GAP domain and FG repeat-containing protein 1 (Fragment) OS=Mus musculus OX=10090 GN=Agfg1 PE=1 SV=1	3	2	140.386	194.382	150.419	168.515	167.959	160.008	159.256	170.611	141.231	123.352	137.249	158.881	149.692	162.759	147.86	1.10076	0.146119	0.505751	FALSE
Q9JI11	Serine/threonine-protein kinase 4 OS=Mus musculus OX=10090 GN=Stk4 PE=1 SV=1	2	4	72.1531	109.61	104.126	67.5699	95.8841	96.2034	106.727	99.6371	94.0544	103.128	111.383	99.0339	102.708	89.48	102.251	0.875105	0.116022	0.491074	FALSE
Q9ERN0	Secretory carrier-associated membrane protein 2 OS=Mus musculus OX=10090 GN=Scamp2 PE=1 SV=1	3	4	229.58	283.092	337.827	295.091	290.554	254.77	276.017	286.183	284.967	289.346	323.417	283.304	307.669	279.779	292.597	0.956191	0.429769	0.691232	FALSE
Q8C166	Copine-1 OS=Mus musculus OX=10090 GN=Cpne1 PE=1 SV=1	5	6	289.633	430.48	390.221	332.179	420.623	397.017	366.822	395.765	279.943	325.504	362.52	340.101	322.982	373.133	340.144	1.09699	0.235763	0.553235	FALSE
P62869	Elongin-B OS=Mus musculus OX=10090 GN=Elob PE=1 SV=1	5	4	831.641	983.466	862.056	804.104	759.036	1094.94	860.403	1014.2	834.465	861.207	748.906	1001.45	769.897	882.13	864.919	1.0199	0.784775	0.897716	FALSE
Q8BU33	Acetolactate synthase-like protein OS=Mus musculus OX=10090 GN=Ilvbl PE=1 SV=1	3	3	90.6699	147.598	133.281	100.181	112.932	128.818	119.003	129.054	101.77	93.1656	80.3296	136.311	110.608	117.26	108.443	1.08131	0.46514	0.706601	FALSE
A0A0A6YVU8	MCG119397 OS=Mus musculus OX=10090 GN=Gm9774 PE=4 SV=1	4	7	438.723	439.524	419.509	475.883	389.742	353.296	353.394	497.786	390.318	281.001	412.126	411.996	455.834	417.563	394.738	1.05782	0.525295	0.738112	FALSE
A0A0A6YY69	Immunoglobulin heavy variable 2-5 (Fragment) OS=Mus musculus OX=10090 GN=Ighv2-5 PE=4 SV=1	3	2	1678.15	46.5284	67.1089	77.8343	245.125	187.764	79.2852	74.5407	77.2425	287.377	171.795	302.478	117.65	163.023	134.639	1.21082	0.734836	0.865176	FALSE
F8VQN6	Rho guanine nucleotide exchange factor 12 OS=Mus musculus OX=10090 GN=Arhgef12 PE=1 SV=1	3	5	103.276	101.368	106.404	130.677	115.477	106.379	154.386	115.662	113.444	120.977	136.491	108.661	118.113	110.171	123.139	0.894693	0.0984008	0.489483	FALSE
Q8CBQ5	Phosphatidylinositol 4-kinase type 2-beta OS=Mus musculus OX=10090 GN=Pi4k2b PE=1 SV=1	4	11	344.904	295.309	354.315	343.866	354.837	339.829	366.038	304.951	297.012	396.175	340.684	345.071	331.119	338.2	338.695	0.998539	0.976456	0.993445	FALSE
Q60872	Eukaryotic translation initiation factor 1A OS=Mus musculus OX=10090 GN=Eif1a PE=2 SV=3	3	4	263.378	173.425	271.72	379.113	244.737	220.424	360.253	201.398	226.617	366.469	290.471	270.139	258.856	251.626	276.125	0.911278	0.49963	0.719279	FALSE
Q9R0Q7	Prostaglandin E synthase 3 OS=Mus musculus OX=10090 GN=Ptges3 PE=1 SV=1	3	3	393.263	447.915	403.816	362.677	439.796	397.643	280.594	453.235	394.922	357.2	382.323	396.722	404.053	406.494	377.843	1.07583	0.305017	0.606576	FALSE
Q9CZ28	Vacuolar-sorting protein SNF8 OS=Mus musculus OX=10090 GN=Snf8 PE=1 SV=1	4	4	275.101	273.574	282.905	270.42	263.923	254.043	272.577	255.789	236.638	277.541	280.14	280.717	264.584	269.839	266.422	1.01283	0.670128	0.832403	FALSE
Q9Z0G0	PDZ domain-containing protein GIPC1 OS=Mus musculus OX=10090 GN=Gipc1 PE=1 SV=1	3	3	76.9413	104.962	99.1893	61.2751	79.5707	71.5618	86.143	92.8589	85.4044	77.0477	91.3535	96.5051	76.8864	80.8592	86.3095	0.936852	0.454691	0.704109	FALSE
Q8BUM3	Tyrosine-protein phosphatase non-receptor type 7 OS=Mus musculus OX=10090 GN=Ptpn7 PE=1 SV=1	2	2	41.2391	72.0652	112.895	58.3161	100.984	139.077	47.2529	154.36	78.3625	49.3943	46.7434	84.8481	51.99	80.6308	66.6156	1.21039	0.46034	0.704109	FALSE
A0A0R4IZY0	Thimet oligopeptidase OS=Mus musculus OX=10090 GN=Thop1 PE=1 SV=1	5	2	138.429	244.912	162.581	143.813	230.129	186.689	134.4	221.537	177.962	113.062	149.832	150.965	152.357	180.039	154.111	1.16824	0.239103	0.554646	FALSE
A0A0R4J0V4	Junction-mediating and -regulatory protein OS=Mus musculus OX=10090 GN=Jmy PE=1 SV=1	3	4	146.786	129.792	158.219	137.5	158.019	147.562	128.796	125.652	141.672	144.421	124.958	149.161	142.511	145.947	136.425	1.0698	0.136313	0.505505	FALSE
E9PVP0	START domain-containing protein 10 OS=Mus musculus OX=10090 GN=Stard10 PE=1 SV=1	2	3	95.1201	151.962	141.445	130.848	155.099	149.49	128.571	128.38	96.7616	112.666	114.301	130.465	102.335	135.549	115.524	1.17334	0.085005	0.489483	FALSE
Q04447	Creatine kinase B-type OS=Mus musculus OX=10090 GN=Ckb PE=1 SV=1	3	5	98.118	168.512	124.912	107.354	155.052	130.111	111.819	152.313	130.249	98.8742	115.417	137.366	114.718	128.361	121.855	1.05339	0.605979	0.793329	FALSE
A0A1D5RM85	60S ribosomal protein L18a (Fragment) OS=Mus musculus OX=10090 GN=Rpl18a PE=1 SV=1	2	3	117.088	124.267	153.76	189.21	147.458	300.878	94.0425	125.524	118.607	124.821	136.882	215.961	133.03	163.037	131.701	1.23794	0.222901	0.553235	FALSE
D3Z780	Translation initiation factor eIF-2B subunit delta OS=Mus musculus OX=10090 GN=Eif2b4 PE=1 SV=1	1	3	30.3266	36.6441	39.8175	30.0228	35.2204	44.1591	52.7452	47.5662	41.6013	39.1883	38.9126	43.135	35.7655	35.6885	42.38	0.842106	0.0508983	0.489483	FALSE
P47963	60S ribosomal protein L13 OS=Mus musculus OX=10090 GN=Rpl13 PE=1 SV=3	5	2	60.7796	104.248	94.0804	110.733	92.3918	206.852	55.5216	81.2689	69.8036	67.0867	63.9324	160.497	56.6015	103.948	74.1046	1.40272	0.137506	0.505505	FALSE
Q9ES97-3	Isoform 3 of Reticulon-3 OS=Mus musculus OX=10090 GN=Rtn3	4	3	306.971	450.708	405.797	309.634	373.281	333.184	268.53	372.556	283.65	249.744	319.42	370.368	354.592	359.594	313.451	1.14721	0.149441	0.507644	FALSE
Q9D1J1	Adaptin ear-binding coat-associated protein 2 OS=Mus musculus OX=10090 GN=Necap2 PE=1 SV=1	1	6	34.2849	51.4926	56.5158	58.8006	56.335	53.7379	54.3767	56.0477	35.4587	29.9747	48.0411	46.8745	47.6944	51.0791	44.5432	1.14673	0.279865	0.581698	FALSE
Q9Z2V5	Histone deacetylase 6 OS=Mus musculus OX=10090 GN=Hdac6 PE=1 SV=3	2	3	53.4299	87.0839	63.246	54.5774	55.6003	65.5664	62.3614	83.5668	53.4363	46.9206	61.3895	69.5081	65.8207	62.3143	62.3661	0.999169	0.993683	0.99907	FALSE
Q3U7K7	E3 ubiquitin-protein ligase TRIM21 OS=Mus musculus OX=10090 GN=Trim21 PE=1 SV=1	2	6	208.874	167.569	182.559	203.417	174.893	171.625	173.855	196.522	177.516	175.999	163.021	212.199	207.635	184.164	185.88	0.990765	0.86569	0.938125	FALSE
Q925F2	Endothelial cell-selective adhesion molecule OS=Mus musculus OX=10090 GN=Esam PE=1 SV=1	2	1	62.0788	53.8559	68.2286	54.3444	38.402	40.5021	55.9692	56.9783	55.2625	63.1185	82.8736	62.1294	51.2349	51.7831	60.4053	0.857261	0.179198	0.534179	FALSE
O54774	AP-3 complex subunit delta-1 OS=Mus musculus OX=10090 GN=Ap3d1 PE=1 SV=1	1	3	208.43	147.136	196.198	173.527	156.25	142.575	192.215	149.09	149.3	174.932	175.858	179.052	187.755	168.954	171.842	0.983194	0.818154	0.912114	FALSE
Q9D1P4	Cysteine and histidine-rich domain-containing protein 1 OS=Mus musculus OX=10090 GN=Chordc1 PE=1 SV=1	4	1	40.5725	75.4328	47.7305	39.0656	63.1595	45.7506	40.2008	57.7684	42.6623	37.4247	46.4256	63.4306	46.1844	50.451	46.969	1.07413	0.579122	0.773086	FALSE
Q9QXT0	Protein canopy homolog 2 OS=Mus musculus OX=10090 GN=Cnpy2 PE=1 SV=1	3	5	208.261	159.574	193.972	214.959	207.639	189.2	194.749	227.669	211.366	191.99	177.442	193.459	179.468	194.678	195.931	0.993603	0.908283	0.958849	FALSE
F8WIK0	Anamorsin OS=Mus musculus OX=10090 GN=Ciapin1 PE=1 SV=2	3	2	109.32	159.097	135.996	134.565	166.423	141.024	127.16	151.701	110.079	136.343	123.361	123.053	120.025	139.815	126.816	1.10251	0.18826	0.541414	FALSE
Q3U3K9	Ancient ubiquitous protein 1 OS=Mus musculus OX=10090 GN=Aup1 PE=1 SV=1	3	4	100.694	136.7	121.574	111.565	132.38	128.991	100.222	137.223	93.6578	106.079	106.882	123.108	108.461	121.317	110.01	1.10278	0.179872	0.534179	FALSE
Q3UI33	Methionine aminopeptidase 2 OS=Mus musculus OX=10090 GN=Metap2 PE=1 SV=1	3	3	90.5661	113.671	112.351	98.1405	110.281	116.75	105.464	121.615	104.759	85.8711	92.0105	109.044	97.157	106.529	101.693	1.04755	0.457755	0.704109	FALSE
Q3TPX4	Exocyst complex component 5 OS=Mus musculus OX=10090 GN=Exoc5 PE=1 SV=2	2	4	102.025	91.5121	97.707	78.1372	114.271	116.672	91.9315	74.0387	83.0999	94.0415	80.0048	85.7056	86.8782	99.1544	84.8588	1.16846	0.0359296	0.489483	FALSE
O54946	DnaJ homolog subfamily B member 6 OS=Mus musculus OX=10090 GN=Dnajb6 PE=1 SV=4	1	2	210.807	140.168	206.847	238.694	160.244	376.308	253.523	181.085	219.941	248.224	188.104	228.259	166.915	210.891	209.919	1.00463	0.97525	0.993041	FALSE
Q9D1M4	Eukaryotic translation elongation factor 1 epsilon-1 OS=Mus musculus OX=10090 GN=Eef1e1 PE=1 SV=1	4	5	880.202	592.349	668.52	892.025	687.232	721.725	636.822	550.755	569.681	779.781	519.773	658.095	665.211	732.298	620.592	1.18	0.0712976	0.489483	FALSE
Q91WE1	Sorting nexin-15 OS=Mus musculus OX=10090 GN=Snx15 PE=1 SV=1	3	4	133.473	145.068	165.022	114.724	179.956	160.079	124.988	148.982	128.058	137.586	125.453	141.039	121.04	148.119	132.118	1.12111	0.123472	0.493739	FALSE
Q3U0A6	Globin d1 OS=Mus musculus OX=10090 GN=Hbq1b PE=1 SV=1	4	5	504.195	417.136	405.352	442.287	404.751	367.162	528.95	472.66	462.965	469.039	452.226	500.926	474.466	421.447	479.584	0.878776	0.0161748	0.489483	FALSE
Q8BJW6	Eukaryotic translation initiation factor 2A OS=Mus musculus OX=10090 GN=Eif2a PE=1 SV=2	4	6	287.525	405.944	283.399	310.638	338.374	354.132	255.785	262.84	230.684	363.393	271.343	295.573	287.243	327.386	278.465	1.17568	0.0621171	0.489483	FALSE
D3YZZ5	Transmembrane p24-trafficking protein 7 OS=Mus musculus OX=10090 GN=Tmed7 PE=1 SV=1	3	4	174.64	178.605	193.033	181.8	217.96	171.321	159.493	199.222	171.177	161.527	157.414	165.122	209.152	185.599	173.727	1.06833	0.275115	0.577918	FALSE
Q60590	Alpha-1-acid glycoprotein 1 OS=Mus musculus OX=10090 GN=Orm1 PE=1 SV=1	3	4	526.641	335.525	330.048	221.409	321.778	242.945	442.928	402.698	440.529	253.208	350.914	387.53	379.116	316.723	374.116	0.84659	0.25416	0.565076	FALSE
Q9CPN9	RIKEN cDNA 2210010C04 gene OS=Mus musculus OX=10090 GN=2210010C04Rik PE=1 SV=1	4	3	314.516	699.635	485.492	367.43	604.582	503.286	420.757	695.9	486.926	394.863	446.177	430.912	434.973	478.105	465.103	1.02795	0.843478	0.92564	FALSE
P01639	Ig kappa chain V-V region MOPC 41 OS=Mus musculus OX=10090 GN=Gm5571 PE=1 SV=1	2	2	189.738	177.145	61.9934	282.705	148.727	162.373	98.6029	73.6424	108.636	183.039	158.575	120.721	92.6902	155.66	114.385	1.36084	0.2048	0.552171	FALSE
Q99L43	Phosphatidate cytidylyltransferase 2 OS=Mus musculus OX=10090 GN=Cds2 PE=1 SV=1	4	4	204.184	230.254	329.914	322.728	328.647	260.603	302.22	295.173	329.444	231.104	253.496	254.846	299.146	274.597	278.898	0.984577	0.870538	0.940197	FALSE
Q9CQW1	Synaptobrevin homolog YKT6 OS=Mus musculus OX=10090 GN=Ykt6 PE=1 SV=1	4	3	119.762	198.474	166.289	91.4983	241.824	200.88	98.6567	185.945	114.595	108.162	104.672	132.63	116.733	161.234	120.481	1.33825	0.1005	0.489483	FALSE
P70349	Histidine triad nucleotide-binding protein 1 OS=Mus musculus OX=10090 GN=Hint1 PE=1 SV=3	4	3	161.019	448.004	281.691	219.817	439.604	361.234	212.816	346.055	198.99	200.988	187.388	247.334	215.724	298.635	225.281	1.32561	0.135728	0.505505	FALSE
P12970	60S ribosomal protein L7a OS=Mus musculus OX=10090 GN=Rpl7a PE=1 SV=2	4	5	172.446	352.883	374.275	248.189	306.161	546.319	160.408	298.137	222.436	176.209	211.291	393.064	197.544	313.287	226.679	1.38207	0.125275	0.493739	FALSE
Q07797	Galectin-3-binding protein OS=Mus musculus OX=10090 GN=Lgals3bp PE=1 SV=1	2	6	68.2395	152.046	109.132	61.4724	119.426	141.639	72.2195	148.78	95.8527	55.8882	83.3309	105.527	86.8997	102.759	88.9292	1.15552	0.461908	0.705502	FALSE
Q8CF89	TGF-beta-activated kinase 1 and MAP3K7-binding protein 1 OS=Mus musculus OX=10090 GN=Tab1 PE=1 SV=2	3	3	75.3891	87.3564	71.8145	53.9469	72.0538	68.0763	54.9991	69.3146	74.3274	52.9383	73.9378	74.9561	58.5801	70.7249	64.9387	1.0891	0.343238	0.633929	FALSE
B9EJ80	PDZ domain-containing protein 8 OS=Mus musculus OX=10090 GN=Pdzd8 PE=1 SV=1	2	6	157.521	229.938	201.721	158.325	202.73	189.214	162.886	205.833	163.26	135.704	175.066	173.223	166.132	188.157	167.777	1.12147	0.157873	0.515607	FALSE
P70269	Cathepsin E OS=Mus musculus OX=10090 GN=Ctse PE=1 SV=2	4	4	852.051	1269.35	963.459	1015.13	1060.86	1036.35	982.907	1297.82	973.727	801.232	1026.97	980.572	1035.26	1025.48	1005.28	1.0201	0.798316	0.902406	FALSE
P11438	Lysosome-associated membrane glycoprotein 1 OS=Mus musculus OX=10090 GN=Lamp1 PE=1 SV=2	3	4	320.84	317.823	385.267	333.184	389.636	405.464	267.411	280.179	295.509	367.481	321.253	376.842	324.292	356.935	316.682	1.12711	0.102961	0.489483	FALSE
P29341	Polyadenylate-binding protein 1 OS=Mus musculus OX=10090 GN=Pabpc1 PE=1 SV=2	2	4	143.127	190.654	170.106	178.079	160.834	169.718	126.652	180.309	126.384	152.24	156.383	191.751	154.584	168.1	153.813	1.09289	0.258896	0.568228	FALSE
G3UY93	Valine--tRNA ligase (Fragment) OS=Mus musculus OX=10090 GN=Vars PE=1 SV=1	3		83.1225	169.969	142.098	85.9911			89.7942	155.494	94.7302	99.5136				114.626	107.111	1.07016	0.767748	0.886501	FALSE
P50544	Very long-chain specific acyl-CoA dehydrogenase, mitochondrial OS=Mus musculus OX=10090 GN=Acadvl PE=1 SV=3	1	4	44.5721	45.7581	62.8261	32.0871	58.9226	53.625	28.2229	41.4179	35.3704	42.7773	43.2067	48.9794	45.0886	48.4851	40.1695	1.20701	0.14092	0.505751	FALSE
A0A140T8P5	Immunoglobulin kappa chain variable 8-24 (Fragment) OS=Mus musculus OX=10090 GN=Igkv8-24 PE=4 SV=2	1	2	431.165	69.0807	26.0268	40.1936	85.0025	243.978	26.0539	46.582	98.8744	131.069	59.9323	201.872	46.1358	92.9808	70.6422	1.31622	0.58935	0.779453	FALSE
Q99JB2	Stomatin-like protein 2, mitochondrial OS=Mus musculus OX=10090 GN=Stoml2 PE=1 SV=1	2	4	81.5105	187.633	116.19	71.6849	140.633	138.162	73.9818	129.508	87.1099	54.0184	94.6307	115.151	97.3464	116.305	89.9987	1.2923	0.182992	0.538103	FALSE
P63168	Dynein light chain 1, cytoplasmic OS=Mus musculus OX=10090 GN=Dynll1 PE=1 SV=1	4	2	67.2859	94.0239	102.775	75.2945	113.345	90.3869	71.9555	108.395	73.6534	60.0314	83.5919	82.5508	81.2832	89.136	79.0817	1.12714	0.273773	0.576662	FALSE
Q8BG05	Heterogeneous nuclear ribonucleoprotein A3 OS=Mus musculus OX=10090 GN=Hnrnpa3 PE=1 SV=1	3	1	115.434	147.378	142.813	132.839	114.955	126.791	125.785	143.538	127.833	99.1669	118.574	124.425	128.023	129.443	123.261	1.05015	0.435741	0.693121	FALSE
A0A0B4J1J6	Immunoglobulin heavy variable 10-1 (Fragment) OS=Mus musculus OX=10090 GN=Ighv10-1 PE=4 SV=1		1					62.7639	64.453					54.5765	52.7192	29.0982	63.6028	43.7469	1.45388	0.250903	0.563628	FALSE
Q8K2J7	RELT-like protein 1 OS=Mus musculus OX=10090 GN=Rell1 PE=2 SV=2	3	3	167.167	164.351	157.49	154.061	152.627	144.826	123.27	171.891	164.859	105.143	170.342	151.583	142.789	156.576	145.1	1.07909	0.35084	0.634977	FALSE
Q8K021	Secretory carrier-associated membrane protein 1 OS=Mus musculus OX=10090 GN=Scamp1 PE=1 SV=1	2	3	47.1156	51.0255	51.0722	44.5186	62.9852	57.3528	59.4414	57.245	42.0207	62.6665	54.46	65.7984	53.7293	51.9891	55.991	0.928525	0.353796	0.63704	FALSE
Q9EST5-2	Isoform 2 of Acidic leucine-rich nuclear phosphoprotein 32 family member B OS=Mus musculus OX=10090 GN=Anp32b	2	2	91.6688	68.8305	82.326	73.049	79.6191	91.8804	85.8678	75.5607	76.7489	100.526	75.4203	73.4142	77.8351	80.7667	80.3241	1.00551	0.932423	0.974066	FALSE
Q9Z0X1	Apoptosis-inducing factor 1, mitochondrial OS=Mus musculus OX=10090 GN=Aifm1 PE=1 SV=1	3	3	66.6547	61.0404	74.0128	69.9158	80.7278	67.6027	76.3905	66.2973	64.8879	67.8791	66.4372	65.5688	72.382	69.7246	68.4401	1.01877	0.678007	0.836094	FALSE
Q6PGF7	Exocyst complex component 8 OS=Mus musculus OX=10090 GN=Exoc8 PE=1 SV=1	2	4	62.5882	78.1507	62.0762	63.58	62.2746	58.2152	79.1851	61.0076	67.0416	74.7127	67.2831	62.3441	71.2172	64.1953	68.708	0.93432	0.235417	0.553235	FALSE
A0A1W2P7A1	40S ribosomal protein S12 OS=Mus musculus OX=10090 GN=Rps12 PE=1 SV=1	4	4	228.725	599.155	376.147	176.343	552.113	501.119	172.738	490.326	230.2	200.413	261.401	370.8	255.801	368.771	267.059	1.38086	0.204979	0.552171	FALSE
O55029	Coatomer subunit beta' OS=Mus musculus OX=10090 GN=Copb2 PE=1 SV=2	1	2	9.53502	19.1297	16.5818	6.06797	11.3688	10.8342	11.1725	14.1132	12.2394	9.21073	14.8155	11.6504	12.6822	11.4561	12.1422	0.943493	0.73398	0.864963	FALSE
Q9R1Z7	6-pyruvoyl tetrahydrobiopterin synthase OS=Mus musculus OX=10090 GN=Pts PE=1 SV=2	3	4	106.14	89.1716	90.9334	137.707	110.456	101.77	130.925	95.8995	140.686	133.891	110.223	111.664	101.662	104.898	116.765	0.898367	0.231407	0.553235	FALSE
Q9CR57	60S ribosomal protein L14 OS=Mus musculus OX=10090 GN=Rpl14 PE=1 SV=3	2	2	97.2392	120.894	117.437	125.061	116.575	251.276	79.4551	101.699	89.1939	88.4218	96.3027	160.211	82.8016	131.015	97.1053	1.34921	0.083739	0.489483	FALSE
A0A140T8P6	Immunoglobulin kappa variable 12-46 (Fragment) OS=Mus musculus OX=10090 GN=Igkv12-46 PE=1 SV=2	2	2	99.4631	137.097	73.6513	62.7748	207.905	225.924	95.9925	1396.84	115.294	86.8152	329.624	194.105	229.901	119.834	212.771	0.563208	0.221482	0.553235	FALSE
Q9ERI2	Ras-related protein Rab-27A OS=Mus musculus OX=10090 GN=Rab27a PE=1 SV=1	1	1	45.2401	61.0489	47.2214	40.6938	41.6782	50.2563	44.6098	55.7259	50.984	38.803	56.4854	48.2019	49.7236	47.242	48.8709	0.96667	0.668807	0.831496	FALSE
A0A075B5W6	Immunoglobulin heavy variable 1-55 (Fragment) OS=Mus musculus OX=10090 GN=Ighv1-55 PE=1 SV=1	3	1	96.6449	61.2771	51.3537	166.436	105.552	109.93	38.1884	125.711	65.8456	44.6049	106.42	103.214	36.1901	91.5124	66.2558	1.3812	0.254694	0.565577	FALSE
Q9CR86	Calcium-regulated heat stable protein 1 OS=Mus musculus OX=10090 GN=Carhsp1 PE=1 SV=1	2	4	394.535	301.405	370.397	732.528	390.562	403.681	825.702	387.512	450.032	672.013	589.257	452.341	503.654	414.708	537.674	0.771301	0.1233	0.493739	FALSE
Q01102	P-selectin OS=Mus musculus OX=10090 GN=Selp PE=1 SV=1	3	2	71.4566	84.0034	74.1692	67.3813	102.879	103.341	60.6186	77.9253	73.0639	84.4844	61.1841	74.6701	65.8158	82.6577	70.6289	1.17031	0.0973257	0.489483	FALSE
A0A075B677	Immunoglobulin kappa variable 4-53 OS=Mus musculus OX=10090 GN=Igkv4-53 PE=1 SV=1	2	2	105.787	208.141	87.5458	75.7007	117.474	198.773	147.738	95.7059	84.6558	156.665	130.751	96.1153	81.4235	122.67	109.758	1.11764	0.575731	0.771878	FALSE
O09117	Synaptophysin-like protein 1 OS=Mus musculus OX=10090 GN=Sypl1 PE=1 SV=2	2	3	173.028	134.68	157.58	160.228	178.596	161.692	128.886	113.036	160.168	146.689	144.399	162.011	146.659	160.338	142.177	1.12773	0.0854953	0.489483	FALSE
Q9D7S9	Charged multivesicular body protein 5 OS=Mus musculus OX=10090 GN=Chmp5 PE=1 SV=1	4	5	155.931	254.975	184.32	159.66	151.357	118.913	172.807	213.295	156.907	171.093	201.963	195.529	190.292	166.177	185.068	0.897927	0.326174	0.621959	FALSE
A0A140T8M3	Immunoglobulin kappa chain variable 8-30 (Fragment) OS=Mus musculus OX=10090 GN=Igkv8-30 PE=4 SV=2	2	5	605.782	293.549	196.534	265.299	264.812	368.021	161.83	312.44	269.254	447.212	494.957	243.573	167.044	310.93	276.197	1.12576	0.6168	0.798977	FALSE
O35955	Proteasome subunit beta type-10 OS=Mus musculus OX=10090 GN=Psmb10 PE=1 SV=1	2	3	346.738	176.053	144.363	140.687	153.653	138.017	146.011	166.607	153.522	163.729	161.568	152.372	170.878	172.44	159.028	1.08433	0.559432	0.761621	FALSE
Q3UXS0	Secretory carrier-associated membrane protein OS=Mus musculus OX=10090 GN=Scamp3 PE=1 SV=1	4	5	220.861	352.488	273.358	242.489	276.44	423.629	229.593	300.717	236.895	220.211	225.49	331.044	230.356	290.767	250.522	1.16064	0.212462	0.553235	FALSE
P70333	Heterogeneous nuclear ribonucleoprotein H2 OS=Mus musculus OX=10090 GN=Hnrnph2 PE=1 SV=1	4	4	225.085	316.598	283.629	238.473	246.478	239.468	179.52	317.519	242.147	212.122	246.729	279.919	253.903	256.455	243.899	1.05148	0.587525	0.777893	FALSE
A0A0N4SVP8	Predicted pseudogene 5580 OS=Mus musculus OX=10090 GN=Gm5580 PE=3 SV=1	1	1	32.5464	68.4648	41.153	23.5836	38.4161	33.4843	22.0126	55.1894	29.8556	26.377	31.726	37.1445	37.6	37.5021	32.9748	1.1373	0.487681	0.716675	FALSE
Q9DAZ9	Abscission/NoCut checkpoint regulator OS=Mus musculus OX=10090 GN=Zfyve19 PE=1 SV=2	4	1	89.2521	91.0931	93.8779	73.0324	101.71	89.7112	67.1963	105.433	80.074	56.6985	64.6314	90.339	75.8445	89.344	75.699	1.18025	0.11206	0.489483	FALSE
P60521	Gamma-aminobutyric acid receptor-associated protein-like 2 OS=Mus musculus OX=10090 GN=Gabarapl2 PE=1 SV=1	4	3	614.965	595.528	609.731	691.479	592.001	572.955	681.331	652.821	551.694	753.883	658.969	606.744	636.116	611.672	646.199	0.94657	0.264188	0.571155	FALSE
Q8C5L6	Inositol polyphosphate 5-phosphatase K OS=Mus musculus OX=10090 GN=Inpp5k PE=1 SV=2	4	4	117.122	122.893	119.913	133.341	130.052	121.078	126.874	150.875	121.924	102.81	119.704	127.227	134.088	123.935	125.487	0.987636	0.81331	0.90946	FALSE
Q3UH60	Disco-interacting protein 2 homolog B OS=Mus musculus OX=10090 GN=Dip2b PE=1 SV=1	2	7	143.479	144.265	155.423	212.352	157.414	176.962	122.679	209.202	231.323	196.383	195.009	183.827	191.015	163.396	186.957	0.873975	0.202912	0.552171	FALSE
A0A0B4J1H7	Immunoglobulin kappa variable 1-135 (Fragment) OS=Mus musculus OX=10090 GN=Igkv1-135 PE=4 SV=1	5	5	1032.17	181.767	168.508	387.87	436.269	481.685	305.529	266.755	1075.93	499.959	412.801	712.29	201.689	370.267	427.277	0.866574	0.688913	0.842196	FALSE
Q91WP0	Mannan-binding lectin serine protease 2 OS=Mus musculus OX=10090 GN=Masp2 PE=1 SV=1	4	5	296.463	415.139	310.971	285.224	424.691	408.002	360.158	394.959	303.18	221.942	259.663	339.479	288.41	351.669	304.611	1.15449	0.207746	0.553235	FALSE
P27870	Proto-oncogene vav OS=Mus musculus OX=10090 GN=Vav1 PE=1 SV=1	4	4	148.791	222.859	227.976	127.794	226.233	180.837	150.823	189.93	139.062	169.83	177.484	209.624	197.521	184.562	174.726	1.05629	0.629758	0.806406	FALSE
Q8R3S2	Tetraspanin-33 OS=Mus musculus OX=10090 GN=Tspan33 PE=1 SV=1	2	3	170.496	151.174	186.806	190.225	160.839	189.464	184.204	159.873	177.923	174.269	176.384	179.055	169.849	174.165	174.355	0.998912	0.979188	0.994547	FALSE
Q8R121	Protein Z-dependent protease inhibitor OS=Mus musculus OX=10090 GN=Serpina10 PE=1 SV=1	4	4	189.892	144.896	174.355	187.774	211.22	174.339	193.892	158.623	188.142	164.745	176.009	176.422	169.833	179.251	175.004	1.02426	0.67384	0.8352	FALSE
Q9Z1R3	Apolipoprotein M OS=Mus musculus OX=10090 GN=Apom PE=1 SV=1	3	3	395.786	643.771	500.479	361.682	592.248	479.612	311.223	563.209	363.821	296.446	383.643	436.246	404.451	485.53	386.126	1.25744	0.0869491	0.489483	FALSE
Q9JHW2	Omega-amidase NIT2 OS=Mus musculus OX=10090 GN=Nit2 PE=1 SV=1	2	3	95.2659	86.5824	104.515	121.29	126.33	117.566	146.397	109.514	103.94	92.6765	90.927	96.9048	83.8213	107.612	101.898	1.05608	0.571087	0.76796	FALSE
Q9CZN7	Serine hydroxymethyltransferase, mitochondrial OS=Mus musculus OX=10090 GN=Shmt2 PE=1 SV=1	5	4	124.518	159.895	155.419	157.246	223.496	254.777	173.149	150.817	129.032	158.45	105.491	127.092	130.405	173.952	137.589	1.26429	0.0774361	0.489483	FALSE
D4AFX6	Arf-GAP with coiled-coil, ANK repeat and PH domain-containing protein 2 OS=Mus musculus OX=10090 GN=Acap2 PE=1 SV=1	2	3	54.5411	46.668	51.6629	46.5322	42.0648	41.4126	51.7146	43.1046	44.6652	27.1791	44.9106	47.7405	47.6994	46.9124	43.1106	1.08819	0.398558	0.672292	FALSE
P62301	40S ribosomal protein S13 OS=Mus musculus OX=10090 GN=Rps13 PE=1 SV=2	4	4	278.346	352.511	348.39	476.287	379.577	640.264	330.84	318.762	321.532	271.104	297.748	515.042	294.3	397.702	328.735	1.2098	0.196889	0.547093	FALSE
Q3UI43	BRISC and BRCA1-A complex member 1 OS=Mus musculus OX=10090 GN=Babam1 PE=1 SV=1	2	3	82.6983	73.2038	75.8123	66.2966	56.4241	48.9924	72.7782	75.522	80.8629	73.3038	84.3472	71.111	82.8726	66.1925	77.0997	0.858532	0.0801259	0.489483	FALSE
Q9DBS5	Kinesin light chain 4 OS=Mus musculus OX=10090 GN=Klc4 PE=1 SV=1	2	1	118.805	118.718	130.581	95.2248	98.2489	93.0333	97.7929	109.143	94.318	102.92	120.988	123.077	113.184	108.183	108.289	0.999014	0.988674	0.997611	FALSE
A0A0R4J0S4	Lethal(2) giant larvae protein homolog 1 OS=Mus musculus OX=10090 GN=Llgl1 PE=1 SV=1	2	4	77.1857	200.923	110.356	85.8444	116.914	107.161	83.1083	119.357	88.7693	89.0168	110.642	107.444	110.752	110.704	100.451	1.10207	0.494724	0.719279	FALSE
P11688	Integrin alpha-5 OS=Mus musculus OX=10090 GN=Itga5 PE=1 SV=3	3	4	151.1	204.215	230.677	180.44	191.946	242.559	177.779	193.517	167.582	159.033	183.699	213.291	174.494	197.749	180.609	1.0949	0.256693	0.567338	FALSE
Q80YC5	Coagulation factor XII OS=Mus musculus OX=10090 GN=F12 PE=1 SV=2	5	5	397.399	704.473	497.231	272.229	534.403	487.089	230.256	631.519	441.171	287.27	406.218	484.262	448.911	463.102	399.615	1.15887	0.437937	0.693918	FALSE
Q9D0M5	Dynein light chain 2, cytoplasmic OS=Mus musculus OX=10090 GN=Dynll2 PE=1 SV=1	2	2	24.4186	23.7452	41.2856	29.1601	30.9983	25.9842	33.1033	26.6682	33.1553	21.1459	24.5399	34.3042	25.8012	28.7291	27.9852	1.02658	0.812308	0.909311	FALSE
Q5XJF6	Ribosomal protein OS=Mus musculus OX=10090 GN=Rpl10a PE=1 SV=1	3	5	202.225	229.544	284.815	316.437	293.797	722.738	174.241	267.332	216.93	228.759	180.082	408.922	186.263	310.049	227.67	1.36184	0.165706	0.520341	FALSE
Q9Z2P8	Vesicle-associated membrane protein 5 OS=Mus musculus OX=10090 GN=Vamp5 PE=1 SV=1	2	4	169.558	182.288	143.808	185.394	171.027	196.451	201.227	212.67	172.615	184.328	203.256	176.339	147.554	173.932	184.223	0.944137	0.397753	0.671858	FALSE
Q3UWL8	Prefoldin subunit 4 OS=Mus musculus OX=10090 GN=Pfdn4 PE=1 SV=1	3	3	264.224	232.437	282.36	272.482	225.504	224.48	244.069	258.723	257.985	273.162	272.643	238.579	263.125	249.149	258.035	0.965561	0.442164	0.69726	FALSE
A0A0B4J1I7	Immunoglobulin kappa variable 4-68 (Fragment) OS=Mus musculus OX=10090 GN=Igkv4-68 PE=4 SV=1	2		43.314	187.516	81.2453	2703.36			50.2244	143.431	55.4329	16.5764				205.514	50.7228	4.05171	0.215787	0.553235	FALSE
Q8VCF0	Mitochondrial antiviral-signaling protein OS=Mus musculus OX=10090 GN=Mavs PE=1 SV=1	2	3	49.5658	57.37	54.4386	40.1479	52.5262	49.0354	49.9756	70.432	51.7946	57.1323	56.7786	55.2051	50.2972	50.2019	55.5978	0.902949	0.157149	0.51461	FALSE
Q9Z0F4	Calcium and integrin-binding protein 1 OS=Mus musculus OX=10090 GN=Cib1 PE=1 SV=3	4	4	273.32	329.531	315.45	297.022	247.458	259.71	270.673	318.91	280.099	263.058	295.631	299.371	320.055	285.57	291.806	0.97863	0.68981	0.842872	FALSE
Q80SY4	E3 ubiquitin-protein ligase MIB1 OS=Mus musculus OX=10090 GN=Mib1 PE=1 SV=1	2	13	212.37	351.221	288.355	207.315	272.602	278.175	229.314	301.24	270.877	200.774	247.661	256.419	275.609	263.945	252.674	1.04461	0.646797	0.817147	FALSE
Q91V55	40S ribosomal protein S5 OS=Mus musculus OX=10090 GN=Rps5 PE=1 SV=1	2	3	154.932	170.126	232.967	266.303	242.792	388.491	145.072	225.02	172.229	152.719	130.742	370.534	144.529	231.579	179.532	1.2899	0.217056	0.553235	FALSE
A0A0B4J1H6	Immunoglobulin kappa chain variable 2-137 (Fragment) OS=Mus musculus OX=10090 GN=Igkv2-137 PE=4 SV=1	1	1	586.282	344.767	168.735	358.199	394.708	440.674	178.503	1039	269.806	852.421	277.971	202.392	178.28	358.558	330.181	1.08594	0.813671	0.90946	FALSE
Q3TMX5	Arginine-rich, mutated in early stage tumors, isoform CRA_b OS=Mus musculus OX=10090 GN=Manf PE=1 SV=1	3	2	77.0732	61.6775	77.286	74.7915	76.6977	62.3197	67.7976	58.2322	74.7841	61.0077	65.9251	72.2976	72.2814	71.296	67.2263	1.06054	0.316972	0.617376	FALSE
P19253	60S ribosomal protein L13a OS=Mus musculus OX=10090 GN=Rpl13a PE=1 SV=4	2	4	174.767	213.779	269.783	284.063	273.549	548.5	144.977	216.122	170.101	159.62	170.55	345.44	170.359	274.691	188.761	1.45523	0.0717241	0.489483	FALSE
P51791	H(+)/Cl(-) exchange transporter 3 OS=Mus musculus OX=10090 GN=Clcn3 PE=1 SV=2	1	5	74.2604	60.1003	74.2928	77.3032	72.6486	86.1018	83.8281	73.4222	63.4106	92.308	77.0187	81.419	68.0436	73.706	76.5276	0.96313	0.594199	0.784176	FALSE
Q921H8	3-ketoacyl-CoA thiolase A, peroxisomal OS=Mus musculus OX=10090 GN=Acaa1a PE=1 SV=1	2	3	31.8716	105.837	62.8255	30.5447	68.0795	61.8505	26.7403	82.9697	39.5824	21.5362	49.8957	69.0679	56.0904	54.8587	44.8596	1.2229	0.472204	0.708767	FALSE
Q8BHL3	TBC1 domain family member 10B OS=Mus musculus OX=10090 GN=Tbc1d10b PE=1 SV=2	4	9	344.322	264.895	296.297	347.305	267.857	254.187	343.077	286.625	326.005	358.145	329.527	309.524	306.55	293.487	322.009	0.911425	0.149112	0.507341	FALSE
P62281	40S ribosomal protein S11 OS=Mus musculus OX=10090 GN=Rps11 PE=1 SV=3	4	4	256.88	579.677	412.791	410.367	507.361	789.145	168.572	459.554	272.947	227.063	286.645	622.66	295.785	464.924	306.389	1.51743	0.0948876	0.489483	FALSE
A2AS37	Expressed sequence AI182371 OS=Mus musculus OX=10090 GN=AI182371 PE=1 SV=2	1	3	69.0654	75.4387	76.1916	48.9993	64.3173	58.0685	51.5679	77.6693	56.7052	37.8085	68.2055	60.6783	65.7808	64.5957	58.475	1.10467	0.405152	0.677577	FALSE
P46935	E3 ubiquitin-protein ligase NEDD4 OS=Mus musculus OX=10090 GN=Nedd4 PE=1 SV=3		1					38.5806	31.5313					29.9634	38.183	32.9853	34.8783	33.5424	1.03983	0.7625	0.882575	FALSE
Q76LS9	Ubiquitin carboxyl-terminal hydrolase MINDY-1 OS=Mus musculus OX=10090 GN=Mindy1 PE=1 SV=1	3	4	118.828	133.834	134.612	119.13	144.01	120.849	90.1119	127.347	105.504	114.097	133.699	117.57	113.555	128.195	113.761	1.12688	0.07608	0.489483	FALSE
Q99KN2	Probable cytosolic iron-sulfur protein assembly protein CIAO1 OS=Mus musculus OX=10090 GN=Ciao1 PE=1 SV=1	2	1	37.558	38.084	34.1638	28.5137	34.5685	33.1245	27.0195	41.748	35.2872	22.4891	43.5822	36.3629	32.7771	34.1834	33.4133	1.02305	0.831174	0.91986	FALSE
Q9QUK9	MCG15083 OS=Mus musculus OX=10090 GN=Try5 PE=1 SV=1	1		46.6545	252.727	101.842	25.2438			25.2042	185.653	65.9862	22.9982				74.2004	51.6215	1.43739	0.621798	0.801646	FALSE
Q8BH59	Calcium-binding mitochondrial carrier protein Aralar1 OS=Mus musculus OX=10090 GN=Slc25a12 PE=1 SV=1	3	1	109.366	155.793	146.879	113.687	180.269	127.028	105.656	183.979	122.827	86.5867	134.367	137.572	117.119	136.664	123.874	1.10325	0.433309	0.692392	FALSE
Q9CQ62	2,4-dienoyl-CoA reductase, mitochondrial OS=Mus musculus OX=10090 GN=Decr1 PE=1 SV=1	4	5	174.137	261.054	226.341	172.768	247.29	251.598	172.378	155.875	151.456	221.945	174.39	214.845	203.998	219.092	183.115	1.19648	0.0840144	0.489483	FALSE
O35382	Exocyst complex component 4 OS=Mus musculus OX=10090 GN=Exoc4 PE=1 SV=2	4	9	292.461	304.72	289.027	251.531	284.655	255.304	275.911	282.549	256.257	268.463	277.129	277.758	312.365	278.92	278.194	1.00261	0.946948	0.980361	FALSE
Q8K124	Pleckstrin homology domain-containing family O member 2 OS=Mus musculus OX=10090 GN=Plekho2 PE=1 SV=1	3	1	25.1747	23.1333	27.834	30.9946	16.3295	48.3633	35.4031	22.6057	29.1127	34.3648	15.132	33.5075	31.8471	27.1077	27.8297	0.974054	0.889416	0.950982	FALSE
P17047-2	Isoform LAMP-2B of Lysosome-associated membrane glycoprotein 2 OS=Mus musculus OX=10090 GN=Lamp2	2	4	133.588	137.904	192.211	133.976	187.956	174.685	154.627	142.445	129.96	176.323	157.128	146.139	176.579	158.032	153.917	1.02673	0.747878	0.876006	FALSE
A0A0N4SW28	Guanine nucleotide-binding protein subunit gamma OS=Mus musculus OX=10090 GN=Gng12 PE=1 SV=1	3	2	175.428	175.696	163.903	189.173	171.52	183.847	184.196	163.503	156.201	185.937	190.824	163.064	184.977	176.406	175.04	1.0078	0.843032	0.92564	FALSE
Q9QUM4	Signaling lymphocytic activation molecule OS=Mus musculus OX=10090 GN=Slamf1 PE=1 SV=1	3	5	216.393	278	286.062	208.585	290.093	307.501	248.03	224.926	193.394	238.02	232.883	278.367	247.794	261.559	236.393	1.10646	0.215027	0.553235	FALSE
P50431	Serine hydroxymethyltransferase, cytosolic OS=Mus musculus OX=10090 GN=Shmt1 PE=1 SV=3	1	3	55.6526	156.405	83.702	63.9703	84.4987	71.5127	59.808	106.051	86.8664	54.1306	74.9927	86.1299	82.092	80.9619	76.8383	1.05367	0.75764	0.881044	FALSE
A2AES4	OTU domain-containing protein 5 OS=Mus musculus OX=10090 GN=Otud5 PE=1 SV=1	2	3	92.5178	121.598	98.7903	80.0145	114.975	109.593	72.9873	116.153	78.9199	64.9704	73.4069	99.5866	88.0948	101.915	83.37	1.22244	0.0725395	0.489483	FALSE
Q7M6Y3	Phosphatidylinositol-binding clathrin assembly protein OS=Mus musculus OX=10090 GN=Picalm PE=1 SV=1	3	6	128.799	176.102	164.219	155.289	163.805	147.048	150.889	168.472	123.028	144.151	154.61	141.426	162.79	155.121	148.662	1.04345	0.487664	0.716675	FALSE
Q9CPW4	Actin-related protein 2/3 complex subunit 5 OS=Mus musculus OX=10090 GN=Arpc5 PE=1 SV=3	2	2	174.574	169.91	180.626	152.808	178.729	171.955	174.843	167.877	150.151	170.909	178.567	161.487	157.048	171.181	165.572	1.03388	0.347451	0.633929	FALSE
P51910	Apolipoprotein D OS=Mus musculus OX=10090 GN=Apod PE=1 SV=1	3	1	49.4969	64.2277	56.3894	47.0884	66.4735	49.5867	50.9315	66.1746	48.009	45.9053	50.571	54.4969	50.4386	55.0475	52.0321	1.05795	0.458288	0.704109	FALSE
Q9CZX8	40S ribosomal protein S19 OS=Mus musculus OX=10090 GN=Rps19 PE=1 SV=3	3	3	135.663	195.004	211.13	242.844	237.319	380.847	124.072	165.427	135.831	144.116	145.611	308.592	163.914	222.883	162.244	1.37375	0.0996761	0.489483	FALSE
Q9D8V0	Minor histocompatibility antigen H13 OS=Mus musculus OX=10090 GN=Hm13 PE=1 SV=1	3	1	130.404	98.7305	131.222	133.813	119.325	181.042	141.483	85.4209	118.706	115.52	112.893	116.89	119.453	130.255	114.704	1.13558	0.21257	0.553235	FALSE
Q6P9N1	Hyccin OS=Mus musculus OX=10090 GN=Fam126a PE=1 SV=3	1	4	25.8109	29.4486	23.1956	54.3413	36.8716	35.3992	78.3121	35.1254	34.7138	45.0915	41.2298	34.5543	39.3776	32.8232	42.2809	0.776313	0.153077	0.511274	FALSE
Q9JL56	Glycerophosphodiester phosphodiesterase 1 OS=Mus musculus OX=10090 GN=Gde1 PE=1 SV=1	2	2	50.313	72.9473	57.4351	50.6422	43.0793	44.8328	48.9264	78.7404	54.6834	50.6572	71.4019	58.3499	56.9141	52.365	59.1408	0.88543	0.257235	0.567627	FALSE
O09131	Glutathione S-transferase omega-1 OS=Mus musculus OX=10090 GN=Gsto1 PE=1 SV=2	3	3	238.037	270.911	269.173	296.567	240.049	229.487	320.693	243.442	255.472	350.72	317.248	273.368	276.794	256.319	288.887	0.887264	0.0977804	0.489483	FALSE
P06800	Receptor-type tyrosine-protein phosphatase C OS=Mus musculus OX=10090 GN=Ptprc PE=1 SV=4	4	4	192.49	209.753	220.05	217.92	248.567	201.565	197.972	212.311	168.348	162.161	208.69	191.946	201.845	214.354	191.012	1.1222	0.0573042	0.489483	FALSE
Q9QZU9	Ubiquitin/ISG15-conjugating enzyme E2 L6 OS=Mus musculus OX=10090 GN=Ube2l6 PE=1 SV=3	4	4	178.142	192.972	172.886	165.29	218.621	236.141	227.048	218.567	126.762	176.711	193.712	172.944	171.526	192.393	181.095	1.06238	0.53836	0.74828	FALSE
H7BWY6	Retinol-binding protein 4 OS=Mus musculus OX=10090 GN=Rbp4 PE=1 SV=1	1	2	46.7193	56.813	61.0876	56.127	54.0474	71.2774	68.2531	65.0046	68.0177	56.3689	61.2196	65.4484	48.4779	57.2092	61.438	0.931169	0.34972	0.633929	FALSE
Q8BGH2	Sorting and assembly machinery component 50 homolog OS=Mus musculus OX=10090 GN=Samm50 PE=1 SV=1	2	1	66.224	120.87	98.6462	67.4652	111.692	114.364	66.5554	96.7666	70.5583	71.5128	66.7362	103.953	80.5122	93.7852	78.3662	1.19676	0.181445	0.536471	FALSE
A0A2I3BPS1	Glia maturation factor beta (Fragment) OS=Mus musculus OX=10090 GN=Gmfb PE=1 SV=1	3	2	143.315	392.128	236.35	123.882	361.813	315.84	133.481	318.476	169.017	149.389	175.686	197.978	168.047	239.353	180.63	1.3251	0.218893	0.553235	FALSE
G5E896	Enhancer of mRNA decapping 4, isoform CRA_b OS=Mus musculus OX=10090 GN=Edc4 PE=1 SV=1	3	6	165.785	256.185	203.244	157.49	289.873	238.168	158.879	235.422	149.845	136.171	152.744	184.902	173.649	213.179	167.782	1.27057	0.0664537	0.489483	FALSE
Q9R0N0	Galactokinase OS=Mus musculus OX=10090 GN=Galk1 PE=1 SV=2	2	3	177.092	192.242	161.01	164.921	206.858	185.075	187.728	185.102	158.992	176.237	155.958	172.899	180.668	180.523	173.557	1.04014	0.412999	0.68117	FALSE
A0A0A6YWI9	Immunoglobulin heavy variable V1-11 (Fragment) OS=Mus musculus OX=10090 GN=Ighv1-11 PE=4 SV=1	2	2	109.519	555.484	153.61	211.714	585.131	184.707	130.392	182.416	615.476	521.284	539.732	172.511	274.751	244.537	295.173	0.828453	0.619287	0.800533	FALSE
Q99KP3	Lambda-crystallin homolog OS=Mus musculus OX=10090 GN=Cryl1 PE=1 SV=3	2	3	57.7865	37.1353	49.4052	78.7643	72.6276	72.3779	94.6708	50.9937	71.2068	96.2551	67.6288	59.561	60.6942	59.3932	69.8214	0.850646	0.290832	0.591784	FALSE
Q9DBL7	Bifunctional coenzyme A synthase OS=Mus musculus OX=10090 GN=Coasy PE=1 SV=2	2	4	131.021	155.081	128.601	138.121	123.761	109.718	147.219	129.64	119.819	142.858	134.092	140.226	135.178	130.33	135.308	0.963207	0.481649	0.71218	FALSE
P63028	Translationally-controlled tumor protein OS=Mus musculus OX=10090 GN=Tpt1 PE=1 SV=1	3	2	199.772	249.951	256.625	238.679	332.349	263.568	253.842	263.205	191.41	284.1	192.778	223.562	190.216	253.901	225.646	1.12522	0.230739	0.553235	FALSE
Q99LD9	Translation initiation factor eIF-2B subunit beta OS=Mus musculus OX=10090 GN=Eif2b2 PE=1 SV=1	1	2	65.0732	62.5537	55.2406	45.244	70.3423	54.8069	47.4932	55.9875	41.49	47.7174	46.4779	55.2986	51.5723	58.2891	49.1994	1.18475	0.0408279	0.489483	FALSE
Q6ZWV3	60S ribosomal protein L10 OS=Mus musculus OX=10090 GN=Rpl10 PE=1 SV=3	1	4	130.532	174.142	232.988	152.447	237.568	369.022	117.977	153.37	133.433	119.502	148.745	263.871	137.922	203.385	148.088	1.3734	0.105464	0.489483	FALSE
P14206	40S ribosomal protein SA OS=Mus musculus OX=10090 GN=Rpsa PE=1 SV=4	3	1	69.5955	107.382	92.5536	73.4388	124.006	102.478	90.212	105.021	83.4154	76.8137	69.2039	91.0943	66.7299	92.9646	82.2829	1.12982	0.279867	0.581698	FALSE
Q64669	NAD(P)H dehydrogenase [quinone] 1 OS=Mus musculus OX=10090 GN=Nqo1 PE=1 SV=3	4	7	555.5	491.119	456.605	568.495	479.266	458.58	641.798	484.507	479.569	619.133	532.135	497.835	468.491	499.676	528.122	0.946136	0.401881	0.675127	FALSE
Q6Q899	Probable ATP-dependent RNA helicase DDX58 OS=Mus musculus OX=10090 GN=Ddx58 PE=1 SV=2	2	3	63.0651	47.2751	51.933	81.0094	60.6735	59.2169	90.8784	89.5436	59.969	38.2478	61.5035	62.2064	68.6142	59.6542	64.9954	0.917822	0.548204	0.752173	FALSE
P62245	40S ribosomal protein S15a OS=Mus musculus OX=10090 GN=Rps15a PE=1 SV=2	1	3	37.3429	94.5664	64.8387	45.3962	76.1118	103.002	58.1398	55.2489	40.089	32.7736	32.9611	63.7919	34.157	65.844	43.6745	1.50761	0.0567672	0.489483	FALSE
Q4VBD2	Transmembrane anterior posterior transformation protein 1 OS=Mus musculus OX=10090 GN=Tapt1 PE=1 SV=2	1	1	21.9919	11.1893	15.5181	16.8662	22.7852	20.0124	15.7609	11.3372	18.49	20.1346	14.6771	18.2877	24.4545	17.5649	17.1515	1.0241	0.870137	0.940192	FALSE
Q6P069	Sorcin OS=Mus musculus OX=10090 GN=Sri PE=1 SV=1	4	4	189.228	212.519	188.585	214.985	259.939	267.893	217.763	251.205	179.124	264.709	211.477	197.42	197.509	220.05	215.22	1.02244	0.78796	0.899688	FALSE
Q6ZWZ7	60S ribosomal protein L17 OS=Mus musculus OX=10090 GN=Rpl17 PE=1 SV=1	3	5	161.95	238.73	273.107	271.401	301.834	505.902	131.404	222.304	167.955	158.296	172.654	389.928	171.111	275.535	190.024	1.45	0.0906811	0.489483	FALSE
Q8K4X7	1-acyl-sn-glycerol-3-phosphate acyltransferase delta OS=Mus musculus OX=10090 GN=Agpat4 PE=1 SV=1	2	3	201.606	215.582	191.529	191.196	230.579	201.807	166.337	155.035	194.409	191.724	183.66	195.466	183.932	204.926	180.929	1.13263	0.0185005	0.489483	FALSE
P52760	2-iminobutanoate/2-iminopropanoate deaminase OS=Mus musculus OX=10090 GN=Rida PE=1 SV=3	1	2	41.542	39.8298	40.1828	37.6026	50.6584	42.5899	52.8822	31.5886	44.7569	54.2961	34.403	43.8552	38.491	41.878	42.1342	0.993917	0.948742	0.980361	FALSE
Q8K209	Adhesion G-protein coupled receptor G1 OS=Mus musculus OX=10090 GN=Adgrg1 PE=1 SV=1	2	3	117.136	170.915	161.87	227.943	192.388	212.766	179.644	167.874	138.692	201.461	153.033	168.952	169.216	176.505	167.419	1.05427	0.613463	0.798121	FALSE
P31938	Dual specificity mitogen-activated protein kinase kinase 1 OS=Mus musculus OX=10090 GN=Map2k1 PE=1 SV=2	4	1	213.064	256.186	259.543	224.541	318.858	271.568	237.523	277.152	227.754	240.053	203.944	243.046	213.856	255.079	233.77	1.09115	0.221999	0.553235	FALSE
Q8CHW4	Translation initiation factor eIF-2B subunit epsilon OS=Mus musculus OX=10090 GN=Eif2b5 PE=1 SV=1	1		9.49063	8.04615	14.6417	11.0557			10.9265	6.62047	4.33263	7.83174				10.5442	7.03873	1.49803	0.130246	0.498237	FALSE
A0A0R4J101	Anion exchange protein OS=Mus musculus OX=10090 GN=Slc4a2 PE=1 SV=1	2		95.7888	102.133	106.924	124.561			124.061	116.836	115.837	116.593				106.84	118.286	0.903236	0.130645	0.498237	FALSE
Q8C483	Serine--tRNA ligase, cytoplasmic OS=Mus musculus OX=10090 GN=Sars PE=1 SV=1	3	2	97.6133	85.1071	93.9583	100.662	88.6457	96.2192	104.926	91.4719	83.8213	107.759	96.8591	97.4215	94.4642	93.5476	96.3841	0.97057	0.490324	0.718616	FALSE
Q80ZW2	Protein THEM6 OS=Mus musculus OX=10090 GN=Them6 PE=1 SV=1	2	5	138.616	118.174	144.325	174.969	119.826	119.712	155.654	127.056	159.41	137.349	137.205	145.338	154.244	134.551	144.756	0.929504	0.299198	0.601333	FALSE
A0A075B5N7	Immunoglobulin kappa variable 6-13 OS=Mus musculus OX=10090 GN=Igkv6-13 PE=1 SV=7	2	5	827.536	674.535	470.084	429.648	547.871	1136.06	620.657	449.148	370.059	694.125	556.59	318.84	276.921	642.234	446.157	1.43948	0.0941048	0.489483	FALSE
Z4YJY0	BRISC complex subunit Abraxas 2 OS=Mus musculus OX=10090 GN=Abraxas2 PE=1 SV=1	3	4	137.698	138.324	177.874	131.054	133.48	128.148	124.866	112.866	127.984	122.871	134.388	135.632	157.277	140.201	130.231	1.07656	0.258777	0.568228	FALSE
Q9Z110	Delta-1-pyrroline-5-carboxylate synthase OS=Mus musculus OX=10090 GN=Aldh18a1 PE=1 SV=2	4	6	122.987	122.084	170.078	110.406	160.5	174.268	120.321	109.277	91.3599	136.164	121.802	132.247	131.677	141.083	119.447	1.18113	0.103882	0.489483	FALSE
Q6NS82	Reticulophagy regulator 2 OS=Mus musculus OX=10090 GN=Retreg2 PE=1 SV=2	1	2	35.8286	42.249	43.5921	46.0432	40.5301	33.9385	38.5047	50.8932	40.4837	16.929	44.5223	40.6009	40.9568	40.1342	37.2456	1.07756	0.637591	0.811492	FALSE
P97384	Annexin A11 OS=Mus musculus OX=10090 GN=Anxa11 PE=1 SV=2	3	4	102.17	155.883	120.279	109.601	140.403	133.411	98.9453	142.829	93.3823	91.5443	112.015	114.246	109.886	125.637	107.865	1.16476	0.104975	0.489483	FALSE
P70274	Selenoprotein P OS=Mus musculus OX=10090 GN=Selenop PE=1 SV=3	2		143.392	119.541	151.594	96.1846			89.6582	137.262	132.778	85.5769				125.735	108.744	1.15625	0.404956	0.677577	FALSE
A0A0G2JEC4	Endophilin-B1 OS=Mus musculus OX=10090 GN=Sh3glb1 PE=1 SV=1	1	3	174.29	101.498	148.798	156.438	127.81	111.24	165.219	117.975	122.295	153.906	162.966	147.519	141.264	134.251	143.383	0.936305	0.504909	0.722137	FALSE
A2AVZ9	Solute carrier family 43 member 3 OS=Mus musculus OX=10090 GN=Slc43a3 PE=1 SV=1	2	3	250.974	491.401	320.938	275.996	398.226	357.622	477.908	393.416	297.234	312.994	332.536	352.065	332.005	340.401	352.77	0.964938	0.758866	0.882052	FALSE
A0A140T8M5	Immunoglobulin kappa variable 6-15 (Fragment) OS=Mus musculus OX=10090 GN=Igkv6-15 PE=1 SV=2	3	2	780.187	578.492	412.831	505.776	550.211	1631.74	766.542	491.322	399.812	486.264	392.244	345.13	335.244	662.574	442.52	1.49727	0.0898451	0.489483	FALSE
O35551-6	Isoform 6 of Rab GTPase-binding effector protein 1 OS=Mus musculus OX=10090 GN=Rabep1	2	5	149.823	244.478	179.326	142.91	216.451	157.947	153.06	237.238	169.556	131.965	166.365	186.315	185.617	178.265	173.195	1.02927	0.798294	0.902406	FALSE
G3UW70	MCG21719 OS=Mus musculus OX=10090 GN=Lamtor5 PE=1 SV=1	1	1	24.0127	49.1695	29.6807	25.5849	40.5542	51.4179	27.8087	35.3287	31.4505	22.6449	27.8092	30.3878	27.9717	35.0987	28.8262	1.2176	0.178206	0.534179	FALSE
Q9Z2X1	Heterogeneous nuclear ribonucleoprotein F OS=Mus musculus OX=10090 GN=Hnrnpf PE=1 SV=3	3	2	81.562	102.282	87.0323	73.6431	103.499	79.5568	73.7534	114.964	95.5471	50.9249	83.0242	102.544	88.2422	87.2206	84.5913	1.03108	0.805029	0.904047	FALSE
A0A0G2JFZ3	Immunoglobulin kappa chain variable 19-93 (Fragment) OS=Mus musculus OX=10090 GN=Igkv19-93 PE=1 SV=4	2	2	224.732	976.764	90.2178	75.2078	129.522	146.473	45.1614	100.419	170.723	235.615	401.664	139.054	130.363	174.523	144.7	1.2061	0.683161	0.838503	FALSE
Q9CPT3	N-acylneuraminate-9-phosphatase OS=Mus musculus OX=10090 GN=Nanp PE=1 SV=1	2	3	67.6088	152.919	114.923	73.6573	165.204	156.301	95.8602	135.263	78.673	82.5141	82.4921	97.7734	86.9507	114.554	92.7464	1.23513	0.232374	0.553235	FALSE
K3W4S6	Glycogenin OS=Mus musculus OX=10090 GN=Gyg PE=1 SV=1	3	3	204.187	254.901	242.326	206.098	260.959	291.412	253.017	249.927	211.511	223.93	206.604	225.284	201.423	241.356	223.753	1.07867	0.261521	0.570494	FALSE
Q8BHK9	DNA excision repair protein ERCC-6-like OS=Mus musculus OX=10090 GN=Ercc6l PE=1 SV=1		5					115.899	117.91					110.786	118.448	114.948	116.9	114.684	1.01932	0.511665	0.728716	FALSE
Q8QZS1	3-hydroxyisobutyryl-CoA hydrolase, mitochondrial OS=Mus musculus OX=10090 GN=Hibch PE=1 SV=1	2	4	118.106	128.35	160.682	125.415	187.686	175.721	145.266	115.486	104.727	137.932	123.802	137.762	130.403	146.962	127.206	1.15531	0.125905	0.494642	FALSE
Q924N4-2	Isoform 2 of Solute carrier family 12 member 6 OS=Mus musculus OX=10090 GN=Slc12a6	4	5	186.667	172.429	155.784	190.272	188.58	197.027	175.18	184.078	175.303	181.064	174.804	182.313	170.305	181.245	177.518	1.02099	0.557364	0.759649	FALSE
A0A0R4J0K5	SLAM family member 5 OS=Mus musculus OX=10090 GN=Cd84 PE=1 SV=1	2	3	143.489	201.577	214.807	155.942	224.36	266.129	159.371	198.398	169.9	184.337	141.838	201.945	169.08	196.661	173.83	1.13135	0.248234	0.562099	FALSE
Q61805	Lipopolysaccharide-binding protein OS=Mus musculus OX=10090 GN=Lbp PE=1 SV=2	3	1	91.8353	143.517	102.044	79.0043	130.511	134.791	83.4192	116.337	76.5379	87.964	86.4488	90.2833	90.219	110.988	89.502	1.24006	0.0640724	0.489483	FALSE
P62900	60S ribosomal protein L31 OS=Mus musculus OX=10090 GN=Rpl31 PE=1 SV=1	4	3	128.188	107.526	126.703	156.876	158.485	235.334	95.7596	120.573	111.11	132.162	118.315	180.981	98.6204	147.309	119.987	1.22771	0.155624	0.511664	FALSE
Q8VED5	Keratin, type II cytoskeletal 79 OS=Mus musculus OX=10090 GN=Krt79 PE=1 SV=2	1	2	25.9133	105.067	109.22	80.6158	78.0939	81.5667	61.3389	101.701	34.6564	72.3294	91.3831	44.361	49.5475	73.1094	60.9948	1.19862	0.49234	0.718879	FALSE
Q9R078	5'-AMP-activated protein kinase subunit beta-1 OS=Mus musculus OX=10090 GN=Prkab1 PE=1 SV=2	2	3	95.8961	217.582	137.108	68.2941	154.518	159.706	75.9019	152.022	82.7551	79.1009	111.802	107.5	127.187	129.976	102.075	1.27333	0.226116	0.553235	FALSE
E9PUU8	Fibrocystin-L OS=Mus musculus OX=10090 GN=Pkhd1l1 PE=1 SV=1	2	2	196.312	381.891	327.544	308.791	272.799	260.439	278.261	378.391	290.286	261.263	377.597	332.07	352.198	285.252	321.191	0.888107	0.285195	0.586632	FALSE
Q60598	Src substrate cortactin OS=Mus musculus OX=10090 GN=Cttn PE=1 SV=2	2	7	287.742	332.393	304.07	336.027	338.989	336.493	344.751	279.025	297.261	355.792	300.362	308.372	306.581	322.004	312.171	1.0315	0.490805	0.718616	FALSE
Q02257	Junction plakoglobin OS=Mus musculus OX=10090 GN=Jup PE=1 SV=3	3	2	90.1262	168.9	159.459	161.616	110.917	145.862	141.407	162.437	113.79	143.431	199.906	111.445	128.734	136.069	140.396	0.969179	0.809221	0.90664	FALSE
Q8CGU1	Calcium-binding and coiled-coil domain-containing protein 1 OS=Mus musculus OX=10090 GN=Calcoco1 PE=1 SV=2	4	6	136.948	201.36	182.818	133.949	165.885	171.503	151.758	173.792	134.563	155.641	146.716	163.933	163.635	163.654	155.252	1.05412	0.464725	0.706601	FALSE
P49282-3	Isoform 3 of Natural resistance-associated macrophage protein 2 OS=Mus musculus OX=10090 GN=Slc11a2	3	2	142.221	133.321	145.889	185.281	163.943	157.335	158.398	145.948	154.515	133.784	159.165	172.795	143.773	153.77	152.174	1.01049	0.85471	0.93241	FALSE
Q9R0Q3	Transmembrane emp24 domain-containing protein 2 OS=Mus musculus OX=10090 GN=Tmed2 PE=1 SV=1	3	2	238.959	214.474	248.746	228.346	185.389	178.511	277.019	228.239	222.567	204.627	253.258	232.595	272.821	214.108	240.307	0.890977	0.120321	0.492027	FALSE
Q8C6B0	MCG20149, isoform CRA_a OS=Mus musculus OX=10090 GN=Mettl7a1 PE=1 SV=1	2	3	116.018	91.3048	109.206	102.931	96.8881	95.5439	114.448	93.3338	110.025	101.018	115.953	100.189	113.439	101.636	106.603	0.953402	0.341359	0.632737	FALSE
P58196	Phospholipid scramblase 4 OS=Mus musculus OX=10090 GN=Plscr4 PE=2 SV=2	2	2	94.8999	70.5568	84.7515	81.4883	75.6377	74.2679	92.0109	70.4201	90.0869	91.2402	95.2662	88.9849	89.816	79.8787	87.902	0.908724	0.124353	0.493739	FALSE
P18760	Cofilin-1 OS=Mus musculus OX=10090 GN=Cfl1 PE=1 SV=3	2	8	274.983	345.872	313.569	271.531	380.777	346.681	280.386	347.875	275.363	296.156	278.439	319.545	269.255	319.764	294.155	1.08706	0.218813	0.553235	FALSE
B9EJ86	Oxysterol-binding protein-related protein 8 OS=Mus musculus OX=10090 GN=Osbpl8 PE=1 SV=1	3	5	148.576	144.323	146.398	128.143	169.682	160.488	115.165	172.903	132.531	123.253	141.134	144.501	135.38	149.027	136.831	1.08913	0.211136	0.553235	FALSE
Q8C5W3-2	Isoform 2 of Tubulin-specific chaperone cofactor E-like protein OS=Mus musculus OX=10090 GN=Tbcel	2	6	120.486	230.736	175.691	93.0892	192.416	178.903	115.21	206.09	99.1914	111.752	135.578	154.027	124.508	158.159	131.62	1.20163	0.277005	0.579987	FALSE
Q8R1V4	Transmembrane emp24 domain-containing protein 4 OS=Mus musculus OX=10090 GN=Tmed4 PE=1 SV=1																					FALSE
Q9EQH2	Endoplasmic reticulum aminopeptidase 1 OS=Mus musculus OX=10090 GN=Erap1 PE=1 SV=2	2	3	80.1883	56.0213	74.19	91.31	94.1629	96.6124	92.7281	70.077	75.4856	76.1431	68.8644	76.7403	66.6733	80.731	74.8478	1.0786	0.414814	0.681631	FALSE
Q99NB8	Ubiquilin-4 OS=Mus musculus OX=10090 GN=Ubqln4 PE=1 SV=1	1	3	49.4061	45.3348	61.0419	73.5104	58.6745	59.0115	55.8124	49.3238	60.0467	51.9731	61.978	58.7059	55.0278	57.1386	55.9676	1.02092	0.778673	0.895692	FALSE
Q99P31	Hsp70-binding protein 1 OS=Mus musculus OX=10090 GN=Hspbp1 PE=1 SV=1	2	2	76.3912	92.5779	79.5886	84.361	119.037	91.2118	89.882	87.0527	77.3725	82.2019	74.9583	71.6964	69.5602	89.546	78.6425	1.13865	0.0965568	0.489483	FALSE
P49282-4	Isoform 4 of Natural resistance-associated macrophage protein 2 OS=Mus musculus OX=10090 GN=Slc11a2																					FALSE
Q8BH57	WD repeat-containing protein 48 OS=Mus musculus OX=10090 GN=Wdr48 PE=1 SV=1	2	5	140.281	143.233	129.116	132.365	144.206	142.828	143.021	127.926	139.949	118.024	121.705	132.578	133.075	138.547	130.625	1.06065	0.107434	0.489483	FALSE
Q9ERL9	Guanylate cyclase soluble subunit alpha-1 OS=Mus musculus OX=10090 GN=Gucy1a1 PE=1 SV=2	1	1	17.0542	23.146	23.8618	22.9172	19.6193	29.1052	17.6489	28.0008	24.4901	21.4468	20.7417	22.3701	20.9031	22.3085	22.029	1.01269	0.89174	0.95181	FALSE
Q925I1	ATPase family AAA domain-containing protein 3 OS=Mus musculus OX=10090 GN=Atad3 PE=1 SV=1	2		11.5551	16.2583	16.7234	12.4974	26.2086	18.933	10.0658	13.4884	11.6006	13.3779	15.396	19.2132	11.0381	16.4037	13.1721	1.24534	0.152673	0.511274	FALSE
Q80UM7	Mannosyl-oligosaccharide glucosidase OS=Mus musculus OX=10090 GN=Mogs PE=1 SV=1	2	1	69.1356	59.442	64.5115	64.2155	60.2351	64.3848	68.2869	56.4343	61.9545	60.2509	71.3989	60.4694	60.6964	63.5747	62.6059	1.01547	0.701856	0.847813	FALSE
Q3THK7	GMP synthase [glutamine-hydrolyzing] OS=Mus musculus OX=10090 GN=Gmps PE=1 SV=2	2	4	97.7171	118.746	120.355	116.55	120.887	112.485	135.329	140.093	101.904	113.557	117.302	112.289	117.344	114.158	119.058	0.958843	0.457021	0.704109	FALSE
Q80UG2	Plexin-A4 OS=Mus musculus OX=10090 GN=Plxna4 PE=1 SV=3	4	3	64.3372	107.895	113.833	84.7047	95.0002	103.105	84.0133	86.6256	74.6848	98.1229	94.809	94.4706	103.167	93.2052	90.3852	1.0312	0.740407	0.870067	FALSE
Q8R059	UDP-glucose 4-epimerase OS=Mus musculus OX=10090 GN=Gale PE=1 SV=1	3	6	470.789	403.178	338.059	243.757	341.113	282.814	275.763	325.811	307.621	331.195	263.529	411.414	371.893	338.671	323.288	1.04758	0.679836	0.837287	FALSE
Q9DB29	Isoamyl acetate-hydrolyzing esterase 1 homolog OS=Mus musculus OX=10090 GN=Iah1 PE=1 SV=1	1	3	36.2277	49.8783	37.7605	38.1121	32.6237	27.8298	18.7625	52.1094	33.4987	27.0286	39.6171	33.8227	33.0767	36.4908	32.6123	1.11893	0.466149	0.706601	FALSE
O70503	Very-long-chain 3-oxoacyl-CoA reductase OS=Mus musculus OX=10090 GN=Hsd17b12 PE=1 SV=1	2	3	131.149	141.078	135.966	123.285	130.536	127.927	123.643	121.182	115.951	127.251	129.071	136.943	136.092	131.535	126.963	1.03601	0.270014	0.573664	FALSE
P09528	Ferritin heavy chain OS=Mus musculus OX=10090 GN=Fth1 PE=1 SV=2	3	3	58.3836	92.4585	85.3432	62.6454	71.8404	69.1259	61.5869	80.4706	60.8307	56.9285	70.7922	73.6069	64.3978	72.341	66.5132	1.08762	0.334321	0.626309	FALSE
P01629	Ig kappa chain V-II region 2S1.3 OS=Mus musculus OX=10090 PE=1 SV=1	1	2	81.0954	211.091	63.2498	47.9313	126.442	960.153	61.6157	125.056	75.1308	724.138	40.1743	92.6433	53.1625	135.903	97.3645	1.39582	0.569172	0.767226	FALSE
B8JK43	Major facilitator superfamily domain-containing protein 2B OS=Mus musculus OX=10090 GN=Mfsd2b PE=1 SV=1	2	3	225.037	187.841	208.608	214.966	191.636	196.412	214.675	178.537	178.324	193.878	198.347	215.082	209.475	203.656	197.789	1.02967	0.504068	0.722137	FALSE
E9Q3T0	Uncharacterized protein OS=Mus musculus OX=10090 GN=Gm10073 PE=1 SV=1	2	2	101.887	114.702	128.962	129.832	133.218	228.367	84.2907	136.86	96.9788	96.2679	82.0455	142.936	96.1424	134.624	102.813	1.30941	0.0770481	0.489483	FALSE
Q9CPQ8	ATP synthase subunit g, mitochondrial OS=Mus musculus OX=10090 GN=Atp5l PE=1 SV=1	2	2	126.027	173.93	194.233	122.791	204.833	188.662	135.276	137.897	102.903	156.299	152.707	163.374	135.501	165.032	139.231	1.18531	0.13494	0.505505	FALSE
P61971	Nuclear transport factor 2 OS=Mus musculus OX=10090 GN=Nutf2 PE=1 SV=1	3	4	322.358	458.449	409.442	446.082	446.521	449.814	473.354	427.041	396.327	436.43	427.274	374.949	382.126	419.133	415.57	1.00857	0.890764	0.951595	FALSE
P21836	Acetylcholinesterase OS=Mus musculus OX=10090 GN=Ache PE=1 SV=1	1	8	48.8545	54.5639	51.8729	57.4276	54.4855	46.9711	48.745	79.2165	52.8037	27.9861	53.6778	52.2199	51.4514	52.2393	50.3729	1.03705	0.782548	0.896281	FALSE
P34928	Apolipoprotein C-I OS=Mus musculus OX=10090 GN=Apoc1 PE=1 SV=1	3	2	1106.79	1184.92	1267.18	951.817	1157.39	1173.21	779.884	1261.21	867.247	535.857	1039.92	1055.86	1391.68	1135.88	950.027	1.19563	0.218979	0.553235	FALSE
Q3UHX2	28 kDa heat- and acid-stable phosphoprotein OS=Mus musculus OX=10090 GN=Pdap1 PE=1 SV=1	3	2	138.963	135.989	147.046	168.812	136.325	130.85	159.225	138.167	116.917	132.825	150.572	128.226	135.849	142.485	136.789	1.04164	0.46632	0.706601	FALSE
A0A075B5Q4	Immunoglobulin heavy variable 5-12 (Fragment) OS=Mus musculus OX=10090 GN=Ighv5-12 PE=4 SV=1	1	2	281.338	226.247	219.044	293.794	217.444	450.961	264.762	274.48	228.922	429.364	337.88	534.95	170.71	271.631	300.332	0.904434	0.60787	0.794111	FALSE
Q99J99	3-mercaptopyruvate sulfurtransferase OS=Mus musculus OX=10090 GN=Mpst PE=1 SV=4	3	1	59.9253	83.2402	75.9515	61.923	86.1538	87.799	53.6226	86.7529	76.4006	60.9128	63.5819	65.2587	62.7391	74.9634	66.3077	1.13054	0.20289	0.552171	FALSE
Q9D881	Cytochrome c oxidase subunit 5B, mitochondrial OS=Mus musculus OX=10090 GN=Gm11273 PE=1 SV=1	2	3	163.619	204.098	246.827	153.681	267.256	264.129	179.797	174.505	149.267	245.565	174.236	214.054	189.199	211.465	187.395	1.12845	0.306801	0.60779	FALSE
Q9WTL7	Acyl-protein thioesterase 2 OS=Mus musculus OX=10090 GN=Lypla2 PE=1 SV=1	2	2	82.1602	225.764	133.162	60.796	141.975	139.283	66.1603	155.234	72.5731	71.6465	136.891	114.264	99.8742	119.889	97.4443	1.23034	0.371117	0.652543	FALSE
Q8JZQ9	Eukaryotic translation initiation factor 3 subunit B OS=Mus musculus OX=10090 GN=Eif3b PE=1 SV=1	2	4	45.6197	105.109	63.0825	50.3189	73.1605	75.1716	49.6851	82.6114	47.826	30.8639	64.1906	63.2413	60.1156	66.1394	54.7707	1.20757	0.292969	0.593184	FALSE
P01648	Ig kappa chain V-V region HP 91A3 OS=Mus musculus OX=10090 PE=1 SV=1	1	1	12.6375	14.1661	16.751	19.452	88.2661	8.13056	14.2027	18.1306	12.8595	23.1107	8.25831	5.33514	23.4834	18.634	13.4392	1.38654	0.408354	0.678106	FALSE
Q811D0-3	Isoform 3 of Disks large homolog 1 OS=Mus musculus OX=10090 GN=Dlg1	2	2	25.686	38.6737	42.5095	36.3222	31.2672	28.2008	33.9591	33.9232	30.8606	28.8676	41.1234	36.3502	38.5723	33.2547	34.5842	0.96156	0.6669	0.830884	FALSE
Q6ZWZ2	Ubiquitin-conjugating enzyme E2 R2 OS=Mus musculus OX=10090 GN=Ube2r2 PE=1 SV=1	2	2	161.163	133.328	133.436	158.179	157.831	144.213	129.278	154.95	261.323	168.484	166.374	155.617	156.443	147.56	166.667	0.885355	0.225133	0.553235	FALSE
A0A140LHG8	Signal peptidase complex subunit 2 OS=Mus musculus OX=10090 GN=Spcs2 PE=1 SV=1	1	1	7.64565	35.2355	18.0493	13.6275	18.3593	17.1574	13.5951	30.0602	14.9227	7.00173	23.2989	18.8701	18.6785	16.5932	16.6225	0.998235	0.994824	0.99907	FALSE
Q9ES28	Rho guanine nucleotide exchange factor 7 OS=Mus musculus OX=10090 GN=Arhgef7 PE=1 SV=2	1	1	71.5834	54.9522	67.6456	65.9022	66.6839	64.9468	73.321	52.1239	60.2155	78.9073	65.796	64.0492	64.2777	65.0758	65.0315	1.00068	0.991745	0.999067	FALSE
O70251	Elongation factor 1-beta OS=Mus musculus OX=10090 GN=Eef1b PE=1 SV=5	4	2	102.883	158.755	167.022	102.451	188.224	165.159	112.097	142.52	98.4945	117.083	112.471	157.585	114.297	143.38	120.701	1.1879	0.176586	0.5331	FALSE
Q61187	Tumor susceptibility gene 101 protein OS=Mus musculus OX=10090 GN=Tsg101 PE=1 SV=2	2	8	222.403	244.402	259.251	217.52	232.82	227.644	209.88	230.91	223.965	235.293	238.155	234.56	228.118	233.591	228.52	1.02219	0.480291	0.71218	FALSE
Q571K4	TGF-beta-activated kinase 1 and MAP3K7-binding protein 3 OS=Mus musculus OX=10090 GN=Tab3 PE=1 SV=2		1					60.3796	53.2618					66.0245	57.4592	47.4231	56.7092	56.4527	1.00454	0.97484	0.993035	FALSE
Q9Z1K5	E3 ubiquitin-protein ligase ARIH1 OS=Mus musculus OX=10090 GN=Arih1 PE=1 SV=3	1	3	39.6928	45.1263	30.2679	40.9215	48.9519	46.4115	37.9957	44.7829	25.6388	32.9213	28.2527	38.5421	31.9827	41.4075	33.7635	1.2264	0.0710888	0.489483	FALSE
E9QN39	Transmembrane protein 40 OS=Mus musculus OX=10090 GN=Tmem40 PE=1 SV=1																					FALSE
F8WHL2	Coatomer subunit alpha OS=Mus musculus OX=10090 GN=Copa PE=1 SV=1	3		64.1926	79.8892	78.0355	56.2374			62.4624	65.7039	57.6547	53.1945				68.8767	59.5632	1.15636	0.178912	0.534179	FALSE
E9QM90	RAB11-binding protein RELCH OS=Mus musculus OX=10090 GN=Relch PE=1 SV=2	3	6	59.0825	106.965	79.9322	69.9412	89.2992	86.3366	51.3786	183.838	58.0417	50.2006	78.5844	79.1929	88.8257	80.5131	76.4144	1.05364	0.798424	0.902406	FALSE
Q9EQI5	Chemokine (C-X-C motif) ligand 7, isoform CRA_b OS=Mus musculus OX=10090 GN=Ppbp PE=1 SV=1	2	3	368.109	232.188	340.704	515.495	352.422	410.42	414.28	189.485	282.079	541.244	375.65	384.148	453.046	359.847	359.993	0.999595	0.99817	0.999169	FALSE
Q921F2	TAR DNA-binding protein 43 OS=Mus musculus OX=10090 GN=Tardbp PE=1 SV=1	1	3	41.4084	55.7969	37.0924	37.6104	37.5694	37.0061	34.916	21.7393	25.4145	44.5771	38.4892	41.0072	34.273	40.6038	33.4152	1.21513	0.141367	0.505751	FALSE
Q91VZ6	Stromal membrane-associated protein 1 OS=Mus musculus OX=10090 GN=Smap1 PE=1 SV=1	2	3	72.7872	104.914	83.1157	66.1234	85.3224	94.1532	92.8379	89.7971	61.5329	65.8063	82.4429	74.2898	87.0285	83.4266	78.2684	1.0659	0.496708	0.719279	FALSE
P35980	60S ribosomal protein L18 OS=Mus musculus OX=10090 GN=Rpl18 PE=1 SV=3	2	3	70.5969	75.7103	97.5937	127.528	153.413	215.267	105.253	82.2371	72.7456	78.9341	70.1122	132.107	76.9235	114.016	86.217	1.32244	0.163155	0.520341	FALSE
P62482	Voltage-gated potassium channel subunit beta-2 OS=Mus musculus OX=10090 GN=Kcnab2 PE=1 SV=1	3	1	26.7594	46.0548	42.4335	35.5891	43.893	49.5111	28.2713	49.6158	34.3962	19.1572	34.5604	36.2722	33.1492	39.9159	32.5134	1.22768	0.185596	0.539462	FALSE
Q9CZE3	Ras-related protein Rab-32 OS=Mus musculus OX=10090 GN=Rab32 PE=1 SV=3	3	2	98.8582	99.1619	110.404	111.175	126.737	142.477	97.9498	81.05	92.3084	118.421	96.5014	109.758	106.405	113.806	99.6832	1.14168	0.101675	0.489483	FALSE
D3Z4L9	Tumor necrosis factor alpha-induced protein 2 OS=Mus musculus OX=10090 GN=Tnfaip2 PE=1 SV=2	3	5	193.389	155.326	192.951	173.504	164.427	149.567	187.183	141.81	153.252	202.278	174.035	179.383	174.099	170.69	172.104	0.99178	0.899406	0.955424	FALSE
Q64310	Surfeit locus protein 4 OS=Mus musculus OX=10090 GN=Surf4 PE=1 SV=1	2	4	138.161	188.246	160.472	177.021	195.123	193.282	180.206	174.342	145.622	161.367	158.84	168.004	143.396	174.116	161.172	1.08031	0.235923	0.553235	FALSE
Q8BU31	Ras-related protein Rap-2c OS=Mus musculus OX=10090 GN=Rap2c PE=1 SV=1	1		143.531	184.2	169.783	155.83			174.373	188.669	170.27	146.106				162.628	169.14	0.961498	0.623482	0.802554	FALSE
A0A075B5R1	Immunoglobulin heavy variable 5-17 (Fragment) OS=Mus musculus OX=10090 GN=Ighv5-17 PE=4 SV=1		6					400.422	279.585					282.391	287.299	3401.44	334.592	651.052	0.513925	0.579814	0.773086	FALSE
E9PX52	Arf-GAP with SH3 domain, ANK repeat and PH domain-containing protein 2 OS=Mus musculus OX=10090 GN=Asap2 PE=1 SV=1		1					81.0433	73.0366					42.7851	64.3059	46.2015	76.9358	50.2805	1.53013	0.0830039	0.489483	FALSE
Q99L88	Beta-1-syntrophin OS=Mus musculus OX=10090 GN=Sntb1 PE=1 SV=4		2					30.0654	32.9438					21.6063	30.0723	17.659	31.4717	22.5548	1.39535	0.19965	0.550326	FALSE
A0A0G2JGW8	Immunoglobulin kappa chain variable 12-89 (Fragment) OS=Mus musculus OX=10090 GN=Igkv12-89 PE=4 SV=4	1	1	17.6978	23.3897	19.296	31.8755	18.5864	16.6942	24.0379	21.1958	18.5349	20.4107	22.5401	24.6231	18.7305	20.7144	21.3223	0.971487	0.780659	0.896281	FALSE
E9PWN0	Phosphatidate phosphatase LPIN2 OS=Mus musculus OX=10090 GN=Lpin2 PE=1 SV=1	2	6	139.528	123.458	120.309	155.46	125.161	157.929	140.747	141.36	145.829	156.298	136.86	127.771	145.999	136.146	141.888	0.95953	0.442241	0.69726	FALSE
P40237	CD82 antigen OS=Mus musculus OX=10090 GN=Cd82 PE=1 SV=1	3	4	222.223	268.216	287.184	216.924	255.794	269.605	188.052	255.582	294.304	252.391	239.482	276.067	259.225	251.996	250.087	1.00763	0.918055	0.966871	FALSE
Q6NSR8	Probable aminopeptidase NPEPL1 OS=Mus musculus OX=10090 GN=Npepl1 PE=1 SV=1	2	4	110.579	162.125	130.273	122.494	112.234	118.046	101.302	132.731	112.824	90.69	135.996	136.792	117.193	124.866	116.99	1.06732	0.453283	0.704109	FALSE
Q80SZ7	Guanine nucleotide-binding protein G(I)/G(S)/G(O) subunit gamma-5 OS=Mus musculus OX=10090 GN=Gng5 PE=1 SV=2	2	2	587.711	327.636	484.139	607.508	529.914	532.139	600.519	365.035	440.911	689.7	537.559	488.713	506.363	501.824	509.132	0.985646	0.905778	0.958495	FALSE
P61961	Ubiquitin-fold modifier 1 OS=Mus musculus OX=10090 GN=Ufm1 PE=1 SV=1	3	2	60.9081	61.2113	67.1836	73.749	65.1606	72.8518	75.5284	61.2558	56.8389	65.9445	61.8395	70.6575	57.8857	66.6538	63.9751	1.04187	0.454514	0.704109	FALSE
Q8BPB5	EGF-containing fibulin-like extracellular matrix protein 1 OS=Mus musculus OX=10090 GN=Efemp1 PE=1 SV=1	3	2	33.4995	32.9183	30.497	22.9794	23.2994	35.2148	27.3044	35.2035	35.6464	23.7275	38.5364	40.1542	45.3472	29.3105	34.4037	0.851958	0.197442	0.547311	FALSE
A0A075B5K6	Immunoglobulin kappa variable 2-109 (Fragment) OS=Mus musculus OX=10090 GN=Igkv2-109 PE=4 SV=4	1	1	127.195	313.525	325.728	117.348	211.458	150.077	44.3772	302.418	173.522	375.896	463.175	330.991	83.0377	190.884	196.08	0.9735	0.94721	0.980361	FALSE
Q99JR6	Nicotinamide/nicotinic acid mononucleotide adenylyltransferase 3 OS=Mus musculus OX=10090 GN=Nmnat3 PE=1 SV=1	2	4	108.94	134.175	107.946	93.18	134.424	114.292	96.5945	113.931	103.316	86.4928	97.101	119.291	103.563	114.546	102.389	1.11873	0.131934	0.50027	FALSE
Q9EQG9	Collagen type IV alpha-3-binding protein OS=Mus musculus OX=10090 GN=Col4a3bp PE=1 SV=1	3	2	154.232	127.369	161.429	119.349	134.399	144.255	125.989	132.246	145.705	129.906	133.28	134.499	144.998	139.399	135.059	1.03214	0.529366	0.740389	FALSE
O08734	Bcl-2 homologous antagonist/killer OS=Mus musculus OX=10090 GN=Bak1 PE=1 SV=3	1	2	22.6999	40.6936	38.233	26.1566	34.9006	41.248	30.376	37.9423	25.1224	18.9541	34.4626	34.5326	33.114	33.1615	29.9522	1.10715	0.470379	0.708191	FALSE
Q91VW3	SH3 domain-binding glutamic acid-rich-like protein 3 OS=Mus musculus OX=10090 GN=Sh3bgrl3 PE=1 SV=1	2	4	152.981	245.14	192.56	225.54	220.431	211.069	219.581	235.107	233.823	215.811	217.392	217.182	200.549	205.711	219.649	0.936541	0.340807	0.63269	FALSE
O54984	ATPase Asna1 OS=Mus musculus OX=10090 GN=Asna1 PE=1 SV=2	2	4	172.109	155.015	180.59	281.085	172.91	198.705	287.15	184.351	213.973	193.749	206.07	210.046	195.023	189.652	210.847	0.899476	0.30558	0.607159	FALSE
Q9JM14	5'(3')-deoxyribonucleotidase, cytosolic type OS=Mus musculus OX=10090 GN=Nt5c PE=1 SV=1	2	3	226.543	433.402	320.868	234.326	380.507	331.38	287.928	358.711	204.635	285.608	274.085	313.581	284.597	312.473	283.628	1.1017	0.43571	0.693121	FALSE
E9PYH2	Cytosolic acyl coenzyme A thioester hydrolase OS=Mus musculus OX=10090 GN=Acot7 PE=1 SV=1	2	3	79.168	127.429	107.739	98.1584	130.201	114.892	95.4326	114.53	101.727	82.3	105.384	113.431	94.0265	108.103	100.402	1.0767	0.39973	0.673807	FALSE
P01728	Ig lambda-2 chain V region OS=Mus musculus OX=10090 PE=3 SV=1	1	1	14.4523	6.36603	6.79845	18.7921	19.7292	21.8105	26.9153	11.5247	33.2338	19.6355	30.658	11.1458	12.8039	13.1017	18.9749	0.690477	0.219275	0.553235	FALSE
P59017	Bcl-2-like protein 13 OS=Mus musculus OX=10090 GN=Bcl2l13 PE=1 SV=2	1	1	13.5099	36.5056	18.0912	24.6	23.0716	25.4491	24.1058	29.1064	19.3302	15.9665	23.3365	22.5272	22.1157	22.4747	22.0293	1.02022	0.894679	0.953306	FALSE
Q80X73	Protein pelota homolog OS=Mus musculus OX=10090 GN=Pelo PE=1 SV=3	3	2	105.786	120.721	107.267	77.7348	92.8112	89.692	83.5994	106.569	76.3546	89.7014	103.277	103.887	112.412	98.0111	95.7146	1.02399	0.780715	0.896281	FALSE
A0A0R4J093	UMP-CMP kinase OS=Mus musculus OX=10090 GN=Cmpk1 PE=1 SV=1	3	2	111.611	67.9429	76.7658	112.048	84.9359	90.6896	126.738	126.4	93.4402	109.224	97.2538	85.7314	92.0389	89.1618	103.294	0.863186	0.165709	0.520341	FALSE
Q91YL2	E3 ubiquitin-protein ligase RNF126 OS=Mus musculus OX=10090 GN=Rnf126 PE=1 SV=1	1	2	146.405	134.216	131.349	109.967	131.786	112.725	107.28	120.986	114.262	118.524	98.029	150.724	128.933	127.103	118.845	1.06949	0.356651	0.638845	FALSE
Q91WF7	Polyphosphoinositide phosphatase OS=Mus musculus OX=10090 GN=Fig4 PE=1 SV=1	3	2	108.412	151.448	145.963	120.431	148.444	115.82	109.568	130.71	108.507	96.378	142.859	121.711	129.153	130.6	118.919	1.09822	0.254238	0.565076	FALSE
G5E8U1	Sulfate anion transporter 1 OS=Mus musculus OX=10090 GN=Slc26a1 PE=1 SV=1	2	2	73.3016	68.3224	73.4826	84.5151	72.3759	72.4809	86.9408	75.5145	79.6056	67.1398	82.0094	77.1099	68.3329	73.9212	76.3781	0.967832	0.499342	0.719279	FALSE
Q80VJ3	2'-deoxynucleoside 5'-phosphate N-hydrolase 1 OS=Mus musculus OX=10090 GN=Dnph1 PE=1 SV=2	2	1	22.214	42.2798	31.6763	21.0797	39.372	18.6406	20.6985	42.8688	23.8818	19.309	29.8284	24.0352	25.6554	27.7865	25.7595	1.07869	0.663928	0.828561	FALSE
D3Z6P0	Protein disulfide-isomerase A2 OS=Mus musculus OX=10090 GN=Pdia2 PE=1 SV=1	2	1	49.5553	62.0162	51.6127	60.3093	50.3544	41.9717	60.6116	49.5273	52.913	57.4555	62.1563	48.9956	76.616	52.1941	57.7005	0.90457	0.255277	0.565849	FALSE
Q9ERE7	LRP chaperone MESD OS=Mus musculus OX=10090 GN=Mesd PE=1 SV=1	3	1	135.038	107.928	109.062	142.26	110.477	114.534	143.208	104.657	120.324	120.912	132.788	107.75	130.818	119.149	122.253	0.974617	0.69881	0.847438	FALSE
Q8K2D8	Acidic fibroblast growth factor intracellular-binding protein OS=Mus musculus OX=10090 GN=Fibp PE=1 SV=1	2	2	85.7543	134.38	117.5	69.8217	112.871	85.8453	78.1371	155.815	93.9537	73.6204	100.074	109.809	102.919	98.5491	99.3063	0.992376	0.956455	0.983384	FALSE
Q9D7M1	Glucose-induced degradation protein 8 homolog OS=Mus musculus OX=10090 GN=Gid8 PE=1 SV=1	2	2	29.181	56.7134	43.4071	34.4208	42.6623	55.1558	34.9015	67.4046	38.9887	20.2044	38.4928	42.5483	36.1782	42.4099	37.7774	1.12263	0.522155	0.734486	FALSE
O35286	Pre-mRNA-splicing factor ATP-dependent RNA helicase DHX15 OS=Mus musculus OX=10090 GN=Dhx15 PE=1 SV=2	1	3	36.8709	35.1971	40.5297	42.9173	41.8609	35.178	33.8653	47.705	47.0966	38.4005	41.7286	44.3349	38.3	38.6319	41.3595	0.934052	0.288466	0.589903	FALSE
Q8CGK3	Lon protease homolog, mitochondrial OS=Mus musculus OX=10090 GN=Lonp1 PE=1 SV=2	3	4	110.11	178.171	152.192	110.806	188.897	159.177	121.454	175.534	106.171	103.65	125.209	145.77	131.087	146.652	127.947	1.14619	0.260753	0.570266	FALSE
Q9D6J6	NADH dehydrogenase [ubiquinone] flavoprotein 2, mitochondrial OS=Mus musculus OX=10090 GN=Ndufv2 PE=1 SV=2	2	1	63.9668	60.6395	81.8469	53.5506	74.8435	72.7583	60.5645	49.8033	51.0988	44.855	79.6254	72.9475	59.5672	67.2593	58.6672	1.14645	0.213816	0.553235	FALSE
Q5SNZ0	Girdin OS=Mus musculus OX=10090 GN=Ccdc88a PE=1 SV=2	3	3	61.5299	216.742	85.2805	50.9789	111.004	98.261	53.8776	89.1716	64.0375	59.2324	72.3516	84.7331	84.6785	92.6471	71.4004	1.29757	0.23443	0.553235	FALSE
Q9D8S4	Oligoribonuclease, mitochondrial OS=Mus musculus OX=10090 GN=Rexo2 PE=1 SV=2	3	2	185.954	272.338	230.393	184.77	332.666	277.233	212.818	228.975	174.111	200.772	203.17	217.331	164.48	241.589	199.03	1.21384	0.0822	0.489483	FALSE
Q9JMA2	Queuine tRNA-ribosyltransferase catalytic subunit 1 OS=Mus musculus OX=10090 GN=Qtrt1 PE=1 SV=2	1	2	37.3925	48.9536	32.6086	31.8256	31.9264	29.4541	45.2469	32.7725	29.2203	37.5042	41.6085	35.1354	36.3101	34.8334	36.4972	0.954412	0.619083	0.800533	FALSE
Q6ZWN5	40S ribosomal protein S9 OS=Mus musculus OX=10090 GN=Rps9 PE=1 SV=3	2	7	263.488	443.632	378.847	547.589	419.96	966.002	274.752	432.912	297.746	243.199	284.892	596.842	272.771	462.894	326.962	1.41574	0.125018	0.493739	FALSE
Q9JHS3	Ragulator complex protein LAMTOR2 OS=Mus musculus OX=10090 GN=Lamtor2 PE=1 SV=1	2	1	92.2805	171.461	111.935	97.6897	114.217	111.629	94.6022	139.259	101.107	101.11	107.058	119.197	109.415	114.095	109.441	1.04253	0.676464	0.836094	FALSE
Q9CR51	V-type proton ATPase subunit G 1 OS=Mus musculus OX=10090 GN=Atp6v1g1 PE=1 SV=3	2	1	88.4483	47.2346	71.8212	83.4803	76.3564	60.4036	64.4626	64.9787	78.626	68.0973	71.0895	77.8955	76.3585	69.7883	71.425	0.977085	0.809552	0.90664	FALSE
Q3UMR5	Calcium uniporter protein, mitochondrial OS=Mus musculus OX=10090 GN=Mcu PE=1 SV=2	3	4	109.472	150.079	153.508	109.816	154.241	157.518	99.9043	139.241	99.5948	136.603	130.077	152.342	122.636	137.402	124.357	1.1049	0.312952	0.614889	FALSE
A2AS98	Nck-associated protein 1 OS=Mus musculus OX=10090 GN=Nckap1 PE=1 SV=1	2	2	60.495	56.897	57.0341	59.1792	63.6432	65.5697	63.2655	55.1857	63.4092	64.7223	53.749	67.0824	49.6803	60.3848	59.2606	1.01897	0.722372	0.857521	FALSE
Q99KH8	Serine/threonine-protein kinase 24 OS=Mus musculus OX=10090 GN=Stk24 PE=1 SV=1	2	5	351.223	280.903	301.358	327.63	336.889	340.253	349.785	304.622	308.554	367.267	312.265	298.33	311.969	322.094	320.965	1.00352	0.939529	0.977246	FALSE
Q8C084	Sorting nexin 22 OS=Mus musculus OX=10090 GN=Snx22 PE=2 SV=1	2	3	106.804	120.401	112.787	109.619	100.278	98.0055	115.514	118.175	122.32	116.282	120.194	112.409	122.831	107.722	118.194	0.911399	0.0132445	0.489483	FALSE
Q9DBR7	Protein phosphatase 1 regulatory subunit 12A OS=Mus musculus OX=10090 GN=Ppp1r12a PE=1 SV=2	4	3	120.695	150.824	165.161	145.765	152.768	150.2	174.799	131.417	138.762	169.701	143.531	170.546	145.163	146.916	152.545	0.9631	0.553995	0.756315	FALSE
P39688-2	Isoform 2 of Tyrosine-protein kinase Fyn OS=Mus musculus OX=10090 GN=Fyn	1	1	11.5786	16.5651	15.9478	11.0995	18.3963	18.9847	14.7388	15.4634	20.2445	14.3164	16.7483	14.3122	16.5263	15.1007	15.9418	0.947242	0.600595	0.789225	FALSE
Q9CZM2	60S ribosomal protein L15 OS=Mus musculus OX=10090 GN=Rpl15 PE=1 SV=4	1	1	18.7867	26.1199	25.3167	27.6991	24.5644	67.6386	11.3791	19.4581	18.5062	18.9288	14.0814	39.32	15.6331	28.8093	18.2387	1.57957	0.0719051	0.489483	FALSE
Q8JZZ5	Phosphatidylinositol transfer protein beta isoform OS=Mus musculus OX=10090 GN=Pitpnb PE=1 SV=1	2	2	87.5139	126.133	116.412	83.345	130.619	124.7	93.1423	113.304	81.6334	83.9774	77.8513	109.839	89.8124	109.718	91.9475	1.19326	0.0905878	0.489483	FALSE
Q8K2P6	Rieske domain-containing protein OS=Mus musculus OX=10090 GN=Rfesd PE=1 SV=1	1	2	16.1951	19.9334	43.2477	18.5973	18.8904	19.2903	19.6346	35.0697	13.5787	16.5508	24.3128	24.4458	22.8036	21.3465	21.4619	0.994625	0.976992	0.99356	FALSE
P51660	Peroxisomal multifunctional enzyme type 2 OS=Mus musculus OX=10090 GN=Hsd17b4 PE=1 SV=3	1	1	21.1257	25.3394	18.5597	19.3147	27.0278	24.9929	24.2772	14.2141	16.0007	27.3416	22.5601	26.3517	20.2455	22.4966	21.0264	1.06992	0.579548	0.773086	FALSE
Q9R1X5	Multidrug resistance-associated protein 5 OS=Mus musculus OX=10090 GN=Abcc5 PE=1 SV=2	2	4	66.6892	71.3805	68.3875	62.5672	65.2915	60.5689	67.4383	68.93	69.424	71.5519	77.1247	68.0079	68.5299	65.717	70.0782	0.937766	0.0509674	0.489483	FALSE
Q920G8	Mitoferrin-1 OS=Mus musculus OX=10090 GN=Slc25a37 PE=1 SV=1	1	3	106.68	214.045	162.126	108.394	200.687	191.197	111.067	211.742	154.35	101.739	128.274	131.603	138.207	157.728	136.024	1.15955	0.352034	0.635733	FALSE
Q8CG76	Aflatoxin B1 aldehyde reductase member 2 OS=Mus musculus OX=10090 GN=Akr7a2 PE=1 SV=3	2	3	119.283	205.493	143.677	145.097	180.448	169.788	169.937	161.282	146.936	144.764	153.113	144.589	147.203	158.166	152.291	1.03858	0.632309	0.808829	FALSE
P46737	Lys-63-specific deubiquitinase BRCC36 OS=Mus musculus OX=10090 GN=Brcc3 PE=1 SV=1	2	2	69.7223	79.2375	85.4929	93.0214	81.9676	86.4664	90.2748	70.0167	85.1627	79.7038	72.6778	82.5468	88.3603	82.3286	80.9324	1.01725	0.756952	0.88066	FALSE
Q9D8L3	Signal sequence receptor, delta OS=Mus musculus OX=10090 GN=Ssr4 PE=1 SV=1	2	2	90.0694	151.322	132.238	105.763	158.564	145.841	99.3318	131.715	103.425	100.3	117.165	135.305	107.25	128.049	112.689	1.13631	0.22461	0.553235	FALSE
Q60631	Growth factor receptor-bound protein 2 OS=Mus musculus OX=10090 GN=Grb2 PE=1 SV=1																					FALSE
[truncated: 947 more rows]

## Sheet: 28d RUN aged UP
Accession	Description	Counts1.x	Counts1.y	R1.127N	R1.128N	R2.126	R2.127N	R2.128N	R2.130N	R1.128C	R1.129N	R1.130C	R1.131	R2.127C	R2.129N	R2.129C	Means.28d	Means.STD	FC	TwoSplTTest	TwoSplTTestAdj	Significant
[truncated: 55 more rows]

[truncated: 4 more sheets: 28d RUN aged DOWN, 28d aged unchanged + not quant., Parameter, Comparisons]
