# Supplementary material for: Platelet-derived exerkine CXCL4/platelet factor 4 rejuvenates hippocampal neurogenesis and restores cognitive function in aged mice
Source: Nat Commun. 2023 Aug 16;14:4375. doi: 10.1038/s41467-023-39873-9 (PMC10432533; doi:10.1038/s41467-023-39873-9)
Supplement: Supplementary file 9 — Supplementary Data 6 [file 41467_2023_39873_MOESM9_ESM.xlsx]

## Sheet: BP young
List	ID	Description	GeneRatio	BgRatio	pvalue	p.adjust	qvalue	geneID	Count
Up	GO:0007015	actin filament organization	23/116	453/29008	4.85054e-19	1.03608e-15	7.39835e-16	Tpm4/Tpm2/Cfl1/Actn1/Pdlim1/Src/Coro1a/Tpm1/Dstn/Ptk2b/Cttn/Plek/Zyx/Fhod1/Wasf2/Ppp1r9b/Twf2/Arpc1b/Fermt2/Flii/Cyfip1/Actn4/Actr3	23
Up	GO:0031589	cell-substrate adhesion	19/116	366/29008	4.95393e-16	5.2908e-13	3.77803e-13	Parvb/Cfl1/Actn1/Src/Ilk/Fermt3/Lims1/Rsu1/Coro1a/Ptk2b/Cttn/Zyx/Fgb/Fga/Fermt2/Actn4/Itgb2/Vtn/Actn3	19
Up	GO:0007160	cell-matrix adhesion	15/116	225/29008	1.90635e-14	1.35732e-11	9.6923e-12	Cfl1/Actn1/Src/Ilk/Fermt3/Lims1/Ptk2b/Cttn/Zyx/Fgb/Fga/Fermt2/Itgb2/Vtn/Actn3	15
Up	GO:1902905	positive regulation of supramolecular fiber organization	14/116	208/29008	1.30153e-13	6.95018e-11	4.96295e-11	Cfl1/Coro1a/Tpm1/Dstn/Ptk2b/Cttn/Plek/Fhod1/Dctn1/Wasf2/Arpc1b/Fermt2/Cyfip1/Actr3	14
Up	GO:0043254	regulation of protein-containing complex assembly	18/116	451/29008	2.79568e-13	1.19432e-10	8.5283e-11	Cfl1/Src/Rap1b/Coro1a/Tpm1/Ptk2b/Cttn/Plek/Selp/Dctn1/Wasf2/Twf2/Arpc1b/Fermt2/Flii/Cyfip1/Trappc12/Actr3	18
Up	GO:0051495	positive regulation of cytoskeleton organization	14/116	227/29008	4.31811e-13	1.34831e-10	9.6279e-11	Cfl1/Coro1a/Tpm1/Dstn/Ptk2b/Cttn/Plek/Fhod1/Dctn1/Wasf2/Arpc1b/Fermt2/Cyfip1/Actr3	14
Up	GO:0110053	regulation of actin filament organization	15/116	279/29008	4.4186e-13	1.34831e-10	9.6279e-11	Cfl1/Coro1a/Tpm1/Dstn/Ptk2b/Cttn/Plek/Fhod1/Wasf2/Twf2/Arpc1b/Fermt2/Flii/Cyfip1/Actr3	15
Up	GO:0008064	regulation of actin polymerization or depolymerization	13/116	191/29008	8.81693e-13	2.20069e-10	1.57146e-10	Cfl1/Coro1a/Tpm1/Dstn/Ptk2b/Cttn/Plek/Wasf2/Twf2/Arpc1b/Flii/Cyfip1/Actr3	13
Up	GO:0032970	regulation of actin filament-based process	17/116	416/29008	9.27258e-13	2.20069e-10	1.57146e-10	Cfl1/Cnn2/Ilk/Coro1a/Tpm1/Dstn/Ptk2b/Cttn/Plek/Fhod1/Wasf2/Twf2/Arpc1b/Fermt2/Flii/Cyfip1/Actr3	17
Up	GO:0030832	regulation of actin filament length	13/116	194/29008	1.07611e-12	2.29857e-10	1.64135e-10	Cfl1/Coro1a/Tpm1/Dstn/Ptk2b/Cttn/Plek/Wasf2/Twf2/Arpc1b/Flii/Cyfip1/Actr3	13
Up	GO:0032956	regulation of actin cytoskeleton organization	16/116	368/29008	1.78857e-12	3.47307e-10	2.48003e-10	Cfl1/Ilk/Coro1a/Tpm1/Dstn/Ptk2b/Cttn/Plek/Fhod1/Wasf2/Twf2/Arpc1b/Fermt2/Flii/Cyfip1/Actr3	16
Up	GO:1902903	regulation of supramolecular fiber organization	16/116	388/29008	3.97466e-12	7.0749e-10	5.05201e-10	Cfl1/Coro1a/Tpm1/Dstn/Ptk2b/Cttn/Plek/Fhod1/Dctn1/Wasf2/Twf2/Arpc1b/Fermt2/Flii/Cyfip1/Actr3	16
Up	GO:0008154	actin polymerization or depolymerization	13/116	218/29008	4.74107e-12	7.78994e-10	5.5626e-10	Cfl1/Coro1a/Tpm1/Dstn/Ptk2b/Cttn/Plek/Wasf2/Twf2/Arpc1b/Flii/Cyfip1/Actr3	13
Up	GO:0051017	actin filament bundle assembly	12/116	172/29008	5.16934e-12	7.88694e-10	5.63186e-10	Cfl1/Actn1/Pdlim1/Src/Tpm1/Ptk2b/Plek/Zyx/Fhod1/Wasf2/Fermt2/Actn4	12
Up	GO:0007229	integrin-mediated signaling pathway	10/116	96/29008	5.95345e-12	8.46628e-10	6.04556e-10	Tln1/Src/Ilk/Fermt3/Lims1/Ptk2b/Plek/Zyx/Fermt2/Itgb2	10
Up	GO:0061572	actin filament bundle organization	12/116	175/29008	6.34178e-12	8.46628e-10	6.04556e-10	Cfl1/Actn1/Pdlim1/Src/Tpm1/Ptk2b/Plek/Zyx/Fhod1/Wasf2/Fermt2/Actn4	12
Up	GO:0051258	protein polymerization	14/116	293/29008	1.35854e-11	1.70696e-09	1.2189e-09	Cfl1/Coro1a/Tpm1/Ptk2b/Cttn/Dctn1/Fgb/Wasf2/Fga/Twf2/Arpc1b/Flii/Cyfip1/Actr3	14
Up	GO:0030833	regulation of actin filament polymerization	11/116	174/29008	1.19946e-10	1.42336e-08	1.01639e-08	Cfl1/Coro1a/Tpm1/Ptk2b/Cttn/Wasf2/Twf2/Arpc1b/Flii/Cyfip1/Actr3	11
Up	GO:0007044	cell-substrate junction assembly	9/116	96/29008	1.84894e-10	2.00774e-08	1.43368e-08	Cfl1/Tln1/Actn1/Src/Lims1/Ptk2b/Cttn/Fermt2/Actn3	9
Up	GO:0032271	regulation of protein polymerization	12/116	234/29008	1.87991e-10	2.00774e-08	1.43368e-08	Cfl1/Coro1a/Tpm1/Ptk2b/Cttn/Dctn1/Wasf2/Twf2/Arpc1b/Flii/Cyfip1/Actr3	12
Up	GO:0031334	positive regulation of protein-containing complex assembly	12/116	243/29008	2.90078e-10	2.95051e-08	2.10688e-08	Src/Rap1b/Coro1a/Ptk2b/Cttn/Plek/Dctn1/Wasf2/Arpc1b/Fermt2/Cyfip1/Actr3	12
Up	GO:0150115	cell-substrate junction organization	9/116	102/29008	3.20174e-10	3.02215e-08	2.15804e-08	Cfl1/Tln1/Actn1/Src/Lims1/Ptk2b/Cttn/Fermt2/Actn3	9
Up	GO:0030041	actin filament polymerization	11/116	191/29008	3.25419e-10	3.02215e-08	2.15804e-08	Cfl1/Coro1a/Tpm1/Ptk2b/Cttn/Wasf2/Twf2/Arpc1b/Flii/Cyfip1/Actr3	11
Up	GO:0031032	actomyosin structure organization	11/116	210/29008	8.90722e-10	7.92743e-08	5.66077e-08	Csrp1/Cnn2/Pdlim1/Src/Tpm1/Ptk2b/Zyx/Fhod1/Wasf2/Fermt2/Flii	11
Up	GO:0033622	integrin activation	6/116	27/29008	9.91785e-10	8.47381e-08	6.05093e-08	Tln1/Rap1b/Fermt3/Plek/Selp/Fermt2	6
Up	GO:0022604	regulation of cell morphogenesis	13/116	337/29008	1.04809e-09	8.61044e-08	6.1485e-08	Parvb/Cfl1/Tnik/Src/Ilk/Lims1/Coro1a/Tpm1/Ptk2b/Fermt2/Cyfip1/Actn4/Actr3	13
Up	GO:0070527	platelet aggregation	7/116	51/29008	1.36289e-09	1.05768e-07	7.55261e-08	Fermt3/Ppia/Ubash3b/Plek/Fgb/Fga/Alox12	7
Up	GO:0032535	regulation of cellular component size	14/116	417/29008	1.38647e-09	1.05768e-07	7.55261e-08	Cfl1/Ilk/Coro1a/Tpm1/Dstn/Ptk2b/Cttn/Plek/Wasf2/Twf2/Arpc1b/Flii/Cyfip1/Actr3	14
Up	GO:0030168	platelet activation	8/116	86/29008	2.09542e-09	1.49194e-07	1.06536e-07	Fermt3/Ppia/Ubash3b/Plek/Selp/Fgb/Fga/Alox12	8
Up	GO:0048041	focal adhesion assembly	8/116	86/29008	2.09542e-09	1.49194e-07	1.06536e-07	Cfl1/Actn1/Src/Lims1/Ptk2b/Cttn/Fermt2/Actn3	8
Up	GO:0097581	lamellipodium organization	8/116	92/29008	3.60354e-09	2.48295e-07	1.77301e-07	Parvb/Cfl1/Src/Cttn/Wasf2/Twf2/Cyfip1/Actr3	8
Up	GO:1902745	positive regulation of lamellipodium organization	6/116	36/29008	6.3378e-09	4.23048e-07	3.02088e-07	Cfl1/Src/Wasf2/Twf2/Cyfip1/Actr3	6
Up	GO:0045785	positive regulation of cell adhesion	14/116	471/29008	6.54219e-09	4.23458e-07	3.02381e-07	Cfl1/Src/Ilk/Lims1/Rsu1/Coro1a/Tpm1/Ptk2b/Selp/Fgb/Fga/Fermt2/Itgb2/Vtn	14
Up	GO:0030038	contractile actin filament bundle assembly	8/116	115/29008	2.12192e-08	1.29498e-06	9.24711e-07	Pdlim1/Src/Tpm1/Ptk2b/Zyx/Fhod1/Wasf2/Fermt2	8
Up	GO:0043149	stress fiber assembly	8/116	115/29008	2.12192e-08	1.29498e-06	9.24711e-07	Pdlim1/Src/Tpm1/Ptk2b/Zyx/Fhod1/Wasf2/Fermt2	8
Up	GO:0042060	wound healing	12/116	361/29008	2.48001e-08	1.47147e-06	1.05074e-06	Cnn2/Fermt3/Mylk/Tpm1/Ppia/Ubash3b/Plek/Selp/Fgb/Fga/Fermt2/Alox12	12
Up	GO:0034109	homotypic cell-cell adhesion	7/116	78/29008	2.84568e-08	1.64281e-06	1.17309e-06	Fermt3/Ppia/Ubash3b/Plek/Fgb/Fga/Alox12	7
Up	GO:1902743	regulation of lamellipodium organization	6/116	50/29008	4.94047e-08	2.77706e-06	1.98303e-06	Cfl1/Src/Wasf2/Twf2/Cyfip1/Actr3	6
Up	GO:0032273	positive regulation of protein polymerization	8/116	134/29008	7.01924e-08	3.84438e-06	2.74518e-06	Coro1a/Ptk2b/Cttn/Dctn1/Wasf2/Arpc1b/Cyfip1/Actr3	8
Up	GO:0050808	synapse organization	13/116	489/29008	8.6069e-08	4.59609e-06	3.28195e-06	C1qa/Cfl1/C1qc/C1qb/Tubb5/Ndrg1/Cttn/Dctn1/Wasf2/Ywhaz/Tuba1a/Cyfip1/Actr3	13
Up	GO:0030834	regulation of actin filament depolymerization	6/116	56/29008	9.89958e-08	5.15744e-06	3.68279e-06	Cfl1/Tpm1/Dstn/Plek/Twf2/Flii	6
Up	GO:0010592	positive regulation of lamellipodium assembly	5/116	29/29008	1.03109e-07	5.24385e-06	3.7445e-06	Cfl1/Wasf2/Twf2/Cyfip1/Actr3	5
Up	GO:0051656	establishment of organelle localization	12/116	415/29008	1.13087e-07	5.61751e-06	4.01132e-06	Cfl1/Tacc1/Arfgap2/Fhod1/Dctn1/Actr10/Ywhaz/Arfgap3/Actn4/Trappc12/Actr3/Tmem230	12
Up	GO:0030838	positive regulation of actin filament polymerization	7/116	98/29008	1.39531e-07	6.77362e-06	4.83687e-06	Coro1a/Ptk2b/Cttn/Wasf2/Arpc1b/Cyfip1/Actr3	7
Up	GO:0030042	actin filament depolymerization	6/116	60/29008	1.50673e-07	7.15192e-06	5.10701e-06	Cfl1/Tpm1/Dstn/Plek/Twf2/Flii	6
Up	GO:0034329	cell junction assembly	12/116	439/29008	2.06797e-07	9.60255e-06	6.85694e-06	Cfl1/Tln1/Actn1/Src/Rap1b/Lims1/Ptk2b/Cttn/Fermt2/Actn4/Actr3/Actn3	12
Up	GO:0034446	substrate adhesion-dependent cell spreading	7/116	109/29008	2.89854e-07	1.31729e-05	9.40646e-06	Parvb/Src/Ilk/Fermt3/Lims1/Fermt2/Actn4	7
Up	GO:0007163	establishment or maintenance of cell polarity	9/116	226/29008	3.33889e-07	1.45548e-05	1.03932e-05	Parvb/Cfl1/Pdlim1/Ilk/Rap1b/Lims1/Ptk2b/Dctn1/Actr3	9
Up	GO:0010810	regulation of cell-substrate adhesion	9/116	226/29008	3.33889e-07	1.45548e-05	1.03932e-05	Cfl1/Src/Ilk/Lims1/Rsu1/Ptk2b/Fermt2/Actn4/Vtn	9
Up	GO:0007596	blood coagulation	8/116	170/29008	4.37701e-07	1.86986e-05	1.33522e-05	Fermt3/Ppia/Ubash3b/Plek/Selp/Fgb/Fga/Alox12	8
Up	GO:0007599	hemostasis	8/116	173/29008	4.99945e-07	2.05362e-05	1.46644e-05	Fermt3/Ppia/Ubash3b/Plek/Selp/Fgb/Fga/Alox12	8
Up	GO:0050817	coagulation	8/116	173/29008	4.99945e-07	2.05362e-05	1.46644e-05	Fermt3/Ppia/Ubash3b/Plek/Selp/Fgb/Fga/Alox12	8
Up	GO:0030032	lamellipodium assembly	6/116	74/29008	5.32744e-07	2.11735e-05	1.51194e-05	Parvb/Cfl1/Wasf2/Twf2/Cyfip1/Actr3	6
Up	GO:0006936	muscle contraction	10/116	312/29008	5.35284e-07	2.11735e-05	1.51194e-05	Tpm4/Ehd3/Tpm2/Pde5a/Myl4/Mylk/Tpm1/Cttn/Cd38/Actn3	10
Up	GO:0010591	regulation of lamellipodium assembly	5/116	40/29008	5.51626e-07	2.14231e-05	1.52977e-05	Cfl1/Wasf2/Twf2/Cyfip1/Actr3	5
Up	GO:0022411	cellular component disassembly	11/116	402/29008	6.75754e-07	2.57752e-05	1.84054e-05	C1qa/Cfl1/C1qc/C1qb/Tpm1/Dstn/Cttn/Plek/Dctn1/Twf2/Flii	11
Up	GO:0033623	regulation of integrin activation	4/116	19/29008	8.98256e-07	3.3661e-05	2.40364e-05	Rap1b/Plek/Selp/Fermt2	4
Up	GO:0010811	positive regulation of cell-substrate adhesion	7/116	139/29008	1.50392e-06	5.53857e-05	3.95495e-05	Cfl1/Ilk/Lims1/Rsu1/Ptk2b/Fermt2/Vtn	7
Up	GO:0060491	regulation of cell projection assembly	8/116	202/29008	1.6072e-06	5.81862e-05	4.15493e-05	Cfl1/Src/Cttn/Wasf2/Twf2/Dynll1/Cyfip1/Actr3	8
Up	GO:0031346	positive regulation of cell projection organization	11/116	441/29008	1.6635e-06	5.92206e-05	4.22879e-05	Cfl1/Grn/Tnik/Src/Ilk/Ptk2b/Wasf2/Twf2/Dynll1/Cyfip1/Actr3	11
Up	GO:0001667	ameboidal-type cell migration	11/116	444/29008	1.77599e-06	6.21887e-05	4.44074e-05	Cfl1/Grn/Pdlim1/Src/Ilk/Ptk2b/Cap1/Wasf2/Alox12/Itgb2/Actr3	11
Up	GO:0045010	actin nucleation	5/116	51/29008	1.90145e-06	6.55082e-05	4.67777e-05	Coro1a/Wasf2/Arpc1b/Cyfip1/Actr3	5
Up	GO:1901879	regulation of protein depolymerization	6/116	95/29008	2.33467e-06	7.91566e-05	5.65237e-05	Cfl1/Tpm1/Dstn/Plek/Twf2/Flii	6
Up	GO:0008360	regulation of cell shape	7/116	157/29008	3.3846e-06	0.000112961	8.06625e-05	Parvb/Cfl1/Coro1a/Tpm1/Ptk2b/Fermt2/Cyfip1	7
Up	GO:0010256	endomembrane system organization	11/116	488/29008	4.38611e-06	0.000144134	0.000102923	Ehd3/Bin2/Cavin2/Ndrg1/Sec23ip/Rab38/Dctn1/Ywhaz/Yipf5/Tpst2/Trappc12	11
Up	GO:0016358	dendrite development	9/116	313/29008	4.90533e-06	0.000158754	0.000113362	Cfl1/Grn/Tnik/Ilk/Dgkg/Ywhah/Ppp1r9b/Cyfip1/Actr3	9
Up	GO:0031532	actin cytoskeleton reorganization	6/116	110/29008	5.48038e-06	0.000174718	0.000124762	Parvb/Tnik/Ptk2b/Cttn/Plek/Actr3	6
Up	GO:0001954	positive regulation of cell-matrix adhesion	5/116	64/29008	5.92146e-06	0.000184022	0.000131405	Cfl1/Ilk/Lims1/Ptk2b/Fermt2	5
Up	GO:1903034	regulation of response to wounding	7/116	171/29008	5.94452e-06	0.000184022	0.000131405	Grn/Mylk/Ubash3b/Fgb/Fga/Fermt2/Alox12	7
Up	GO:0120034	positive regulation of plasma membrane bounded cell projection assembly	6/116	113/29008	6.40217e-06	0.000195358	0.0001395	Cfl1/Wasf2/Twf2/Dynll1/Cyfip1/Actr3	6
Up	GO:0032231	regulation of actin filament bundle assembly	6/116	114/29008	6.73597e-06	0.000202648	0.000144706	Cfl1/Tpm1/Plek/Fhod1/Wasf2/Fermt2	6
Up	GO:0006959	humoral immune response	10/116	416/29008	6.97479e-06	0.000206919	0.000147755	Slpi/C1qa/Ppbp/C1qc/C1qb/Cfp/Ighv1-5/Fgb/Fga/Mbl1	10
Up	GO:0098883	synapse pruning	3/116	10/29008	7.32558e-06	0.000214349	0.000153061	C1qa/C1qc/C1qb	3
Up	GO:0003012	muscle system process	10/116	425/29008	8.40398e-06	0.00024258	0.00017322	Tpm4/Ehd3/Tpm2/Pde5a/Myl4/Mylk/Tpm1/Cttn/Cd38/Actn3	10
Up	GO:0010769	regulation of cell morphogenesis involved in differentiation	6/116	121/29008	9.48946e-06	0.00027026	0.000192986	Tnik/Ilk/Lims1/Fermt2/Actn4/Actr3	6
Up	GO:0051261	protein depolymerization	6/116	124/29008	1.09189e-05	0.000306879	0.000219135	Cfl1/Tpm1/Dstn/Plek/Twf2/Flii	6
Up	GO:0001952	regulation of cell-matrix adhesion	6/116	128/29008	1.3091e-05	0.000363147	0.000259314	Cfl1/Src/Ilk/Lims1/Ptk2b/Fermt2	6
Up	GO:0043244	regulation of protein-containing complex disassembly	6/116	129/29008	1.36851e-05	0.000372517	0.000266005	Cfl1/Tpm1/Dstn/Plek/Twf2/Flii	6
Up	GO:0001558	regulation of cell growth	10/116	450/29008	1.37775e-05	0.000372517	0.000266005	Cfl1/Ilk/Ptk2b/Cttn/Ppp1r9b/Twf2/Cd38/Cyfip1/Eif4g2/Actr3	10
Up	GO:0061041	regulation of wound healing	6/116	130/29008	1.43009e-05	0.000381807	0.000272638	Mylk/Ubash3b/Fgb/Fga/Fermt2/Alox12	6
Up	GO:0034314	Arp2/3 complex-mediated actin nucleation	4/116	37/29008	1.44786e-05	0.000381807	0.000272638	Wasf2/Arpc1b/Cyfip1/Actr3	4
Up	GO:0022407	regulation of cell-cell adhesion	10/116	457/29008	1.57313e-05	0.000409781	0.000292614	Pde5a/Src/Fermt3/Coro1a/Ubash3b/Selp/Fgb/Fga/Alox12/Itgb2	10
Up	GO:0030836	positive regulation of actin filament depolymerization	3/116	13/29008	1.73069e-05	0.00044009	0.000314257	Cfl1/Dstn/Plek	3
Up	GO:0033625	positive regulation of integrin activation	3/116	13/29008	1.73069e-05	0.00044009	0.000314257	Rap1b/Plek/Fermt2	3
Up	GO:0050773	regulation of dendrite development	6/116	137/29008	1.92669e-05	0.000484166	0.000345731	Tnik/Ilk/Dgkg/Ywhah/Cyfip1/Actr3	6
Up	GO:0010543	regulation of platelet activation	4/116	40/29008	1.98504e-05	0.000489476	0.000349522	Ubash3b/Plek/Selp/Alox12	4
Up	GO:0030307	positive regulation of cell growth	7/116	206/29008	1.99365e-05	0.000489476	0.000349522	Cfl1/Ilk/Ptk2b/Twf2/Cd38/Cyfip1/Eif4g2	7
Up	GO:0051693	actin filament capping	4/116	41/29008	2.19287e-05	0.000528972	0.000377726	Cfl1/Tpm1/Twf2/Flii	4
Up	GO:0010720	positive regulation of cell development	9/116	378/29008	2.20405e-05	0.000528972	0.000377726	Pde5a/Tnik/Ilk/Lims1/Twf2/Fermt2/Cyfip1/Actr3/Actn3	9
Up	GO:0008361	regulation of cell size	7/116	213/29008	2.47036e-05	0.000586298	0.00041866	Cfl1/Ilk/Cttn/Plek/Twf2/Cyfip1/Actr3	7
Up	GO:0043624	cellular protein complex disassembly	6/116	145/29008	2.65546e-05	0.000623304	0.000445085	Cfl1/Tpm1/Dstn/Plek/Twf2/Flii	6
Up	GO:0098885	modification of postsynaptic actin cytoskeleton	3/116	16/29008	3.3592e-05	0.000779919	0.00055692	Cfl1/Cttn/Cyfip1	3
Up	GO:0071692	protein localization to extracellular region	9/116	401/29008	3.4943e-05	0.000802561	0.000573088	Adcy5/Ltbp1/Ppia/Plek/Fgb/Fga/Cd38/Tm7sf3/Cavin1	9
Up	GO:0030835	negative regulation of actin filament depolymerization	4/116	47/29008	3.7915e-05	0.000861559	0.000615217	Cfl1/Tpm1/Twf2/Flii	4
Up	GO:0014910	regulation of smooth muscle cell migration	5/116	94/29008	3.87522e-05	0.000871312	0.000622181	Src/Ilk/Tpm1/Fga/Vtn	5
Up	GO:0051014	actin filament severing	3/116	17/29008	4.06714e-05	0.000904939	0.000646194	Cfl1/Dstn/Flii	3
Up	GO:0030195	negative regulation of blood coagulation	4/116	48/29008	4.12347e-05	0.000908013	0.000648389	Ubash3b/Fgb/Fga/Alox12	4
Up	GO:1900047	negative regulation of hemostasis	4/116	49/29008	4.47619e-05	0.000975626	0.00069667	Ubash3b/Fgb/Fga/Alox12	4
Up	GO:0045927	positive regulation of growth	8/116	321/29008	4.64867e-05	0.00100298	0.000716206	Cfl1/Ilk/Ptk2b/Twf2/Cd38/Cyfip1/Eif4g2/Actn3	8
Up	GO:0050819	negative regulation of coagulation	4/116	50/29008	4.85046e-05	0.00102916	0.000734896	Ubash3b/Fgb/Fga/Alox12	4
Up	GO:1901881	positive regulation of protein depolymerization	3/116	18/29008	4.86634e-05	0.00102916	0.000734896	Cfl1/Dstn/Plek	3
Up	GO:0010770	positive regulation of cell morphogenesis involved in differentiation	5/116	103/29008	6.00616e-05	0.00124555	0.000889416	Tnik/Ilk/Lims1/Fermt2/Actr3	5
Up	GO:0014909	smooth muscle cell migration	5/116	103/29008	6.00616e-05	0.00124555	0.000889416	Src/Ilk/Tpm1/Fga/Vtn	5
Up	GO:0045907	positive regulation of vasoconstriction	4/116	53/29008	6.11062e-05	0.00125503	0.000896184	Pde5a/Fgb/Fga/Cd38	4
Up	GO:0071356	cellular response to tumor necrosis factor	6/116	174/29008	7.34758e-05	0.00149471	0.00106733	Cfl1/Ilk/Lims1/Ptk2b/Actn4/Actr3	6
Up	GO:0051494	negative regulation of cytoskeleton organization	6/116	175/29008	7.58388e-05	0.00152822	0.00109127	Cfl1/Coro1a/Tpm1/Wasf2/Twf2/Flii	6
Up	GO:0150146	cell junction disassembly	3/116	21/29008	7.86252e-05	0.00155503	0.00111041	C1qa/C1qc/C1qb	3
Up	GO:2000114	regulation of establishment of cell polarity	3/116	21/29008	7.86252e-05	0.00155503	0.00111041	Cfl1/Rap1b/Ptk2b	3
Up	GO:1902904	negative regulation of supramolecular fiber organization	6/116	177/29008	8.07466e-05	0.00158234	0.00112991	Cfl1/Coro1a/Tpm1/Wasf2/Twf2/Flii	6
Up	GO:1900024	regulation of substrate adhesion-dependent cell spreading	4/116	59/29008	9.32373e-05	0.0017839	0.00127384	Ilk/Lims1/Fermt2/Actn4	4
Up	GO:0030516	regulation of axon extension	5/116	113/29008	9.32958e-05	0.0017839	0.00127384	Ilk/Cttn/Twf2/Cyfip1/Actr3	5
Up	GO:0050807	regulation of synapse organization	7/116	263/29008	9.35379e-05	0.0017839	0.00127384	Cfl1/Tubb5/Dctn1/Ywhaz/Tuba1a/Cyfip1/Actr3	7
Up	GO:1903522	regulation of blood circulation	7/116	264/29008	9.57718e-05	0.00181034	0.00129272	Ehd3/Pde5a/Myl4/Tpm1/Fgb/Fga/Cd38	7
Up	GO:0010927	cellular component assembly involved in morphogenesis	5/116	117/29008	0.000109961	0.00204241	0.00145843	Csrp1/Ilk/Tpm1/Sec23ip/Flii	5
Up	GO:0014812	muscle cell migration	5/116	117/29008	0.000109961	0.00204241	0.00145843	Src/Ilk/Tpm1/Fga/Vtn	5
Up	GO:0010639	negative regulation of organelle organization	8/116	364/29008	0.000111439	0.00205202	0.00146529	Cfl1/Src/Coro1a/Tpm1/Dync1li1/Wasf2/Twf2/Flii	8
Up	GO:0050803	regulation of synapse structure or activity	7/116	271/29008	0.000112657	0.00205671	0.00146864	Cfl1/Tubb5/Dctn1/Ywhaz/Tuba1a/Cyfip1/Actr3	7
Up	GO:0050878	regulation of body fluid levels	8/116	366/29008	0.000115717	0.00209467	0.00149575	Fermt3/Ppia/Ubash3b/Plek/Selp/Fgb/Fga/Alox12	8
Up	GO:0030865	cortical cytoskeleton organization	4/116	63/29008	0.000120536	0.00216357	0.00154495	Tln1/Actn1/Plek/Fhod1	4
Up	GO:0006956	complement activation	6/116	192/29008	0.000126175	0.00224415	0.00160249	C1qa/C1qc/C1qb/Cfp/Ighv1-5/Mbl1	6
Up	GO:0051893	regulation of focal adhesion assembly	4/116	64/29008	0.000128177	0.00224415	0.00160249	Cfl1/Src/Lims1/Fermt2	4
Up	GO:0090109	regulation of cell-substrate junction assembly	4/116	64/29008	0.000128177	0.00224415	0.00160249	Cfl1/Src/Lims1/Fermt2	4
Up	GO:0140694	non-membrane-bounded organelle assembly	8/116	373/29008	0.000131774	0.00228836	0.00163406	Csrp1/Bin2/Tubb1/Src/Tubb5/Tpm1/Flii/Trappc12	8
Up	GO:0034612	response to tumor necrosis factor	6/116	196/29008	0.000141188	0.00243207	0.00173668	Cfl1/Ilk/Lims1/Ptk2b/Actn4/Actr3	6
Up	GO:0030193	regulation of blood coagulation	4/116	66/29008	0.000144502	0.00246926	0.00176323	Ubash3b/Fgb/Fga/Alox12	4
Up	GO:0032878	regulation of establishment or maintenance of cell polarity	3/116	26/29008	0.000151478	0.0025477	0.00181925	Cfl1/Rap1b/Ptk2b	3
Up	GO:0099010	modification of postsynaptic structure	3/116	26/29008	0.000151478	0.0025477	0.00181925	Cfl1/Cttn/Cyfip1	3
Up	GO:0120032	regulation of plasma membrane bounded cell projection assembly	6/116	199/29008	0.000153349	0.00255901	0.00182733	Cfl1/Wasf2/Twf2/Dynll1/Cyfip1/Actr3	6
Up	GO:0030837	negative regulation of actin filament polymerization	4/116	68/29008	0.000162281	0.00264605	0.00188948	Cfl1/Tpm1/Twf2/Flii	4
Up	GO:0032233	positive regulation of actin filament bundle assembly	4/116	68/29008	0.000162281	0.00264605	0.00188948	Tpm1/Plek/Fhod1/Fermt2	4
Up	GO:1900046	regulation of hemostasis	4/116	68/29008	0.000162281	0.00264605	0.00188948	Ubash3b/Fgb/Fga/Alox12	4
Up	GO:0061387	regulation of extent of cell growth	5/116	128/29008	0.000167683	0.00271341	0.00193758	Ilk/Cttn/Twf2/Cyfip1/Actr3	5
Up	GO:0051016	barbed-end actin filament capping	3/116	27/29008	0.000169917	0.0027289	0.00194864	Cfl1/Twf2/Flii	3
Up	GO:0150116	regulation of cell-substrate junction organization	4/116	69/29008	0.000171739	0.00273757	0.00195483	Cfl1/Src/Lims1/Fermt2	4
Up	GO:0050818	regulation of coagulation	4/116	70/29008	0.000181589	0.00287314	0.00205163	Ubash3b/Fgb/Fga/Alox12	4
Up	GO:0009306	protein secretion	8/116	393/29008	0.000188084	0.00295402	0.00210939	Adcy5/Ppia/Plek/Fgb/Fga/Cd38/Tm7sf3/Cavin1	8
Up	GO:0051894	positive regulation of focal adhesion assembly	3/116	28/29008	0.000189754	0.00295849	0.00211258	Cfl1/Lims1/Fermt2	3
Up	GO:0035592	establishment of protein localization to extracellular region	8/116	394/29008	0.00019135	0.00296177	0.00211493	Adcy5/Ppia/Plek/Fgb/Fga/Cd38/Tm7sf3/Cavin1	8
Up	GO:0061045	negative regulation of wound healing	4/116	72/29008	0.000202501	0.00311181	0.00222207	Ubash3b/Fgb/Fga/Alox12	4
Up	GO:0033209	tumor necrosis factor-mediated signaling pathway	4/116	73/29008	0.000213583	0.00325867	0.00232693	Ilk/Lims1/Ptk2b/Actn4	4
Up	GO:0032984	protein-containing complex disassembly	6/116	218/29008	0.000250941	0.00380148	0.00271454	Cfl1/Tpm1/Dstn/Plek/Twf2/Flii	6
Up	GO:0007097	nuclear migration	3/116	31/29008	0.000258095	0.00385519	0.00275289	Tacc1/Fhod1/Dctn1	3
Up	GO:0071354	cellular response to interleukin-6	3/116	31/29008	0.000258095	0.00385519	0.00275289	Cfl1/Src/Selp	3
Up	GO:1901888	regulation of cell junction assembly	6/116	220/29008	0.000263537	0.00390914	0.00279142	Cfl1/Src/Rap1b/Lims1/Fermt2/Actr3	6
Up	GO:0055001	muscle cell development	6/116	221/29008	0.000270019	0.00394758	0.00281886	Csrp1/Actn1/Tpm1/Flii/Actn4/Actn3	6
Up	GO:0006887	exocytosis	8/116	415/29008	0.000271507	0.00394758	0.00281886	Rap1b/Coro1a/Plek/Fgb/Fga/Ywhaz/Exoc3l4/Itgb2	8
Up	GO:0048675	axon extension	5/116	142/29008	0.000271673	0.00394758	0.00281886	Ilk/Cttn/Twf2/Cyfip1/Actr3	5
Up	GO:0045453	bone resorption	4/116	78/29008	0.000275642	0.00397819	0.00284073	Src/Ptk2b/Ubash3b/Cd38	4
Up	GO:0051125	regulation of actin nucleation	3/116	32/29008	0.000283967	0.00407082	0.00290687	Coro1a/Wasf2/Cyfip1	3
Up	GO:0051222	positive regulation of protein transport	7/116	317/29008	0.000293801	0.00418372	0.00298749	Src/Ppia/Fgb/Fga/Cd38/Tm7sf3/Actr3	7
Up	GO:0070741	response to interleukin-6	3/116	33/29008	0.000311455	0.00435004	0.00310626	Cfl1/Src/Selp	3
Up	GO:0150117	positive regulation of cell-substrate junction organization	3/116	33/29008	0.000311455	0.00435004	0.00310626	Cfl1/Lims1/Fermt2	3
Up	GO:0070374	positive regulation of ERK1 and ERK2 cascade	6/116	227/29008	0.00031159	0.00435004	0.00310626	Src/Rap1b/Ptk2b/Fgb/Fga/Fermt2	6
Up	GO:1901880	negative regulation of protein depolymerization	4/116	81/29008	0.000318554	0.00441839	0.00315506	Cfl1/Tpm1/Twf2/Flii	4
Up	GO:0060249	anatomical structure homeostasis	7/116	322/29008	0.000322843	0.00444899	0.00317691	Src/Coro1a/Ptk2b/Ubash3b/Dctn1/Mbl1/Cd38	7
Up	GO:0099563	modification of synaptic structure	3/116	34/29008	0.000340603	0.00466364	0.00333019	Cfl1/Cttn/Cyfip1	3
Up	GO:0070372	regulation of ERK1 and ERK2 cascade	7/116	326/29008	0.0003477	0.00473049	0.00337792	Src/Rap1b/Ptk2b/Fgb/Fga/Ywhaz/Fermt2	7
Up	GO:0031333	negative regulation of protein-containing complex assembly	5/116	151/29008	0.000360564	0.00487447	0.00348073	Cfl1/Src/Tpm1/Twf2/Flii	5
Up	GO:0006809	nitric oxide biosynthetic process	4/116	84/29008	0.000366053	0.00488681	0.00348955	Ptk2b/Dynll1/Itgb2/Cyb5b	4
Up	GO:0032272	negative regulation of protein polymerization	4/116	84/29008	0.000366053	0.00488681	0.00348955	Cfl1/Tpm1/Twf2/Flii	4
Up	GO:0043243	positive regulation of protein-containing complex disassembly	3/116	35/29008	0.000371452	0.00492808	0.00351902	Cfl1/Dstn/Plek	3
Up	GO:1904951	positive regulation of establishment of protein localization	7/116	333/29008	0.000394878	0.00520654	0.00371786	Src/Ppia/Fgb/Fga/Cd38/Tm7sf3/Actr3	7
Up	GO:0019229	regulation of vasoconstriction	4/116	86/29008	0.000400404	0.00524701	0.00374676	Pde5a/Fgb/Fga/Cd38	4
Up	GO:0051650	establishment of vesicle localization	5/116	156/29008	0.000418595	0.00545194	0.00389309	Arfgap2/Dctn1/Arfgap3/Actn4/Tmem230	5
Up	GO:0051647	nucleus localization	3/116	37/29008	0.000438416	0.00567549	0.00405272	Tacc1/Fhod1/Dctn1	3
Up	GO:0046209	nitric oxide metabolic process	4/116	89/29008	0.000456161	0.00586963	0.00419135	Ptk2b/Dynll1/Itgb2/Cyb5b	4
Up	GO:0030866	cortical actin cytoskeleton organization	3/116	38/29008	0.000474611	0.00607048	0.00433477	Tln1/Plek/Fhod1	3
Up	GO:0010563	negative regulation of phosphorus metabolic process	8/116	453/29008	0.00048567	0.00613841	0.00438328	Ilk/Ppia/Ubash3b/Plek/Ppp1r9b/Dynll1/Dnajc3/Actn3	8
Up	GO:0045936	negative regulation of phosphate metabolic process	8/116	453/29008	0.00048567	0.00613841	0.00438328	Ilk/Ppia/Ubash3b/Plek/Ppp1r9b/Dynll1/Dnajc3/Actn3	8
Up	GO:0043242	negative regulation of protein-containing complex disassembly	4/116	91/29008	0.000496273	0.00613924	0.00438388	Cfl1/Tpm1/Twf2/Flii	4
Up	GO:1903035	negative regulation of response to wounding	4/116	91/29008	0.000496273	0.00613924	0.00438388	Ubash3b/Fgb/Fga/Alox12	4
Up	GO:2001057	reactive nitrogen species metabolic process	4/116	91/29008	0.000496273	0.00613924	0.00438388	Ptk2b/Dynll1/Itgb2/Cyb5b	4
Up	GO:0050714	positive regulation of protein secretion	5/116	162/29008	0.000497232	0.00613924	0.00438388	Ppia/Fgb/Fga/Cd38/Tm7sf3	5
Up	GO:0070371	ERK1 and ERK2 cascade	7/116	349/29008	0.000522071	0.00640888	0.00457642	Src/Rap1b/Ptk2b/Fgb/Fga/Ywhaz/Fermt2	7
Up	GO:0048814	regulation of dendrite morphogenesis	4/116	93/29008	0.000538835	0.00657687	0.00469637	Tnik/Ilk/Ywhah/Actr3	4
Up	GO:0010001	glial cell differentiation	6/116	255/29008	0.000576344	0.00699472	0.00499475	C1qa/Grn/Ilk/Ndrg1/Actr3/Vtn	6
Up	GO:0038179	neurotrophin signaling pathway	3/116	41/29008	0.000594525	0.0071746	0.0051232	Src/Coro1a/Cyfip1	3
Up	GO:0006958	complement activation, classical pathway	5/116	169/29008	0.000602481	0.00722977	0.00516259	C1qa/C1qc/C1qb/Ighv1-5/Mbl1	5
Up	GO:0051492	regulation of stress fiber assembly	4/116	98/29008	0.000656508	0.00783408	0.00559412	Tpm1/Fhod1/Wasf2/Fermt2	4
Up	GO:0006941	striated muscle contraction	5/116	173/29008	0.000669666	0.0079467	0.00567454	Ehd3/Pde5a/Myl4/Tpm1/Actn3	5
Up	GO:1900026	positive regulation of substrate adhesion-dependent cell spreading	3/116	43/29008	0.000684287	0.00807534	0.00576639	Ilk/Lims1/Fermt2	3
Up	GO:0051648	vesicle localization	5/116	175/29008	0.000705289	0.00827745	0.00591072	Arfgap2/Dctn1/Arfgap3/Actn4/Tmem230	5
Up	GO:0043462	regulation of ATPase activity	3/116	45/29008	0.000782251	0.00913053	0.00651988	Tpm2/Myl4/Tpm1	3
Up	GO:2001237	negative regulation of extrinsic apoptotic signaling pathway	4/116	103/29008	0.000791326	0.00918626	0.00655968	Src/Cttn/Fgb/Fga	4
Up	GO:0048193	Golgi vesicle transport	6/116	274/29008	0.000837878	0.0096741	0.00690803	Ehd3/Arfgap2/Copz1/Arfgap3/Yipf5/Trappc12	6
Up	GO:0046849	bone remodeling	4/116	105/29008	0.00085035	0.00972782	0.00694639	Src/Ptk2b/Ubash3b/Cd38	4
Up	GO:2000601	positive regulation of Arp2/3 complex-mediated actin nucleation	2/116	11/29008	0.000851639	0.00972782	0.00694639	Wasf2/Cyfip1	2
Up	GO:1903829	positive regulation of cellular protein localization	6/116	277/29008	0.000886392	0.0100709	0.00719139	Cfl1/Src/Ppp1r9b/Fermt2/Trappc12/Actr3	6
Up	GO:0002455	humoral immune response mediated by circulating immunoglobulin	5/116	185/29008	0.00090509	0.010229	0.00730424	C1qa/C1qc/C1qb/Ighv1-5/Mbl1	5
Up	GO:0048813	dendrite morphogenesis	5/116	186/29008	0.000927163	0.0104233	0.00744299	Cfl1/Tnik/Ilk/Ywhah/Actr3	5
Up	GO:0001894	tissue homeostasis	6/116	280/29008	0.000937045	0.0104246	0.00744396	Src/Coro1a/Ptk2b/Ubash3b/Mbl1/Cd38	6
Up	GO:0060560	developmental growth involved in morphogenesis	6/116	280/29008	0.000937045	0.0104246	0.00744396	Cfl1/Ilk/Cttn/Twf2/Cyfip1/Actr3	6
Up	GO:0042310	vasoconstriction	4/116	109/29008	0.000977599	0.0107637	0.00768606	Pde5a/Fgb/Fga/Cd38	4
Up	GO:0106027	neuron projection organization	4/116	109/29008	0.000977599	0.0107637	0.00768606	Cfl1/Cttn/Dctn1/Actr3	4
Up	GO:0016050	vesicle organization	6/116	284/29008	0.00100802	0.0110221	0.0078706	Coro1a/Arfgap2/Sec23ip/Rab38/Arfgap3/Yipf5	6
Up	GO:0110020	regulation of actomyosin structure organization	4/116	110/29008	0.00101139	0.0110221	0.0078706	Tpm1/Fhod1/Wasf2/Fermt2	4
Up	GO:0061351	neural precursor cell proliferation	5/116	197/29008	0.00119724	0.0128318	0.00916284	Grn/Ilk/Tacc1/Lims1/Rsu1	5
Up	GO:0032060	bleb assembly	2/116	13/29008	0.00120148	0.0128318	0.00916284	Mylk/Actr3	2
Up	GO:0051639	actin filament network formation	2/116	13/29008	0.00120148	0.0128318	0.00916284	Actn1/Fhod1	2
Up	GO:0072376	protein activation cascade	2/116	13/29008	0.00120148	0.0128318	0.00916284	Fgb/Fga	2
Up	GO:0048638	regulation of developmental growth	7/116	406/29008	0.0012609	0.0133994	0.0095682	Cfl1/Ilk/Cttn/Twf2/Cyfip1/Actr3/Actn3	7
Up	GO:0050708	regulation of protein secretion	6/116	298/29008	0.00128945	0.013635	0.00973639	Adcy5/Ppia/Fgb/Fga/Cd38/Tm7sf3	6
Up	GO:0045773	positive regulation of axon extension	3/116	54/29008	0.0013321	0.0140166	0.0100089	Ilk/Twf2/Cyfip1	3
Up	GO:0021782	glial cell development	4/116	119/29008	0.00135336	0.0141705	0.0101188	C1qa/Grn/Ilk/Ndrg1	4
Up	GO:1990138	neuron projection extension	5/116	203/29008	0.00136704	0.0142203	0.0101543	Ilk/Cttn/Twf2/Cyfip1/Actr3	5
Up	GO:0099173	postsynapse organization	5/116	204/29008	0.00139698	0.0142203	0.0101543	Cfl1/Ndrg1/Cttn/Wasf2/Actr3	5
Up	GO:0006901	vesicle coating	2/116	14/29008	0.00139806	0.0142203	0.0101543	Arfgap2/Arfgap3	2
Up	GO:0014820	tonic smooth muscle contraction	2/116	14/29008	0.00139806	0.0142203	0.0101543	Mylk/Cd38	2
Up	GO:0034116	positive regulation of heterotypic cell-cell adhesion	2/116	14/29008	0.00139806	0.0142203	0.0101543	Fgb/Fga	2
Up	GO:0090331	negative regulation of platelet aggregation	2/116	14/29008	0.00139806	0.0142203	0.0101543	Ubash3b/Alox12	2
Up	GO:0071902	positive regulation of protein serine/threonine kinase activity	5/116	206/29008	0.0014583	0.0147627	0.0105417	Pde5a/Src/Ilk/Ptk2b/Fermt2	5
Up	GO:0034113	heterotypic cell-cell adhesion	3/116	56/29008	0.0014801	0.0148054	0.0105722	Fgb/Fga/Itgb2	3
Up	GO:0051653	spindle localization	3/116	56/29008	0.0014801	0.0148054	0.0105722	Cfl1/Dctn1/Actr3	3
Up	GO:0090277	positive regulation of peptide hormone secretion	4/116	122/29008	0.00148331	0.0148054	0.0105722	Fgb/Fga/Cd38/Tm7sf3	4
Up	GO:0019932	second-messenger-mediated signaling	6/116	308/29008	0.00152468	0.0151476	0.0108165	Pde5a/Ptk2b/Cap1/Selp/Ppp1r9b/Actn3	6
Up	GO:0031529	ruffle organization	3/116	57/29008	0.0015578	0.0154049	0.0110003	Tpm1/Plek/Cyfip1	3
Up	GO:1901890	positive regulation of cell junction assembly	4/116	124/29008	0.00157463	0.0154362	0.0110226	Cfl1/Lims1/Fermt2/Actr3	4
Up	GO:0007162	negative regulation of cell adhesion	6/116	310/29008	0.00157541	0.0154362	0.0110226	Cfl1/Pde5a/Src/Ubash3b/Alox12/Actn4	6
Up	GO:1902563	regulation of neutrophil activation	2/116	15/29008	0.00160894	0.0156927	0.0112057	Grn/Itgb2	2
Up	GO:0060326	cell chemotaxis	6/116	312/29008	0.00162742	0.0157604	0.0112541	Bin2/Ppbp/Coro1a/Ptk2b/Ppia/Itgb2	6
Up	GO:0010761	fibroblast migration	3/116	58/29008	0.00163802	0.0157604	0.0112541	Pdlim1/Ilk/Actr3	3
Up	GO:0051496	positive regulation of stress fiber assembly	3/116	58/29008	0.00163802	0.0157604	0.0112541	Tpm1/Fhod1/Fermt2	3
Up	GO:0002793	positive regulation of peptide secretion	4/116	126/29008	0.00166978	0.015994	0.0114209	Fgb/Fga/Cd38/Tm7sf3	4
Up	GO:0042692	muscle cell differentiation	7/116	428/29008	0.00170289	0.016192	0.0115623	Csrp1/Actn1/Tpm1/Rbpms2/Flii/Actn4/Actn3	7
Up	GO:0051271	negative regulation of cellular component movement	6/116	315/29008	0.00170787	0.016192	0.0115623	Cfl1/Cnn2/Actn1/Ilk/Tpm1/Actn4	6
Up	GO:0010656	negative regulation of muscle cell apoptotic process	3/116	59/29008	0.00172077	0.016192	0.0115623	Ilk/Ptk2b/Alox12	3
Up	GO:0050775	positive regulation of dendrite morphogenesis	3/116	59/29008	0.00172077	0.016192	0.0115623	Tnik/Ilk/Actr3	3
Up	GO:0072673	lamellipodium morphogenesis	2/116	16/29008	0.00183399	0.0171816	0.0122689	Src/Wasf2	2
Up	GO:0043393	regulation of protein binding	5/116	218/29008	0.0018688	0.0173848	0.012414	Slpi/Src/Ubash3b/Actr3/Vtn	5
Up	GO:0043406	positive regulation of MAP kinase activity	4/116	130/29008	0.00187196	0.0173848	0.012414	Pde5a/Src/Ilk/Ptk2b	4
Up	GO:0035306	positive regulation of dephosphorylation	3/116	61/29008	0.00189402	0.0175136	0.012506	Src/Ppia/Plek	3
Up	GO:0060048	cardiac muscle contraction	4/116	131/29008	0.00192503	0.0177236	0.0126559	Ehd3/Pde5a/Myl4/Tpm1	4
Up	GO:0002253	activation of immune response	7/116	439/29008	0.00196489	0.0180129	0.0128625	C1qa/C1qc/C1qb/Cfp/Ighv1-5/Mbl1/Cd38	7
Up	GO:0007030	Golgi organization	4/116	132/29008	0.00197914	0.018066	0.0129005	Ehd3/Ywhaz/Yipf5/Trappc12	4
Up	GO:0043087	regulation of GTPase activity	6/116	326/29008	0.00202896	0.0182639	0.0130418	Rgs10/Lims1/Rsu1/Ptk2b/Rasa3/Fermt2	6
Up	GO:0035303	regulation of dephosphorylation	4/116	133/29008	0.00203429	0.0182639	0.0130418	Src/Ppia/Plek/Ppp1r9b	4
Up	GO:0010919	regulation of inositol phosphate biosynthetic process	2/116	17/29008	0.0020731	0.0182639	0.0130418	Ptk2b/Plek	2
Up	GO:0048143	astrocyte activation	2/116	17/29008	0.0020731	0.0182639	0.0130418	C1qa/Grn	2
Up	GO:0051127	positive regulation of actin nucleation	2/116	17/29008	0.0020731	0.0182639	0.0130418	Wasf2/Cyfip1	2
Up	GO:0071498	cellular response to fluid shear stress	2/116	17/29008	0.0020731	0.0182639	0.0130418	Src/Ptk2b	2
Up	GO:0098974	postsynaptic actin cytoskeleton organization	2/116	17/29008	0.0020731	0.0182639	0.0130418	Wasf2/Actr3	2
Up	GO:0099188	postsynaptic cytoskeleton organization	2/116	17/29008	0.0020731	0.0182639	0.0130418	Wasf2/Actr3	2
Up	GO:0014911	positive regulation of smooth muscle cell migration	3/116	63/29008	0.00207777	0.0182639	0.0130418	Src/Fga/Vtn	3
Up	GO:0010976	positive regulation of neuron projection development	5/116	224/29008	0.00210312	0.0184109	0.0131467	Grn/Ptk2b/Twf2/Cyfip1/Actr3	5
Up	GO:0060999	positive regulation of dendritic spine development	3/116	64/29008	0.00217365	0.0189022	0.0134976	Cfl1/Grn/Actr3	3
Up	GO:0030595	leukocyte chemotaxis	5/116	226/29008	0.00218579	0.0189022	0.0134976	Ppbp/Coro1a/Ptk2b/Ppia/Itgb2	5
Up	GO:0071560	cellular response to transforming growth factor beta stimulus	5/116	226/29008	0.00218579	0.0189022	0.0134976	Src/Ltbp1/Zyx/Fermt2/Actr3	5
Up	GO:0008277	regulation of G protein-coupled receptor signaling pathway	4/116	136/29008	0.00220611	0.019001	0.0135681	Rgs10/Pde5a/Plek/Ppp1r9b	4
Up	GO:0071559	response to transforming growth factor beta	5/116	230/29008	0.0023582	0.0201485	0.0143875	Src/Ltbp1/Zyx/Fermt2/Actr3	5
Up	GO:0090276	regulation of peptide hormone secretion	5/116	230/29008	0.0023582	0.0201485	0.0143875	Adcy5/Fgb/Fga/Cd38/Tm7sf3	5
Up	GO:0003018	vascular process in circulatory system	5/116	234/29008	0.00254031	0.0214679	0.0153297	Pde5a/Fgb/Fga/Cd38/Fermt2	5
Up	GO:0043954	cellular component maintenance	3/116	68/29008	0.00258451	0.0214679	0.0153297	Cfl1/Cttn/Fermt2	3
Up	GO:1901224	positive regulation of NIK/NF-kappaB signaling	3/116	68/29008	0.00258451	0.0214679	0.0153297	Ilk/Lims1/Actn4	3
Up	GO:0002791	regulation of peptide secretion	5/116	235/29008	0.00258739	0.0214679	0.0153297	Adcy5/Fgb/Fga/Cd38/Tm7sf3	5
Up	GO:0010544	negative regulation of platelet activation	2/116	19/29008	0.00259304	0.0214679	0.0153297	Ubash3b/Alox12	2
Up	GO:0034111	negative regulation of homotypic cell-cell adhesion	2/116	19/29008	0.00259304	0.0214679	0.0153297	Ubash3b/Alox12	2
Up	GO:0042730	fibrinolysis	2/116	19/29008	0.00259304	0.0214679	0.0153297	Fgb/Fga	2
Up	GO:0045779	negative regulation of bone resorption	2/116	19/29008	0.00259304	0.0214679	0.0153297	Ubash3b/Cd38	2
Up	GO:0042063	gliogenesis	6/116	344/29008	0.00265039	0.0217161	0.0155069	C1qa/Grn/Ilk/Ndrg1/Actr3/Vtn	6
Up	GO:0043547	positive regulation of GTPase activity	5/116	237/29008	0.00268345	0.0217161	0.0155069	Rgs10/Lims1/Rsu1/Ptk2b/Fermt2	5
Up	GO:0090087	regulation of peptide transport	5/116	237/29008	0.00268345	0.0217161	0.0155069	Adcy5/Fgb/Fga/Cd38/Tm7sf3	5
Up	GO:0016311	dephosphorylation	6/116	345/29008	0.00268867	0.0217161	0.0155069	Src/Ppia/Ubash3b/Plek/Ppp1r9b/Ptpn12	6
Up	GO:0030239	myofibril assembly	3/116	69/29008	0.00269418	0.0217161	0.0155069	Csrp1/Tpm1/Flii	3
Up	GO:0055002	striated muscle cell development	3/116	69/29008	0.00269418	0.0217161	0.0155069	Csrp1/Tpm1/Flii	3
Up	GO:0099601	regulation of neurotransmitter receptor activity	3/116	69/29008	0.00269418	0.0217161	0.0155069	Cfl1/Src/Ptk2b	3
Up	GO:0007009	plasma membrane organization	4/116	145/29008	0.00278123	0.0223335	0.0159478	Bin2/Cavin2/Ndrg1/Tpst2	4
Up	GO:0048199	vesicle targeting, to, from or within Golgi	2/116	20/29008	0.00287364	0.0229033	0.0163547	Arfgap2/Arfgap3	2
Up	GO:0097320	plasma membrane tubulation	2/116	20/29008	0.00287364	0.0229033	0.0163547	Bin2/Cavin2	2
Up	GO:2001234	negative regulation of apoptotic signaling pathway	5/116	242/29008	0.00293487	0.0233044	0.0166411	Src/Ppia/Cttn/Fgb/Fga	5
Up	GO:0042742	defense response to bacterium	7/116	473/29008	0.00297616	0.0235447	0.0168127	Slpi/Grn/Lyz2/Ighv1-5/Fgb/Fga/Mbl1	7
Up	GO:0045428	regulation of nitric oxide biosynthetic process	3/116	72/29008	0.00304028	0.0239633	0.0171116	Ptk2b/Dynll1/Itgb2	3
Up	GO:0003015	heart process	5/116	245/29008	0.00309367	0.0242944	0.017348	Ehd3/Pde5a/Src/Myl4/Tpm1	5
Up	GO:0046851	negative regulation of bone remodeling	2/116	21/29008	0.00316785	0.0246954	0.0176343	Ubash3b/Cd38	2
Up	GO:0051900	regulation of mitochondrial depolarization	2/116	21/29008	0.00316785	0.0246954	0.0176343	Src/Alox12	2
Up	GO:0030010	establishment of cell polarity	4/116	151/29008	0.00321707	0.0249587	0.0178224	Cfl1/Rap1b/Ptk2b/Dctn1	4
Up	GO:0045860	positive regulation of protein kinase activity	6/116	358/29008	0.003225	0.0249587	0.0178224	Pde5a/Src/Ilk/Ptk2b/Ppia/Fermt2	6
Up	GO:0033627	cell adhesion mediated by integrin	3/116	74/29008	0.0032855	0.025244	0.0180261	Fermt3/Itgb2/Vtn	3
Up	GO:1903036	positive regulation of response to wounding	3/116	74/29008	0.0032855	0.025244	0.0180261	Grn/Mylk/Fermt2	3
Up	GO:1903532	positive regulation of secretion by cell	6/116	361/29008	0.00335936	0.025719	0.0183652	Ppia/Fgb/Fga/Cd38/Tm7sf3/Itgb2	6
Up	GO:0080164	regulation of nitric oxide metabolic process	3/116	75/29008	0.00341252	0.0260326	0.0185892	Ptk2b/Dynll1/Itgb2	3
Up	GO:0034315	regulation of Arp2/3 complex-mediated actin nucleation	2/116	22/29008	0.00347556	0.0263255	0.0187984	Wasf2/Cyfip1	2
Up	GO:0071800	podosome assembly	2/116	22/29008	0.00347556	0.0263255	0.0187984	Bin2/Src	2
Up	GO:0010634	positive regulation of epithelial cell migration	4/116	156/29008	0.00361412	0.0272783	0.0194788	Grn/Src/Ptk2b/Alox12	4
Up	GO:0046879	hormone secretion	6/116	367/29008	0.00364055	0.027381	0.0195521	Adcy5/Fgb/Fga/Ywhaz/Cd38/Tm7sf3	6
Up	GO:0016482	cytosolic transport	4/116	158/29008	0.00378185	0.028344	0.0202397	Ehd3/Src/Coro1a/Dctn1	4
Up	GO:0051348	negative regulation of transferase activity	5/116	259/29008	0.00391769	0.0292594	0.0208934	Src/Ilk/Ppia/Ubash3b/Dnajc3	5
Up	GO:0050900	leukocyte migration	6/116	373/29008	0.00393889	0.0293152	0.0209333	Ppbp/Coro1a/Ptk2b/Ppia/Selp/Itgb2	6
Up	GO:0051346	negative regulation of hydrolase activity	6/116	374/29008	0.00399033	0.0295949	0.021133	Slpi/Grn/Src/Ppp1r9b/Serpinb1b/Vtn	6
Up	GO:0009914	hormone transport	6/116	375/29008	0.00404226	0.0298087	0.0212856	Adcy5/Fgb/Fga/Ywhaz/Cd38/Tm7sf3	6
Up	GO:0002274	myeloid leukocyte activation	5/116	261/29008	0.00404706	0.0298087	0.0212856	C1qa/Grn/Ndrg1/Ywhaz/Itgb2	5
Up	GO:1904062	regulation of cation transmembrane transport	6/116	376/29008	0.00409469	0.0300559	0.0214621	Ehd3/Cfl1/Coro1a/Ptk2b/Ubash3b/Ywhah	6
Up	GO:0034405	response to fluid shear stress	2/116	24/29008	0.00413102	0.0301156	0.0215048	Src/Ptk2b	2
Up	GO:0051882	mitochondrial depolarization	2/116	24/29008	0.00413102	0.0301156	0.0215048	Src/Alox12	2
Up	GO:0006937	regulation of muscle contraction	4/116	164/29008	0.00431657	0.0312549	0.0223183	Ehd3/Pde5a/Cttn/Actn3	4
Up	GO:0010675	regulation of cellular carbohydrate metabolic process	4/116	164/29008	0.00431657	0.0312549	0.0223183	Src/Ptk2b/Plek/Actn3	4
Up	GO:0051279	regulation of release of sequestered calcium ion into cytosol	3/116	82/29008	0.00438599	0.0316503	0.0226007	Coro1a/Ptk2b/Ubash3b	3
Up	GO:0046887	positive regulation of hormone secretion	4/116	165/29008	0.00441039	0.0317191	0.0226498	Fgb/Fga/Cd38/Tm7sf3	4
Up	GO:0006909	phagocytosis	6/116	383/29008	0.00447594	0.0317814	0.0226943	Bin2/Cnn2/Coro1a/Ighv1-5/Mbl1/Itgb2	6
Up	GO:0034114	regulation of heterotypic cell-cell adhesion	2/116	25/29008	0.00447855	0.0317814	0.0226943	Fgb/Fga	2
Up	GO:0097062	dendritic spine maintenance	2/116	25/29008	0.00447855	0.0317814	0.0226943	Cfl1/Cttn	2
Up	GO:1904996	positive regulation of leukocyte adhesion to vascular endothelial cell	2/116	25/29008	0.00447855	0.0317814	0.0226943	Selp/Itgb2	2
Up	GO:0048708	astrocyte differentiation	3/116	83/29008	0.00453735	0.032092	0.0229161	C1qa/Grn/Actr3	3
Up	GO:0060998	regulation of dendritic spine development	3/116	84/29008	0.00469185	0.0330242	0.0235817	Cfl1/Grn/Actr3	3
Up	GO:2001236	regulation of extrinsic apoptotic signaling pathway	4/116	168/29008	0.00470007	0.0330242	0.0235817	Src/Cttn/Fgb/Fga	4
Up	GO:0002523	leukocyte migration involved in inflammatory response	2/116	26/29008	0.00483914	0.0335227	0.0239377	Ppbp/Itgb2	2
Up	GO:0031639	plasminogen activation	2/116	26/29008	0.00483914	0.0335227	0.0239377	Fgb/Fga	2
Up	GO:0090330	regulation of platelet aggregation	2/116	26/29008	0.00483914	0.0335227	0.0239377	Ubash3b/Alox12	2
Up	GO:0050805	negative regulation of synaptic transmission	3/116	85/29008	0.00484949	0.0335227	0.0239377	Rap1b/Ptk2b/Cd38	3
Up	GO:0051899	membrane depolarization	3/116	85/29008	0.00484949	0.0335227	0.0239377	Src/Ywhah/Alox12	3
Up	GO:0019730	antimicrobial humoral response	4/116	170/29008	0.00490014	0.0337635	0.0241097	Slpi/Ppbp/Fgb/Fga	4
Up	GO:0035296	regulation of tube diameter	4/116	171/29008	0.00500229	0.0342464	0.0244545	Pde5a/Fgb/Fga/Cd38	4
Up	GO:0097746	blood vessel diameter maintenance	4/116	171/29008	0.00500229	0.0342464	0.0244545	Pde5a/Fgb/Fga/Cd38	4
Up	GO:0048588	developmental cell growth	5/116	275/29008	0.00503966	0.0343921	0.0245585	Ilk/Cttn/Twf2/Cyfip1/Actr3	5
Up	GO:0035150	regulation of tube size	4/116	172/29008	0.00510586	0.0347329	0.0248018	Pde5a/Fgb/Fga/Cd38	4
Up	GO:0045638	negative regulation of myeloid cell differentiation	3/116	87/29008	0.0051743	0.0349037	0.0249239	C1qc/Ptk2b/Ubash3b	3
Up	GO:0032528	microvillus organization	2/116	27/29008	0.00521268	0.0349037	0.0249239	Tnik/Twf2	2
Up	GO:0032781	positive regulation of ATPase activity	2/116	27/29008	0.00521268	0.0349037	0.0249239	Myl4/Tpm1	2
Up	GO:0090382	phagosome maturation	2/116	27/29008	0.00521268	0.0349037	0.0249239	Coro1a/Rab38	2
Up	GO:2000310	regulation of NMDA receptor activity	2/116	27/29008	0.00521268	0.0349037	0.0249239	Cfl1/Ptk2b	2
Up	GO:0042326	negative regulation of phosphorylation	6/116	396/29008	0.0052527	0.0350618	0.0250367	Ilk/Ppia/Ubash3b/Dynll1/Dnajc3/Actn3	6
Up	GO:0019221	cytokine-mediated signaling pathway	6/116	397/29008	0.0053163	0.0352725	0.0251872	Ppbp/Src/Ilk/Lims1/Ptk2b/Actn4	6
Up	GO:1903169	regulation of calcium ion transmembrane transport	4/116	174/29008	0.00531729	0.0352725	0.0251872	Ehd3/Coro1a/Ptk2b/Ubash3b	4
Up	GO:0006942	regulation of striated muscle contraction	3/116	88/29008	0.00534149	0.0353233	0.0252235	Ehd3/Pde5a/Actn3	3
Up	GO:0032148	activation of protein kinase B activity	2/116	28/29008	0.00559906	0.0365737	0.0261163	Src/Ppia	2
Up	GO:0034104	negative regulation of tissue remodeling	2/116	28/29008	0.00559906	0.0365737	0.0261163	Ubash3b/Cd38	2
Up	GO:0038083	peptidyl-tyrosine autophosphorylation	2/116	28/29008	0.00559906	0.0365737	0.0261163	Src/Ptk2b	2
Up	GO:2000178	negative regulation of neural precursor cell proliferation	2/116	28/29008	0.00559906	0.0365737	0.0261163	Ilk/Lims1	2
Up	GO:0016064	immunoglobulin mediated immune response	5/116	284/29008	0.00576231	0.0375253	0.0267959	C1qa/C1qc/C1qb/Ighv1-5/Mbl1	5
Up	GO:0030072	peptide hormone secretion	5/116	285/29008	0.00584688	0.0378888	0.0270554	Adcy5/Fgb/Fga/Cd38/Tm7sf3	5
Up	GO:0045766	positive regulation of angiogenesis	4/116	179/29008	0.00587135	0.0378888	0.0270554	Grn/Ptk2b/Pkm/Itgb2	4
Up	GO:1904018	positive regulation of vasculature development	4/116	179/29008	0.00587135	0.0378888	0.0270554	Grn/Ptk2b/Pkm/Itgb2	4
Up	GO:0051924	regulation of calcium ion transport	5/116	286/29008	0.00593233	0.038167	0.0272541	Ehd3/Coro1a/Mylk/Ptk2b/Ubash3b	5
Up	GO:0019724	B cell mediated immunity	5/116	287/29008	0.00601864	0.0386061	0.0275676	C1qa/C1qc/C1qb/Ighv1-5/Mbl1	5
Up	GO:0022409	positive regulation of cell-cell adhesion	5/116	288/29008	0.00610585	0.0389316	0.0278001	Coro1a/Selp/Fgb/Fga/Itgb2	5
Up	GO:0045055	regulated exocytosis	5/116	288/29008	0.00610585	0.0389316	0.0278001	Rap1b/Coro1a/Plek/Ywhaz/Itgb2	5
Up	GO:0000910	cytokinesis	4/116	182/29008	0.00622159	0.0394628	0.0281794	Cfl1/Dstn/Dctn3/Actr3	4
Up	GO:0061640	cytoskeleton-dependent cytokinesis	3/116	93/29008	0.00622611	0.0394628	0.0281794	Cfl1/Dctn3/Actr3	3
Up	GO:0007051	spindle organization	4/116	183/29008	0.00634135	0.0400743	0.0286161	Tubb1/Tubb5/Tacc1/Dctn1	4
Up	GO:0044262	cellular carbohydrate metabolic process	5/116	291/29008	0.00637279	0.0401513	0.028671	Src/Ptk2b/Plek/Pygb/Actn3	5
Up	GO:0014912	negative regulation of smooth muscle cell migration	2/116	30/29008	0.00640992	0.0401513	0.028671	Ilk/Tpm1	2
Up	GO:0043552	positive regulation of phosphatidylinositol 3-kinase activity	2/116	30/29008	0.00640992	0.0401513	0.028671	Src/Ptk2b	2
Up	GO:0043524	negative regulation of neuron apoptotic process	4/116	184/29008	0.00646264	0.0403632	0.0288223	Grn/Ilk/Coro1a/Ptk2b	4
Up	GO:0002790	peptide secretion	5/116	293/29008	0.00655524	0.040734	0.0290871	Adcy5/Fgb/Fga/Cd38/Tm7sf3	5
Up	GO:0051047	positive regulation of secretion	6/116	415/29008	0.00656016	0.040734	0.0290871	Ppia/Fgb/Fga/Cd38/Tm7sf3/Itgb2	6
Up	GO:0050770	regulation of axonogenesis	4/116	185/29008	0.00658546	0.0407627	0.0291076	Ilk/Twf2/Cyfip1/Actr3	4
Up	GO:0010660	regulation of muscle cell apoptotic process	3/116	95/29008	0.00660295	0.0407627	0.0291076	Ilk/Ptk2b/Alox12	3
Up	GO:0007179	transforming growth factor beta receptor signaling pathway	4/116	186/29008	0.00670982	0.0413031	0.0294935	Src/Ltbp1/Zyx/Fermt2	4
Up	GO:0031640	killing of cells of other organism	3/116	96/29008	0.00679635	0.041471	0.0296134	Ppbp/Lyz2/Mbl1	3
Up	GO:1901222	regulation of NIK/NF-kappaB signaling	3/116	96/29008	0.00679635	0.041471	0.0296134	Ilk/Lims1/Actn4	3
Up	GO:0002026	regulation of the force of heart contraction	2/116	31/29008	0.00683418	0.041471	0.0296134	Pde5a/Myl4	2
Up	GO:0032958	inositol phosphate biosynthetic process	2/116	31/29008	0.00683418	0.041471	0.0296134	Ptk2b/Plek	2
Up	GO:2000352	negative regulation of endothelial cell apoptotic process	2/116	31/29008	0.00683418	0.041471	0.0296134	Fgb/Fga	2
Up	GO:0050769	positive regulation of neurogenesis	5/116	298/29008	0.00702738	0.0425226	0.0303643	Tnik/Ilk/Twf2/Cyfip1/Actr3	5
Up	GO:0019731	antibacterial humoral response	3/116	98/29008	0.0071932	0.0432606	0.0308913	Slpi/Fgb/Fga	3
Up	GO:0043299	leukocyte degranulation	3/116	98/29008	0.0071932	0.0432606	0.0308913	Coro1a/Ywhaz/Itgb2	3
Up	GO:0022011	myelination in peripheral nervous system	2/116	32/29008	0.00727086	0.0432606	0.0308913	Ilk/Ndrg1	2
Up	GO:0032292	peripheral nervous system axon ensheathment	2/116	32/29008	0.00727086	0.0432606	0.0308913	Ilk/Ndrg1	2
Up	GO:0048011	neurotrophin TRK receptor signaling pathway	2/116	32/29008	0.00727086	0.0432606	0.0308913	Src/Cyfip1	2
Up	GO:1902042	negative regulation of extrinsic apoptotic signaling pathway via death domain receptors	2/116	32/29008	0.00727086	0.0432606	0.0308913	Fgb/Fga	2
Up	GO:0007264	small GTPase mediated signal transduction	6/116	425/29008	0.00733633	0.0435289	0.0310829	Src/Rap1b/Rsu1/Rasa3/Wasf2/Cyfip1	6
Up	GO:0030099	myeloid cell differentiation	6/116	426/29008	0.00741744	0.043793	0.0312715	C1qc/Actn1/Src/Ptk2b/Ubash3b/Wasf2	6
Up	GO:0046883	regulation of hormone secretion	5/116	302/29008	0.00742184	0.043793	0.0312715	Adcy5/Fgb/Fga/Cd38/Tm7sf3	5
Up	GO:0010657	muscle cell apoptotic process	3/116	100/29008	0.00760353	0.0446185	0.0318609	Ilk/Ptk2b/Alox12	3
Up	GO:0032147	activation of protein kinase activity	3/116	100/29008	0.00760353	0.0446185	0.0318609	Src/Ptk2b/Ppia	3
Up	GO:0120033	negative regulation of plasma membrane bounded cell projection assembly	2/116	33/29008	0.00771985	0.0450536	0.0321716	Cfl1/Actr3	2
Up	GO:1904994	regulation of leukocyte adhesion to vascular endothelial cell	2/116	33/29008	0.00771985	0.0450536	0.0321716	Selp/Itgb2	2
Up	GO:0050772	positive regulation of axonogenesis	3/116	101/29008	0.00781378	0.0453337	0.0323716	Ilk/Twf2/Cyfip1	3
Up	GO:0097061	dendritic spine organization	3/116	101/29008	0.00781378	0.0453337	0.0323716	Cfl1/Cttn/Actr3	3
Up	GO:0010631	epithelial cell migration	5/116	306/29008	0.00783152	0.0453337	0.0323716	Grn/Src/Ptk2b/Alox12/Itgb2	5
Up	GO:0008016	regulation of heart contraction	4/116	195/29008	0.00789963	0.0456044	0.0325649	Ehd3/Pde5a/Myl4/Tpm1	4
Up	GO:0030593	neutrophil chemotaxis	3/116	102/29008	0.00802744	0.0461775	0.0329742	Ppbp/Ppia/Itgb2	3
Up	GO:0090132	epithelium migration	5/116	308/29008	0.00804216	0.0461775	0.0329742	Grn/Src/Ptk2b/Alox12/Itgb2	5
Up	GO:0033674	positive regulation of kinase activity	6/116	435/29008	0.00817695	0.0463554	0.0331012	Pde5a/Src/Ilk/Ptk2b/Ppia/Fermt2	6
Up	GO:0009187	cyclic nucleotide metabolic process	2/116	34/29008	0.00818106	0.0463554	0.0331012	Adcy5/Pde5a	2
Up	GO:0035335	peptidyl-tyrosine dephosphorylation	2/116	34/29008	0.00818106	0.0463554	0.0331012	Ubash3b/Ptpn12	2
Up	GO:0090218	positive regulation of lipid kinase activity	2/116	34/29008	0.00818106	0.0463554	0.0331012	Src/Ptk2b	2
Up	GO:0006109	regulation of carbohydrate metabolic process	4/116	197/29008	0.00818164	0.0463554	0.0331012	Src/Ptk2b/Plek/Actn3	4
Up	GO:0007173	epidermal growth factor receptor signaling pathway	3/116	103/29008	0.00824453	0.0465338	0.0332286	Src/Ptk2b/Ptpn12	3
Up	GO:0090130	tissue migration	5/116	310/29008	0.0082567	0.0465338	0.0332286	Grn/Src/Ptk2b/Alox12/Itgb2	5
Up	GO:0019722	calcium-mediated signaling	4/116	198/29008	0.00832509	0.0466729	0.033328	Ptk2b/Selp/Ppp1r9b/Actn3	4
Up	GO:0043405	regulation of MAP kinase activity	4/116	198/29008	0.00832509	0.0466729	0.033328	Pde5a/Src/Ilk/Ptk2b	4
Up	GO:0014002	astrocyte development	2/116	35/29008	0.00865437	0.0479689	0.0342534	C1qa/Grn	2
Up	GO:0014044	Schwann cell development	2/116	35/29008	0.00865437	0.0479689	0.0342534	Ilk/Ndrg1	2
Up	GO:1990089	response to nerve growth factor	2/116	35/29008	0.00865437	0.0479689	0.0342534	Coro1a/Dync1li1	2
Up	GO:1990090	cellular response to nerve growth factor stimulus	2/116	35/29008	0.00865437	0.0479689	0.0342534	Coro1a/Dync1li1	2
Up	GO:0045921	positive regulation of exocytosis	3/116	105/29008	0.00868901	0.0479689	0.0342534	Fgb/Fga/Itgb2	3
Up	GO:0015833	peptide transport	5/116	314/29008	0.00869766	0.0479689	0.0342534	Adcy5/Fgb/Fga/Cd38/Tm7sf3	5
Up	GO:0052547	regulation of peptidase activity	6/116	441/29008	0.00871345	0.0479689	0.0342534	Slpi/Grn/Src/Alox12/Serpinb1b/Vtn	6
Up	GO:0010959	regulation of metal ion transport	6/116	443/29008	0.00889778	0.0488287	0.0348674	Ehd3/Coro1a/Mylk/Ptk2b/Ubash3b/Ywhah	6
Up	GO:0048771	tissue remodeling	4/116	202/29008	0.00891536	0.0488287	0.0348674	Src/Ptk2b/Ubash3b/Cd38	4
Up	GO:0006469	negative regulation of protein kinase activity	4/116	203/29008	0.00906709	0.0495327	0.0353701	Ilk/Ppia/Ubash3b/Dnajc3	4
Up	GO:0042119	neutrophil activation	2/116	36/29008	0.00913968	0.0496752	0.0354718	Grn/Itgb2	2
Up	GO:0060292	long-term synaptic depression	2/116	36/29008	0.00913968	0.0496752	0.0354718	Ptk2b/Cd38	2
Down	GO:0033673	negative regulation of kinase activity	5/55	226/29008	6.9565e-05	0.028853	0.0214542	Akt1s1/Hyal2/Agt/Pip4k2c/Dnaja3	5
Down	GO:0017038	protein import	5/55	229/29008	7.4031e-05	0.028853	0.0214542	Timm17b/Hyal2/Agt/Tomm20/Pdcd5	5
Down	GO:0042326	negative regulation of phosphorylation	6/55	396/29008	0.000102711	0.028853	0.0214542	Crkl/Akt1s1/Hyal2/Agt/Pip4k2c/Dnaja3	6
Down	GO:0051348	negative regulation of transferase activity	5/55	259/29008	0.000131913	0.028853	0.0214542	Akt1s1/Hyal2/Agt/Pip4k2c/Dnaja3	5
Down	GO:0045104	intermediate filament cytoskeleton organization	3/55	53/29008	0.00014127	0.028853	0.0214542	Tor1a/Krt16/Krt10	3
Down	GO:0045103	intermediate filament-based process	3/55	54/29008	0.000149379	0.028853	0.0214542	Tor1a/Krt16/Krt10	3
Down	GO:1902946	protein localization to early endosome	2/55	11/29008	0.000192016	0.028853	0.0214542	Ezr/Rdx	2
Down	GO:0010563	negative regulation of phosphorus metabolic process	6/55	453/29008	0.000212954	0.028853	0.0214542	Crkl/Akt1s1/Hyal2/Agt/Pip4k2c/Dnaja3	6
Down	GO:0045936	negative regulation of phosphate metabolic process	6/55	453/29008	0.000212954	0.028853	0.0214542	Crkl/Akt1s1/Hyal2/Agt/Pip4k2c/Dnaja3	6
Down	GO:0006457	protein folding	4/55	163/29008	0.000262136	0.028853	0.0214542	Tor1a/Erp44/Pdcd5/Dnaja3	4
Down	GO:1903651	positive regulation of cytoplasmic transport	2/55	13/29008	0.000271651	0.028853	0.0214542	Ezr/Rdx	2
Down	GO:1905668	positive regulation of protein localization to endosome	2/55	13/29008	0.000271651	0.028853	0.0214542	Ezr/Rdx	2
Down	GO:0071340	skeletal muscle acetylcholine-gated channel clustering	2/55	14/29008	0.000316541	0.028853	0.0214542	Crkl/Dnaja3	2
Down	GO:1905666	regulation of protein localization to endosome	2/55	14/29008	0.000316541	0.028853	0.0214542	Ezr/Rdx	2
Down	GO:0045792	negative regulation of cell size	2/55	15/29008	0.000364795	0.028853	0.0214542	Akt1s1/Rdx	2
Down	GO:0001885	endothelial cell development	3/55	74/29008	0.000380069	0.028853	0.0214542	Ezr/Rdx/Agt	3
Down	GO:0006626	protein targeting to mitochondrion	3/55	75/29008	0.000395376	0.028853	0.0214542	Timm17b/Tomm20/Pdcd5	3
Down	GO:0032388	positive regulation of intracellular transport	4/55	186/29008	0.000432362	0.028853	0.0214542	Ezr/Hyal2/Rdx/Pdcd5	4
Down	GO:0043409	negative regulation of MAPK cascade	4/55	189/29008	0.000459246	0.028853	0.0214542	Ezr/Hyal2/Dok1/Agt	4
Down	GO:0098760	response to interleukin-7	2/55	17/29008	0.000471348	0.028853	0.0214542	Crkl/Rad23b	2
Down	GO:0098761	cellular response to interleukin-7	2/55	17/29008	0.000471348	0.028853	0.0214542	Crkl/Rad23b	2
Down	GO:0001933	negative regulation of protein phosphorylation	5/55	349/29008	0.00052039	0.028853	0.0214542	Crkl/Akt1s1/Hyal2/Agt/Dnaja3	5
Down	GO:0070371	ERK1 and ERK2 cascade	5/55	349/29008	0.00052039	0.028853	0.0214542	Crkl/Prmt5/Ezr/Agt/Slc30a10	5
Down	GO:2000641	regulation of early endosome to late endosome transport	2/55	18/29008	0.000529622	0.028853	0.0214542	Ezr/Rdx	2
Down	GO:0052548	regulation of endopeptidase activity	5/55	357/29008	0.000576573	0.028853	0.0214542	Agt/Pdcd5/Dnaja3/Serpina6/Psma3	5
Down	GO:0045861	negative regulation of proteolysis	5/55	358/29008	0.000583904	0.028853	0.0214542	Psmf1/Hdac6/Agt/Dnaja3/Serpina6	5
Down	GO:0030150	protein import into mitochondrial matrix	2/55	19/29008	0.00059121	0.028853	0.0214542	Timm17b/Tomm20	2
Down	GO:1904385	cellular response to angiotensin	2/55	19/29008	0.00059121	0.028853	0.0214542	Agt/Slc30a10	2
Down	GO:0006469	negative regulation of protein kinase activity	4/55	203/29008	0.000600673	0.028853	0.0214542	Akt1s1/Hyal2/Agt/Dnaja3	4
Down	GO:1990776	response to angiotensin	2/55	21/29008	0.000724284	0.0336309	0.0250069	Agt/Slc30a10	2
Down	GO:0071218	cellular response to misfolded protein	2/55	22/29008	0.000795744	0.0357572	0.0265879	Hdac6/Tor1a	2
Down	GO:0072655	establishment of protein localization to mitochondrion	3/55	97/29008	0.000838249	0.03649	0.0271328	Timm17b/Tomm20/Pdcd5	3
Down	GO:0051788	response to misfolded protein	2/55	24/29008	0.000948451	0.0400361	0.0297695	Hdac6/Tor1a	2
Down	GO:0070585	protein localization to mitochondrion	3/55	103/29008	0.000997426	0.0408651	0.030386	Timm17b/Tomm20/Pdcd5	3
Down	GO:0036010	protein localization to endosome	2/55	25/29008	0.00102967	0.040981	0.0304721	Ezr/Rdx	2
Down	GO:0051656	establishment of organelle localization	5/55	415/29008	0.00113099	0.0427026	0.0317523	Llgl1/Hdac6/Ezr/Tor1a/Stard3	5
Down	GO:0072594	establishment of protein localization to organelle	5/55	418/29008	0.00116765	0.0427026	0.0317523	Timm17b/Hyal2/Agt/Tomm20/Pdcd5	5
Down	GO:0006515	protein quality control for misfolded or incompletely synthesized proteins	2/55	27/29008	0.00120179	0.0427026	0.0317523	Hdac6/Tor1a	2
Down	GO:0032528	microvillus organization	2/55	27/29008	0.00120179	0.0427026	0.0317523	Ezr/Rdx	2
Down	GO:1903362	regulation of cellular protein catabolic process	4/55	246/29008	0.00122621	0.0427026	0.0317523	Rad23b/Psmf1/Ezr/Rdx	4
Down	GO:1903649	regulation of cytoplasmic transport	2/55	29/29008	0.00138673	0.0469815	0.0349339	Ezr/Rdx	2
Down	GO:0045446	endothelial cell differentiation	3/55	117/29008	0.00143992	0.0469815	0.0349339	Ezr/Rdx/Agt	3
Down	GO:0052547	regulation of peptidase activity	5/55	441/29008	0.00147878	0.0469815	0.0349339	Agt/Pdcd5/Dnaja3/Serpina6/Psma3	5
Down	GO:0046856	phosphatidylinositol dephosphorylation	2/55	30/29008	0.00148398	0.0469815	0.0349339	Ocrl/Pip4p2	2
Down	GO:0007568	aging	4/55	262/29008	0.00154519	0.0478321	0.0355664	Hyal2/Dnaja3/Krt16/Slc30a10	4
Down	GO:0002064	epithelial cell development	4/55	266/29008	0.00163316	0.0489865	0.0364247	Ezr/Rdx/Agt/Krt10	4
Down	GO:0048011	neurotrophin TRK receptor signaling pathway	2/55	32/29008	0.00168798	0.0489865	0.0364247	Akt1s1/Agt	2
Down	GO:1903959	regulation of anion transmembrane transport	2/55	32/29008	0.00168798	0.0489865	0.0364247	Agt/Grk6	2

## Sheet: MF young
List	ID	Description	GeneRatio	BgRatio	pvalue	p.adjust	qvalue	geneID	Count
Up	GO:0003779	actin binding	29/114	444/28438	4.95497e-27	1.25361e-24	1.01707e-24	Tpm4/Tpm2/Parvb/Cfl1/Cnn2/Tln1/Actn1/Pdlim1/Myl4/Coro1a/Mylk/Tpm1/Dstn/Cttn/Ywhah/Cap1/Fhod1/Fhl3/Wasf2/Ppp1r9b/Twf2/Arpc1b/Fermt2/Lasp1/Flii/Cyfip1/Actn4/Actr3/Actn3	29
Up	GO:0051015	actin filament binding	20/114	219/28438	1.13462e-21	1.43529e-19	1.16448e-19	Tpm4/Tpm2/Cfl1/Tln1/Actn1/Myl4/Coro1a/Tpm1/Dstn/Cttn/Fhod1/Ppp1r9b/Twf2/Arpc1b/Fermt2/Lasp1/Flii/Actn4/Actr3/Actn3	20
Up	GO:0005200	structural constituent of cytoskeleton	11/114	64/28438	1.63069e-15	1.37522e-13	1.11574e-13	Tpm2/Tln1/Tubb1/Tuba4a/Tubb5/Tubb2a/Tpm1/Tubb4b/Arpc1b/Tuba1a/Actr3	11
Up	GO:0050839	cell adhesion molecule binding	12/114	295/28438	2.6752e-09	1.69206e-07	1.3728e-07	Tln1/Actn1/Src/Ilk/Fermt3/Ndrg1/Ppia/Fgb/Fga/Fermt2/Itgb2/Vtn	12
Up	GO:0005178	integrin binding	9/114	142/28438	6.20999e-09	3.14226e-07	2.54937e-07	Tln1/Actn1/Src/Ilk/Fermt3/Ppia/Fermt2/Itgb2/Vtn	9
Up	GO:0019001	guanyl nucleotide binding	11/114	381/28438	4.05536e-07	1.46572e-05	1.18916e-05	Ehd3/Pde5a/Tubb1/Rap1b/Tuba4a/Tubb5/Tubb2a/Dync1li1/Rab38/Tubb4b/Tuba1a	11
Up	GO:0032561	guanyl ribonucleotide binding	11/114	381/28438	4.05536e-07	1.46572e-05	1.18916e-05	Ehd3/Pde5a/Tubb1/Rap1b/Tuba4a/Tubb5/Tubb2a/Dync1li1/Rab38/Tubb4b/Tuba1a	11
Up	GO:0044325	transmembrane transporter binding	7/114	147/28438	2.21501e-06	7.00497e-05	5.68325e-05	Actn1/Src/Ywhah/Ywhaz/Ppp1r9b/Actn4/Actn3	7
Up	GO:0005525	GTP binding	9/114	358/28438	1.4581e-05	0.000409889	0.00033255	Ehd3/Tubb1/Rap1b/Tuba4a/Tubb5/Tubb2a/Rab38/Tubb4b/Tuba1a	9
Up	GO:0003924	GTPase activity	8/114	294/28438	2.53127e-05	0.000640411	0.000519576	Tubb1/Rap1b/Tuba4a/Tubb5/Tubb2a/Rab38/Tubb4b/Tuba1a	8
Up	GO:0005080	protein kinase C binding	4/114	64/28438	0.000129278	0.00297339	0.00241236	Src/Cavin2/Plek/Twf2	4
Up	GO:0003785	actin monomer binding	3/114	27/28438	0.00017107	0.00360673	0.0029262	Myl4/Coro1a/Twf2	3
Up	GO:0005543	phospholipid binding	8/114	457/28438	0.000521421	0.0101477	0.00823297	Bin2/Cfl1/Tln1/Cavin2/Twf2/Mbl1/Fermt2/Flii	8
Up	GO:0035091	phosphatidylinositol binding	6/114	268/28438	0.000755325	0.0136498	0.0110743	Cfl1/Tln1/Twf2/Mbl1/Fermt2/Flii	6
Up	GO:1901981	phosphatidylinositol phosphate binding	5/114	183/28438	0.000870575	0.0146837	0.0119131	Cfl1/Twf2/Mbl1/Fermt2/Flii	5
Up	GO:0005522	profilin binding	2/114	12/28438	0.0010241	0.0161935	0.0131381	Cttn/Cyfip1	2
Up	GO:0017166	vinculin binding	2/114	13/28438	0.00120713	0.0178523	0.0144839	Tln1/Actn1	2
Up	GO:0030374	nuclear receptor coactivator activity	3/114	53/28438	0.00127012	0.0178523	0.0144839	Actn1/Tacc1/Actn4	3
Up	GO:0008179	adenylate cyclase binding	2/114	16/28438	0.00184258	0.0245355	0.019906	Adcy5/Cap1	2
Up	GO:0071933	Arp2/3 complex binding	2/114	17/28438	0.0020828	0.0263474	0.0213761	Cttn/Wasf2	2
Up	GO:0008022	protein C-terminus binding	5/114	232/28438	0.00247136	0.0286566	0.0232496	Src/Coro1a/Ptk2b/Ppp1r9b/Dynll1	5
Up	GO:0035259	glucocorticoid receptor binding	2/114	19/28438	0.00260515	0.0286566	0.0232496	Tacc1/Ywhah	2
Up	GO:0070492	oligosaccharide binding	2/114	19/28438	0.00260515	0.0286566	0.0232496	Selp/Mbl1	2
Up	GO:0005201	extracellular matrix structural constituent	4/114	149/28438	0.00309179	0.0325927	0.026443	Ltbp1/Fgb/Fga/Vtn	4
Up	GO:0016922	nuclear receptor binding	4/114	155/28438	0.00356067	0.036034	0.029235	Src/Tacc1/Ywhah/Actn4	4
Up	GO:0016849	phosphorus-oxygen lyase activity	2/114	25/28438	0.00449932	0.0437818	0.035521	Adcy5/Cd38	2
Up	GO:0097110	scaffold protein binding	3/114	84/28438	0.00472212	0.044248	0.0358992	Adcy5/Src/Dynll1	3
Down	GO:0022884	macromolecule transmembrane transporter activity	3/56	21/28438	9.38027e-06	0.00196048	0.00134286	Timm17b/Tomm20/Hnrnpa3	3
Down	GO:0004252	serine-type endopeptidase activity	5/56	193/28438	3.94304e-05	0.00343882	0.00235547	2210010C04Rik/Prss2/Gm2663/Try10/Gm5771	5
Down	GO:0008236	serine-type peptidase activity	5/56	210/28438	5.88814e-05	0.00343882	0.00235547	2210010C04Rik/Prss2/Gm2663/Try10/Gm5771	5
Down	GO:0017171	serine hydrolase activity	5/56	215/28438	6.58147e-05	0.00343882	0.00235547	2210010C04Rik/Prss2/Gm2663/Try10/Gm5771	5
Down	GO:0008641	ubiquitin-like modifier activating enzyme activity	2/56	11/28438	0.000207101	0.00848695	0.00581327	Uba5/Nae1	2
Down	GO:0004175	endopeptidase activity	6/56	447/28438	0.000243644	0.00848695	0.00581327	2210010C04Rik/Prss2/Gm2663/Try10/Erap1/Gm5771	6
Down	GO:0106019	phosphatidylinositol-4,5-bisphosphate phosphatase activity	2/56	13/28438	0.000292964	0.00874708	0.00599145	Ocrl/Pip4p2	2
Down	GO:0044548	S100 protein binding	2/56	14/28438	0.00034136	0.00891802	0.00610854	Anxa11/Ezr	2
Down	GO:0008320	protein transmembrane transporter activity	2/56	16/28438	0.000449007	0.0104269	0.00714211	Timm17b/Tomm20	2
Down	GO:0030971	receptor tyrosine kinase binding	3/56	80/28438	0.000533693	0.0111542	0.00764023	Crkl/Hyal2/Dnaja3	3
Down	GO:0051082	unfolded protein binding	3/56	88/28438	0.000704929	0.0123195	0.00843847	Tor1a/Tomm20/Dnaja3	3
Down	GO:0070628	proteasome binding	2/56	20/28438	0.000707342	0.0123195	0.00843847	Rad23b/Psmf1	2
Down	GO:0140318	protein transporter activity	2/56	21/28438	0.000780812	0.0125531	0.00859842	Timm17b/Tomm20	2
Down	GO:0034593	phosphatidylinositol bisphosphate phosphatase activity	2/56	22/28438	0.000857809	0.0128059	0.00877158	Ocrl/Pip4p2	2
Down	GO:0008327	methyl-CpG binding	2/56	25/28438	0.00110982	0.0144971	0.00993	Wdr77/Prmt5	2
Down	GO:0051787	misfolded protein binding	2/56	25/28438	0.00110982	0.0144971	0.00993	Hdac6/Tor1a	2
Down	GO:1990782	protein tyrosine kinase binding	3/56	113/28438	0.0014527	0.0178596	0.0122332	Crkl/Hyal2/Dnaja3	3
Down	GO:0052866	phosphatidylinositol phosphate phosphatase activity	2/56	30/28438	0.00159912	0.0185675	0.0127181	Ocrl/Pip4p2	2
Down	GO:0016877	ligase activity, forming carbon-sulfur bonds	2/56	40/28438	0.00283144	0.0311459	0.0213339	Uba5/Nae1	2
Down	GO:0046982	protein heterodimerization activity	4/56	307/28438	0.00314687	0.0328847	0.0225249	Psmf1/Prmt5/Nae1/Krt10	4
Down	GO:0048487	beta-tubulin binding	2/56	45/28438	0.00357118	0.0355418	0.0243449	Hdac6/Pdcd5	2
Down	GO:0044389	ubiquitin-like protein ligase binding	4/56	330/28438	0.00406928	0.0386582	0.0264795	Hdac6/Nae1/Stat2/Psma3	4
Down	GO:0051018	protein kinase A binding	2/56	55/28438	0.00528977	0.0480679	0.0329249	Ezr/Akap10	2
Down	GO:0031593	polyubiquitin modification-dependent protein binding	2/56	57/28438	0.00567088	0.0493839	0.0338263	Rad23b/Hdac6	2

## Sheet: Statistical testing
Multiple testing corrections were performed using the Benjamini-Hochberg method, resulting in adjusted p values (p adjust).
