# Supplementary material for: Platelet-derived exerkine CXCL4/platelet factor 4 rejuvenates hippocampal neurogenesis and restores cognitive function in aged mice
Source: Nat Commun. 2023 Aug 16;14:4375. doi: 10.1038/s41467-023-39873-9 (PMC10432533; doi:10.1038/s41467-023-39873-9)
Supplement: Supplementary file 10 — Supplementary Data 7 [file 41467_2023_39873_MOESM10_ESM.xlsx]

## Sheet: BP_aged
Cluster	ID	Description	GeneRatio	BgRatio	pvalue	p.adjust	qvalue	geneID	Count
Up_Day4	GO:0045333	cellular respiration	14/131	223/28814	2.02162e-12	4.84986e-09	3.77084e-09	Ndufs1/Atp5h/Cyc1/Dld/Idh3a/Pdhb/Idh3b/Cisd1/Uqcr10/Ndufs3/Sod2/Ndufa12/Atp5j2/Pdha1	14
Up_Day4	GO:0015980	energy derivation by oxidation of organic compounds	15/131	312/28814	1.45548e-11	1.16926e-08	9.09119e-09	Ndufs1/Atp5h/Cyc1/Dld/Idh3a/Pdhb/Idh3b/Cisd1/Uqcr10/Ndufs3/Sod2/Ndufa12/Atp5j2/Pdha1/Gsk3b	15
Up_Day4	GO:0009060	aerobic respiration	12/131	165/28814	1.46218e-11	1.16926e-08	9.09119e-09	Ndufs1/Atp5h/Cyc1/Dld/Idh3a/Pdhb/Idh3b/Uqcr10/Ndufs3/Ndufa12/Atp5j2/Pdha1	12
Up_Day4	GO:0006091	generation of precursor metabolites and energy	16/131	436/28814	1.62405e-10	9.74026e-08	7.57321e-08	Ndufs1/Atp5h/Cyc1/Dld/Idh3a/Pdhb/Idh3b/Cisd1/Uqcr10/Ndufs3/Sod2/Por/Ndufa12/Atp5j2/Pdha1/Gsk3b	16
Up_Day4	GO:0072593	reactive oxygen species metabolic process	11/131	245/28814	1.73573e-08	8.22432e-06	6.39455e-06	Eef1a1/Hspd1/Prdx3/Gnai3/Ndufs1/Rnf41/Ndufs3/Sod2/Nqo2/Hbb-y/Prcp	11
Up_Day4	GO:0006956	complement activation	10/131	193/28814	2.05694e-08	8.22432e-06	6.39455e-06	Cfp/Ighv1-82/Ighv1-42/Ighv1-81/C1qbp/Phb/Ighv14-2/Ighv1-26/C8a/C8g	10
Up_Day4	GO:0022900	electron transport chain	8/131	104/28814	2.62789e-08	9.00614e-06	7.00242e-06	Ndufs1/Cyc1/Dld/Uqcr10/Ndufs3/Sod2/Por/Ndufa12	8
Up_Day4	GO:0006119	oxidative phosphorylation	8/131	116/28814	6.19297e-08	1.72422e-05	1.34061e-05	Ndufs1/Atp5h/Cyc1/Dld/Uqcr10/Ndufs3/Ndufa12/Atp5j2	8
Up_Day4	GO:0006959	humoral immune response	13/131	418/28814	6.46853e-08	1.72422e-05	1.34061e-05	Cfp/Ighv1-82/Ighv1-42/Ighv1-81/C1qbp/Phb/Ighv14-2/Camp/Ighv1-26/C8a/Ccl8/S100a9/C8g	13
Up_Day4	GO:0022904	respiratory electron transport chain	7/131	94/28814	2.51724e-07	6.03885e-05	4.69531e-05	Ndufs1/Cyc1/Dld/Uqcr10/Ndufs3/Sod2/Ndufa12	7
Up_Day4	GO:0002460	adaptive immune response based on somatic recombination of immune receptors built from immunoglobulin superfamily domains	13/131	486/28814	3.63298e-07	7.92319e-05	6.16042e-05	Tfrc/Hspd1/Ighv1-82/Ighv1-42/Ighv1-81/C1qbp/Phb/Ighv14-2/Ighv1-26/C8a/Vsir/C8g/Adam17	13
Up_Day4	GO:0042775	mitochondrial ATP synthesis coupled electron transport	6/131	68/28814	6.83661e-07	0.000136675	0.000106267	Ndufs1/Cyc1/Dld/Uqcr10/Ndufs3/Ndufa12	6
Up_Day4	GO:0042773	ATP synthesis coupled electron transport	6/131	70/28814	8.12907e-07	0.000139574	0.000108521	Ndufs1/Cyc1/Dld/Uqcr10/Ndufs3/Ndufa12	6
Up_Day4	GO:0016064	immunoglobulin mediated immune response	10/131	288/28814	8.4753e-07	0.000139574	0.000108521	Tfrc/Hspd1/Ighv1-82/Ighv1-42/Ighv1-81/C1qbp/Ighv14-2/Ighv1-26/C8a/C8g	10
Up_Day4	GO:0006103	2-oxoglutarate metabolic process	4/131	17/28814	9.27548e-07	0.000139574	0.000108521	Got2/Dld/Idh3a/Idh3b	4
Up_Day4	GO:0019724	B cell mediated immunity	10/131	291/28814	9.30882e-07	0.000139574	0.000108521	Tfrc/Hspd1/Ighv1-82/Ighv1-42/Ighv1-81/C1qbp/Ighv14-2/Ighv1-26/C8a/C8g	10
Up_Day4	GO:0006958	complement activation, classical pathway	8/131	169/28814	1.1121e-06	0.000156937	0.000122021	Ighv1-82/Ighv1-42/Ighv1-81/C1qbp/Ighv14-2/Ighv1-26/C8a/C8g	8
Up_Day4	GO:0007596	blood coagulation	8/131	172/28814	1.26949e-06	0.000169195	0.000131552	F5/P2rx1/Ubash3b/F2rl3/Mmrn1/S100a9/Fundc2/Fbln1	8
Up_Day4	GO:0007599	hemostasis	8/131	175/28814	1.4455e-06	0.000173387	0.000134812	F5/P2rx1/Ubash3b/F2rl3/Mmrn1/S100a9/Fundc2/Fbln1	8
Up_Day4	GO:0050817	coagulation	8/131	175/28814	1.4455e-06	0.000173387	0.000134812	F5/P2rx1/Ubash3b/F2rl3/Mmrn1/S100a9/Fundc2/Fbln1	8
Up_Day4	GO:0010952	positive regulation of peptidase activity	8/131	180/28814	1.78504e-06	0.00020392	0.000158551	Hspd1/Pdcd5/P2rx1/Gramd4/Casp8/S100a9/Vsir/Grn	8
Up_Day4	GO:0002455	humoral immune response mediated by circulating immunoglobulin	8/131	185/28814	2.19023e-06	0.000238835	0.000185698	Ighv1-82/Ighv1-42/Ighv1-81/C1qbp/Ighv14-2/Ighv1-26/C8a/C8g	8
Up_Day4	GO:0046034	ATP metabolic process	9/131	263/28814	3.43947e-06	0.000358752	0.000278936	Ndufs1/Atp5h/Cyc1/Dld/Ak3/Uqcr10/Ndufs3/Ndufa12/Atp5j2	9
Up_Day4	GO:0022411	cellular component disassembly	11/131	427/28814	4.29744e-06	0.000429565	0.000333994	Add3/Capg/Vamp8/Dstn/Rnf41/Upf1/Tpm1/Twf1/Optn/Fundc2/Gsk3b	11
Up_Day4	GO:0019646	aerobic electron transport chain	5/131	54/28814	4.75798e-06	0.000456576	0.000354996	Ndufs1/Cyc1/Dld/Uqcr10/Ndufs3	5
Up_Day4	GO:0048193	Golgi vesicle transport	9/131	276/28814	5.08663e-06	0.00046934	0.00036492	Exoc1/Trappc4/Trappc3/Zw10/Ank1/Scfd1/Optn/Yif1b/Csk	9
Up_Day4	GO:0030099	myeloid cell differentiation	11/131	439/28814	5.58745e-06	0.000471961	0.000366958	Tfrc/Hspa9/Prdx3/Ptpn11/Rnf41/Ubash3b/Casp8/Ank1/Gsk3b/Tesc/Prmt1	11
Up_Day4	GO:0043281	regulation of cysteine-type endopeptidase activity involved in apoptotic process	8/131	210/28814	5.5946e-06	0.000471961	0.000366958	Hspd1/Pdcd5/Nle1/P2rx1/Gramd4/Casp8/Por/S100a9	8
Up_Day4	GO:0030834	regulation of actin filament depolymerization	5/131	56/28814	5.70524e-06	0.000471961	0.000366958	Add3/Capg/Dstn/Tpm1/Twf1	5
Up_Day4	GO:0002253	activation of immune response	11/131	446/28814	6.48658e-06	0.000518711	0.000403306	Cfp/Ighv1-82/Ighv1-42/Ighv1-81/C1qbp/Phb/Ighv14-2/Ighv1-26/C8a/C8g/Csk	11
Up_Day4	GO:0030042	actin filament depolymerization	5/131	60/28814	8.03947e-06	0.000622151	0.000483733	Add3/Capg/Dstn/Tpm1/Twf1	5
Up_Day4	GO:0050878	regulation of body fluid levels	10/131	373/28814	8.43363e-06	0.000627541	0.000487924	F5/Vamp8/P2rx1/Ubash3b/F2rl3/Mmrn1/S100a9/Kalrn/Fundc2/Fbln1	10
Up_Day4	GO:0042060	wound healing	10/131	374/28814	8.63228e-06	0.000627541	0.000487924	F5/P2rx1/Ubash3b/F2rl3/Tpm1/Mmrn1/S100a9/Fundc2/Fbln1/Prcp	10
Up_Day4	GO:2000377	regulation of reactive oxygen species metabolic process	7/131	160/28814	8.9469e-06	0.000631282	0.000490833	Eef1a1/Hspd1/Gnai3/Rnf41/Sod2/Nqo2/Prcp	7
Up_Day4	GO:0010950	positive regulation of endopeptidase activity	7/131	170/28814	1.32775e-05	0.000910077	0.0007076	Hspd1/Pdcd5/P2rx1/Gramd4/Casp8/S100a9/Vsir	7
Up_Day4	GO:0032984	protein-containing complex disassembly	8/131	239/28814	1.43451e-05	0.000927199	0.000720913	Add3/Capg/Vamp8/Dstn/Upf1/Tpm1/Twf1/Gsk3b	8
Up_Day4	GO:2000116	regulation of cysteine-type endopeptidase activity	8/131	240/28814	1.47837e-05	0.000927199	0.000720913	Hspd1/Pdcd5/Nle1/P2rx1/Gramd4/Casp8/Por/S100a9	8
Up_Day4	GO:0002449	lymphocyte mediated immunity	11/131	488/28814	1.50246e-05	0.000927199	0.000720913	Tfrc/Hspd1/Ighv1-82/Ighv1-42/Ighv1-81/C1qbp/Ighv14-2/Ighv1-26/C8a/Vsir/C8g	11
Up_Day4	GO:0006099	tricarboxylic acid cycle	4/131	33/28814	1.50733e-05	0.000927199	0.000720913	Idh3a/Pdhb/Idh3b/Pdha1	4
Up_Day4	GO:0006888	endoplasmic reticulum to Golgi vesicle-mediated transport	6/131	117/28814	1.62882e-05	0.000976883	0.000759543	Trappc4/Trappc3/Zw10/Ank1/Scfd1/Yif1b	6
Up_Day4	GO:0006086	acetyl-CoA biosynthetic process from pyruvate	3/131	12/28814	1.96077e-05	0.00114729	0.000892036	Dld/Pdhb/Pdha1	3
Up_Day4	GO:0048659	smooth muscle cell proliferation	7/131	188/28814	2.54105e-05	0.00144736	0.00112534	Gnai3/Phb/Sod2/Nqo2/Tpm1/Kalrn/Gsk3b	7
Up_Day4	GO:0043280	positive regulation of cysteine-type endopeptidase activity involved in apoptotic process	6/131	127/28814	2.59426e-05	0.00144736	0.00112534	Hspd1/Pdcd5/P2rx1/Gramd4/Casp8/S100a9	6
Up_Day4	GO:0043244	regulation of protein-containing complex disassembly	6/131	132/28814	3.22548e-05	0.00175862	0.00136736	Add3/Capg/Dstn/Upf1/Tpm1/Twf1	6
Up_Day4	GO:0044403	biological process involved in symbiotic interaction	8/131	272/28814	3.61536e-05	0.00187588	0.00145853	Hspd1/Gbp7/Phb/Vamp8/Camp/Ccl8/Pcx/Fbln1	8
Up_Day4	GO:0051693	actin filament capping	4/131	41/28814	3.62682e-05	0.00187588	0.00145853	Add3/Capg/Tpm1/Twf1	4
Up_Day4	GO:0052547	regulation of peptidase activity	10/131	443/28814	3.67513e-05	0.00187588	0.00145853	Hspd1/Pdcd5/Nle1/P2rx1/Gramd4/Casp8/Por/S100a9/Vsir/Grn	10
Up_Day4	GO:0045862	positive regulation of proteolysis	9/131	357/28814	3.90377e-05	0.00192635	0.00149777	Hspd1/Pdcd5/P2rx1/Gramd4/Casp8/S100a9/Vsir/Gsk3b/Grn	9
Up_Day4	GO:0052548	regulation of endopeptidase activity	9/131	358/28814	3.98924e-05	0.00192635	0.00149777	Hspd1/Pdcd5/Nle1/P2rx1/Gramd4/Casp8/Por/S100a9/Vsir	9
Up_Day4	GO:0006957	complement activation, alternative pathway	3/131	15/28814	4.0149e-05	0.00192635	0.00149777	Cfp/C8a/C8g	3
Up_Day4	GO:0032272	negative regulation of protein polymerization	5/131	84/28814	4.16503e-05	0.0019592	0.00152331	Add3/Capg/Tpm1/Twf1/Eml2	5
Up_Day4	GO:0043648	dicarboxylic acid metabolic process	5/131	86/28814	4.66454e-05	0.00215197	0.00167319	Got2/Dld/Idh3a/Idh3b/Pcx	5
Up_Day4	GO:0043523	regulation of neuron apoptotic process	8/131	283/28814	4.7819e-05	0.00216449	0.00168292	Hspd1/Prdx3/Sod2/Nqo2/Akt1s1/Optn/Gsk3b/Grn	8
Up_Day4	GO:0006914	autophagy	10/131	464/28814	5.41535e-05	0.00231451	0.00179957	Gnai3/Vamp8/Trappc4/Rnf41/Scfd1/Optn/S100a9/Rraga/Fundc2/Gsk3b	10
Up_Day4	GO:0061919	process utilizing autophagic mechanism	10/131	464/28814	5.41535e-05	0.00231451	0.00179957	Gnai3/Vamp8/Trappc4/Rnf41/Scfd1/Optn/S100a9/Rraga/Fundc2/Gsk3b	10
Up_Day4	GO:0010639	negative regulation of organelle organization	9/131	373/28814	5.4744e-05	0.00231451	0.00179957	Tfrc/Add3/Capg/Rnf41/Zw10/Scfd1/Tpm1/Twf1/Eml2	9
Up_Day4	GO:0033627	cell adhesion mediated by integrin	5/131	89/28814	5.49925e-05	0.00231451	0.00179957	Itga2b/Ptpn11/Mmrn1/Adam17/Tesc	5
Up_Day4	GO:0030835	negative regulation of actin filament depolymerization	4/131	47/28814	6.25452e-05	0.00258173	0.00200734	Add3/Capg/Tpm1/Twf1	4
Up_Day4	GO:2001056	positive regulation of cysteine-type endopeptidase activity	6/131	149/28814	6.3494e-05	0.00258173	0.00200734	Hspd1/Pdcd5/P2rx1/Gramd4/Casp8/S100a9	6
Up_Day4	GO:0030168	platelet activation	5/131	93/28814	6.78638e-05	0.0026888	0.00209059	P2rx1/Ubash3b/F2rl3/Mmrn1/Fundc2	5
Up_Day4	GO:0009152	purine ribonucleotide biosynthetic process	6/131	151/28814	6.83689e-05	0.0026888	0.00209059	Atp5h/Dld/Pdhb/Ak3/Atp5j2/Pdha1	6
Up_Day4	GO:0031333	negative regulation of protein-containing complex assembly	6/131	152/28814	7.09158e-05	0.00274399	0.00213349	Add3/Capg/Tpm1/Twf1/Eml2/Gsk3b	6
Up_Day4	GO:0045637	regulation of myeloid cell differentiation	7/131	222/28814	7.28829e-05	0.00277534	0.00215787	Hspa9/Rnf41/Ubash3b/Casp8/Gsk3b/Tesc/Prmt1	7
Up_Day4	GO:1901879	regulation of protein depolymerization	5/131	95/28814	7.51117e-05	0.00278755	0.00216737	Add3/Capg/Dstn/Tpm1/Twf1	5
Up_Day4	GO:0042742	defense response to bacterium	10/131	483/28814	7.55277e-05	0.00278755	0.00216737	Ighv1-82/Ighv1-42/Gbp7/Ighv1-81/Ighv14-2/Camp/Ighv1-26/Optn/Adam17/Grn	10
Up_Day4	GO:1901214	regulation of neuron death	9/131	392/28814	8.00255e-05	0.00290881	0.00226165	Hspd1/Prdx3/Sod2/Nqo2/Casp8/Akt1s1/Optn/Gsk3b/Grn	9
Up_Day4	GO:0006085	acetyl-CoA biosynthetic process	3/131	19/28814	8.43732e-05	0.00297664	0.00231439	Dld/Pdhb/Pdha1	3
Up_Day4	GO:0060123	regulation of growth hormone secretion	3/131	19/28814	8.43732e-05	0.00297664	0.00231439	Ptpn11/Selenot/Kalrn	3
Up_Day4	GO:0009260	ribonucleotide biosynthetic process	6/131	163/28814	0.000104258	0.00362485	0.00281839	Atp5h/Dld/Pdhb/Ak3/Atp5j2/Pdha1	6
Up_Day4	GO:0051402	neuron apoptotic process	8/131	318/28814	0.000107672	0.00369008	0.0028691	Hspd1/Prdx3/Sod2/Nqo2/Akt1s1/Optn/Gsk3b/Grn	8
Up_Day4	GO:0042026	protein refolding	3/131	21/28814	0.000115038	0.003887	0.00302221	Hspd1/Hspa9/Dnaja1	3
Up_Day4	GO:0006457	protein folding	6/131	167/28814	0.000119081	0.00396772	0.00308497	Hspd1/Hspa9/Pdcd5/Dnaja1/Selenof/Grn	6
Up_Day4	GO:0006164	purine nucleotide biosynthetic process	6/131	168/28814	0.000123036	0.00404334	0.00314376	Atp5h/Dld/Pdhb/Ak3/Atp5j2/Pdha1	6
Up_Day4	GO:0030252	growth hormone secretion	3/131	22/28814	0.00013276	0.00430394	0.00334639	Ptpn11/Selenot/Kalrn	3
Up_Day4	GO:0046390	ribose phosphate biosynthetic process	6/131	172/28814	0.000139911	0.00445952	0.00346735	Atp5h/Dld/Pdhb/Ak3/Atp5j2/Pdha1	6
Up_Day4	GO:0010257	NADH dehydrogenase complex assembly	4/131	58/28814	0.000143136	0.00445952	0.00346735	Ndufs1/Ndufa6/Ndufs3/Ndufa12	4
Up_Day4	GO:0032981	mitochondrial respiratory chain complex I assembly	4/131	58/28814	0.000143136	0.00445952	0.00346735	Ndufs1/Ndufa6/Ndufs3/Ndufa12	4
Up_Day4	GO:0019835	cytolysis	3/131	23/28814	0.000152167	0.00466837	0.00362973	C8a/C8g/Rraga	3
Up_Day4	GO:0072522	purine-containing compound biosynthetic process	6/131	175/28814	0.000153731	0.00466837	0.00362973	Atp5h/Dld/Pdhb/Ak3/Atp5j2/Pdha1	6
Up_Day4	GO:0048660	regulation of smooth muscle cell proliferation	6/131	180/28814	0.000179146	0.00529819	0.00411943	Gnai3/Phb/Sod2/Nqo2/Tpm1/Gsk3b	6
Up_Day4	GO:0090150	establishment of protein localization to membrane	7/131	257/28814	0.000180506	0.00529819	0.00411943	Pdcd5/Vps37c/Sec62/Optn/C2cd5/Yif1b/Csk	7
Up_Day4	GO:0042113	B cell activation	9/131	437/28814	0.000181097	0.00529819	0.00411943	Tfrc/Hspd1/Ighv1-82/Ighv1-42/Ighv1-81/Phb/Ighv14-2/Ighv1-26/Adam17	9
Up_Day4	GO:0070997	neuron death	9/131	438/28814	0.000184196	0.00532392	0.00413944	Hspd1/Prdx3/Sod2/Nqo2/Casp8/Akt1s1/Optn/Gsk3b/Grn	9
Up_Day4	GO:0033002	muscle cell proliferation	7/131	259/28814	0.000189273	0.00540556	0.00420291	Gnai3/Phb/Sod2/Nqo2/Tpm1/Kalrn/Gsk3b	7
Up_Day4	GO:1904705	regulation of vascular associated smooth muscle cell proliferation	4/131	64/28814	0.000209891	0.00592388	0.00460591	Gnai3/Sod2/Nqo2/Tpm1	4
Up_Day4	GO:0051702	biological process involved in interaction with symbiont	5/131	119/28814	0.000217052	0.00602967	0.00468817	Hspd1/Phb/Camp/Ccl8/Pcx	5
Up_Day4	GO:0035384	thioester biosynthetic process	3/131	26/28814	0.00022118	0.00602967	0.00468817	Dld/Pdhb/Pdha1	3
Up_Day4	GO:0071616	acyl-CoA biosynthetic process	3/131	26/28814	0.00022118	0.00602967	0.00468817	Dld/Pdhb/Pdha1	3
Up_Day4	GO:0008637	apoptotic mitochondrial changes	5/131	120/28814	0.000225671	0.00604025	0.0046964	Hspd1/Ndufs1/Pdcd5/Sod2/Gsk3b	5
Up_Day4	GO:0044703	multi-organism reproductive process	6/131	188/28814	0.000226604	0.00604025	0.0046964	Prdx3/Exoc1/C1qbp/P2rx1/Kalrn/Grn	6
Up_Day4	GO:0051016	barbed-end actin filament capping	3/131	27/28814	0.000248002	0.00653339	0.00507982	Add3/Capg/Twf1	3
Up_Day4	GO:1990874	vascular associated smooth muscle cell proliferation	4/131	67/28814	0.000250551	0.00653339	0.00507982	Gnai3/Sod2/Nqo2/Tpm1	4
Up_Day4	GO:0030837	negative regulation of actin filament polymerization	4/131	68/28814	0.000265279	0.00684306	0.00532059	Add3/Capg/Tpm1/Twf1	4
Up_Day4	GO:0051261	protein depolymerization	5/131	125/28814	0.000272741	0.00696069	0.00541206	Add3/Capg/Dstn/Tpm1/Twf1	5
Up_Day4	GO:1990778	protein localization to cell periphery	8/131	370/28814	0.000300979	0.00759361	0.00590416	Vamp8/Ank1/Optn/C2cd5/Kalrn/Gsk3b/Tesc/Csk	8
Up_Day4	GO:0006605	protein targeting	7/131	280/28814	0.000303871	0.00759361	0.00590416	Hspd1/Ywhaq/Pdcd5/Vps37c/Sec62/C2cd5/Yif1b	7
Up_Day4	GO:0006120	mitochondrial electron transport, NADH to ubiquinone	3/131	29/28814	0.000307761	0.00761152	0.00591809	Ndufs1/Dld/Ndufs3	3
Up_Day4	GO:1905475	regulation of protein localization to membrane	6/131	200/28814	0.000315789	0.00773038	0.0060105	Pdcd5/Vamp8/C2cd5/Kalrn/Gsk3b/Csk	6
Up_Day4	GO:0044706	multi-multicellular organism process	6/131	202/28814	0.000333005	0.00806949	0.00627416	Prdx3/Exoc1/C1qbp/P2rx1/Kalrn/Grn	6
Up_Day4	GO:1901216	positive regulation of neuron death	5/131	131/28814	0.000338661	0.00812448	0.00631692	Nqo2/Casp8/Optn/Gsk3b/Grn	5
Up_Day4	GO:0045785	positive regulation of cell adhesion	9/131	482/28814	0.000371718	0.00882922	0.00686487	Tfrc/Hspd1/Ptpn11/C1qbp/Tpm1/Mmrn1/Vsir/Gsk3b/Fbln1	9
Up_Day4	GO:0045454	cell redox homeostasis	3/131	31/28814	0.000376089	0.00884546	0.00687749	Prdx3/Dld/Selenot	3
Up_Day4	GO:0006919	activation of cysteine-type endopeptidase activity involved in apoptotic process	4/131	78/28814	0.000448651	0.0102613	0.00797837	Hspd1/P2rx1/Casp8/S100a9	4
Up_Day4	GO:2000379	positive regulation of reactive oxygen species metabolic process	4/131	78/28814	0.000448651	0.0102613	0.00797837	Gnai3/Rnf41/Sod2/Nqo2	4
Up_Day4	GO:0032535	regulation of cellular component size	8/131	393/28814	0.000449121	0.0102613	0.00797837	Add3/Capg/Dstn/Akt1s1/Tpm1/Twf1/Slc12a4/Gsk3b	8
Up_Day4	GO:0009165	nucleotide biosynthetic process	6/131	215/28814	0.00046361	0.0104924	0.00815806	Atp5h/Dld/Pdhb/Ak3/Atp5j2/Pdha1	6
Up_Day4	GO:0030258	lipid modification	6/131	216/28814	0.000475102	0.0106161	0.00825419	Tuba8/Hadha/Mboat7/Mtmr1/Por/Cpt1a	6
Up_Day4	GO:0072659	protein localization to plasma membrane	7/131	302/28814	0.000477923	0.0106161	0.00825419	Vamp8/Ank1/Optn/C2cd5/Kalrn/Tesc/Csk	7
Up_Day4	GO:0044788	modulation by host of viral process	3/131	34/28814	0.000495711	0.0109102	0.00848286	Phb/Ccl8/Pcx	3
Up_Day4	GO:1901880	negative regulation of protein depolymerization	4/131	81/28814	0.000517828	0.0112091	0.0087153	Add3/Capg/Tpm1/Twf1	4
Up_Day4	GO:1903706	regulation of hemopoiesis	8/131	402/28814	0.000521205	0.0112091	0.0087153	Hspa9/Rnf41/Ubash3b/Casp8/Vsir/Gsk3b/Tesc/Prmt1	8
Up_Day4	GO:1901293	nucleoside phosphate biosynthetic process	6/131	220/28814	0.000523312	0.0112091	0.0087153	Atp5h/Dld/Pdhb/Ak3/Atp5j2/Pdha1	6
Up_Day4	GO:0048284	organelle fusion	5/131	145/28814	0.000538964	0.0113719	0.00884181	Tfrc/Gnai3/Vamp8/Chchd3/C2cd5	5
Up_Day4	GO:0006084	acetyl-CoA metabolic process	3/131	35/28814	0.000540389	0.0113719	0.00884181	Dld/Pdhb/Pdha1	3
Up_Day4	GO:0050871	positive regulation of B cell activation	6/131	222/28814	0.000548801	0.0114485	0.00890138	Tfrc/Ighv1-82/Ighv1-42/Ighv1-81/Ighv14-2/Ighv1-26	6
Up_Day4	GO:2001233	regulation of apoptotic signaling pathway	8/131	406/28814	0.000556118	0.0115011	0.0089423	Gnai3/Dnaja1/Nle1/Ndufs3/Sod2/Casp8/S100a9/Gsk3b	8
Up_Day4	GO:0033866	nucleoside bisphosphate biosynthetic process	3/131	36/28814	0.000587563	0.0117718	0.00915276	Dld/Pdhb/Pdha1	3
Up_Day4	GO:0034030	ribonucleoside bisphosphate biosynthetic process	3/131	36/28814	0.000587563	0.0117718	0.00915276	Dld/Pdhb/Pdha1	3
Up_Day4	GO:0034033	purine nucleoside bisphosphate biosynthetic process	3/131	36/28814	0.000587563	0.0117718	0.00915276	Dld/Pdhb/Pdha1	3
Up_Day4	GO:0010976	positive regulation of neuron projection development	6/131	225/28814	0.000588834	0.0117718	0.00915276	Eef1a1/Twf1/S100a9/Kalrn/Adam17/Grn	6
Up_Day4	GO:0033673	negative regulation of kinase activity	6/131	227/28814	0.000616758	0.0122281	0.00950758	Prdx3/Dnaja1/Ubash3b/Akt1s1/Gsk3b/Csk	6
Up_Day4	GO:0043525	positive regulation of neuron apoptotic process	4/131	86/28814	0.000649482	0.0127714	0.00992996	Nqo2/Optn/Gsk3b/Grn	4
Up_Day4	GO:0009205	purine ribonucleoside triphosphate metabolic process	4/131	87/28814	0.000678406	0.013125	0.0102049	Gnai3/Atp5h/Ak3/Atp5j2	4
Up_Day4	GO:0051881	regulation of mitochondrial membrane potential	4/131	87/28814	0.000678406	0.013125	0.0102049	Prdx3/Ndufs1/Sod2/Gsk3b	4
Up_Day4	GO:0070372	regulation of ERK1 and ERK2 cascade	7/131	326/28814	0.000750243	0.0143987	0.0111952	Ptpn11/Phb/Nqo2/Ccl8/Adam17/Fbln1/Csk	7
Up_Day4	GO:0006790	sulfur compound metabolic process	7/131	328/28814	0.000777554	0.0148044	0.0115107	Hspa9/Glrx5/Dld/Pdhb/Sod2/Btd/Pdha1	7
Up_Day4	GO:0043254	regulation of protein-containing complex assembly	8/131	429/28814	0.000795496	0.0149382	0.0116147	Tfrc/Add3/Ptpn11/Capg/Tpm1/Twf1/Eml2/Gsk3b	8
Up_Day4	GO:0009199	ribonucleoside triphosphate metabolic process	4/131	91/28814	0.000803263	0.0149382	0.0116147	Gnai3/Atp5h/Ak3/Atp5j2	4
Up_Day4	GO:0043242	negative regulation of protein-containing complex disassembly	4/131	91/28814	0.000803263	0.0149382	0.0116147	Add3/Capg/Tpm1/Twf1	4
Up_Day4	GO:0033108	mitochondrial respiratory chain complex assembly	4/131	93/28814	0.000871407	0.0160808	0.0125031	Ndufs1/Ndufa6/Ndufs3/Ndufa12	4
Up_Day4	GO:2001234	negative regulation of apoptotic signaling pathway	6/131	246/28814	0.000936413	0.0171479	0.0133328	Gnai3/Dnaja1/Nle1/Ndufs3/Sod2/Gsk3b	6
Up_Day4	GO:0009144	purine nucleoside triphosphate metabolic process	4/131	95/28814	0.000943527	0.0171479	0.0133328	Gnai3/Atp5h/Ak3/Atp5j2	4
Up_Day4	GO:0008064	regulation of actin polymerization or depolymerization	5/131	165/28814	0.000964973	0.0174058	0.0135333	Add3/Capg/Dstn/Tpm1/Twf1	5
Up_Day4	GO:0051251	positive regulation of lymphocyte activation	8/131	443/28814	0.000977779	0.0175052	0.0136106	Tfrc/Hspd1/Ighv1-82/Ighv1-42/Ighv1-81/Ighv14-2/Ighv1-26/Vsir	8
Up_Day4	GO:0006910	phagocytosis, recognition	5/131	166/28814	0.000991362	0.0176169	0.0136974	Ighv1-82/Ighv1-42/Ighv1-81/Ighv14-2/Ighv1-26	5
Up_Day4	GO:0002532	production of molecular mediator involved in inflammatory response	4/131	97/28814	0.00101975	0.0179575	0.0139623	Vamp8/P2rx1/Adam17/Grn	4
Up_Day4	GO:0051604	protein maturation	7/131	344/28814	0.0010255	0.0179575	0.0139623	F5/Glrx5/Pitrm1/Casp8/Vsir/Adam17/Tesc	7
Up_Day4	GO:0009150	purine ribonucleotide metabolic process	7/131	345/28814	0.00104285	0.0180485	0.014033	Gnai3/Atp5h/Dld/Pdhb/Ak3/Atp5j2/Pdha1	7
Up_Day4	GO:0030832	regulation of actin filament length	5/131	168/28814	0.00104575	0.0180485	0.014033	Add3/Capg/Dstn/Tpm1/Twf1	5
Up_Day4	GO:0006107	oxaloacetate metabolic process	2/131	11/28814	0.00109829	0.0185549	0.0144268	Got2/Pcx	2
Up_Day4	GO:0006122	mitochondrial electron transport, ubiquinol to cytochrome c	2/131	11/28814	0.00109829	0.0185549	0.0144268	Cyc1/Uqcr10	2
Up_Day4	GO:1903332	regulation of protein folding	2/131	11/28814	0.00109829	0.0185549	0.0144268	Pdcd5/Grn	2
Up_Day4	GO:0070371	ERK1 and ERK2 cascade	7/131	349/28814	0.00111455	0.018698	0.014538	Ptpn11/Phb/Nqo2/Ccl8/Adam17/Fbln1/Csk	7
Up_Day4	GO:1903034	regulation of response to wounding	5/131	174/28814	0.00122222	0.0203347	0.0158106	Ubash3b/Mmrn1/S100a9/Adam17/Grn	5
Up_Day4	GO:0006892	post-Golgi vesicle-mediated transport	4/131	102/28814	0.00122907	0.0203347	0.0158106	Exoc1/Scfd1/Optn/Csk	4
Up_Day4	GO:1901215	negative regulation of neuron death	6/131	261/28814	0.00126855	0.0208441	0.0162067	Hspd1/Prdx3/Sod2/Optn/Gsk3b/Grn	6
Up_Day4	GO:0051494	negative regulation of cytoskeleton organization	5/131	176/28814	0.00128567	0.0208554	0.0162154	Add3/Capg/Tpm1/Twf1/Eml2	5
Up_Day4	GO:0010543	regulation of platelet activation	3/131	47/28814	0.00128662	0.0208554	0.0162154	Ubash3b/Mmrn1/Fundc2	3
Up_Day4	GO:0051348	negative regulation of transferase activity	6/131	263/28814	0.00131886	0.0211212	0.0164221	Prdx3/Dnaja1/Ubash3b/Akt1s1/Gsk3b/Csk	6
Up_Day4	GO:0046849	bone remodeling	4/131	104/28814	0.00132063	0.0211212	0.0164221	Tfrc/Ubash3b/Gsk3b/Csk	4
Up_Day4	GO:1902904	negative regulation of supramolecular fiber organization	5/131	178/28814	0.00135151	0.0214721	0.0166949	Add3/Capg/Tpm1/Twf1/Eml2	5
Up_Day4	GO:0030219	megakaryocyte differentiation	3/131	48/28814	0.00136786	0.0215888	0.0167856	Ptpn11/Tesc/Prmt1	3
Up_Day4	GO:0009259	ribonucleotide metabolic process	7/131	364/28814	0.00141863	0.0222437	0.0172949	Gnai3/Atp5h/Dld/Pdhb/Ak3/Atp5j2/Pdha1	7
Up_Day4	GO:0048661	positive regulation of smooth muscle cell proliferation	4/131	107/28814	0.00146675	0.0228489	0.0177654	Gnai3/Phb/Nqo2/Gsk3b	4
Up_Day4	GO:0050853	B cell receptor signaling pathway	5/131	182/28814	0.00149064	0.0230712	0.0179382	Ighv1-82/Ighv1-42/Ighv1-81/Ighv14-2/Ighv1-26	5
Up_Day4	GO:0006163	purine nucleotide metabolic process	7/131	369/28814	0.00153323	0.023509	0.0182787	Gnai3/Atp5h/Dld/Pdhb/Ak3/Atp5j2/Pdha1	7
Up_Day4	GO:1903426	regulation of reactive oxygen species biosynthetic process	3/131	50/28814	0.00153985	0.023509	0.0182787	Eef1a1/Hspd1/Sod2	3
Up_Day4	GO:0099159	regulation of modification of postsynaptic structure	2/131	13/28814	0.00154832	0.023509	0.0182787	Kalrn/Gsk3b	2
Up_Day4	GO:0090407	organophosphate biosynthetic process	8/131	482/28814	0.00166713	0.0251537	0.0195574	Atp5h/Dld/Pdhb/Mboat7/Ak3/Atp5j2/Pdha1/Pcx	8
Up_Day4	GO:0050864	regulation of B cell activation	6/131	276/28814	0.00168414	0.0252516	0.0196336	Tfrc/Ighv1-82/Ighv1-42/Ighv1-81/Ighv14-2/Ighv1-26	6
Up_Day4	GO:0019693	ribose phosphate metabolic process	7/131	376/28814	0.00170566	0.0254154	0.0197609	Gnai3/Atp5h/Dld/Pdhb/Ak3/Atp5j2/Pdha1	7
Up_Day4	GO:0045124	regulation of bone resorption	3/131	52/28814	0.00172482	0.0255315	0.0198512	Tfrc/Ubash3b/Csk	3
Up_Day4	GO:0071346	cellular response to interferon-gamma	4/131	112/28814	0.00173474	0.0255315	0.0198512	Gbp7/Capg/Vamp8/Ccl8	4
Up_Day4	GO:0043409	negative regulation of MAPK cascade	5/131	189/28814	0.00175909	0.0257321	0.0200071	Phb/Dnaja1/Gsk3b/Fbln1/Csk	5
Up_Day4	GO:0019395	fatty acid oxidation	4/131	113/28814	0.00179214	0.0258597	0.0201063	Tuba8/Hadha/Por/Cpt1a	4
Up_Day4	GO:0045639	positive regulation of myeloid cell differentiation	4/131	113/28814	0.00179214	0.0258597	0.0201063	Casp8/Gsk3b/Tesc/Prmt1	4
Up_Day4	GO:0043524	negative regulation of neuron apoptotic process	5/131	190/28814	0.00180015	0.0258597	0.0201063	Hspd1/Prdx3/Sod2/Optn/Grn	5
Up_Day4	GO:0002377	immunoglobulin production	6/131	281/28814	0.00184341	0.0263235	0.0204669	Tfrc/Hspd1/Phb/Igkv6-29/Igkv14-111/Igkv4-70	6
Up_Day4	GO:0010506	regulation of autophagy	6/131	283/28814	0.00191022	0.0269658	0.0209664	Gnai3/Rnf41/Scfd1/Optn/Rraga/Gsk3b	6
Up_Day4	GO:0009141	nucleoside triphosphate metabolic process	4/131	115/28814	0.00191088	0.0269658	0.0209664	Gnai3/Atp5h/Ak3/Atp5j2	4
Up_Day4	GO:0065002	intracellular protein transmembrane transport	3/131	54/28814	0.0019231	0.0269797	0.0209772	Hspd1/Sec62/C2cd5	3
Up_Day4	GO:0016241	regulation of macroautophagy	4/131	116/28814	0.00197224	0.0274257	0.021324	Gnai3/Rnf41/Scfd1/Optn	4
Up_Day4	GO:0002440	production of molecular mediator of immune response	7/131	386/28814	0.00197776	0.0274257	0.021324	Tfrc/Hspd1/Phb/Igkv6-29/Igkv14-111/Vsir/Igkv4-70	7
Up_Day4	GO:0008154	actin polymerization or depolymerization	5/131	198/28814	0.00215437	0.0295035	0.0229395	Add3/Capg/Dstn/Tpm1/Twf1	5
Up_Day4	GO:0072521	purine-containing compound metabolic process	7/131	392/28814	0.00215648	0.0295035	0.0229395	Gnai3/Atp5h/Dld/Pdhb/Ak3/Atp5j2/Pdha1	7
Up_Day4	GO:0006090	pyruvate metabolic process	4/131	119/28814	0.00216449	0.0295035	0.0229395	Dld/Pdhb/Pdha1/Pcx	4
Up_Day4	GO:0006911	phagocytosis, engulfment	5/131	199/28814	0.00220197	0.0298447	0.0232048	Ighv1-82/Ighv1-42/Ighv1-81/Ighv14-2/Ighv1-26	5
Up_Day4	GO:0034440	lipid oxidation	4/131	121/28814	0.00229962	0.0309501	0.0240643	Tuba8/Hadha/Por/Cpt1a	4
Up_Day4	GO:0072350	tricarboxylic acid metabolic process	2/131	16/28814	0.00236086	0.0309501	0.0240643	Idh3a/Idh3b	2
Up_Day4	GO:0098696	regulation of neurotransmitter receptor localization to postsynaptic specialization membrane	2/131	16/28814	0.00236086	0.0309501	0.0240643	Kalrn/Gsk3b	2
Up_Day4	GO:0006754	ATP biosynthetic process	3/131	58/28814	0.00236093	0.0309501	0.0240643	Atp5h/Ak3/Atp5j2	3
Up_Day4	GO:0042743	hydrogen peroxide metabolic process	3/131	58/28814	0.00236093	0.0309501	0.0240643	Prdx3/Sod2/Hbb-y	3
Up_Day4	GO:0071806	protein transmembrane transport	3/131	58/28814	0.00236093	0.0309501	0.0240643	Hspd1/Sec62/C2cd5	3
Up_Day4	GO:0042326	negative regulation of phosphorylation	7/131	400/28814	0.00241392	0.0314728	0.0244707	Prdx3/Dnaja1/Ubash3b/Akt1s1/Gsk3b/Fbln1/Csk	7
Up_Day4	GO:0006612	protein targeting to membrane	4/131	123/28814	0.00244044	0.0316466	0.0246058	Vps37c/Sec62/C2cd5/Yif1b	4
Up_Day4	GO:0099024	plasma membrane invagination	5/131	208/28814	0.00266555	0.0340414	0.0264678	Ighv1-82/Ighv1-42/Ighv1-81/Ighv14-2/Ighv1-26	5
Up_Day4	GO:0042776	proton motive force-driven mitochondrial ATP synthesis	2/131	17/28814	0.00266769	0.0340414	0.0264678	Atp5h/Atp5j2	2
Up_Day4	GO:0051014	actin filament severing	2/131	17/28814	0.00266769	0.0340414	0.0264678	Capg/Dstn	2
Up_Day4	GO:0032271	regulation of protein polymerization	5/131	209/28814	0.0027211	0.0344273	0.0267678	Add3/Capg/Tpm1/Twf1/Eml2	5
Up_Day4	GO:1903409	reactive oxygen species biosynthetic process	3/131	61/28814	0.00272663	0.0344273	0.0267678	Eef1a1/Hspd1/Sod2	3
Up_Day4	GO:0046850	regulation of bone remodeling	3/131	62/28814	0.00285584	0.0358699	0.0278895	Tfrc/Ubash3b/Csk	3
Up_Day4	GO:0006893	Golgi to plasma membrane transport	3/131	63/28814	0.00298875	0.0371937	0.0289187	Exoc1/Optn/Csk	3
Up_Day4	GO:1905244	regulation of modification of synaptic structure	2/131	18/28814	0.00299224	0.0371937	0.0289187	Kalrn/Gsk3b	2
Up_Day4	GO:0010324	membrane invagination	5/131	216/28814	0.00313371	0.0387515	0.0301299	Ighv1-82/Ighv1-42/Ighv1-81/Ighv14-2/Ighv1-26	5
Up_Day4	GO:0046395	carboxylic acid catabolic process	5/131	219/28814	0.00332368	0.0408117	0.0317318	Tuba8/Hadha/Got2/Dld/Cpt1a	5
Up_Day4	GO:0045779	negative regulation of bone resorption	2/131	19/28814	0.00333434	0.0408117	0.0317318	Ubash3b/Csk	2
Up_Day4	GO:0051851	modulation by host of symbiont process	3/131	66/28814	0.00341013	0.0415274	0.0322882	Phb/Ccl8/Pcx	3
Up_Day4	GO:0016054	organic acid catabolic process	5/131	221/28814	0.00345484	0.0418594	0.0325464	Tuba8/Hadha/Got2/Dld/Cpt1a	5
Up_Day4	GO:1903828	negative regulation of protein localization	5/131	222/28814	0.0035218	0.0424563	0.0330105	Ptpn11/Dnaja1/Rhbdf2/Gsk3b/Csk	5
Up_Day4	GO:0006611	protein export from nucleus	3/131	67/28814	0.00355823	0.0424686	0.0330201	Hspa9/Ptpn11/Gsk3b	3
Up_Day4	GO:2000736	regulation of stem cell differentiation	3/131	67/28814	0.00355823	0.0424686	0.0330201	Hspa9/Vsir/Gsk3b	3
Up_Day4	GO:1902105	regulation of leukocyte differentiation	6/131	323/28814	0.00367152	0.0432078	0.0335948	Rnf41/Ubash3b/Casp8/Vsir/Gsk3b/Tesc	6
Up_Day4	GO:0002761	regulation of myeloid leukocyte differentiation	4/131	138/28814	0.00369032	0.0432078	0.0335948	Ubash3b/Casp8/Gsk3b/Tesc	4
Up_Day4	GO:0002544	chronic inflammatory response	2/131	20/28814	0.00369383	0.0432078	0.0335948	Camp/S100a9	2
Up_Day4	GO:0044827	modulation by host of viral genome replication	2/131	20/28814	0.00369383	0.0432078	0.0335948	Phb/Ccl8	2
Up_Day4	GO:0019098	reproductive behavior	3/131	68/28814	0.00371021	0.0432078	0.0335948	P2rx1/Kalrn/Grn	3
Up_Day4	GO:0034341	response to interferon-gamma	4/131	139/28814	0.0037865	0.0438831	0.0341199	Gbp7/Capg/Vamp8/Ccl8	4
Up_Day4	GO:0009206	purine ribonucleoside triphosphate biosynthetic process	3/131	69/28814	0.0038661	0.0441638	0.0343381	Atp5h/Ak3/Atp5j2	3
Up_Day4	GO:0070374	positive regulation of ERK1 and ERK2 cascade	5/131	227/28814	0.00387066	0.0441638	0.0343381	Ptpn11/Phb/Nqo2/Ccl8/Adam17	5
Up_Day4	GO:0002697	regulation of immune effector process	7/131	436/28814	0.00387778	0.0441638	0.0343381	Tfrc/Hspd1/C1qbp/Phb/Vamp8/Vsir/Grn	7
Up_Day4	GO:0010811	positive regulation of cell-substrate adhesion	4/131	140/28814	0.00388435	0.0441638	0.0343381	Ptpn11/C1qbp/Gsk3b/Fbln1	4
Up_Day4	GO:1904375	regulation of protein localization to cell periphery	4/131	141/28814	0.00398391	0.0450821	0.0350521	Vamp8/Kalrn/Gsk3b/Csk	4
Up_Day4	GO:0009145	purine nucleoside triphosphate biosynthetic process	3/131	70/28814	0.00402593	0.0452095	0.0351511	Atp5h/Ak3/Atp5j2	3
Up_Day4	GO:0045652	regulation of megakaryocyte differentiation	2/131	21/28814	0.00407055	0.0452095	0.0351511	Tesc/Prmt1	2
Up_Day4	GO:0046851	negative regulation of bone remodeling	2/131	21/28814	0.00407055	0.0452095	0.0351511	Ubash3b/Csk	2
Up_Day4	GO:0097284	hepatocyte apoptotic process	2/131	21/28814	0.00407055	0.0452095	0.0351511	Casp8/Gsk3b	2
Up_Day4	GO:0050729	positive regulation of inflammatory response	4/131	143/28814	0.00418818	0.0461062	0.0358484	Hspd1/Vamp8/S100a9/Grn	4
Up_Day4	GO:0002763	positive regulation of myeloid leukocyte differentiation	3/131	71/28814	0.00418973	0.0461062	0.0358484	Casp8/Gsk3b/Tesc	3
Up_Day4	GO:0031346	positive regulation of cell projection organization	7/131	443/28814	0.00422734	0.0463077	0.036005	Eef1a1/Twf1/S100a9/Kalrn/Gsk3b/Adam17/Grn	7
Up_Day4	GO:0010821	regulation of mitochondrion organization	4/131	144/28814	0.00429292	0.0468124	0.0363974	Tfrc/Pdcd5/Rnf41/Gsk3b	4
Up_Day4	GO:0044282	small molecule catabolic process	6/131	334/28814	0.00431836	0.0468358	0.0364156	Tuba8/Hadha/Got2/Dld/Nqo2/Cpt1a	6
Up_Day4	GO:0009201	ribonucleoside triphosphate biosynthetic process	3/131	72/28814	0.00435752	0.0468358	0.0364156	Atp5h/Ak3/Atp5j2	3
Up_Day4	GO:0010507	negative regulation of autophagy	3/131	72/28814	0.00435752	0.0468358	0.0364156	Rnf41/Scfd1/Rraga	3
Up_Day4	GO:0009117	nucleotide metabolic process	7/131	447/28814	0.00443753	0.0468358	0.0364156	Gnai3/Atp5h/Dld/Pdhb/Ak3/Atp5j2/Pdha1	7
Up_Day4	GO:0007035	vacuolar acidification	2/131	22/28814	0.00446433	0.0468358	0.0364156	Dmxl1/Grn	2
Up_Day4	GO:0015986	proton motive force-driven ATP synthesis	2/131	22/28814	0.00446433	0.0468358	0.0364156	Atp5h/Atp5j2	2
Up_Day4	GO:1903427	negative regulation of reactive oxygen species biosynthetic process	2/131	22/28814	0.00446433	0.0468358	0.0364156	Eef1a1/Hspd1	2
Up_Day4	GO:0030833	regulation of actin filament polymerization	4/131	146/28814	0.00450768	0.0468358	0.0364156	Add3/Capg/Tpm1/Twf1	4
Up_Day4	GO:1904950	negative regulation of establishment of protein localization	4/131	146/28814	0.00450768	0.0468358	0.0364156	Ptpn11/Dnaja1/Rhbdf2/Csk	4
Up_Day4	GO:0032386	regulation of intracellular transport	6/131	337/28814	0.00450852	0.0468358	0.0364156	Ptpn11/Pdcd5/Dync1h1/Scfd1/C2cd5/Gsk3b	6
Up_Day4	GO:0007566	embryo implantation	3/131	73/28814	0.00452934	0.0468358	0.0364156	Exoc1/C1qbp/Grn	3
Up_Day4	GO:0048678	response to axon injury	3/131	73/28814	0.00452934	0.0468358	0.0364156	Sod2/Adam17/Grn	3
Up_Day4	GO:0002791	regulation of peptide secretion	5/131	239/28814	0.00480797	0.0495035	0.0384898	Ptpn11/Cpt1a/S100a9/Selenot/Kalrn	5
Down_Day4	GO:0042744	hydrogen peroxide catabolic process	2019-03-01	30/28814	9.75777e-07	0.000412754	0.000261919	Hbb-b1/Hba-a1/Hbb-bh0	3
Down_Day4	GO:0042743	hydrogen peroxide metabolic process	2019-03-01	58/28814	7.32991e-06	0.00155028	0.000983751	Hbb-b1/Hba-a1/Hbb-bh0	3
Down_Day4	GO:0072593	reactive oxygen species metabolic process	2019-04-01	245/28814	1.78803e-05	0.00238748	0.00151501	Hbb-b1/Hba-a1/Shc1/Hbb-bh0	4
Down_Day4	GO:0015671	oxygen transport	2019-02-01	11/28814	2.25766e-05	0.00238748	0.00151501	Hbb-b1/Hba-a1	2
Down_Day4	GO:0015669	gas transport	2019-02-01	20/28814	7.77164e-05	0.00657481	0.00417214	Hbb-b1/Hba-a1	2
Down_Day4	GO:0046839	phospholipid dephosphorylation	2019-02-01	44/28814	0.000383312	0.0253223	0.0160686	Plpp1/Pip4p1	2
Down_Day4	GO:0048821	erythrocyte development	2019-02-01	46/28814	0.000419044	0.0253223	0.0160686	Hbb-b1/Hba-a1	2
Down_Day4	GO:0043457	regulation of cellular respiration	2019-02-01	62/28814	0.000760818	0.0402282	0.0255274	Prkaca/Ide	2
Up_Day28	GO:0045109	intermediate filament organization	1949-08-01	74/28814	5.31031e-13	7.1052e-10	4.89108e-10	Krt14/Krt16/Krt10/Krt42/Krt6a/Krt77/Krt75/Krt79	8			9.14842
Up_Day28	GO:0045104	intermediate filament cytoskeleton organization	1949-08-01	93/28814	3.50292e-12	1.70547e-09	1.17401e-09	Krt14/Krt16/Krt10/Krt42/Krt6a/Krt77/Krt75/Krt79	8			8.76816
Up_Day28	GO:0045103	intermediate filament-based process	1949-08-01	94/28814	3.82393e-12	1.70547e-09	1.17401e-09	Krt14/Krt16/Krt10/Krt42/Krt6a/Krt77/Krt75/Krt79	8			8.76816
Up_Day28	GO:0043588	skin development	1949-09-01	322/28814	3.37313e-09	1.12831e-06	7.76708e-07	Krt16/Krt10/Krt6a/Krt77/Krt75/Psen1/Krt79/Ap3b1/Col1a2	9			5.94757
Up_Day28	GO:0031424	keratinization	1949-05-01	63/28814	7.524e-08	2.01342e-05	1.386e-05	Krt16/Krt6a/Krt77/Krt75/Krt79	5			4.69606
Up_Day28	GO:0008544	epidermis development	1949-08-01	361/28814	1.61918e-07	3.61077e-05	2.48558e-05	Krt16/Krt10/Krt6a/Krt77/Krt75/Psen1/Krt79/Ap3b1	8			4.4424
Up_Day28	GO:0030216	keratinocyte differentiation	1949-06-01	153/28814	2.35251e-07	4.49665e-05	3.0954e-05	Krt16/Krt10/Krt6a/Krt77/Krt75/Krt79	6			4.34711
Up_Day28	GO:0042307	positive regulation of protein import into nucleus	1949-04-01	52/28814	1.88125e-06	0.000314639	0.000216592	Hsp90ab1/Ran/Psen1/Mapk14	4			3.50219
Up_Day28	GO:1904591	positive regulation of protein import	1949-04-01	58/28814	2.92622e-06	0.000404572	0.000278499	Hsp90ab1/Ran/Psen1/Mapk14	4			3.393
Up_Day28	GO:0009913	epidermal cell differentiation	1949-06-01	237/28814	3.0237e-06	0.000404572	0.000278499	Krt16/Krt10/Krt6a/Krt77/Krt75/Krt79	6			3.393
Up_Day28	GO:0046824	positive regulation of nucleocytoplasmic transport	1949-04-01	74/28814	7.77899e-06	0.000946208	0.000651351	Hsp90ab1/Ran/Psen1/Mapk14	4
Up_Day28	GO:0042306	regulation of protein import into nucleus	1949-04-01	78/28814	9.59554e-06	0.0010699	0.0007365	Hsp90ab1/Ran/Psen1/Mapk14	4
Up_Day28	GO:1904589	regulation of protein import	1949-04-01	84/28814	1.28829e-05	0.00132595	0.000912756	Hsp90ab1/Ran/Psen1/Mapk14	4
Up_Day28	GO:1900182	positive regulation of protein localization to nucleus	1949-04-01	92/28814	1.84707e-05	0.00176527	0.00121518	Hsp90ab1/Ran/Psen1/Mapk14	4
Up_Day28	GO:0031396	regulation of protein ubiquitination	1949-05-01	220/28814	3.59645e-05	0.00320804	0.00220835	Gclc/Hsp90ab1/Aimp2/Psen1/Rpl5	5
Up_Day28	GO:1903320	regulation of protein modification by small protein conjugation or removal	1949-05-01	254/28814	7.10946e-05	0.00580658	0.00399714	Gclc/Hsp90ab1/Aimp2/Psen1/Rpl5	5
Up_Day28	GO:0046822	regulation of nucleocytoplasmic transport	1949-04-01	131/28814	7.37757e-05	0.00580658	0.00399714	Hsp90ab1/Ran/Psen1/Mapk14	4
Up_Day28	GO:2000059	negative regulation of ubiquitin-dependent protein catabolic process	1949-03-01	52/28814	9.63156e-05	0.00712584	0.00490529	Hsp90ab1/Psen1/Rpl5	3
Up_Day28	GO:0090316	positive regulation of intracellular protein transport	1949-04-01	145/28814	0.000109314	0.00712584	0.00490529	Hsp90ab1/Ran/Psen1/Mapk14	4
Up_Day28	GO:0002349	histamine production involved in inflammatory response	1949-02-01	10/28814	0.00012638	0.00712584	0.00490529	Snap23/Vamp8	2
Up_Day28	GO:0002441	histamine secretion involved in inflammatory response	1949-02-01	10/28814	0.00012638	0.00712584	0.00490529	Snap23/Vamp8	2
Up_Day28	GO:0002553	histamine secretion by mast cell	1949-02-01	10/28814	0.00012638	0.00712584	0.00490529	Snap23/Vamp8	2
Up_Day28	GO:0051340	regulation of ligase activity	1949-02-01	10/28814	0.00012638	0.00712584	0.00490529	Aimp2/Rpl5	2
Up_Day28	GO:1900180	regulation of protein localization to nucleus	1949-04-01	151/28814	0.000127818	0.00712584	0.00490529	Hsp90ab1/Ran/Psen1/Mapk14	4
Up_Day28	GO:2000058	regulation of ubiquitin-dependent protein catabolic process	1949-04-01	165/28814	0.000179693	0.0096172	0.00662029	Gclc/Hsp90ab1/Psen1/Rpl5	4
Up_Day28	GO:1903051	negative regulation of proteolysis involved in cellular protein catabolic process	1949-03-01	66/28814	0.000196122	0.0100927	0.00694765	Hsp90ab1/Psen1/Rpl5	3
Up_Day28	GO:0051222	positive regulation of protein transport	1949-05-01	321/28814	0.000212242	0.0104338	0.00718242	Hsp90ab1/Ran/Psen1/Vamp8/Mapk14	5
Up_Day28	GO:0043589	skin morphogenesis	1949-02-01	13/28814	0.000218346	0.0104338	0.00718242	Psen1/Col1a2	2
Up_Day28	GO:0006606	protein import into nucleus	1949-04-01	178/28814	0.000240113	0.0110783	0.0076261	Hsp90ab1/Ran/Psen1/Mapk14	4
Up_Day28	GO:0051170	import into nucleus	1949-04-01	182/28814	0.000261327	0.0113111	0.00778634	Hsp90ab1/Ran/Psen1/Mapk14	4
Up_Day28	GO:1904951	positive regulation of establishment of protein localization	1949-05-01	337/28814	0.000265632	0.0113111	0.00778634	Hsp90ab1/Ran/Psen1/Vamp8/Mapk14	5
Up_Day28	GO:0032388	positive regulation of intracellular transport	1949-04-01	187/28814	0.000289702	0.0113111	0.00778634	Hsp90ab1/Ran/Psen1/Mapk14	4
Up_Day28	GO:0015936	coenzyme A metabolic process	1949-02-01	15/28814	0.000293289	0.0113111	0.00778634	Mccc2/Nudt19	2
Up_Day28	GO:0030157	pancreatic juice secretion	1949-02-01	15/28814	0.000293289	0.0113111	0.00778634	Vamp8/Copa	2
Up_Day28	GO:0009150	purine ribonucleotide metabolic process	1949-05-01	345/28814	0.000295881	0.0113111	0.00778634	Ran/Adk/Psen1/Mccc2/Nudt19	5
Up_Day28	GO:1903363	negative regulation of cellular protein catabolic process	1949-03-01	77/28814	0.000309422	0.0115002	0.00791651	Hsp90ab1/Psen1/Rpl5	3
Up_Day28	GO:0001821	histamine secretion	1949-02-01	16/28814	0.000334823	0.0121079	0.00833486	Snap23/Vamp8	2
Up_Day28	GO:0009259	ribonucleotide metabolic process	1949-05-01	364/28814	0.000378194	0.0133164	0.00916676	Ran/Adk/Psen1/Mccc2/Nudt19	5
Up_Day28	GO:0006163	purine nucleotide metabolic process	1949-05-01	369/28814	0.000402482	0.0138082	0.00950532	Ran/Adk/Psen1/Mccc2/Nudt19	5
Up_Day28	GO:0050878	regulation of body fluid levels	1949-05-01	373/28814	0.000422748	0.0141409	0.00973432	Fermt3/Krt16/Vamp8/Copa/Ap3b1	5
Up_Day28	GO:0019693	ribose phosphate metabolic process	1949-05-01	376/28814	0.000438446	0.0143083	0.00984956	Ran/Adk/Psen1/Mccc2/Nudt19	5
Up_Day28	GO:0031397	negative regulation of protein ubiquitination	1949-03-01	88/28814	0.000458128	0.0145946	0.0100467	Gclc/Psen1/Rpl5	3
Up_Day28	GO:0051608	histamine transport	1949-02-01	19/28814	0.000475571	0.014798	0.0101866	Snap23/Vamp8	2
Up_Day28	GO:1903050	regulation of proteolysis involved in cellular protein catabolic process	1949-04-01	217/28814	0.00050835	0.0153309	0.0105535	Gclc/Hsp90ab1/Psen1/Rpl5	4
Up_Day28	GO:0072521	purine-containing compound metabolic process	1949-05-01	392/28814	0.000529742	0.0153309	0.0105535	Ran/Adk/Psen1/Mccc2/Nudt19	5
Up_Day28	GO:0042176	regulation of protein catabolic process	1949-05-01	393/28814	0.000535888	0.0153309	0.0105535	Gclc/Hsp90ab1/Psen1/Rnf41/Rpl5	5
Up_Day28	GO:0140029	exocytic process	1949-03-01	93/28814	0.000538529	0.0153309	0.0105535	Snap23/Psen1/Vamp8	3
Up_Day28	GO:0033157	regulation of intracellular protein transport	1949-04-01	227/28814	0.000601952	0.0166285	0.0114467	Hsp90ab1/Ran/Psen1/Mapk14	4
Up_Day28	GO:0002532	production of molecular mediator involved in inflammatory response	1949-03-01	97/28814	0.000608964	0.0166285	0.0114467	Snap23/Vamp8/Mapk14	3
Up_Day28	GO:0051444	negative regulation of ubiquitin-protein transferase activity	1949-02-01	22/28814	0.000640348	0.0168002	0.0115649	Psen1/Rpl5	2
Up_Day28	GO:1903321	negative regulation of protein modification by small protein conjugation or removal	1949-03-01	99/28814	0.000646283	0.0168002	0.0115649	Gclc/Psen1/Rpl5	3
Up_Day28	GO:0017038	protein import	1949-04-01	233/28814	0.000663654	0.0168002	0.0115649	Hsp90ab1/Ran/Psen1/Mapk14	4
Up_Day28	GO:0032092	positive regulation of protein binding	1949-03-01	100/28814	0.000665478	0.0168002	0.0115649	Hsp90ab1/Ran/Psen1	3
Up_Day28	GO:0072594	establishment of protein localization to organelle	1949-05-01	426/28814	0.000770618	0.0189451	0.0130414	Hsp90ab1/Ran/Psen1/Mapk14/Ap3b1	5
Up_Day28	GO:0051656	establishment of organelle localization	1949-05-01	427/28814	0.00077876	0.0189451	0.0130414	Ran/Snap23/Psen1/Vamp8/Ap3b1	5
Up_Day28	GO:0007006	mitochondrial membrane organization	1949-03-01	107/28814	0.000810081	0.0193551	0.0133237	Gclc/Ap3b1/Letm1	3
Up_Day28	GO:0031330	negative regulation of cellular catabolic process	1949-04-01	249/28814	0.000849973	0.0199021	0.0137002	Hsp90ab1/Psen1/Rnf41/Rpl5	4
Up_Day28	GO:1903362	regulation of cellular protein catabolic process	1949-04-01	250/28814	0.000862721	0.0199021	0.0137002	Gclc/Hsp90ab1/Psen1/Rpl5	4
Up_Day28	GO:0009117	nucleotide metabolic process	1949-05-01	447/28814	0.00095553	0.0215748	0.0148516	Ran/Adk/Psen1/Mccc2/Nudt19	5
Up_Day28	GO:0051291	protein heterooligomerization	1949-02-01	27/28814	0.00096773	0.0215748	0.0148516	Krt10/Col1a2	2
Up_Day28	GO:0006520	cellular amino acid metabolic process	1949-04-01	259/28814	0.000983602	0.0215748	0.0148516	Gclc/Eprs/Iars/Mccc2	4
Up_Day28	GO:0006753	nucleoside phosphate metabolic process	1949-05-01	455/28814	0.00103402	0.0223149	0.0153611	Ran/Adk/Psen1/Mccc2/Nudt19	5
Up_Day28	GO:0042177	negative regulation of protein catabolic process	1949-03-01	122/28814	0.00118363	0.0251381	0.0173046	Hsp90ab1/Psen1/Rpl5	3
Up_Day28	GO:1903829	positive regulation of protein localization	1949-05-01	491/28814	0.00144799	0.030272	0.0208387	Hsp90ab1/Ran/Psen1/Vamp8/Mapk14	5
Up_Day28	GO:0002444	myeloid leukocyte mediated immunity	1949-03-01	132/28814	0.00148426	0.0305529	0.021032	Snap23/Vamp8/Jagn1	3
Up_Day28	GO:0032434	regulation of proteasomal ubiquitin-dependent protein catabolic process	1949-03-01	136/28814	0.00161671	0.0324847	0.0223618	Gclc/Hsp90ab1/Psen1	3
Up_Day28	GO:0042303	molting cycle	1949-03-01	137/28814	0.00165094	0.0324847	0.0223618	Krt14/Krt16/Psen1	3
Up_Day28	GO:0042633	hair cycle	1949-03-01	137/28814	0.00165094	0.0324847	0.0223618	Krt14/Krt16/Psen1	3
Up_Day28	GO:0010922	positive regulation of phosphatase activity	1949-02-01	36/28814	0.00172008	0.0333546	0.0229606	Hsp90ab1/Rpl5	2
Up_Day28	GO:0009895	negative regulation of catabolic process	1949-04-01	315/28814	0.00201596	0.0385336	0.0265258	Hsp90ab1/Psen1/Rnf41/Rpl5	4
Up_Day28	GO:0006418	tRNA aminoacylation for protein translation	1949-02-01	40/28814	0.00212041	0.0396644	0.0273042	Eprs/Iars	2
Up_Day28	GO:0034504	protein localization to nucleus	1949-04-01	320/28814	0.00213441	0.0396644	0.0273042	Hsp90ab1/Ran/Psen1/Mapk14	4
Up_Day28	GO:0030010	establishment of cell polarity	1949-03-01	153/28814	0.00226146	0.0414498	0.0285332	Hsp90ab1/Rnf41/Coro7	3
Up_Day28	GO:0043039	tRNA aminoacylation	1949-02-01	43/28814	0.00244681	0.0438644	0.0301954	Eprs/Iars	2
Up_Day28	GO:0006913	nucleocytoplasmic transport	1949-04-01	334/28814	0.00249155	0.0438644	0.0301954	Hsp90ab1/Ran/Psen1/Mapk14	4
Up_Day28	GO:0051169	nuclear transport	1949-04-01	334/28814	0.00249155	0.0438644	0.0301954	Hsp90ab1/Ran/Psen1/Mapk14	4
Up_Day28	GO:0043038	amino acid activation	1949-02-01	44/28814	0.00256055	0.0441388	0.0303842	Eprs/Iars	2
Up_Day28	GO:0032386	regulation of intracellular transport	1949-04-01	337/28814	0.00257311	0.0441388	0.0303842	Hsp90ab1/Ran/Psen1/Mapk14	4
Up_Day28	GO:0022618	ribonucleoprotein complex assembly	1949-03-01	162/28814	0.00265885	0.0447686	0.0308178	Hsp90ab1/Denr/Rpl5	3
Up_Day28	GO:0006890	retrograde vesicle-mediated transport, Golgi to endoplasmic reticulum	1949-02-01	45/28814	0.00267675	0.0447686	0.0308178	Arcn1/Copa	2
Up_Day28	GO:0034205	amyloid-beta formation	1949-02-01	48/28814	0.00303998	0.0491055	0.0338032	Psen1/Rtn3	2
Up_Day28	GO:0002244	hematopoietic progenitor cell differentiation	1949-03-01	170/28814	0.00304615	0.0491055	0.0338032	Krt75/Psen1/Ap3b1	3
Up_Day28	GO:0071826	ribonucleoprotein complex subunit organization	1949-03-01	170/28814	0.00304615	0.0491055	0.0338032	Hsp90ab1/Denr/Rpl5	3
Up_Day28	GO:0016032	viral process	1949-04-01	355/28814	0.00310143	0.0494014	0.0340069	Hsp90ab1/Slc3a2/Vamp8/Denr	4
Up_Day28	GO:0089718	amino acid import across plasma membrane	1949-02-01	49/28814	0.00316591	0.0497264	0.0342306	Slc3a2/Psen1	2
Up_Day28	GO:0045861	negative regulation of proteolysis	1949-04-01	358/28814	0.00319616	0.0497264	0.0342306	Hsp90ab1/Psen1/Rps6ka3/Rpl5	4

## Sheet: MF_aged
Cluster	ID	Description	GeneRatio	BgRatio	pvalue	p.adjust	qvalue	geneID	Count
Up_Day4	GO:0016209	antioxidant activity	8/124	84/28275	3.59222e-09	1.3399e-06	1.00204e-06	Prdx3/Mgst3/Sod2/Hbb-y/S100a9/Selenot/Srxn1/Selenof	8
Up_Day4	GO:0001848	complement binding	4/124	26/28275	4.88803e-06	0.000911618	0.000681752	C1qbp/Phb/C8a/C8g	4
Up_Day4	GO:0009055	electron transfer activity	5/124	70/28275	1.44118e-05	0.00179187	0.00134005	Ndufs1/Cyc1/Ndufs3/Nqo2/Por	5
Up_Day4	GO:0031625	ubiquitin protein ligase binding	8/124	315/28275	7.80896e-05	0.00551512	0.00412447	Hspd1/Hspa9/Pa2g4/Dnaja1/Ubash3b/Casp8/Rraga/Gsk3b	8
Up_Day4	GO:0016667	oxidoreductase activity, acting on a sulfur group of donors	4/124	54/28275	9.4044e-05	0.00551512	0.00412447	Glrx5/Dld/Selenot/Srxn1	4
Up_Day4	GO:0004601	peroxidase activity	4/124	55/28275	0.000101078	0.00551512	0.00412447	Prdx3/Mgst3/Hbb-y/Selenof	4
Up_Day4	GO:0044389	ubiquitin-like protein ligase binding	8/124	332/28275	0.000112307	0.00551512	0.00412447	Hspd1/Hspa9/Pa2g4/Dnaja1/Ubash3b/Casp8/Rraga/Gsk3b	8
Up_Day4	GO:0051087	chaperone binding	5/124	109/28275	0.000121402	0.00551512	0.00412447	Tfrc/Hspd1/Hspa9/Dnaja1/Grn	5
Up_Day4	GO:0016684	oxidoreductase activity, acting on peroxide as acceptor	4/124	59/28275	0.000133073	0.00551512	0.00412447	Prdx3/Mgst3/Hbb-y/Selenof	4
Up_Day4	GO:0003955	NAD(P)H dehydrogenase (quinone) activity	3/124	25/28275	0.000176439	0.00639706	0.00478403	Ndufs1/Ndufs3/Nqo2	3
Up_Day4	GO:0051537	2 iron, 2 sulfur cluster binding	3/124	26/28275	0.000198815	0.00639706	0.00478403	Ndufs1/Glrx5/Cisd1	3
Up_Day4	GO:0005200	structural constituent of cytoskeleton	4/124	66/28275	0.000205804	0.00639706	0.00478403	Add3/Tuba8/Tpm1/Tpm2	4
Up_Day4	GO:1901681	sulfur compound binding	7/124	284/28275	0.000265093	0.00760613	0.00568823	Hadha/Pdcd5/Dld/P2rx1/Ccl8/Pcx/Prmt1	7
Up_Day4	GO:0016651	oxidoreductase activity, acting on NAD(P)H	4/124	76/28275	0.000354199	0.00943686	0.00705734	Ndufs1/Ndufs3/Nqo2/Por	4
Up_Day4	GO:0034987	immunoglobulin receptor binding	5/124	141/28275	0.00040185	0.00958406	0.00716742	Ighv1-82/Ighv1-42/Ighv1-81/Ighv14-2/Ighv1-26	5
Up_Day4	GO:0051015	actin filament binding	6/124	218/28275	0.000411112	0.00958406	0.00716742	Add3/Capg/Dstn/Tpm1/Twf1/Tpm2	6
Up_Day4	GO:0016655	oxidoreductase activity, acting on NAD(P)H, quinone or similar compound as acceptor	3/124	40/28275	0.000722429	0.0156446	0.0116998	Ndufs1/Ndufs3/Nqo2	3
Up_Day4	GO:0016874	ligase activity	5/124	162/28275	0.000754967	0.0156446	0.0116998	Atp5h/Iars2/Atp5j2/Pcx/Mccc1	5
Up_Day4	GO:0004300	enoyl-CoA hydratase activity	2/124	10/28275	0.000838981	0.0164705	0.0123174	Tuba8/Hadha	2
Up_Day4	GO:0016668	oxidoreductase activity, acting on a sulfur group of donors, NAD(P) as acceptor	2/124	11/28275	0.00102248	0.0190692	0.0142609	Dld/Selenot	2
Up_Day4	GO:0015453	oxidoreduction-driven active transmembrane transporter activity	3/124	50/28275	0.00138817	0.0246565	0.0184393	Ndufs1/Cyc1/Ndufs3	3
Up_Day4	GO:0016620	oxidoreductase activity, acting on the aldehyde or oxo group of donors, NAD or NADP as acceptor	3/124	56/28275	0.00192611	0.0299911	0.0224288	Dld/Pdhb/Pdha1	3
Up_Day4	GO:0034236	protein kinase A catalytic subunit binding	2/124	15/28275	0.00192972	0.0299911	0.0224288	Gsk3b/Csk	2
Up_Day4	GO:0046933	proton-transporting ATP synthase activity, rotational mechanism	2/124	15/28275	0.00192972	0.0299911	0.0224288	Atp5h/Atp5j2	2
Up_Day4	GO:0051287	NAD binding	3/124	64/28275	0.00282227	0.0386285	0.0288883	Hadha/Dld/Idh3a	3
Up_Day4	GO:0001664	G protein-coupled receptor binding	6/124	320/28275	0.00293221	0.0386285	0.0288883	Ptpn11/Gnai3/C1qbp/Phb/Dnaja1/Ccl8	6
Up_Day4	GO:0019842	vitamin binding	4/124	136/28275	0.00307669	0.0386285	0.0288883	Got2/Tcn2/C8g/Pcx	4
Up_Day4	GO:0051536	iron-sulfur cluster binding	3/124	66/28275	0.0030801	0.0386285	0.0288883	Ndufs1/Glrx5/Cisd1	3
Up_Day4	GO:0051540	metal cluster binding	3/124	66/28275	0.0030801	0.0386285	0.0288883	Ndufs1/Glrx5/Cisd1	3
Up_Day4	GO:0001846	opsonin binding	2/124	19/28275	0.00310685	0.0386285	0.0288883	C1qbp/Phb	2
Up_Day4	GO:0016903	oxidoreductase activity, acting on the aldehyde or oxo group of donors	3/124	67/28275	0.00321425	0.0386747	0.0289228	Dld/Pdhb/Pdha1	3
Up_Day4	GO:0003823	antigen binding	5/124	232/28275	0.00363747	0.0411144	0.0307473	Ighv1-82/Ighv1-42/Ighv1-81/Ighv14-2/Ighv1-26	5
Up_Day4	GO:0008022	protein C-terminus binding	5/124	232/28275	0.00363747	0.0411144	0.0307473	Prdx3/Phb/Optn/Eml2/Fbln1	5
Up_Day4	GO:0015252	proton channel activity	2/124	21/28275	0.00379364	0.0416185	0.0311243	Atp5h/Atp5j2	2
Up_Day4	GO:0008137	NADH dehydrogenase (ubiquinone) activity	2/124	22/28275	0.00416108	0.0431134	0.0322423	Ndufs1/Ndufs3	2
Up_Day4	GO:0050136	NADH dehydrogenase (quinone) activity	2/124	22/28275	0.00416108	0.0431134	0.0322423	Ndufs1/Ndufs3	2
Up_Day4	GO:0015399	primary active transmembrane transporter activity	4/124	152/28275	0.00457212	0.0460919	0.0344698	Ndufs1/Cpox/Cyc1/Ndufs3	4
Up_Day4	GO:0016616	oxidoreductase activity, acting on the CH-OH group of donors, NAD or NADP as acceptor	4/124	154/28275	0.00478797	0.0466041	0.0348528	Tuba8/Hadha/Idh3a/Idh3b	4
Up_Day4	GO:0005178	integrin binding	4/124	155/28275	0.00489842	0.0466041	0.0348528	Itga2b/Gsk3b/Adam17/Fbln1	4
Up_Day4	GO:0043177	organic acid binding	4/124	156/28275	0.00501057	0.0466041	0.0348528	Got2/P2rx1/Hbb-y/Pcx	4
Up_Day4	GO:0005525	GTP binding	6/124	359/28275	0.0051227	0.0466041	0.0348528	Eef1a1/Tuba8/Gbp7/Gnai3/Ak3/Rraga	6
Up_Day4	GO:0003954	NADH dehydrogenase activity	2/124	25/28275	0.00535782	0.0475826	0.0355845	Ndufs1/Ndufs3	2
Down_Day4	GO:0031720	haptoglobin binding	2019-03-01	11/28275	4.22982e-08	3.42616e-06	1.33573e-06	Hbb-b1/Hba-a1/Hbb-bh0	3
Down_Day4	GO:0005344	oxygen carrier activity	2019-03-01	14/28275	9.31937e-08	3.77434e-06	1.47148e-06	Hbb-b1/Hba-a1/Hbb-bh0	3
Down_Day4	GO:0019825	oxygen binding	2019-03-01	26/28275	6.62287e-07	1.78817e-05	6.97144e-06	Hbb-b1/Hba-a1/Hbb-bh0	3
Down_Day4	GO:0004601	peroxidase activity	2019-03-01	55/28275	6.60096e-06	0.000132284	5.15727e-05	Hbb-b1/Hba-a1/Hbb-bh0	3
Down_Day4	GO:0016684	oxidoreductase activity, acting on peroxide as acceptor	2019-03-01	59/28275	8.16567e-06	0.000132284	5.15727e-05	Hbb-b1/Hba-a1/Hbb-bh0	3
Down_Day4	GO:0140104	molecular carrier activity	2019-03-01	70/28275	1.36856e-05	0.000184756	7.20297e-05	Hbb-b1/Hba-a1/Hbb-bh0	3
Down_Day4	GO:0016209	antioxidant activity	2019-03-01	84/28275	2.36809e-05	0.000253094	9.86721e-05	Hbb-b1/Hba-a1/Hbb-bh0	3
Down_Day4	GO:0042562	hormone binding	2019-03-01	87/28275	2.63094e-05	0.000253094	9.86721e-05	Ttr/Shc1/Ide	3
Down_Day4	GO:0030492	hemoglobin binding	2019-02-01	12/28275	2.81215e-05	0.000253094	9.86721e-05	Hbb-b1/Hbb-bh0	2
Down_Day4	GO:0099186	structural constituent of postsynapse	2019-02-01	20/28275	8.06968e-05	0.000653644	0.000254832	Actbl2/Dnm3	2
Down_Day4	GO:0043177	organic acid binding	2019-03-01	156/28275	0.0001496	0.0011016	0.000429472	Hbb-b1/Hba-a1/Hbb-bh0	3
Down_Day4	GO:0020037	heme binding	2019-03-01	161/28275	0.0001642	0.00110835	0.000432107	Hbb-b1/Hba-a1/Hbb-bh0	3
Down_Day4	GO:0098918	structural constituent of synapse	2019-02-01	30/28275	0.000184014	0.00111525	0.000434797	Actbl2/Dnm3	2
Down_Day4	GO:0046906	tetrapyrrole binding	2019-03-01	170/28275	0.00019276	0.00111525	0.000434797	Hbb-b1/Hba-a1/Hbb-bh0	3
Down_Day4	GO:0035256	G protein-coupled glutamate receptor binding	2019-01-01	13/28275	0.00870234	0.0393968	0.0153594	Dnm3	1
Down_Day4	GO:0140036	ubiquitin-dependent protein binding	2019-01-01	13/28275	0.00870234	0.0393968	0.0153594	Ide	1
Down_Day4	GO:0008195	phosphatidate phosphatase activity	2019-01-01	14/28275	0.00936877	0.0393968	0.0153594	Plpp1	1
Down_Day4	GO:0106019	phosphatidylinositol-4,5-bisphosphate phosphatase activity	2019-01-01	14/28275	0.00936877	0.0393968	0.0153594	Pip4p1	1
Down_Day4	GO:0042577	lipid phosphatase activity	2019-01-01	15/28275	0.0100348	0.0393968	0.0153594	Plpp1	1
Down_Day4	GO:0140035	ubiquitination-like modification-dependent protein binding	2019-01-01	15/28275	0.0100348	0.0393968	0.0153594	Ide	1
Down_Day4	GO:0005159	insulin-like growth factor receptor binding	2019-01-01	16/28275	0.0107004	0.0393968	0.0153594	Shc1	1
Down_Day4	GO:0005165	neurotrophin receptor binding	2019-01-01	16/28275	0.0107004	0.0393968	0.0153594	Shc1	1
Down_Day4	GO:0051010	microtubule plus-end binding	2019-01-01	20/28275	0.0133584	0.0424815	0.016562	Mapre2	1
Down_Day4	GO:0016791	phosphatase activity	2019-02-01	270/28275	0.0139576	0.0424815	0.016562	Plpp1/Pip4p1	2
Down_Day4	GO:0050998	nitric-oxide synthase binding	2019-01-01	21/28275	0.0140219	0.0424815	0.016562	Dnm3	1
Down_Day4	GO:0008017	microtubule binding	2019-02-01	271/28275	0.0140557	0.0424815	0.016562	Mapre2/Dnm3	2
Down_Day4	GO:0034593	phosphatidylinositol bisphosphate phosphatase activity	2019-01-01	22/28275	0.014685	0.0424815	0.016562	Pip4p1	1
Down_Day4	GO:0042165	neurotransmitter binding	2019-01-01	22/28275	0.014685	0.0424815	0.016562	Ide	1
Down_Day4	GO:0003924	GTPase activity	2019-02-01	294/28275	0.0163968	0.0450132	0.017549	Rab2b/Dnm3	2
Down_Day4	GO:0034237	protein kinase A regulatory subunit binding	2019-01-01	25/28275	0.0166715	0.0450132	0.017549	Prkaca	1
Down_Day4	GO:0005158	insulin receptor binding	2019-01-01	28/28275	0.0186543	0.048742	0.0190027	Shc1	1
Up_Day28	GO:0030280	structural constituent of skin epidermis	1946-05-01	37/28275	3.81821e-09	6.64369e-07	4.823e-07	Krt10/Krt6a/Krt77/Krt75/Krt79	5		6.17759
Up_Day28	GO:0000287	magnesium ion binding	1946-05-01	211/28275	2.35856e-05	0.00205195	0.00148962	Gclc/Ran/Rps6ka3/Nudt19/Bpnt1	5		2.68783
Up_Day28	GO:0016874	ligase activity	1946-04-01	162/28275	0.00014046	0.0081467	0.00591412	Gclc/Eprs/Iars/Mccc2	4		2.08902
Down_Day28	GO:0008237	metallopeptidase activity	2022-12-02	185/28275	0.00269158	0.0374825	0.0149658	Ide/Cpb2	2
Down_Day28	GO:0031720	haptoglobin binding	2022-12-01	11/28275	0.00465936	0.0374825	0.0149658	Hbb-bh1	1
Down_Day28	GO:0030492	hemoglobin binding	2022-12-01	12/28275	0.00508195	0.0374825	0.0149658	Hbb-bh1	1
Down_Day28	GO:0036312	phosphatidylinositol 3-kinase regulatory subunit binding	2022-12-01	13/28275	0.00550438	0.0374825	0.0149658	Dnm2	1
Down_Day28	GO:0140036	ubiquitin-dependent protein binding	2022-12-01	13/28275	0.00550438	0.0374825	0.0149658	Ide	1
Down_Day28	GO:0005344	oxygen carrier activity	2022-12-01	14/28275	0.00592664	0.0374825	0.0149658	Hbb-bh1	1
Down_Day28	GO:0140035	ubiquitination-like modification-dependent protein binding	2022-12-01	15/28275	0.00634874	0.0374825	0.0149658	Ide	1
Down_Day28	GO:0003924	GTPase activity	2022-12-02	294/28275	0.00663862	0.0374825	0.0149658	Dnm2/Rab2b	2
Down_Day28	GO:0070403	NAD+ binding	2022-12-01	16/28275	0.00677067	0.0374825	0.0149658	Cryl1	1
Down_Day28	GO:0050998	nitric-oxide synthase binding	2022-12-01	21/28275	0.00887787	0.0374825	0.0149658	Dnm2	1
Down_Day28	GO:0042165	neurotransmitter binding	2022-12-01	22/28275	0.00929882	0.0374825	0.0149658	Ide	1
Down_Day28	GO:0005525	GTP binding	2022-12-02	359/28275	0.00975418	0.0374825	0.0149658	Dnm2/Rab2b	2
Down_Day28	GO:0050780	dopamine receptor binding	2022-12-01	25/28275	0.0105607	0.0374825	0.0149658	Dnm2	1
Down_Day28	GO:0004181	metallocarboxypeptidase activity	2022-12-01	26/28275	0.010981	0.0374825	0.0149658	Cpb2	1
Down_Day28	GO:0019825	oxygen binding	2022-12-01	26/28275	0.010981	0.0374825	0.0149658	Hbb-bh1	1
Down_Day28	GO:0019001	guanyl nucleotide binding	2022-12-02	382/28275	0.0109862	0.0374825	0.0149658	Dnm2/Rab2b	2
Down_Day28	GO:0032561	guanyl ribonucleotide binding	2022-12-02	382/28275	0.0109862	0.0374825	0.0149658	Dnm2/Rab2b	2
Down_Day28	GO:0050699	WW domain binding	2022-12-01	32/28275	0.0134993	0.0434977	0.0173675	Dnm2	1
Down_Day28	GO:0031369	translation initiation factor binding	2022-12-01	38/28275	0.0160117	0.0476864	0.0190399	Eif2b4	1
Down_Day28	GO:0004180	carboxypeptidase activity	2022-12-01	41/28275	0.0172658	0.0476864	0.0190399	Cpb2	1
Down_Day28	GO:0043548	phosphatidylinositol 3-kinase binding	2022-12-01	41/28275	0.0172658	0.0476864	0.0190399	Dnm2	1

## Sheet: Statistical testing
Multiple testing corrections were performed using the Benjamini-Hochberg method, resulting in adjusted p values (p adjust).
