# Supplementary material for: Platelet-derived exerkine CXCL4/platelet factor 4 rejuvenates hippocampal neurogenesis and restores cognitive function in aged mice
Source: Nat Commun. 2023 Aug 16;14:4375. doi: 10.1038/s41467-023-39873-9 (PMC10432533; doi:10.1038/s41467-023-39873-9)
Supplement: Supplementary file 11 — Supplementary Data 8 [file 41467_2023_39873_MOESM11_ESM.xlsx]

## Sheet: Figure Overview
Figure no.	Description
Fig. 1	PF4 in young mice and PF4 KO mice
Fig. 2	Sequencing of PF4-treated neural precursor cells
Fig. 3	Proteomics analysis of platelets in exercsising mice
Fig. 4	Aged running and platelet depetion
Fig. 5	Aged PF4 injection - histology
Fig. 6	Aged PF4 injection - behaviour studies
Fig. 7	Aged PF4 injection - behaviour in the DCXDTR mouse model
Figure no.	Description
Supplementary fig. 1	Adherent monolayer culture
Supplementary fig. 2	PF4 KO mice
Supplementary fig. 3	Sequencing of PF4-treated neural precursor cells
Supplementary fig. 4	Western blot analysis and mature neuron culture
Supplementary fig. 5	Short term exercsie in aged mice
Supplementary fig. 6	Platelet count and corticosterone levels in aged running mice
Supplementary fig. 7	Proteomics analysis of platelets in exercsising mice
Supplementary fig. 8	Running tracking data in aged platelet-depleted mice
Supplementary fig. 9	Aged PF4 injection - histology
Supplementary fig. 10	Dendritic morphology in aged running mice
Supplementary fig. 11	Aged PF4 injection - behaviour studies

## Sheet: Fig. 1
Figure 1a injection paradigm
Figure 1b Proliferation	Saline vs. PF4
Unpaired t test
P value	0.4762
P value summary	ns
Significantly different (P < 0.05)?	No
One- or two-tailed P value?	Two-tailed
t, df	t=0.7286, df=17
Figure 1c Immature neurons	Saline vs. PF4
Unpaired t test
P value	0.037
P value summary	*
Significantly different (P < 0.05)?	Yes
One- or two-tailed P value?	Two-tailed
t, df	t=2.190, df=28
Figure 1d Injection paradigm
Figure 1e Stem cell recruitment - no significant difference
Two-way RM ANOVA	Matching: Across row
Alpha	0.05
Source of Variation	% of total variation	P value	P value summary	Significant?	Geisser-Greenhouse's epsilon
treatment x cells	0.1646	0.6378	ns	No
treatment	0.0009491	0.3243	ns	No
cells	85.98	<0.0001	****	Yes	0.826
mice	0.03617	>0.9999	ns	No
ANOVA table	SS	DF	MS	F (DFn, DFd)	P value
treatment x cells	70.92	2	35.46	F (2, 76) = 0.4524	P=0.6378
treatment	0.409	1	0.409	F (1, 38) = 0.9971	P=0.3243
cells	37048	2	18524	F (1.652, 62.78) = 236.3	P<0.0001
Subject	15.59	38	0.4102	F (38, 76) = 0.005233	P>0.9999
Residual	5957	76	78.38
Data summary
Number of columns (cells)	3
Number of rows (treatment)	2
Number of subjects (Subject)	40
Number of missing values	0
Šídák's multiple comparisons test	Mean Diff.	95.00% CI of diff.	Below threshold?	Summary	Adjusted P Value
Control - PF4
CldU+ IdU-	2.008	-4.381 to 8.397	No	ns	0.8216
CldU+ IdU+	-0.7799	-7.126 to 5.566	No	ns	0.9862
CldU- IdU+	-1.579	-5.732 to 2.575	No	ns	0.7228
Test details	Mean 1	Mean 2	Mean Diff.	SE of diff.	N1	N2	t	DF
Control - PF4
CldU+ IdU-	56.18	54.18	2.008	2.556	20	20	0.7856	37.42
CldU+ IdU+	32.09	32.87	-0.7799	2.535	20	20	0.3077	36.05
CldU- IdU+	11.37	12.95	-1.579	1.66	20	20	0.9507	36.69
Figure 1f Injection paradigm
Figure 1g Representative Images
Figure 1h Proliferation in PF4 KO mice (STD and RUN)
ANOVA summary
F	13.21
P value	<0.0001
P value summary	****
Significant diff. among means (P < 0.05)?	Yes
R squared	0.5105
ANOVA table	SS	DF	MS	F (DFn, DFd)	P value
Treatment (between columns)	56154904	3	18718301	F (3, 38) = 13.21	P<0.0001
Residual (within columns)	53850167	38	1417110
Total	110005071	41
Data summary
Number of treatments (columns)	4
Number of values (total)	42
Sidak's multiple comparisons test	Mean Diff.	95.00% CI of diff.	Below threshold?	Summary	Adjusted P Value
WT STD vs. WT RUN	-1462	-2819 to -104.9	Yes	*	0.0313
WT STD vs. KO STD	1679	508.9 to 2848	Yes	**	0.0028
KO STD vs. KO RUN	-574.8	-1893 to 742.9	No	ns	0.6311
Test details	Mean 1	Mean 2	Mean Diff.	SE of diff.	n1	n2	t	DF
WT STD vs. WT RUN	6356	7818	-1462	543.4	12	8	2.691	38
WT STD vs. KO STD	6356	4677	1679	468.3	12	14	3.584	38
KO STD vs. KO RUN	4677	5252	-574.8	527.6	14	8	1.09	38
Figure 1i Representative Images
Figure 1j Immature neurons in PF4 KO mice (STD)
Unpaired t test	WT STD vs. KO STD
P value	0.0008
P value summary	***
Significantly different (P < 0.05)?	Yes
One- or two-tailed P value?	Two-tailed
t, df	t=3.828, df=24

## Sheet: Fig. 2
For information on statistical testing, please refer to Supplementary data 1 - 3

## Sheet: Fig. 3
For information on statistical testing, please refer to Supplementary data 4 - 7

## Sheet: Fig. 4
Fig. 4a Long-term running proliferation	STD vs. 28d RUN
Unpaired t test
P value	0.0097
P value summary	**
Significantly different (P < 0.05)?	Yes
One- or two-tailed P value?	Two-tailed
t, df	t=2.913, df=17
Fig. 4b Representative images
Fig. 4c Long-term running immature neurons	STD vs. 28d RUN
Unpaired t test
P value	0.0033
P value summary	**
Significantly different (P < 0.05)?	Yes
One- or two-tailed P value?	Two-tailed
t, df	t=3.421, df=17
Fig. 4d Representative image
Fig. 4e Representative image
Fig. 4f Long-term running survival	STD vs. 28d RUN
Unpaired t test
P value	0.0014
P value summary	**
Significantly different (P < 0.05)?	Yes
One- or two-tailed P value?	Two-tailed
t, df	t=3.801, df=17
Fig. 4g Platelet activation timecourse
Two-way ANOVA	Ordinary
Alpha	0.05
Source of Variation	% of total variation	P value	P value summary	Significant?
Interaction	6.182	0.1398	ns	No
duration	6.371	0.1271	ns	No
housing	1.332	0.1472	ns	No
ANOVA table	SS (Type III)	DF	MS	F (DFn, DFd)	P value
Interaction	51079	6	8513	F (6, 137) = 1.643	P=0.1398
duration	52641	6	8774	F (6, 137) = 1.693	P=0.1271
housing	11009	1	11009	F (1, 137) = 2.125	P=0.1472
Residual	709808	137	5181
Sidak's multiple comparisons test	Predicted (LS) mean diff.	95.00% CI of diff.	Below threshold?	Summary	Adjusted P Value
RUN - STD
d1	25.57	-62.10 to 113.2	No	ns	0.9801
d4	29.89	-40.56 to 100.3	No	ns	0.8663
d8	-12.08	-99.75 to 75.59	No	ns	0.9998
d15	-19.9	-107.6 to 67.77	No	ns	0.9955
d21	38.87	-48.80 to 126.5	No	ns	0.8385
d28	88.08	0.4054 to 175.7	Yes	*	0.0483
d35	-29.46	-117.1 to 58.21	No	ns	0.9568
Test details	Predicted (LS) mean 1	Predicted (LS) mean 2	Predicted (LS) mean diff.	SE of diff.	N1	N2	t	DF
RUN - STD
d1	125.6	100	25.57	32.19	10	10	0.7942	137
d4	133.4	103.5	29.89	25.87	16	15	1.156	137
d8	87.92	100	-12.08	32.19	10	10	0.3752	137
d15	80.1	100	-19.9	32.19	10	10	0.6182	137
d21	138.9	100	38.87	32.19	10	10	1.207	137
d28	188.1	100	88.08	32.19	10	10	2.736	137
d35	70.54	100	-29.46	32.19	10	10	0.9153	137
Fig. 4h Platelet activation 28d RUN	STD vs. 28d RUN
Unpaired t test
P value	0.0375
P value summary	*
Significantly different (P < 0.05)?	Yes
One- or two-tailed P value?	Two-tailed
t, df	t=2.246, df=18
Fig. 4i Experimental scheme
Fig. 4j Platelet count 28d RUN depletion
ANOVA summary
F	11.78
P value	<0.0001
P value summary	****
Significant diff. among means (P < 0.05)?	Yes
R squared	0.4511
ANOVA table	SS	DF	MS	F (DFn, DFd)	P value
Treatment (between columns)	4375102	3	1458367	F (3, 43) = 11.78	P<0.0001
Residual (within columns)	5322709	43	123784
Total	9697811	46
Data summary
Number of treatments (columns)	4
Number of values (total)	47
Sidak's multiple comparisons test	Mean Diff.	95.00% CI of diff.	Below threshold?	Summary	Adjusted P Value
STD control vs. STD depletion	786.1	421.5 to 1151	Yes	****	<0.0001	A-C
28d RUN control vs.28d RUN depletion	429.4	115.4 to 743.5	Yes	**	0.0056	B-D
Test details	Mean 1	Mean 2	Mean Diff.	SE of diff.	n1	n2	t	DF
STD control vs. STD depletion	1200	413.7	786.1	157.3	10	10	4.996	43
RUN control vs. RUN depletion	1090	660.5	429.4	135.5	13	14	3.169	43
Fig. 4k Proliferation 28d RUN depletion
ANOVA summary
F	5.95
P value	0.0017
P value summary	**
Significant diff. among means (P < 0.05)?	Yes
R squared	0.2933
ANOVA table	SS	DF	MS	F (DFn, DFd)	P value
Treatment (between columns)	280247	3	93416	F (3, 43) = 5.950	P=0.0017
Residual (within columns)	675097	43	15700
Total	955343	46
Data summary
Number of treatments (columns)	4
Number of values (total)	47
Sidak's multiple comparisons test	Mean Diff.	95.00% CI of diff.	Below threshold?	Summary	Adjusted P Value
STD- Control vs. 28d RUN- control	-186	-308.2 to -63.92	Yes	**	0.002	A-B
STD- depleted vs. 28d RUN - depleted	-60.94	-181.2 to 59.27	No	ns	0.4323	C-D
Test details	Mean 1	Mean 2	Mean Diff.	SE of diff.	n1	n2	t	DF
STD- Control vs. 28d RUN- control	241.8	427.8	-186	52.7	10	13	3.53	43
STD- depleted vs. 28d RUN - depleted	238.2	299.1	-60.94	51.88	10	14	1.175	43

## Sheet: Fig. 5
Fig. 5a Experimental scheme
Fig. 5b Proliferation	Saline vs. PF4 aged
Unpaired t test
P value	0.0414
P value summary	*
Significantly different (P < 0.05)?	Yes
One- or two-tailed P value?	Two-tailed
t, df	t=2.283, df=12
Fig. 5c Representative image
Fig. 5d Proliferating neural precursor cells
Two-way ANOVA	Ordinary
Alpha	0.05
Source of Variation	% of total variation	P value	P value summary	Significant?
Interaction	1.168	0.2407	ns	No
treatment	3.38e-06	0.9972	ns	No
cell types	82.96	<0.0001	****	Yes
ANOVA table	SS (Type III)	DF	MS	F (DFn, DFd)	P value
Interaction	416.4	3	138.8	F (3, 48) = 1.447	P=0.2407
treatment	0.001205	1	0.001205	F (1, 48) = 1.257e-005	P=0.9972
cell types	29582	3	9861	F (3, 48) = 102.8	P<0.0001
Residual	4604	48	95.91
Data summary
Number of columns (cell types)	4
Number of rows (treatment)	2
Number of values	56
Šídák's multiple comparisons test	Predicted (LS) mean diff.	95.00% CI of diff.	Below threshold?	Summary	Adjusted P Value
Saline - PF4
Ki67+Sox2-Tbr2-	2.009	-11.68 to 15.70	No	ns	0.9925
Ki67+Sox2+Tbr2-	-7.766	-21.45 to 5.921	No	ns	0.4744
Ki67+Sox2+Tbr2+	7.374	-6.313 to 21.06	No	ns	0.5247
Ki67+Sox2-Tbr2+	-1.654	-15.34 to 12.03	No	ns	0.9964
Test details	Predicted (LS) mean 1	Predicted (LS) mean 2	Predicted (LS) mean diff.	SE of diff.	N1	N2	t	DF
Saline - PF4
Ki67+Sox2-Tbr2-	7.423	5.414	2.009	5.289	8	6	0.3799	48
Ki67+Sox2+Tbr2-	27.12	34.88	-7.766	5.289	8	6	1.468	48
Ki67+Sox2+Tbr2+	64.1	56.72	7.374	5.289	8	6	1.394	48
Ki67+Sox2-Tbr2+	1.327	2.981	-1.654	5.289	8	6	0.3127	48
Fig. 5e Proliferating immature neurons
P value	0.0482
P value summary	*
Significantly different (P < 0.05)?	Yes
One- or two-tailed P value?	Two-tailed
t, df	t=2.199, df=12
Fig. 5f Immature neurons	Saline vs. PF4 aged
Unpaired t test
P value	0.0067
P value summary	**
Significantly different (P < 0.05)?	Yes
One- or two-tailed P value?	Two-tailed
t, df	t=3.220, df=13
Fig. 5g Representative images
Fig. 5h Representative image
Fig. 5i Representative reconstructions of DCX+ cells
Fig. 5j Dendritic length	Saline vs. PF4 aged		Figure 5j Primary dendrite	Saline vs. PF4 aged		Figure 5j Longest dendrite	Saline vs. PF4 aged
Unpaired t test			Unpaired t test			Unpaired t test
P value	0.0265		P value	0.0489		P value	0.0007
P value summary	*		P value summary	*		P value summary	***
Significantly different (P < 0.05)?	Yes		Significantly different (P < 0.05)?	Yes		Significantly different (P < 0.05)?	Yes
One- or two-tailed P value?	Two-tailed		One- or two-tailed P value?	Two-tailed		One- or two-tailed P value?	Two-tailed
t, df	t=2.269, df=66		t, df	t=2.006, df=66		t, df	t=3.562, df=66
Fig. 5k Branch number	Saline vs. PF4 aged		Fig. 5k Branch points	Saline vs. PF4 aged
Unpaired t test			Unpaired t test
P value	0.6037		P value	0.6348
P value summary	ns		P value summary	ns
Significantly different (P < 0.05)?	No		Significantly different (P < 0.05)?	No
One- or two-tailed P value?	Two-tailed		One- or two-tailed P value?	Two-tailed
t, df	t=0.5216, df=66		t, df	t=0.4772, df=66
Fig. 5l Representative reconstructions of DCX+ cells
Fig. 5m Dendritic length	WT vs.PF4 KO		Fig. 5m Primary dendrite	WT vs.PF4 KO		Fig. 5m Longest dendrite	WT vs.PF4 KO
Unpaired t test			Unpaired t test			Unpaired t test
P value	0.2092		P value	0.0043		P value	0.4134
P value summary	ns		P value summary	**		P value summary	ns
Significantly different (P < 0.05)?	No		Significantly different (P < 0.05)?	Yes		Significantly different (P < 0.05)?	No
One- or two-tailed P value?	Two-tailed		One- or two-tailed P value?	Two-tailed		One- or two-tailed P value?	Two-tailed
t, df	t=1.263, df=113		t, df	t=2.911, df=113		t, df	t=0.8209, df=113
Fig. 5n branch number	WT vs.PF4 KO		Fig. 5n branch points	WT vs.PF4 KO
Unpaired t test			Unpaired t test
P value	0.2728		P value	0.6966
P value summary	ns		P value summary	ns
Significantly different (P < 0.05)?	No		Significantly different (P < 0.05)?	No
One- or two-tailed P value?	Two-tailed		One- or two-tailed P value?	Two-tailed
t, df	t=1.102, df=113		t, df	t=0.3909, df=113

## Sheet: Fig. 6
Fig. 6a Experimental scheme
Fig. 6b Experimental setup
Fig. 6c Object exploration total	Saline vs. PF4
Unpaired t test
P value	0.7825
P value summary	ns
Significantly different (P < 0.05)?	No
One- or two-tailed P value?	Two-tailed
t, df	t=0.2778, df=43
Fig. 6d Time at novel location	Saline vs. PF4		Fig. 6d Visits to novel location	Saline vs. PF4
Unpaired t test			Unpaired t test
P value	0.0266		P value	0.0174
P value summary	*		P value summary	*
Significantly different (P < 0.05)?	Yes		Significantly different (P < 0.05)?	Yes
One- or two-tailed P value?	Two-tailed		One- or two-tailed P value?	Two-tailed
t, df	t=2.296, df=43		t, df	t=2.475, df=43
Fig. 6e Experimental setup
Fig. 6f Contextual fear conditioning
Two-way RM ANOVA	Matching: Stacked
Source of Variation	% of total variation	P value	P value summary	Significant?
freezing response x treatment	0.7911	0.0196	*	Yes
freezing response	67.04	<0.0001	****	Yes
treatment	1.281	0.0979	ns	No
mice	19.25	<0.0001	****	Yes
ANOVA table	SS	DF	MS	F (DFn, DFd)	P value
freezing response x treatment	839.4	4	209.9	F (4, 172) = 3.013	P=0.0196
freezing response	71131	4	17783	F (4, 172) = 255.3	P<0.0001
treatment	1359	1	1359	F (1, 43) = 2.862	P=0.0979
mice	20424	43	475	F (43, 172) = 6.819	P<0.0001
Residual	11981	172	69.66
Data summary
Number of columns (treatment)	2
Number of rows (freezing response)	5
Number of subjects (mice)	45
Number of missing values	0
Sidak's multiple comparisons test	Predicted (LS) mean diff.	95.00% CI of diff.	Below threshold?	Summary	Adjusted P Value
Saline - PF4
2	-7.105e-15	-9.488 to 9.488	No	ns	>0.9999
4	-1.297	-10.79 to 8.191	No	ns	0.9984
6	-5.518	-15.01 to 3.971	No	ns	0.5109
8	-7.224	-16.71 to 2.264	No	ns	0.2252
10	-10.55	-20.03 to -1.058	Yes	*	0.0217
Test details	Predicted (LS) mean 1	Predicted (LS) mean 2	Predicted (LS) mean diff.	SE of diff.	N1	N2	t	DF
Saline - PF4
2	1.066e-14	1.776e-14	-7.105e-15	3.661	22	23	1.941e-15	215
4	11.77	13.06	-1.297	3.661	22	23	0.3543	215
6	29.78	35.29	-5.518	3.661	22	23	1.507	215
8	36.51	43.74	-7.224	3.661	22	23	1.973	215
10	42.65	53.19	-10.55	3.661	22	23	2.881	215
Fig. 6g Fear memory	Saline vs. PF4
Unpaired t test
P value	0.0471
P value summary	*
Significantly different (P < 0.05)?	Yes
One- or two-tailed P value?	Two-tailed
t, df	t=2.044, df=43
Fig. 6h Experimental scheme
Fig. 6i Experimental scheme
Fig. 6j Representative travel paths during APA task
Fig. 6k APA trajectory of shock zone entry
Two-way RM ANOVA	Matching: Stacked
Source of Variation	% of total variation	P value	P value summary	Significant?	Geisser-Greenhouse's epsilon
days of testing x treatment	2.213	0.1077	ns	No
days of testing	2.251	0.1231	ns	No	0.7499
treatment	9.899	0.0112	*	Yes
Subject	46.8	<0.0001	****	Yes
ANOVA table	SS	DF	MS	F (DFn, DFd)	P value
days of testing x treatment	98.76	4	24.69	F (4, 136) = 1.937	P=0.1077
days of testing	100.4	4	25.11	F (3.000, 102.0) = 1.970	P=0.1231
treatment	441.8	1	441.8	F (1, 34) = 7.191	P=0.0112
Subject	2089	34	61.44	F (34, 136) = 4.821	P<0.0001
Residual	1733	136	12.74
Data summary
Number of columns (treatment)	2
Number of rows (days of testing)	5
Number of subjects (Subject)	36
Number of missing values	0
Sidak's multiple comparisons test	Mean Diff.	95.00% CI of diff.	Below threshold?	Summary	Adjusted P Value
Saline - PF4
Day 1	2.222	-2.570 to 7.014	No	ns	0.703
Day 2	1	-2.534 to 4.534	No	ns	0.9481
Day 3	3.111	-1.308 to 7.530	No	ns	0.2812
Day 4	4	-0.2431 to 8.243	No	ns	0.0723
Day 5	5.333	0.8451 to 9.822	Yes	*	0.0141
Test details	Mean 1	Mean 2	Mean Diff.	SE of diff.	N1	N2	t	DF
Saline - PF4
Day 1	16.39	14.17	2.222	1.761	18	18	1.262	33.74
Day 2	14.33	13.33	1	1.299	18	18	0.7701	33.66
Day 3	16.17	13.06	3.111	1.624	18	18	1.915	33.98
Day 4	15.06	11.06	4	1.553	18	18	2.576	31.59
Day 5	16.72	11.39	5.333	1.629	18	18	3.274	27.91
Fig. 6k APA shock zone entry on day 5	Saline vs. PF4
Unpaired t test
P value	0.0024
P value summary	**
Significantly different (P < 0.05)?	Yes
One- or two-tailed P value?	Two-tailed
t, df	t=3.274, df=34
Fig. 6l APA number of shocks
Two-way RM ANOVA	Matching: Stacked
Alpha	0.05
Source of Variation	% of total variation	P value	P value summary	Significant?	Geisser-Greenhouse's epsilon
days of testing x treatment	2.018	0.1802	ns	No
days of testing	1.926	0.2195	ns	No	0.6518
treatment	8.347	0.0165	*	Yes
Subject	44.58	<0.0001	****	Yes
ANOVA table	SS	DF	MS	F (DFn, DFd)	P value
days of testing x treatment	154.4	4	38.59	F (4, 136) = 1.591	P=0.1802
days of testing	147.3	4	36.83	F (2.607, 88.65) = 1.518	P=0.2195
treatment	638.4	1	638.4	F (1, 34) = 6.366	P=0.0165
Subject	3410	34	100.3	F (34, 136) = 4.135	P<0.0001
Residual	3299	136	24.26
Data summary
Number of columns (treatment)	2
Number of rows (days of testing)	5
Number of subjects (Subject)	36
Number of missing values	0
Šídák's multiple comparisons test	Mean Diff.	95.00% CI of diff.	Below threshold?	Summary	Adjusted P Value
Saline - PF4
Day 1	2.556	-2.288 to 7.399	No	ns	0.5824
Day 2	1	-3.090 to 5.090	No	ns	0.9717
Day 3	4.333	-3.964 to 12.63	No	ns	0.5858
Day 4	4.5	-0.2388 to 9.239	No	ns	0.0689
Day 5	6.444	0.6093 to 12.28	Yes	*	0.0252
Test details	Mean 1	Mean 2	Mean Diff.	SE of diff.	N1	N2	t	DF
Saline - PF4
Day 1	17.22	14.67	2.556	1.78	18	18	1.436	33.66
Day 2	15.39	14.39	1	1.5	18	18	0.6666	32.72
Day 3	18.89	14.56	4.333	3.015	18	18	1.437	28.42
Day 4	16.33	11.83	4.5	1.721	18	18	2.615	28.21
Day 5	18.89	12.44	6.444	2.11	18	18	3.054	26.55
Fig. 6l APA number of shocks on day 5	Saline vs. PF4
Unpaired t test
P value	0.0044
P value summary	**
Significantly different (P < 0.05)?	Yes
One- or two-tailed P value?	Two-tailed
t, df	t=3.054, df=34
Fig. 6m APA entries per distance
Two-way RM ANOVA	Matching: Stacked
Alpha	0.05
Source of Variation	% of total variation	P value	P value summary	Significant?	Geisser-Greenhouse's epsilon
days of testing x treatment	2.5	0.078	ns	No
days of testing	2.029	0.1591	ns	No	0.7944
treatment	11.23	0.0061	**	Yes
Subject	44.7	<0.0001	****	Yes
ANOVA table	SS	DF	MS	F (DFn, DFd)	P value
days of testing x treatment	0.09295	4	0.02324	F (4, 136) = 2.150	P=0.0780
days of testing	0.07545	4	0.01886	F (3.177, 108.0) = 1.745	P=0.1591
treatment	0.4176	1	0.4176	F (1, 34) = 8.544	P=0.0061
Subject	1.662	34	0.04888	F (34, 136) = 4.522	P<0.0001
Residual	1.47	136	0.01081
Data summary
Number of columns (treatment)	2
Number of rows (days of testing)	5
Number of subjects (Subject)	36
Number of missing values	0
Šídák's multiple comparisons test	Mean Diff.	95.00% CI of diff.	Below threshold?	Summary	Adjusted P Value
Saline - PF4
Day 1	0.075	-0.06923 to 0.2192	No	ns	0.5961
Day 2	0.03222	-0.06652 to 0.1310	No	ns	0.909
Day 3	0.08944	-0.02429 to 0.2032	No	ns	0.1833
Day 4	0.1156	-0.007278 to 0.2384	No	ns	0.0731
Day 5	0.1694	0.03613 to 0.3028	Yes	**	0.0078
Test details	Mean 1	Mean 2	Mean Diff.	SE of diff.	N1	N2	t	DF
Saline - PF4
Day 1	0.485	0.41	0.075	0.05292	18	18	1.417	32.95
Day 2	0.4222	0.39	0.03222	0.03629	18	18	0.888	33.76
Day 3	0.4778	0.3883	0.08944	0.04181	18	18	2.139	34
Day 4	0.4528	0.3372	0.1156	0.04492	18	18	2.572	31.24
Day 5	0.5261	0.3567	0.1694	0.04849	18	18	3.494	28.83
Fig. 6m APA entries per distance d5	Saline vs. PF4
Unpaired t test
P value	0.0013
P value summary	**
Significantly different (P < 0.05)?	Yes
One- or two-tailed P value?	Two-tailed
t, df	t=3.494, df=34
Fig. 6n APA Time to first entrance
Two-way RM ANOVA	Matching: Stacked
Alpha	0.05
Source of Variation	% of total variation	P value	P value summary	Significant?	Geisser-Greenhouse's epsilon
days of testing x treatment	2.439	0.2561	ns	No
days of testing	13.71	<0.0001	****	Yes	0.824
treatment	1.973	0.0777	ns	No
mice	20.28	0.1372	ns	No
ANOVA table	SS	DF	MS	F (DFn, DFd)	P value
days of testing x treatment	4690	4	1172	F (4, 136) = 1.346	P=0.2561
days of testing	26371	4	6593	F (3.296, 112.1) = 7.570	P<0.0001
treatment	3795	1	3795	F (1, 34) = 3.309	P=0.0777
mice	38993	34	1147	F (34, 136) = 1.317	P=0.1372
Residual	118444	136	870.9
Data summary
Number of columns (treatment)	2
Number of rows (days of testing)	5
Number of subjects (mice)	36
Number of missing values	0
Šídák's multiple comparisons test	Mean Diff.	95.00% CI of diff.	Below threshold?	Summary	Adjusted P Value
Saline - PF4
Day 1	3.874	-9.966 to 17.72	No	ns	0.95
Day 2	-2.926	-25.04 to 19.18	No	ns	0.9983
Day 3	-4.454	-32.86 to 23.96	No	ns	0.9962
Day 4	-21.38	-54.59 to 11.83	No	ns	0.3589
Day 5	-21.03	-57.50 to 15.44	No	ns	0.4785
Test details	Mean 1	Mean 2	Mean Diff.	SE of diff.	N1	N2	t	DF
Saline - PF4
Day 1	19.52	15.65	3.874	5.076	18	18	0.7634	32.61
Day 2	39.3	42.22	-2.926	8.086	18	18	0.3619	31.21
Day 3	46.75	51.21	-4.454	10.44	18	18	0.4269	33.52
Day 4	35.97	57.34	-21.38	11.89	18	18	1.798	23.58
Day 5	39.9	60.93	-21.03	13.15	18	18	1.599	25.69
Fig. 6n APA Time to first entrance day 5	Saline vs. PF4
Mann Whitney test
P value	0.0847
Exact or approximate P value?	Exact
P value summary	ns
Significantly different (P < 0.05)?	No
One- or two-tailed P value?	Two-tailed
Sum of ranks in column A,B	278 , 388
Mann-Whitney U	107
Fig. 6o APA Time to second entrance
Two-way RM ANOVA	Matching: Stacked
Alpha	0.05
Source of Variation	% of total variation	P value	P value summary	Significant?	Geisser-Greenhouse's epsilon
days of testing x treatment	1.921	0.3168	ns	No
days of testing	4.08	0.0725	ns	No	0.6278
treatment	3.53	0.0756	ns	No
Subject	35.72	<0.0001	****	Yes
ANOVA table	SS	DF	MS	F (DFn, DFd)	P value
days of testing x treatment	19460	4	4865	F (4, 136) = 1.193	P=0.3168
days of testing	41334	4	10333	F (2.511, 85.39) = 2.534	P=0.0725
treatment	35757	1	35757	F (1, 34) = 3.360	P=0.0756
Subject	361797	34	10641	F (34, 136) = 2.609	P<0.0001
Residual	554623	136	4078
Data summary
Number of columns (treatment)	2
Number of rows (days of testing)	5
Number of subjects (Subject)	36
Number of missing values	0
Šídák's multiple comparisons test	Mean Diff.	95.00% CI of diff.	Below threshold?	Summary	Adjusted P Value
Saline - PF4
Day 1	-7.463	-45.76 to 30.84	No	ns	0.9896
Day 2	-3.384	-35.61 to 28.84	No	ns	0.9994
Day 3	-34.19	-122.2 to 53.79	No	ns	0.8167
Day 4	-60.2	-160.1 to 39.68	No	ns	0.4165
Day 5	-35.7	-92.91 to 21.50	No	ns	0.4052
Test details	Mean 1	Mean 2	Mean Diff.	SE of diff.	N1	N2	t	DF
Saline - PF4
Day 1	60.38	67.85	-7.463	14.06	18	18	0.5309	33.04
Day 2	88.26	91.64	-3.384	11.76	18	18	0.2877	30.32
Day 3	88.08	122.3	-34.19	31.41	18	18	1.089	22.75
Day 4	74.51	134.7	-60.2	35.07	18	18	1.716	19.24
Day 5	80.01	115.7	-35.7	21.03	18	18	1.698	33.92
Fig. 6o APA Second entrance day 5	Saline vs. PF4
Mann Whitney test
P value	0.0023
Exact or approximate P value?	Exact
P value summary	**
Significantly different (P < 0.05)?	Yes
One- or two-tailed P value?	Two-tailed
Sum of ranks in column A,B	239 , 427
Mann-Whitney U	68

## Sheet: Fig. 7
Fig. 7a Experimental scheme
Fig. 7b Immature neurons
ANOVA summary
F	3.29
P value	0.0303
P value summary	*
Significant diff. among means (P < 0.05)?	Yes
R squared	0.1979
ANOVA table	SS	DF	MS	F (DFn, DFd)	P value
Treatment (between columns)	258138	3	86046	F (3, 40) = 3.290	P=0.0303
Residual (within columns)	1046221	40	26156
Total	1304359	43
Data summary
Number of treatments (columns)	4
Number of values (total)	44
Šídák's multiple comparisons test	Mean Diff.	95.00% CI of diff.	Below threshold?	Summary	Adjusted P Value
Saline vs. PF4	-98.18	-255.0 to 58.67	No	ns	0.2837	A-C
PF4 vs. PF4 DT	184.5	31.09 to 337.9	Yes	*	0.0158	C-D
Test details	Mean 1	Mean 2	Mean Diff.	SE of diff.	n1	n2	t	DF
Saline vs. PF4	405.8	504	-98.18	67.51	11	12	1.454	40
PF4 vs. PF4 DT	504	319.5	184.5	66.02	12	12	2.794	40
Fig. 7c Improvement in APA task
ANOVA summary
F	5.657
P value	0.0025
P value summary	**
Significant diff. among means (P < 0.05)?	Yes
R squared	0.2979
ANOVA table	SS	DF	MS	F (DFn, DFd)	P value
Treatment (between columns)	27658	3	9219	F (3, 40) = 5.657	P=0.0025
Residual (within columns)	65188	40	1630
Total	92846	43
Data summary
Number of treatments (columns)	4
Number of values (total)	44
Šídák's multiple comparisons test	Mean Diff.	95.00% CI of diff.	Below threshold?	Summary	Adjusted P Value
Saline vs. PF4	-54.11	-93.27 to -14.96	Yes	**	0.0052	A-B
PF4 vs. PF4 DT	62.95	24.65 to 101.2	Yes	***	0.0009	B-D
Test details	Mean 1	Mean 2	Mean Diff.	SE of diff.	n1	n2	t	DF
Saline vs. PF4	-0.3564	53.76	-54.11	16.85	11	12	3.211	40
PF4 vs. PF4 DT	53.76	-9.189	62.95	16.48	12	12	3.819	40
Fig. 7d Trajectory entrances into shock zone
Two-way RM ANOVA	Matching: Stacked
Alpha	0.05
Source of Variation	% of total variation	P value	P value summary	Significant?	Geisser-Greenhouse's epsilon
days x treatment	5.525	0.0866	ns	No
days	3.45	0.0281	*	Yes	0.7935
treatment	6.583	0.0996	ns	No
Subject	39.37	<0.0001	****	Yes
ANOVA table	SS	DF	MS	F (DFn, DFd)	P value
days x treatment	574.9	12	47.91	F (12, 160) = 1.635	P=0.0866
days	359	4	89.76	F (3.174, 127.0) = 3.064	P=0.0281
treatment	685	3	228.3	F (3, 40) = 2.229	P=0.0996
Subject	4097	40	102.4	F (40, 160) = 3.496	P<0.0001
Residual	4688	160	29.3
Data summary
Number of columns (treatment)	4
Number of rows (days)	5
Number of subjects (Subject)	44
Number of missing values	0
Dunnett's multiple comparisons test	Mean Diff.	95.00% CI of diff.	Below threshold?	Summary	Adjusted P Value
Day 1
PF4 vs. Saline	0.9848	-3.459 to 5.428	No	ns	0.8945
PF4 vs. Saline + DT	2.056	-2.680 to 6.791	No	ns	0.5642
PF4 vs. PF4 + DT	2	-2.794 to 6.794	No	ns	0.5975
Day 2
PF4 vs. Saline	-0.5758	-5.658 to 4.507	No	ns	0.9841
PF4 vs. Saline + DT	-0.2222	-4.409 to 3.965	No	ns	0.9982
PF4 vs. PF4 + DT	-2.333	-8.240 to 3.573	No	ns	0.6344
Day 3
PF4 vs. Saline	-6.841	-12.50 to -1.182	Yes	*	0.0161
PF4 vs. Saline + DT	-4.639	-10.29 to 1.013	No	ns	0.1204
PF4 vs. PF4 + DT	-6.917	-16.52 to 2.687	No	ns	0.1866
Day 4
PF4 vs. Saline	-8.106	-20.05 to 3.837	No	ns	0.2299
PF4 vs. Saline + DT	-3.611	-10.79 to 3.566	No	ns	0.4307
PF4 vs. PF4 + DT	-4.75	-12.89 to 3.386	No	ns	0.3421
Day 5
PF4 vs. Saline	-7.152	-13.41 to -0.8922	Yes	*	0.0232
PF4 vs. Saline + DT	-4	-11.04 to 3.041	No	ns	0.3598
PF4 vs. PF4 + DT	-7.5	-15.52 to 0.5183	No	ns	0.07
Test details	Mean 1	Mean 2	Mean Diff.	SE of diff.	N1	N2	q	DF
Day 1
PF4 vs. Saline	17.17	16.18	0.9848	1.711	12	11	0.5756	16.19
PF4 vs. Saline + DT	17.17	15.11	2.056	1.844	12	9	1.115	18.15
PF4 vs. PF4 + DT	17.17	15.17	2	1.882	12	12	1.063	19.99
Day 2
PF4 vs. Saline	13.33	13.91	-0.5758	1.998	12	11	0.2882	20.39
PF4 vs. Saline + DT	13.33	13.56	-0.2222	1.633	12	9	0.1361	18.56
PF4 vs. PF4 + DT	13.33	15.67	-2.333	2.315	12	12	1.008	19.63
Day 3
PF4 vs. Saline	12.25	19.09	-6.841	2.214	12	11	3.09	19.21
PF4 vs. Saline + DT	12.25	16.89	-4.639	2.179	12	9	2.129	16.42
PF4 vs. PF4 + DT	12.25	19.17	-6.917	3.651	12	12	1.894	14.39
Day 4
PF4 vs. Saline	10.17	18.27	-8.106	4.64	12	11	1.747	17.77
PF4 vs. Saline + DT	10.17	13.78	-3.611	2.686	12	9	1.344	12.68
PF4 vs. PF4 + DT	10.17	14.92	-4.75	3.194	12	12	1.487	20.04
Day 5
PF4 vs. Saline	8.667	15.82	-7.152	2.457	12	11	2.91	20.04
PF4 vs. Saline + DT	8.667	12.67	-4	2.747	12	9	1.456	18.6
PF4 vs. PF4 + DT	8.667	16.17	-7.5	3.158	12	12	2.375	20.87
Fig. 7d Entrances into shock zone d5
ANOVA summary
F	3.133
P value	0.036
P value summary	*
Significant diff. among means (P < 0.05)?	Yes
R squared	0.1903
ANOVA table	SS	DF	MS	F (DFn, DFd)	P value
Treatment (between columns)	429.6	3	143.2	F (3, 40) = 3.133	P=0.0360
Residual (within columns)	1828	40	45.7
Total	2258	43
Data summary
Number of treatments (columns)	4
Number of values (total)	44
Šídák's multiple comparisons test	Mean Diff.	95.00% CI of diff.	Below threshold?	Summary	Adjusted P Value
Saline vs. PF4	7.152	0.5950 to 13.71	Yes	*	0.0303	A-B
PF4 vs. PF4 DT	-7.5	-13.91 to -1.088	Yes	*	0.0193	B-D
Test details	Mean 1	Mean 2	Mean Diff.	SE of diff.	n1	n2	t	DF
Saline vs. PF4	15.82	8.667	7.152	2.822	11	12	2.534	40
PF4 vs. PF4 DT	8.667	16.17	-7.5	2.76	12	12	2.718	40
Fig. 7e Trajectory Number of shocks
Two-way RM ANOVA	Matching: Stacked
Alpha	0.05
Source of Variation	% of total variation	P value	P value summary	Significant?	Geisser-Greenhouse's epsilon
days x treatment	4.044	0.3351	ns	No
days	2.479	0.1129	ns	No	0.6706
treatment	6.599	0.0994	ns	No
Subject	39.42	<0.0001	****	Yes
ANOVA table	SS	DF	MS	F (DFn, DFd)	P value
days x treatment	622.1	12	51.84	F (12, 160) = 1.136	P=0.3351
days	381.3	4	95.34	F (2.682, 107.3) = 2.088	P=0.1129
treatment	1015	3	338.4	F (3, 40) = 2.232	P=0.0994
Subject	6066	40	151.6	F (40, 160) = 3.321	P<0.0001
Residual	7305	160	45.66
Data summary
Number of columns (treatment)	4
Number of rows (days)	5
Number of subjects (Subject)	44
Number of missing values	0
Dunnett's multiple comparisons test	Mean Diff.	95.00% CI of diff.	Below threshold?	Summary	Adjusted P Value
Day 1
PF4 vs. Saline	-0.5985	-5.454 to 4.257	No	ns	0.9794
PF4 vs. Saline + DT	1.806	-3.318 to 6.929	No	ns	0.7055
PF4 vs. PF4 + DT	1.25	-4.273 to 6.773	No	ns	0.8962
Day 2
PF4 vs. Saline	-1.159	-8.643 to 6.325	No	ns	0.9602
PF4 vs. Saline + DT	-0.25	-5.869 to 5.369	No	ns	0.999
PF4 vs. PF4 + DT	-1.917	-8.376 to 4.543	No	ns	0.7997
Day 3
PF4 vs. Saline	-6.447	-13.11 to 0.2181	No	ns	0.0594
PF4 vs. Saline + DT	-5.417	-12.70 to 1.865	No	ns	0.1726
PF4 vs. PF4 + DT	-6.917	-16.90 to 3.069	No	ns	0.2154
Day 4
PF4 vs. Saline	-9.894	-26.08 to 6.290	No	ns	0.2933
PF4 vs. Saline + DT	-4.5	-11.96 to 2.956	No	ns	0.3051
PF4 vs. PF4 + DT	-6.667	-16.79 to 3.459	No	ns	0.2562
Day 5
PF4 vs. Saline	-9.561	-18.10 to -1.023	Yes	*	0.0264
PF4 vs. Saline + DT	-4.833	-12.69 to 3.024	No	ns	0.2984
PF4 vs. PF4 + DT	-7.833	-16.13 to 0.4600	No	ns	0.0667
Test details	Mean 1	Mean 2	Mean Diff.	SE of diff.	N1	N2	q	DF
Day 1
PF4 vs. Saline	17.58	18.18	-0.5985	1.9	12	11	0.315	19.27
PF4 vs. Saline + DT	17.58	15.78	1.806	2.002	12	9	0.9018	18.94
PF4 vs. PF4 + DT	17.58	16.33	1.25	2.184	12	12	0.5724	21.99
Day 2
PF4 vs. Saline	14.75	15.91	-1.159	2.909	12	11	0.3985	17.84
PF4 vs. Saline + DT	14.75	15	-0.25	2.195	12	9	0.1139	18.94
PF4 vs. PF4 + DT	14.75	16.67	-1.917	2.548	12	12	0.7523	21.29
Day 3
PF4 vs. Saline	13.92	20.36	-6.447	2.626	12	11	2.455	20.93
PF4 vs. Saline + DT	13.92	19.33	-5.417	2.823	12	9	1.918	17.39
PF4 vs. PF4 + DT	13.92	20.83	-6.917	3.864	12	12	1.79	17
Day 4
PF4 vs. Saline	10.83	20.73	-9.894	6.145	12	11	1.61	14.22
PF4 vs. Saline + DT	10.83	15.33	-4.5	2.849	12	9	1.58	15.04
PF4 vs. PF4 + DT	10.83	17.5	-6.667	3.997	12	12	1.668	21.49
Day 5
PF4 vs. Saline	9.167	18.73	-9.561	3.341	12	11	2.862	19.27
PF4 vs. Saline + DT	9.167	14	-4.833	3.053	12	9	1.583	17.76
PF4 vs. PF4 + DT	9.167	17	-7.833	3.268	12	12	2.397	21.01
Fig. 7e Number of shocks d5
ANOVA summary
F	3.212
P value	0.033
P value summary	*
Significant diff. among means (P < 0.05)?	Yes
R squared	0.1941
ANOVA table	SS	DF	MS	F (DFn, DFd)	P value
Treatment (between columns)	613.7	3	204.6	F (3, 40) = 3.212	P=0.0330
Residual (within columns)	2548	40	63.7
Total	3162	43
Data summary
Number of treatments (columns)	4
Number of values (total)	44
Šídák's multiple comparisons test	Mean Diff.	95.00% CI of diff.	Below threshold?	Summary	Adjusted P Value
Saline vs. PF4	9.561	1.820 to 17.30	Yes	*	0.013	A-B
PF4 vs. PF4 DT	-7.833	-15.40 to -0.2629	Yes	*	0.0414	B-D
Test details	Mean 1	Mean 2	Mean Diff.	SE of diff.	n1	n2	t	DF
Saline vs. PF4	18.73	9.167	9.561	3.331	11	12	2.87	40
PF4 vs. PF4 DT	9.167	17	-7.833	3.258	12	12	2.404	40
Fig. 5f Trajectory Entries per distance
Two-way RM ANOVA	Matching: Stacked
Alpha	0.05
Source of Variation	% of total variation	P value	P value summary	Significant?	Geisser-Greenhouse's epsilon
days x treatment	4.121	0.2208	ns	No
days	3.875	0.0146	*	Yes	0.7368
treatment	7.634	0.0822	ns	No
Subject	42.44	<0.0001	****	Yes
ANOVA table	SS	DF	MS	F (DFn, DFd)	P value
days x treatment	0.4162	12	0.03468	F (12, 160) = 1.304	P=0.2208
days	0.3914	4	0.09784	F (2.947, 117.9) = 3.679	P=0.0146
treatment	0.7709	3	0.257	F (3, 40) = 2.398	P=0.0822
Subject	4.286	40	0.1072	F (40, 160) = 4.029	P<0.0001
Residual	4.255	160	0.02659
Data summary
Number of columns (treatment)	4
Number of rows (days)	5
Number of subjects (Subject)	44
Number of missing values	0
Dunnett's multiple comparisons test	Mean Diff.	95.00% CI of diff.	Below threshold?	Summary	Adjusted P Value
Day 1
PF4 vs. Saline	0.001136	-0.09954 to 0.1018	No	ns	>0.9999
PF4 vs. Saline + DT	0.04528	-0.2114 to 0.3019	No	ns	0.8893
PF4 vs. PF4 + DT	0.0325	-0.1246 to 0.1896	No	ns	0.8739
Day 2
PF4 vs. Saline	-0.06614	-0.2818 to 0.1495	No	ns	0.721
PF4 vs. Saline + DT	-0.03583	-0.1883 to 0.1167	No	ns	0.7896
PF4 vs. PF4 + DT	-0.08	-0.3198 to 0.1598	No	ns	0.6557
Day 3
PF4 vs. Saline	-0.2233	-0.4438 to -0.002718	Yes	*	0.0474
PF4 vs. Saline + DT	-0.1697	-0.4903 to 0.1509	No	ns	0.2975
PF4 vs. PF4 + DT	-0.1983	-0.5881 to 0.1914	No	ns	0.367
Day 4
PF4 vs. Saline	-0.2469	-0.7599 to 0.2661	No	ns	0.422
PF4 vs. Saline + DT	-0.1508	-0.5579 to 0.2562	No	ns	0.5314
PF4 vs. PF4 + DT	-0.1475	-0.3593 to 0.06433	No	ns	0.1754
Day 5
PF4 vs. Saline	-0.2289	-0.4552 to -0.002507	Yes	*	0.0477
PF4 vs. Saline + DT	-0.1392	-0.4796 to 0.2012	No	ns	0.4656
PF4 vs. PF4 + DT	-0.225	-0.5254 to 0.07544	No	ns	0.1412
Test details	Mean 1	Mean 2	Mean Diff.	SE of diff.	N1	N2	q	DF
Day 1
PF4 vs. Saline	0.4275	0.4264	0.001136	0.03484	12	11	0.03262	8
PF4 vs. Saline + DT	0.4275	0.3822	0.04528	0.07761	12	9	0.5834	5
PF4 vs. PF4 + DT	0.4275	0.395	0.0325	0.05268	12	12	0.617	7
Day 2
PF4 vs. Saline	0.3675	0.4336	-0.06614	0.07462	12	11	0.8864	8
PF4 vs. Saline + DT	0.3675	0.4033	-0.03583	0.04612	12	9	0.7769	5
PF4 vs. PF4 + DT	0.3675	0.4475	-0.08	0.08043	12	12	0.9946	7
Day 3
PF4 vs. Saline	0.3758	0.5991	-0.2233	0.07632	12	11	2.925	8
PF4 vs. Saline + DT	0.3758	0.5456	-0.1697	0.09696	12	9	1.75	5
PF4 vs. PF4 + DT	0.3758	0.5742	-0.1983	0.1307	12	12	1.517	7
Day 4
PF4 vs. Saline	0.3158	0.5627	-0.2469	0.1775	12	11	1.391	8
PF4 vs. Saline + DT	0.3158	0.4667	-0.1508	0.1231	12	9	1.225	5
PF4 vs. PF4 + DT	0.3158	0.4633	-0.1475	0.07104	12	12	2.076	7
Day 5
PF4 vs. Saline	0.2775	0.5064	-0.2289	0.07833	12	11	2.922	8
PF4 vs. Saline + DT	0.2775	0.4167	-0.1392	0.1029	12	9	1.352	5
PF4 vs. PF4 + DT	0.2775	0.5025	-0.225	0.1008	12	12	2.233	7
Fig. 5f Entries per distance d5
ANOVA summary
F	3.367
P value	0.0278
P value summary	*
Significant diff. among means (P < 0.05)?	Yes
R squared	0.2016
ANOVA table	SS	DF	MS	F (DFn, DFd)	P value
Treatment (between columns)	0.4066	3	0.1355	F (3, 40) = 3.367	P=0.0278
Residual (within columns)	1.61	40	0.04025
Total	2.017	43
Data summary
Number of treatments (columns)	4
Number of values (total)	44
Šídák's multiple comparisons test	Mean Diff.	95.00% CI of diff.	Below threshold?	Summary	Adjusted P Value
Saline vs. PF4	0.2289	0.03428 to 0.4235	Yes	*	0.0185	A-B
PF4 vs. PF4 DT	-0.225	-0.4153 to -0.03469	Yes	*	0.0179	B-D
Test details	Mean 1	Mean 2	Mean Diff.	SE of diff.	n1	n2	t	DF
Saline vs. PF4	0.5064	0.2775	0.2289	0.08375	11	12	2.733	40
PF4 vs. PF4 DT	0.2775	0.5025	-0.225	0.08191	12	12	2.747	40
Fig. 5g Trajectory Time to first entrance
Two-way RM ANOVA	Matching: Stacked
Alpha	0.05
Source of Variation	% of total variation	P value	P value summary	Significant?	Geisser-Greenhouse's epsilon
Time x Treatment	14.88	0.0002	***	Yes
Time	3.236	0.1237	ns	No	0.4655
Treatment	4.578	0.0241	*	Yes
Subject	17.46	0.24	ns	No
ANOVA table	SS	DF	MS	F (DFn, DFd)	P value
Time x Column Factor	94413	12	7868	F (12, 160) = 3.340	P=0.0002
Time	20532	4	5133	F (1.862, 74.48) = 2.179	P=0.1237
Column Factor	29041	3	9680	F (3, 40) = 3.495	P=0.0241
Subject	110781	40	2770	F (40, 160) = 1.176	P=0.2400
Residual	376860	160	2355
Data summary
Number of columns (Column Factor)	4
Number of rows (Time)	5
Number of subjects (Subject)	44
Number of missing values	0
Dunnett's multiple comparisons test	Mean Diff.	95.00% CI of diff.	Below threshold?		Adjusted P Value
Day 1
PF4 vs. Saline	4.899	-13.42 to 23.21	No		0.8342
PF4 vs. Saline + DT	-2.533	-31.07 to 26.00	No		0.9914
PF4 vs. PF4 + DT	-9.272	-34.39 to 15.85	No		0.6818
Day 2
PF4 vs. Saline	-22.7	-84.07 to 38.68	No		0.6401
PF4 vs. Saline + DT	-0.4378	-19.14 to 18.27	No		0.9999
PF4 vs. PF4 + DT	-10.76	-32.90 to 11.37	No		0.4821
Day 3
PF4 vs. Saline	-8.419	-24.65 to 7.817	No		0.4287
PF4 vs. Saline + DT	-16.79	-42.65 to 9.071	No		0.2381
PF4 vs. PF4 + DT	-3.188	-15.24 to 8.860	No		0.847
Day 4
PF4 vs. Saline	53.24	-7.784 to 114.3	No		0.0907
PF4 vs. Saline + DT	50.44	-10.57 to 111.4	No		0.1115
PF4 vs. PF4 + DT	44.11	-17.84 to 106.1	No		0.1895
Day 5
PF4 vs. Saline	111.2	-21.59 to 244.0	No		0.106
PF4 vs. Saline + DT	81.79	-51.63 to 215.2	No		0.2806
PF4 vs. PF4 + DT	108.1	-24.67 to 240.8	No		0.1178
Test details	Mean 1	Mean 2	Mean Diff.		N1	N2	q	DF
Day 1
PF4 vs. Saline	31.83	26.94	4.899		12	11	0.6932	16.53
PF4 vs. Saline + DT	31.83	34.37	-2.533		12	9	0.2321	15.12
PF4 vs. PF4 + DT	31.83	41.11	-9.272		12	12	0.9363	21.14
Day 2
PF4 vs. Saline	31.98	54.68	-22.7		12	11	1.008	10.98
PF4 vs. Saline + DT	31.98	32.42	-0.4378		12	9	0.06024	17.78
PF4 vs. PF4 + DT	31.98	42.75	-10.76		12	12	1.242	19.38
Day 3
PF4 vs. Saline	29.09	37.51	-8.419		12	11	1.333	17.98
PF4 vs. Saline + DT	29.09	45.88	-16.79		12	9	1.778	10.67
PF4 vs. PF4 + DT	29.09	32.28	-3.188		12	12	0.6699	21.66
Day 4
PF4 vs. Saline	80.62	27.38	53.24		12	11	2.368	11.31
PF4 vs. Saline + DT	80.62	30.18	50.44		12	9	2.246	11.27
PF4 vs. PF4 + DT	80.62	36.51	44.11		12	12	1.9	12.77
Day 5
PF4 vs. Saline	136.4	25.26	111.2		12	11	2.28	11.08
PF4 vs. Saline + DT	136.4	54.66	81.79		12	9	1.658	11.59
PF4 vs. PF4 + DT	136.4	28.38	108.1		12	12	2.218	11.04
Fig. 7g Time to first entrance d5
ANOVA summary
F	3.99
P value	0.0141
P value summary	*
Significant diff. among means (P < 0.05)?	Yes
R squared	0.2303
ANOVA table	SS	DF	MS	F (DFn, DFd)	P value
Treatment (between columns)	95404	3	31801	F (3, 40) = 3.990	P=0.0141
Residual (within columns)	318818	40	7970
Total	414221	43
Data summary
Number of treatments (columns)	4
Number of values (total)	44
Šídák's multiple comparisons test	Mean Diff.	95.00% CI of diff.	Below threshold?	Summary	Adjusted P Value
Saline vs. PF4	-111.2	-197.8 to -24.60	Yes	**	0.0096	A-B
PF4 vs. PF4 DT	108.1	23.39 to 192.8	Yes	*	0.0101	B-D
Test details	Mean 1	Mean 2	Mean Diff.	SE of diff.	n1	n2	t	DF
Saline vs. PF4	25.26	136.4	-111.2	37.27	11	12	2.984	40
PF4 vs. PF4 DT	136.4	28.38	108.1	36.45	12	12	2.965	40
Fig. 5h Trajectory Time to second entrance
Two-way RM ANOVA	Matching: Stacked
Assume sphericity?	No
Alpha	0.05
Source of Variation	% of total variation	P value	P value summary	Significant?	Geisser-Greenhouse's epsilon
days x treatment	18.3	<0.0001	****	Yes
days	6.678	0.0015	**	Yes	0.632
treatment	7.585	0.0071	**	Yes
Subject	21.84	0.0017	**	Yes
ANOVA table	SS	DF	MS	F (DFn, DFd)	P value
days x treatment	239496	12	19958	F (12, 160) = 5.515	P<0.0001
days	87399	4	21850	F (2.528, 101.1) = 6.037	P=0.0015
treatment	99258	3	33086	F (3, 40) = 4.631	P=0.0071
Subject	285755	40	7144	F (40, 160) = 1.974	P=0.0017
Residual	579060	160	3619
Data summary
Number of columns (treatment)	4
Number of rows (days)	5
Number of subjects (Subject)	44
Number of missing values	0
Dunnett's multiple comparisons test	Mean Diff.	95.00% CI of diff.	Below threshold?	Summary	Adjusted P Value
Day 1
PF4 vs. Saline	-7.679	-45.01 to 29.65	No	ns	0.9111
PF4 vs. Saline + DT	-13.02	-53.22 to 27.17	No	ns	0.7262
PF4 vs. PF4 + DT	-31.1	-65.90 to 3.712	No	ns	0.0854
Day 2
PF4 vs. Saline	7.066	-60.05 to 74.18	No	ns	0.9853
PF4 vs. Saline + DT	2.189	-49.22 to 53.60	No	ns	0.999
PF4 vs. PF4 + DT	11.92	-25.25 to 49.08	No	ns	0.7634
Day 3
PF4 vs. Saline	-9.833	-42.72 to 23.05	No	ns	0.7844
PF4 vs. Saline + DT	-32.91	-67.25 to 1.445	No	ns	0.0612
PF4 vs. PF4 + DT	-14.29	-44.46 to 15.88	No	ns	0.4995
Day 4
PF4 vs. Saline	104.7	10.57 to 198.8	Yes	*	0.0285
PF4 vs. Saline + DT	115.6	24.45 to 206.8	Yes	*	0.014
PF4 vs. PF4 + DT	82.87	-18.25 to 184.0	No	ns	0.1228
Day 5
PF4 vs. Saline	172.3	23.01 to 321.7	Yes	*	0.0237
PF4 vs. Saline + DT	152.3	3.174 to 301.4	Yes	*	0.0451
PF4 vs. PF4 + DT	161.9	11.94 to 311.9	Yes	*	0.0339
Test details	Mean 1	Mean 2	Mean Diff.	SE of diff.	N1	N2	q	DF
Day 1
PF4 vs. Saline	56.69	64.37	-7.679	14.28	12	11	0.538	15.15
PF4 vs. Saline + DT	56.69	69.72	-13.02	14.91	12	9	0.8735	11.85
PF4 vs. PF4 + DT	56.69	87.79	-31.1	13.49	12	12	2.305	17.29
Day 2
PF4 vs. Saline	89.46	82.39	7.066	25.37	12	11	0.2785	13.71
PF4 vs. Saline + DT	89.46	87.27	2.189	19.43	12	9	0.1127	13.7
PF4 vs. PF4 + DT	89.46	77.54	11.92	14.69	12	12	0.8111	21.95
Day 3
PF4 vs. Saline	51.8	61.63	-9.833	12.63	12	11	0.7784	15.81
PF4 vs. Saline + DT	51.8	84.7	-32.91	12.86	12	9	2.56	12.66
PF4 vs. PF4 + DT	51.8	66.08	-14.29	11.75	12	12	1.216	18.28
Day 4
PF4 vs. Saline	184.4	79.72	104.7	35.67	12	11	2.935	14.01
PF4 vs. Saline + DT	184.4	68.79	115.6	33.51	12	9	3.45	11.15
PF4 vs. PF4 + DT	184.4	101.5	82.87	39.43	12	12	2.102	18.5
Day 5
PF4 vs. Saline	237.2	64.84	172.3	55.52	12	11	3.104	12.06
PF4 vs. Saline + DT	237.2	84.91	152.3	55.33	12	9	2.752	11.9
PF4 vs. PF4 + DT	237.2	75.26	161.9	56.02	12	12	2.891	12.47
Fig. 7h Time to second entrance d5
ANOVA summary
F	7.091
P value	0.0006
P value summary	***
Significant diff. among means (P < 0.05)?	Yes
R squared	0.3472
ANOVA table	SS	DF	MS	F (DFn, DFd)	P value
Treatment (between columns)	233294	3	77765	F (3, 40) = 7.091	P=0.0006
Residual (within columns)	438658	40	10966
Total	671952	43
Data summary
Number of treatments (columns)	4
Number of values (total)	44
Šídák's multiple comparisons test	Mean Diff.	95.00% CI of diff.	Below threshold?	Summary	Adjusted P Value
Saline vs. PF4	-172.3	-273.9 to -70.78	Yes	***	0.0006	A-B
PF4 vs. PF4 DT	161.9	62.59 to 261.3	Yes	**	0.001	B-D
Test details	Mean 1	Mean 2	Mean Diff.	SE of diff.	n1	n2	t	DF
Saline vs. PF4	64.84	237.2	-172.3	43.71	11	12	3.943	40
PF4 vs. PF4 DT	237.2	75.26	161.9	42.75	12	12	3.787	40
Fig. 7i Trajectory Maximum time avoidance
Two-way RM ANOVA	Matching: Stacked
Assume sphericity?	No
Alpha	0.05
Source of Variation	% of total variation	P value	P value summary	Significant?	Geisser-Greenhouse's epsilon
days x treatment	7.379	0.0212	*	Yes
days	7.419	0.0007	***	Yes	0.712
treatment	7.139	0.0328	*	Yes
Subject	29.6	<0.0001	****	Yes
ANOVA table	SS	DF	MS	F (DFn, DFd)	P value
days x treatment	89946	12	7496	F (12, 160) = 2.077	P=0.0212
days	90444	4	22611	F (2.848, 113.9) = 6.265	P=0.0007
treatment	87027	3	29009	F (3, 40) = 3.216	P=0.0328
Subject	360768	40	9019	F (40, 160) = 2.499	P<0.0001
Residual	577480	160	3609
Data summary
Number of columns (treatment)	4
Number of rows (days)	5
Number of subjects (Subject)	44
Number of missing values	0
Dunnett's multiple comparisons test	Mean Diff.	95.00% CI of diff.	Below threshold?	Summary	Adjusted P Value
Day 1
PF4 vs. Saline	-7.008	-34.37 to 20.35	No	ns	0.8539
PF4 vs. Saline + DT	-10.36	-34.61 to 13.89	No	ns	0.5735
PF4 vs. PF4 + DT	-10	-37.39 to 17.39	No	ns	0.6856
Day 2
PF4 vs. Saline	-1.606	-62.03 to 58.81	No	ns	0.9999
PF4 vs. Saline + DT	-9.889	-67.92 to 48.14	No	ns	0.9491
PF4 vs. PF4 + DT	7.417	-53.39 to 68.23	No	ns	0.9806
Day 3
PF4 vs. Saline	53.55	-30.91 to 138.0	No	ns	0.2802
PF4 vs. Saline + DT	61.14	-13.33 to 135.6	No	ns	0.1168
PF4 vs. PF4 + DT	54.92	-29.75 to 139.6	No	ns	0.2648
Day 4
PF4 vs. Saline	69.04	-22.40 to 160.5	No	ns	0.1678
PF4 vs. Saline + DT	78.14	3.504 to 152.8	Yes	*	0.0395
PF4 vs. PF4 + DT	58.5	-18.78 to 135.8	No	ns	0.1624
Day 5
PF4 vs. Saline	107.5	-22.93 to 238.0	No	ns	0.1179
PF4 vs. Saline + DT	124	-1.932 to 249.9	No	ns	0.0539
PF4 vs. PF4 + DT	94.17	-37.41 to 225.7	No	ns	0.1939
Test details	Mean 1	Mean 2	Mean Diff.	SE of diff.	N1	N2	q	DF
Day 1
PF4 vs. Saline	95.08	102.1	-7.008	10.66	12	11	0.6571	18.4
PF4 vs. Saline + DT	95.08	105.4	-10.36	9.407	12	9	1.101	17.45
PF4 vs. PF4 + DT	95.08	105.1	-10	10.74	12	12	0.9311	19.75
Day 2
PF4 vs. Saline	123.7	125.3	-1.606	23.81	12	11	0.06746	20.98
PF4 vs. Saline + DT	123.7	133.6	-9.889	22.68	12	9	0.436	18.98
PF4 vs. PF4 + DT	123.7	116.3	7.417	24.04	12	12	0.3085	21.93
Day 3
PF4 vs. Saline	164.9	111.4	53.55	33.11	12	11	1.618	19.66
PF4 vs. Saline + DT	164.9	103.8	61.14	27.93	12	9	2.189	12.88
PF4 vs. PF4 + DT	164.9	110	54.92	33.26	12	12	1.651	20.22
Day 4
PF4 vs. Saline	185.6	116.5	69.04	36.03	12	11	1.916	21
PF4 vs. Saline + DT	185.6	107.4	78.14	28.43	12	9	2.748	14.63
PF4 vs. PF4 + DT	185.6	127.1	58.5	29.92	12	12	1.955	17.15
Day 5
PF4 vs. Saline	246	138.5	107.5	50.07	12	11	2.148	15.67
PF4 vs. Saline + DT	246	122	124	47.3	12	9	2.621	13.02
PF4 vs. PF4 + DT	246	151.8	94.17	50.71	12	12	1.857	16.32
Fig. 7i Maximum time avoidance d5
ANOVA summary
F	3.456
P value	0.0252
P value summary	*
Significant diff. among means (P < 0.05)?	Yes
R squared	0.2058
ANOVA table	SS	DF	MS	F (DFn, DFd)	P value
Treatment (between columns)	104790	3	34930	F (3, 40) = 3.456	P=0.0252
Residual (within columns)	404338	40	10108
Total	509129	43
Data summary
Number of treatments (columns)	4
Number of values (total)	44
Šídák's multiple comparisons test	Mean Diff.	95.00% CI of diff.	Below threshold?	Summary	Adjusted P Value
Saline vs. PF4	-107.5	-205.1 to -10.03	Yes	*	0.0283	A-B
PF4 vs. PF4 DT	94.17	-1.202 to 189.5	No	ns	0.0535	B-D
Test details	Mean 1	Mean 2	Mean Diff.	SE of diff.	n1	n2	t	DF
Saline vs. PF4	138.5	246	-107.5	41.97	11	12	2.563	40
PF4 vs. PF4 DT	246	151.8	94.17	41.05	12	12	2.294	40

## Sheet: Suppl. fig. 1
Suppl. fig. 1a Representative image
Suppl. fig. 1b Representative images
Suppl. fig. 1c Representative image
Suppl. fig. 1d Proliferation
ANOVA summary
F	0.2929
P value	0.7503
P value summary	ns
Significant diff. among means (P < 0.05)?	No
R squared	0.03759
ANOVA table	SS	DF	MS	F (DFn, DFd)	P value
Treatment (between columns)	16.63	2	8.317	F (2, 15) = 0.2929	P=0.7503
Residual (within columns)	425.9	15	28.39
Total	442.5	17
Data summary
Number of treatments (columns)	3
Number of values (total)	18
Dunnett's multiple comparisons test	Mean Diff.	95.00% CI of diff.	Below threshold?	Summary	Adjusted P Value	C-?
500 ng/ml vs. Control	1.152	-6.353 to 8.656	No	ns	0.9038	A	Control
500 ng/ml vs. 100 ng/ml	-1.203	-8.707 to 6.302	No	ns	0.8957	B	100 ng/ml
Test details	Mean 1	Mean 2	Mean Diff.	SE of diff.	n1	n2	q	DF
500 ng/ml vs. Control	33.14	31.99	1.152	3.076	6	6	0.3743	15
500 ng/ml vs. 100 ng/ml	33.14	34.35	-1.203	3.076	6	6	0.391	15
Suppl. fig. 1f Cell cycle distribution of neural precursor cells		S phase
ANOVA summary
F	2.239
P value	0.1354
P value summary	ns
Significant diff. among means (P < 0.05)?	No
R squared	0.1992
ANOVA table	SS	DF	MS	F (DFn, DFd)	P value
Treatment (between columns)	23.7	2	11.85	F (2, 18) = 2.239	P=0.1354
Residual (within columns)	95.28	18	5.293
Total	119	20
Data summary
Number of treatments (columns)	3
Number of values (total)	21
Dunnett's multiple comparisons test	Mean Diff.	95.00% CI of diff.	Below threshold?	Summary	Adjusted P Value	A-?
Control vs. 100 ng/ml	2.4	-0.5499 to 5.350	No	ns	0.1177	B	100 ng/ml
Control vs. 500 ng/ml	2.071	-0.8785 to 5.021	No	ns	0.1883	C	500 ng/ml
Test details	Mean 1	Mean 2	Mean Diff.	SE of diff.	n1	n2	q	DF
Control vs. 100 ng/ml	29.66	27.26	2.4	1.23	7	7	1.952	18
Control vs. 500 ng/ml	29.66	27.59	2.071	1.23	7	7	1.684	18
Suppl. fig. 1f Cell cycle distribution of neural precursor cells		G2/M
ANOVA summary
F	0.1008
P value	0.9046
P value summary	ns
Significant diff. among means (P < 0.05)?	No
R squared	0.01107
ANOVA table	SS	DF	MS	F (DFn, DFd)	P value
Treatment (between columns)	0.1209	2	0.06043	F (2, 18) = 0.1008	P=0.9046
Residual (within columns)	10.79	18	0.5996
Total	10.91	20
Data summary
Number of treatments (columns)	3
Number of values (total)	21
Dunnett's multiple comparisons test	Mean Diff.	95.00% CI of diff.	Below threshold?	Summary	Adjusted P Value	A-?
Control vs. 100 ng/ml	-0.09857	-1.091 to 0.8942	No	ns	0.9594	B	100 ng/ml
Control vs. 500 ng/ml	0.08714	-0.9057 to 1.080	No	ns	0.9681	C	500 ng/ml
Test details	Mean 1	Mean 2	Mean Diff.	SE of diff.	n1	n2	q	DF
Control vs. 100 ng/ml	3.791	3.89	-0.09857	0.4139	7	7	0.2382	18
Control vs. 500 ng/ml	3.791	3.704	0.08714	0.4139	7	7	0.2105	18
Suppl. fig. 1f Cell cycle distribution of neural precursor cells		G1/G0
ANOVA summary
F	4.01
P value	0.0363
P value summary	*
Significant diff. among means (P < 0.05)?	Yes
R squared	0.3082
ANOVA table	SS	DF	MS	F (DFn, DFd)	P value
Treatment (between columns)	35.47	2	17.73	F (2, 18) = 4.010	P=0.0363
Residual (within columns)	79.62	18	4.423
Total	115.1	20
Data summary
Number of treatments (columns)	3
Number of values (total)	21
Dunnett's multiple comparisons test	Mean Diff.	95.00% CI of diff.	Below threshold?	Summary	Adjusted P Value	A-?
Control vs. 100 ng/ml PF4	-2.921	-5.618 to -0.2245	Yes	*	0.0334	B	100 ng/ml
Control vs. 500 ng/ml PF4	-2.557	-5.253 to 0.1400	No	ns	0.0639	C	500 ng/ml
Test details	Mean 1	Mean 2	Mean Diff.	SE of diff.	n1	n2	q	DF
Control vs. 100 ng/ml PF4	65.37	68.29	-2.921	1.124	7	7	2.598	18
Control vs. 500 ng/ml PF4	65.37	67.93	-2.557	1.124	7	7	2.274	18
Suppl. fig. 1g Representative image
Suppl. fig. 1h beta-tubulin+ cells
ANOVA summary
F	3.607
P value	0.0526
P value summary	ns
Significant diff. among means (P < 0.05)?	No
R squared	0.3248
ANOVA table	SS	DF	MS	F (DFn, DFd)	P value
Treatment (between columns)	16.11	2	8.054	F (2, 15) = 3.607	P=0.0526
Residual (within columns)	33.49	15	2.233
Total	49.6	17
Data summary
Number of treatments (columns)	3
Number of values (total)	18
Dunnett's multiple comparisons test	Mean Diff.	95.00% CI of diff.	Below threshold?	Summary	Adjusted P Value	A-?
Control vs. 100 ng/ml	-1.289	-3.394 to 0.8150	No	ns	0.2614	B	100 ng/ml
Control vs. 500 ng/ml	-2.312	-4.417 to -0.2076	Yes	*	0.0314	C	500 ng/ml
Test details	Mean 1	Mean 2	Mean Diff.	SE of diff.	n1	n2	q	DF
Control vs. 100 ng/ml	6.947	8.236	-1.289	0.8627	6	6	1.495	15
Control vs. 500 ng/ml	6.947	9.259	-2.312	0.8627	6	6	2.68	15
Suppl. fig. 1h GFAP+ cells
ANOVA summary
F	0.9815
P value	0.3976
P value summary	ns
Significant diff. among means (P < 0.05)?	No
R squared	0.1157
ANOVA table	SS	DF	MS	F (DFn, DFd)	P value
Treatment (between columns)	47.05	2	23.53	F (2, 15) = 0.9815	P=0.3976
Residual (within columns)	359.5	15	23.97
Total	406.6	17
Data summary
Number of treatments (columns)	3
Number of values (total)	18
Dunnett's multiple comparisons test	Mean Diff.	95.00% CI of diff.	Below threshold?	Summary	Adjusted P Value	A-?
Control vs. 100 ng/ml	0.7654	-6.130 to 7.660	No	ns	0.948	B	100 ng/ml
Control vs. 500 ng/ml	-2.982	-9.877 to 3.913	No	ns	0.4838	C	500 ng/ml
Test details	Mean 1	Mean 2	Mean Diff.	SE of diff.	n1	n2	q	DF
Control vs. 100 ng/ml	72.8	72.03	0.7654	2.827	6	6	0.2708	15
Control vs. 500 ng/ml	72.8	75.78	-2.982	2.827	6	6	1.055	15

## Sheet: Suppl. fig. 2 
Suppl. fig. 2a Representative image
Suppl. fig. 2b Hippocampal volume	PF4 KO vs. WT
Unpaired t test
P value	0.7914
P value summary	ns
Significantly different (P < 0.05)?	No
One- or two-tailed P value?	Two-tailed
t, df	t=0.2700, df=13
Suppl. fig. 2c dentate gyrus volume	PF4 KO vs. WT
Unpaired t test
P value	0.8099
P value summary	ns
Significantly different (P < 0.05)?	No
One- or two-tailed P value?	Two-tailed
t, df	t=0.2455, df=13
Suppl. fig. 2d Representative image
Suppl. fig. 2e SVZ Proliferation	PF4 KO vs. WT
Unpaired t test
P value	0.5196
P value summary	ns
Significantly different (P < 0.05)?	No
One- or two-tailed P value?	Two-tailed
t, df	t=0.6535, df=24
Supple. Fig. 2f Running trajectory WT vs. PF4 KO
Two-way ANOVA	Ordinary
Alpha	0.05
Source of Variation	% of total variation	P value	P value summary	Significant?
Interaction	3.194	0.5781	ns	No
day	37.19	<0.0001	****	Yes
genotype	1.547	0.0573	ns	No
ANOVA table	SS (Type III)	DF	MS	F (DFn, DFd)	P value
Interaction	74.7	9	8.3	F (9, 138) = 0.8428	P=0.5781
Row Factor	870	9	96.66	F (9, 138) = 9.815	P<0.0001
Column Factor	36.19	1	36.19	F (1, 138) = 3.675	P=0.0573
Residual	1359	138	9.849
Data summary
Number of columns (Column Factor)	2
Number of rows (Row Factor)	10
Number of values	158
Šídák's multiple comparisons test	Predicted (LS) mean diff.	95.00% CI of diff.	Below threshold?	Summary	Adjusted P Value
WT - KO
Row 1	-1.617	-6.081 to 2.848	No	ns	0.9736
Row 2	0.06362	-4.401 to 4.528	No	ns	>0.9999
Row 3	-0.2994	-4.764 to 4.165	No	ns	>0.9999
Row 4	1.735	-2.730 to 6.199	No	ns	0.9576
Row 5	1.839	-2.626 to 6.303	No	ns	0.9385
Row 6	3.437	-1.028 to 7.901	No	ns	0.264
Row 7	2.13	-2.334 to 6.594	No	ns	0.8572
Row 8	1.41	-3.055 to 5.874	No	ns	0.9902
Row 9	0.2511	-4.370 to 4.872	No	ns	>0.9999
Row 10	0.6316	-3.989 to 5.253	No	ns	>0.9999
Test details	Predicted (LS) mean 1	Predicted (LS) mean 2	Predicted (LS) mean diff.	SE of diff.	N1	N2	t	DF
WT - KO
Row 1	6.031	7.648	-1.617	1.569	8	8	1.03	138
Row 2	7.446	7.383	0.06362	1.569	8	8	0.04055	138
Row 3	8.808	9.108	-0.2994	1.569	8	8	0.1908	138
Row 4	11.37	9.639	1.735	1.569	8	8	1.105	138
Row 5	11.63	9.791	1.839	1.569	8	8	1.172	138
Row 6	13.32	9.879	3.437	1.569	8	8	2.19	138
Row 7	12.94	10.81	2.13	1.569	8	8	1.357	138
Row 8	13.8	12.39	1.41	1.569	8	8	0.8983	138
Row 9	13.95	13.7	0.2511	1.624	7	8	0.1546	138
Row 10	14.07	13.44	0.6316	1.624	7	8	0.3889	138
Suppl. fig. 2g Average distance run	PF4 KO vs. WT
Unpaired t test
P value	0.5478
P value summary	ns
Significantly different (P < 0.05)?	No
One- or two-tailed P value?	Two-tailed
t, df	t=0.6160, df=14

[truncated: 9 more sheets: Suppl. fig. 3, Suppl. fig. 4, Suppl. fig. 5, Suppl. fig. 6, Suppl. fig. 7, Suppl. fig. 8, Suppl. fig. 9, Suppl. fig. 10, Suppl. fig. 11]
