# Supplementary material for: Platelet-derived exerkine CXCL4/platelet factor 4 rejuvenates hippocampal neurogenesis and restores cognitive function in aged mice
Source: Nat Commun. 2023 Aug 16;14:4375. doi: 10.1038/s41467-023-39873-9 (PMC10432533; doi:10.1038/s41467-023-39873-9)
Supplement: Supplementary file 13 — Source Data [file 41467_2023_39873_MOESM13_ESM.xlsx]

## Sheet: Figure overview
Figure no.	Description
Fig. 1	PF4 in young mice and PF4 KO mice
Fig. 2	Sequencing of PF4-treated neural precursor cells
Fig. 3	Proteomics analysis of platelets in exercsising mice
Fig. 4	Aged running and platelet depetion
Fig. 5	Aged PF4 injection - histology
Fig. 6	Aged PF4 injection - behaviour studies
Fig. 7	Aged PF4 injection - behaviour in the DCXDTR mouse model
Figure no.	Description
Supplementary fig. 1	Adherent monolayer culture
Supplementary fig. 2	PF4 KO mice
Supplementary fig. 3	Sequencing of PF4-treated neural precursor cells
Supplementary fig. 4	Western blot analysis and mature neuron culture
Supplementary fig. 5	Short term exercsie in aged mice
Supplementary fig. 6	Platelet count and corticosterone levels in aged running mice
Supplementary fig. 7	Proteomics analysis of platelets in exercsising mice
Supplementary fig. 8	Running tracking data in aged platelet-depleted mice
Supplementary fig. 9	Aged PF4 injection - histology
Supplementary fig. 10	Dendritic morphology in aged running mice
Supplementary fig. 11	Aged PF4 injection - behaviour studies

## Sheet: Fig. 1
Fig. 1a Representative image
Fig 1b Proliferation
Saline	PF4
5424	4230
3618	5322
3408	4464
3498	3990
3330	3522
5004	3906
4512	3756
4698	3132
5808	4182
3870
Fig. 1c Immature neurons
Saline	PF4
18816	18318
17754	21810
18960	24150
14724	17748
17814	14868
16422	19590
18690	18546
16518	16350
15390	17376
13026	23208
15084	14502
18672	16314
15672	17502
19938	23466
17262	22974
Fig. 1d Experimental scheme
Fig. 1e Stem cell recruitment
	Cldu+IdU-																				CldU+ IdU+																				CldU- IdU+
Control	57	44	53	77	56	41.58	66	62.62	62	54	57.8125	54.6154	49.2064	55	41.1765	52.3077	58.8235	63.7255	54.4643	63.3333	30	46	35	17	30	37.62	21	19.63	31	25	33.5938	34.6154	42.0635	38	48.7395	38.4615	17.6471	27.451	35.7143	33.3333	13	10	12	6	14	20.79	13	17.76	7
PF4	62.62	59	48.04	55.45	59.6	39	54.81	46.53	46	60	50.4762	59.4595	50.8772	60.5263	40.5172	58.4	50.3759	64.4068	64.9123	52.5	22.43	29	43.14	30.69	24.24	41	24.04	29.7	34	25	31.4286	29.7297	43.8597	34.2105	43.9655	35.2	40.6015	27.1186	28.9474	39.1667	14.95	12	8.82	13.86	16.16	20	21.15	23.76	20
Fig. 1f Injection paradigm
Fig. 1g Representative Images
Fig. 1h Proliferation in PF4 KO mice (STD and RUN)
WT STD	WT RUN	KO STD	KO RUN
5052	8436	5484	6834
6576	6546	5322	6870
7122	7596	5046	6996
6780	7788	5802	6072
5334	8364	4968	4884
5388	6444	3108	2814
6300	6696	3192	3210
6666	10674	3096	4338
6762		3552
7386		4056
6690		5484
6216		6006
		5292
		5076
Fig. 1i Representative Images
Fig. 1j Immature neurons in PF4 KO mice (STD)
WT STD	KO STD
28578	21390
19488	20004
22944	21720
23340	19176
27528	18042
25860	21042
27954	21480
21318	18366
22368	14028
18432	14820
19068	17184
23082	20172
	17250
	19476
[truncated: 11 more columns]

## Sheet: Fig. 2
For source data please see data availability statement.

## Sheet: Fig. 3
For source data please see data availability statement.

## Sheet: Fig. 4
Fig. 4a Long-term running proliferation
STD	28d RUN
198	126
192	372
150	270
318	534
288	402
108	312
168	474
300	246
198	744
132
Fig. 4b Representative images
Fig. 4c Long-term running immature neurons
STD	28d RUN
228	360
420	624
420	390
468	1752
564	750
168	1242
498	2094
576	1014
198	1170
264
Fig. 4d Representative image
Fig. 4e Representative image
Fig. 4f Long-term running survival
STD	28d RUN
36	60
30	60
78	54
48	60
48	78
42	72
42	72
60	90
42	72
24
Fig. 4g Platelet activation timecourse
		STD															28d RUN
d1	1	108.428	52.1073	64.3555	82.3083	192.801	53.431	111.993	112.541	124.971	97.0645						386.053	52.6794	123.832	117.043	324.257	74.5966	39.5848	98.0886	21.4516	18.0779
d4	4	89.5427	100.016	100.14	85.0108	125.29	82.807	110.328	107.906	75.9854	122.973	57.9331	129.225	117.977	226.997	20.1585	525.75	113.764	118.419	83.6302	217.734	130.453	114.951	198.306	67.2582	124.378	47.709	29.9687	86.8099	106.639	59.2542	109.063
d8	8	112.898	70.6788	195.828	98.8625	21.7328	118.353	231.791	42.3221	56.8749	50.6589						131.664	30.4894	57.6064	34.9744	117.514	110.573	90.3654	56.1254	110.09	139.811
d15	15	41.4086	72.491	38.2093	180.702	167.189	68.8664	68.1699	81.4149	77.4643	204.085						98.7515	29.408	30.7013	43.398	181.116	64.1803	140.366	68.007	63.0724	82.0154
d21	21	58.2053	58.6896	97.9653	154.459	130.681	93.8338	79.1236	91.633	140.743	94.667						287.116	51.4928	102.972	190.403	124.923	97.8321	127.404	164.26	156.546	85.7394
d28	28	89.8101	39.6106	73.685	116.441	180.453	111.792	76.8053	119.775	89.9424	101.686						289.102	79.3337	351.215	390.253	215.799	89.2271	80.3453	148.156	157.963	79.363
d35	35	146.546	81.2204	103.71	82.2219	86.3009	197.817	99.663	63.9215	79.359	59.2397						124.864	46.481	43.419	62.0713	77.9863	27.8282	94.334	79.5536	73.3358	75.5026
Fig. 4i Experimental scheme
Fig. 4h Platelet activation 28d RUN
STD	28d RUN
89.8101	289.102
39.6106	79.3337
73.685	351.215
116.441	390.253
180.453	215.799
111.792	89.2271
76.8053	80.3453
119.775	148.156
89.9424	157.963
101.686	79.363
Fig. 4j Platelet count 28d RUN depletion
STD control	RUN control	STD depletion	RUN depletion
1013.28	1268.92	897.145	945.065
867.679	567.732	861.41	1434.68
764.412	765.132	101.212	347.643
1173.57	1182.44	727.322	404.099
1320.4	1058.11	396.678	434.338
1081.79	1472.52	460.787	362.023
1756.6	977.743	289.485	1096.85
1043	1729.91	107.795	600.847
1187.52	1256.2	259.461	744.309
1790	914.24	35.9022	260.93
	762.648		1384.34
	908.018		593.826
	1306.33		437.061
			201.628
Fig. 4k Proliferation 28d RUN depletion
STD- Control	RUN- control	STD- depleted	RUN - depleted
324	546	126	168
318	414	204	396
288	312	354	186
144	144	258	306
270	390	150	354
234	414	228	168
162	462	270	246
228	834	204	438
252	348	270	432
198	276	318	360
	756		144
	414		408
	252		210
			372

## Sheet: Fig. 5
Fig. 5a Experimental scheme
Fig. 5b Proliferation
Saline	PF4
234	102
222	324
228	210
150	510
228	498
126	474
252
246
Fig. 5c Representative image
Fig. 5d Proliferating neural precursor cells
	Ki67+Sox2-Tbr2-								Ki67+ Sox2+Tbr2-								Ki67+Sox2+Tbr2+								Ki67+Sox2-Tbr2+
Saline	10.6383	13.6364	0	6.89655	12.5	3.57143	7.14286	5	38.2979	18.1818	7.14286	27.5862	25	35.7143	25	40	51.0638	63.6364	92.8571	65.5172	62.5	60.7143	64.2857	52.2	0	4.54545	0	0	0	0	3.57143	2.5
PF4	15.3846	2.12766	0	2.5	5.45455	7.01754			21.1538	29.7872	25	30	45.4545	57.8947			61.5385	61.7021	75	65	47.2727	29.8246			1.92308	6.38298	0	2.5	1.81818	5.26316
Fig. 5e Proliferating immature neurons
Saline	PF4
5.12821	23.5294
5.40541	11.1111
5.26316	31.4286
4	9.41176
2.63158	16.8675
19.0476	8.86076
14.2857
9.7561
Fig. 5f Immature neurons
Saline	PF4
834	786
942	1092
492	1140
528	648
636	1824
468	1920
606
696
564
Fig. 5g Representative images
Fig. 5h Representative image
Fig. 5i Representative reconstructions of DCX+ cells
Fig. 5j Dendritic length			Figure 5j Primary dendrite			Figure 5j Longest dendrite
Control	PF4		Control	PF4		Control	PF4
115.23	308.12		50.33	40.93		50.33	70.64
367.78	207.6		34.32	115.24		65.87	115.24
240.89	685.17		52.43	17.34		66.9	103.24
180.45	205.36		51.47	50.68		51.47	56.14
487.93	306.36		48.4	13.13		65.09	88.93
142.12	227.8		30.88	15.23		41.41	60.48
75.2	130.15		44.94	41.73		44.94	48.87
245.74	492.41		72.4	32.82		72.4	74.66
110.76	173.28		41.21	59.28		42.29	67.1
200.1	332.82		11.62	136.59		60.49	136.59
350.27	229.73		95.47	80.67		95.47	93.57
363	353.43		58.32	98.93		77.48	98.93
238.47	642.36		39.2	12.16		78.84	83.33
163.68	386.77		88.23	157.92		88.23	157.92
170.52	394.08		101.23	107.11		101.23	107.11
146.26	340.26		54.64	153.58		54.64	153.58
191.87	219.65		61.22	121.32		61.22	121.32
210.9	922.35		109.82	67.56		109.82	127.64
200.87	300.78		46.32	93.88		60.83	93.88
141.45	86.51		39.79	68.95		39.79	68.95
308.09	331.23		55.67	50.79		76.8	55.15
160.38	190.15		38.71	59.66		38.71	74.35
108.68	122.82		52.4	26.47		52.4	58.98
177.89	135.08		33.49	29.2		51.31	57.22
57.7	192.79		47.08	40.06		47.08	83.38
188.75	201.71		53.68	131.31		56.39	131.31
631.92	134.05		56.24	80.65		76.24	80.65
300.75	281.27		13.65	103.96		113.86	103.96
267.14	435.01		63.57	23.84		88.44	104.43
141.36	127.74		25.23	31.66		67.77	48.72
246.01	708.28		61.79	70.59		61.79	106.95
367.55	634.8		25.21	65.22		105.44	111.91
	268.84			67.67			67.67
	340.11			33.99			69.56
	96.35			62.56			62.56
	323.14			91.3			91.3
Fig. 5k Branch number			Fig. 5k Branch points
Control	PF4		Control	PF4
5	9		2	4
13	5		6	2
7	19		3	9
5	7		2	3
16	9		7	4
7	7		3	3
3	5		1	2
7	14		3	5
3	5		1	2
7	5		3	2
9	3		4	1
9	7		4	3
7	19		3	9
7	5		3	2
5	7		2	3
5	5		2	2
5	5		2	2
3	24		1	12
5	5		2	2
7	3		3	1
11	13		5	6
9	5		4	2
5	3		2	1
7	3		3	1
3	5		1	2
5	3		2	1
19	3		9	1
5	7		2	3
5	9		2	4
3	3		1	1
13	15		6	7
11	15		5	7
	9			4
	9			4
	3			1
	8			3
Fig. 5l Representative reconstructions of DCX+ cells
Figure 5m Dendritic length			Fig. 5m Primary dendrite			Figure 5m Longest dendrite
WT	KO		WT	KO		WT	KO
210.93	210.13		25.92	25.36		44.19	71.57
117.88	202.44		36.39	42.82		36.39	59.84
100.3	267.93		13.29	39.71		37.14	56.57
394.18	333.32		75.1	69		106.81	91.06
334.66	144.04		65.36	24.38		70.62	36.03
441.79	246.35		31.61	38.1		120.83	55.86
315.76	283.5		45.14	27.45		80.88	55.88
160.39	138.01		91.55	67.64		91.55	67.64
60.04	159.65		20.12	19.42		23.31	87.26
378.78	196.87		44.72	22.99		44.72	85.16
387.98	135.6		107.59	49.45		107.59	49.45
311.25	128.35		27.68	48.39		107.92	48.39
273.16	181.94		126.67	28.58		126.67	64.27
216.12	613.95		57.35	10.05		57.35	79.4
187.5	330.47		26.87	56.53		33.77	86.66
729.92	650.93		38.86	43.03		178.78	70.6
222.16	153.04		70.74	44.04		70.74	84.98
449.06	133.61		97.78	87.96		99.35	87.96
166.22	236.51		55.26	52.35		55.26	69.16
98.26	288.77		62.53	60.84		62.53	60.84
302.03	148.98		44.8	67.05		49.57	67.05
277.63	248.1		56.22	25		56.22	55.71
342.95	181.29		47.83	47.12		75.05	47.12
412.2	99.22		82.39	56.24		54.04	56.24
204.35	75.9		37.43	75.9		58.52	75.9
129.92	104.76		90.28	23.69		90.28	24.87
210.28	132.57		59.76	35.25		59.76	37.92
172.14	204.71		59.88	54.69		59.88	54.69
289.88	385.96		38.72	50.7		95.21	60.75
252.63	137.75		63.5	10.28		63.5	38.55
247.13	257.54		82.09	63.96		82.09	64.09
163.04	145.37		63.31	14.74		63.31	74.28
449.57	254.11		51.22	138.89		49.47	138.89
226.68	113.7		65.17	58.17		65.17	58.17
144.69	138.83		11.42	9.85		60.84	107.9
130.18	103.24		73.98	24.16		73.98	54.73
373.53	131.24		59.3	62.76		59.3	62.76
190.3	81.18		87.4	34.93		87.4	34.93
291.04	395.41		23.97	41.15		58.8	97.99
246.93	423.44		63.8	46.71		63.8	97.57
158.6	451.89		83.37	42.23		83.37	103.16
640.55	475.11		77.7	29.57		142.4	157.18
397.09	254.6		118.99	48.29		118.99	69.27
117.11	251.18		72.07	29.51		72.07	44.16
608.7	135.45		52.49	36.65		92.47	47.24
133.32	94.1		21.17	60.17		33.12	60.17
316.05	88.97		73.09	32		85.34	44.38
229.05	213.47		63.91	60.08		63.91	66.34
337.58	178.21		29.37	25.19		105.76	77.17
401.2	262.45		59.97	36.47		83.11	54.73
150.03	194.68		61.2	53.22		61.2	54.43
86.95	530.13		26.36	42.9		54.3	127.43
164.79	210.36		82.31	27.31		82.31	61.1
185.97	167.05		59.45	36.14		59.45	49.1
147.51	374.35		58.87	51.15		58.87	53.06
126.62	142.48		34.71	48.83		47.5	55.42
152.43			18.89			30.16
183.09			39.26			50.42
240.73			36.96			45.84
Fig. 5n branch number			Fig. 5n branch points
WT	KO		WT	KO
11	5		5	2
5	7		2	3
5	11		2	5
11	9		5	4
7	7		3	3
11	9		5	4
12	13		5	6
3	5		1	2
3	5		1	2
20	7		10	3
13	5		6	2
12	3		5	1
5	8		2	3
8	16		3	7
10	5		4	12
11	25		5	12
11	3		5	1
11	3		5	1
7	7		3	3
3	9		1	4
15	1		7	3
11	11		5	5
9	12		4	6
11	1		5	3
5	1		2	0
3	5		1	2
7	5		3	2
7	7		3	3
7	16		3	7
5	7		2	3
7	5		3	2
3	5		1	2
21	3		10	1
7	3		3	1
5	3		2	1
5	3		2	1
11	3		5	1
9	3		4	1
9	13		4	6
9	13		4	6
5	9		2	4
13	7		6	3
9	5		4	2
3	13		1	6
17	5		8	2
7	3		3	1
9	3		4	1
7	5		3	2
5	5		2	2
11	11		5	5
5	11		2	5
3	11		1	5
3	5		1	2
5	5		2	2
3	17		1	8
3	5		1	2
9			4
5			2
10			5

## Sheet: Fig. 6
Fig. 6a Experimental scheme
Fig. 6b Experimental setup
Fig. 6c Object exploration total			Fig. 6d Time at novel location			Fig. 6d Visitis to novel location
Saline	PF4		Saline	PF4		Saline	PF4
10.1333	3.2		2.26666	0.8		1	1
37.0666	22.2		0	5.86666		0	6
9.26666	6.93333		4.46666	6.39999		3	4
9.86666	7.73332		0.666666	5.46666		1	3
14.2667	10.6		1.93333	1.4		2	2
10.1333	15.4666		3.86666	4.26666		4	4
7.6	22		2.53333	5.26666		3	2
15.6	9.66665		6.73333	8.46666		7	8
4	13		6.33333	3.53333		6	4
13.3333	6.73333		4.86666	5.99999		6	4
8.79999	6.33332		1.6	5.59999		2	4
7.13332	34.1333		6.66666	4.93333		5	5
8.06666	28.6666		2.4	16.3999		1	6
26.6	13.0667		2.4	5		3	2
14.9333	17.1333		3.8	13		3	9
8.53333	16.4667		8.26666	12		2	5
6.86666	31.5333		1.86666	5.33333		3	5
20.7999	13.7333		1.13333	9.19999		2	5
19.4667	7.53333		4.8	2.53333		2	4
15.3333	8.99999		1.4	7.13333		2	5
36.2666	11.0666		3.33333	2.33333		3	2
14.4	30.1333		10.8667	3.53333		3	4
	13.5333			3.2			4
Fig. 6e Experimental setup
Fig. 6f Contextual fear conditioning
	x	Saline																				PF4
2		0	0	0	0	0	0	0	0	0	0	0	0	0	0	0	0	0	0	0	0	0	0	0	0	0	0	0	0	0	0	0	0	0	0	0	0	0	0	0	0	0	0	0
4	120	14.06	11.28	17	8.5	12	5.94	8.72	0	0	1.71	0	0	24	19.06	0	22.78	6.33	26.44	32.28	11.33	21.5	8.17	15.67	17.38	0	4.16	26.55	1.71	0.96	9.28	34.22	25.06	3.17	1.33	7.44	6.17	24.83	15	22.85	29.13	12.06	0.94	12.89
6	240	42.67	21.86	27.87	37.15	37.2	27.66	23.75	18.64	4.46	23.23	5.28	10.17	33.92	46.2	10.19	43.65	27.65	56.11	57.42	26.83	48.72	18.91	28.61	45.18	19.27	30.38	39.88	30.47	12.3	48.53	46.69	47.35	36.19	29.27	27.01	24.34	46.62	40.31	44.57	44.34	45.32	18.34	39.14
8	360	51.14	28.55	29.17	47.45	44.29	36.85	28.96	28.17	3.67	34.19	24.96	15.68	33.83	55	15.4	50.62	36.27	68.14	64.79	30.55	53.52	22.61	27.22	49.17	52	42.77	45.72	46.33	13.28	71.33	39.26	53.04	51.45	42.85	33.2	30.48	52.27	47.28	47.45	50.51	56.87	27.7	49.6
10	480	60.56	31.67	30.51	48.49	55.52	42.97	38.91	36.93	0	42.39	46.81	21.02	47.91	53.43	23	52.9	39.79	78.63	71.78	31.36	64.69	24.39	39.26	59.12	73.64	60.63	52.67	42.81	13.81	72.62	44.32	59.28	65.78	57.54	45.94	39.33	58.47	46.87	60.9	69.72	69.49	51.74	50.46
Fig. 6g Fear memory
Saline	PF4
0	11.06
12.83	0
0	27.43
28.76	65.78
30.53	13.33
0	25.78
6.19	22.12
25.66	30.53
0	7.52
3.54	31.42
0	7.96
7.41	7.96
0	0
0	14.6
0	0
7.08	14.35
22.12	44.84
0	26.01
15.49	19.73
0	8.07
33.63	8.07
10.18	5.83
	14.6
	6.67
Fig. 6h Experimental scheme
Fig. 6i Experimental scheme
Fig. 6j Representative travel paths during APA task
Fig. 6k APA trajectory of shock zone entry
	Saline
Day 1	14	15	15	20	32	18	24	16	24	14	16	14	10	11	12	12	14	14	21	13	16	21	8	19	18	17	7	14	9	8	11	7	12	14
Day 2	12	23	17	13	14	22	12	13	19	18	15	9	11	12	11	9	16	12	17	12	15	10	11	15	17	21	12	13	9	11	11	6	15	14
Day 3	18	20	19	18	12	29	11	18	22	16	11	16	12	16	9	18	16	10	13	11	15	11	1	21	14	12	14	16	13	9	11	10	22	14
Day 4	13	12	13	14	17	24	21	16	21	16	11	16	13	14	10	12	18	10	12	11	9	13	1	18	9	9	8	24	8	11	6	4	14	16
Day 5	23	23	17	21	15	28	10	18	25	8	16	20	8	13	15	10	19	12	13	8	15	11	3	14	14	11	10	14	15	10	9	6	16	16
Fig. 6l APA trajectory number of shocks
	Saline																		PF4
Day 1	16	15	21	22	32	20	24	16	24	14	16	16	10	11	13	12	14	14	20	20	21	13	18	22	8	19	19	17	7	16	9	9	12	8	12	14
Day 2	12	25	17	13	14	27	15	13	19	20	18	10	11	14	11	9	16	13	12	19	17	12	16	11	11	17	19	25	12	13	12	11	13	8	15	16
Day 3	20	22	19	20	12	59	11	18	22	18	13	17	12	20	9	20	18	10	9	20	14	11	15	12	1	23	14	14	16	18	13	10	13	10	34	15
Day 4	15	12	14	15	21	24	22	17	21	18	14	17	13	17	10	13	18	13	14	12	12	11	9	13	1	21	9	11	9	29	8	12	7	4	14	17
Day 5	31	24	17	24	16	38	11	21	25	8	16	20	8	19	18	11	21	12	11	10	13	8	16	11	4	15	19	12	11	18	16	10	9	6	18	17
Fig. 6m APA trajectory entries per distance
	Saline																		PF4
Day 1	0.43	0.38	0.44	0.64	0.98	0.57	0.68	0.46	0.72	0.43	0.45	0.37	0.28	0.36	0.35	0.36	0.41	0.42	0.61	0.56	0.6	0.35	0.46	0.57	0.26	0.53	0.55	0.46	0.2	0.4	0.25	0.23	0.35	0.19	0.34	0.47
Day 2	0.39	0.62	0.45	0.46	0.49	0.59	0.33	0.38	0.6	0.55	0.41	0.27	0.31	0.33	0.32	0.28	0.48	0.34	0.38	0.54	0.52	0.31	0.44	0.28	0.37	0.39	0.53	0.59	0.34	0.41	0.27	0.35	0.34	0.19	0.35	0.42
Day 3	0.58	0.55	0.45	0.53	0.4	0.7	0.35	0.5	0.66	0.49	0.35	0.47	0.3	0.59	0.27	0.59	0.51	0.31	0.32	0.55	0.38	0.33	0.47	0.32	0.04	0.44	0.5	0.37	0.39	0.55	0.39	0.27	0.35	0.33	0.58	0.41
Day 4	0.38	0.36	0.34	0.47	0.5	0.71	0.63	0.44	0.59	0.46	0.34	0.49	0.4	0.45	0.32	0.38	0.57	0.32	0.41	0.36	0.39	0.33	0.3	0.39	0.04	0.41	0.27	0.32	0.27	0.77	0.25	0.34	0.19	0.14	0.39	0.5
Day 5	0.72	0.73	0.45	0.65	0.52	0.81	0.34	0.51	0.76	0.25	0.55	0.7	0.26	0.43	0.48	0.34	0.57	0.4	0.29	0.33	0.39	0.23	0.51	0.35	0.11	0.42	0.43	0.37	0.32	0.54	0.42	0.33	0.29	0.19	0.42	0.48
Fig. 6n APA Trajectory time to first entrance day 5
	Saline																		PF4
Day 1	9.43	9.53	15.43	47.53	22.93	10.23	22.63	4.43	16.93	47.5	5.63	38.7	21.7	20.27	20.93	4.57	26.27	6.8	8.47	10.77	7.53	21.8	4.93	6.7	8.17	6.73	27	13.17	8.03	9.07	10.4	77.6	13.03	15.5	24.67	8.13
Day 2	50.03	8.23	68.03	15.77	28	31.33	25.27	19.37	25.17	39.93	42.23	15.57	69.47	62.1	69.4	64.03	40.77	32.63	25.9	17.03	17.47	61.6	67.73	21.77	27.73	107.87	27.63	48.53	17.8	80.17	28.57	59.23	79.33	39.5	16.57	15.57
Day 3	28.43	32.9	20.2	29.93	117.67	29.97	99.5	28.53	30.37	80.7	64.8	68.53	59.33	43.6	11.13	21.23	26.27	48.47	82.3	71.87	41.93	85.03	33.3	24.37	149.17	42.73	45.27	32	91.17	44.63	18	41.07	39.9	20.37	33.23	25.4
Day 4	19.33	30.43	29.2	24.83	26.8	13.27	26.57	61.43	27.23	40.53	42.93	17.57	105.07	39.27	32.2	41.63	26.93	42.17	31.4	34.97	28.03	29.87	30.23	65.33	162.87	19.6	34.6	104.1	28.27	36.37	55.3	50.67	85.33	174.07	31.57	29.6
Day 5	24.13	39.67	28	28.73	27.33	40.37	130.3	36.1	29.73	29.33	36	36.97	50.3	25.4	31.13	76.87	28.67	19.23	34.13	30.83	12.97	35.3	147.43	35.17	47.43	29.93	70.83	114.43	89.07	78.67	40.4	21.63	31.83	201.3	38.93	36.53
Fig. 6o APA Trajectory time to second entrance
	Saline																		PF4
Day 1	46.03	20.83	48.33	54.47	54.6	29.93	37.93	32.57	57.63	53.77	24.6	78.33	33.63	178.37	71.9	21.73	175.4	66.83	47.1	21.27	48.8	78.07	55.07	22.17	53.23	30.67	58.47	69.1	46.2	105	98.53	160.63	58.47	84	142.93	41.5
Day 2	177.8	51.23	132.9	33.33	86.03	60.33	79.83	58.13	76.63	62	59.1	138.5	145.07	111.33	91.07	125.5	56.7	43.2	66.53	48	53.73	85.6	81.77	83.3	123.03	114.23	83.1	91.47	126.93	85.17	130.63	104.2	136.17	101.9	37.13	96.7
Day 3	42.2	39.93	40.87	51.77	162.9	34	152.4	43.1	78.83	108.5	98.83	120.9	100.47	65.73	216.37	91.87	32.73	103.97	155.47	111.47	78.23	122.77	63.27	88.8	599.97	57.57	117.33	49.73	122	73.1	67.8	134.23	95.03	118.13	89	56.9
Day 4	31.6	36.33	83.8	36.4	74.9	24	71	74.67	67.63	77.1	50.43	68.7	175.53	127.37	115.13	62.93	67	96.7	96.57	52.33	45.4	129.73	74.7	103.6	599.97	47.27	94.17	134	58.33	49.33	180.9	93.63	136.87	412.1	38.13	77.83
Day 5	32.8	54.67	41.97	45.17	34.8	72	182.63	49.73	49.1	231.77	43.53	49.63	202.77	64.87	49.73	122.13	55	57.8	85.63	65.33	75.3	272.2	174.07	56.3	158.77	64.4	112.7	153.83	99.07	84.87	70.03	85.17	89.93	263.17	85.03	86.97
Fig. 6k APA shock zone entry on day 5				Fig. 6l APA Number of shocks on day 5				Fig. 6m APA Entries per distance				Fig. 6n APA Time to first entrance			Figure 6o APA Time second entrance day 5
												Saline	PF4		Saline	PF4
Saline	PF4			Saline	PF4			Saline	PF4			24.13	34.13		32.8	85.63
23	10			31	11			0.72	0.29			39.67	30.83		54.67	65.33
23	10			24	10			0.73	0.33			28	12.97		41.97	75.3
17	13			17	13			0.45	0.39			28.73	35.3		45.17	272.2
21	8			24	8			0.65	0.23			27.33	147.43		34.8	174.07
15	15			16	16			0.52	0.51			40.37	35.17		72	56.3
28	11			38	11			0.81	0.35			130.3	47.43		182.63	158.77
10	3			11	4			0.34	0.11			36.1	29.93		49.73	64.4
18	14			21	15			0.51	0.42			29.73	70.83		49.1	112.7
25	14			25	19			0.76	0.43			29.33	114.43		231.77	153.83
8	11			8	12			0.25	0.37			36	89.07		43.53	99.07
16	10			16	11			0.55	0.32			36.97	78.67		49.63	84.87
20	14			20	18			0.7	0.54			50.3	40.4		202.77	70.03
8	15			8	16			0.26	0.42			25.4	21.63		64.87	85.17
13	10			19	10			0.43	0.33			31.13	31.83		49.73	89.93
15	9			18	9			0.48	0.29			76.87	201.3		122.13	263.17
10	6			11	6			0.34	0.19			28.67	38.93		55	85.03
19	16			21	18			0.57	0.42			19.23	36.53		57.8	86.97
12	16			12	17			0.4	0.48

## Sheet: Fig. 7
Fig. 7a Experimental scheme
Fig. 7b Immature neurons
Saline	PF4	Saline DT	PF4 DT		male and female DCX-DTR mice were used - data from male mice are highlighted in blue
498	450	246	354		sex-dissaggregated data can additionally be found in a separate tab
132	342	144	276
534	702	348	384
504	678	324	186
366	792	432	450
432	240	360	498
330	612	342	186
330	312	438	246
360	174	276	48
378	630		318
600	276		552
	840		336
Fig. 7c Improvement entrances in shock zone
Saline	PF4	Saline DT	PF4 DT
43.75	25	-42.8571	-20
47.619	50	28.5714	50
-71.4286	65	35.2941	-58.3333
-23.5294	90	-43.75	43.75
-21.4286	73.6842	78.9474	35.7143
35.2941	30	9.09091	-10.5263
5.55556	13.7931	15.3846	-120
-5.88235	28.5714	16.6667	-28.5714
18.75	33.3333	25	54.1667
-23.5294	83.3333		6.66667
-9.09091	52.381		-72.2222
	100		9.09091
Fig. 7d Trajectory entrances into shock zone
	Saline											PF4												Saline DT									PF4 DT
Day 1	16	21	14	17	14	17	18	17	16	17	11	12	18	20	10	19	20	29	14	18	12	21	13	14	14	17	16	19	11	13	20	12	10	14	12	16	14	19	15	14	24	15	18	11
Day 2	17	10	15	19	23	16	8	13	11	15	6	13	14	19	16	5	19	17	7	13	8	16	13	16	18	16	11	15	9	12	12	13	16	11	20	11	17	25	30	13	14	10	14	7
Day 3	16	15	16	21	23	22	19	28	6	20	24	11	16	14	3	9	18	16	9	16	6	16	13	28	18	17	18	16	11	16	10	18	14	22	30	8	10	14	48	16	7	27	23	11
Day 4	3	13	24	12	53	13	14	16	13	18	22	12	7	7	4	5	14	36	8	12	4	11	2	15	17	15	16	12	11	14	13	11	10	13	20	15	15	21	15	21	4	9	27	9
Day 5	9	11	24	21	17	11	17	18	13	21	12	9	9	7	1	5	14	25	10	12	2	10	0	20	10	11	23	4	10	11	15	10	12	7	19	9	9	21	33	18	11	14	31	10
Fig. 7e Trajectory Number of shocks
	Saline											PF4												Saline DT									PF4 DT
Day 1	21	22	14	22	15	17	24	18	17	17	13	12	18	22	12	19	20	30	14	18	12	21	13	14	15	21	16	19	11	13	21	12	10	15	12	17	14	23	16	14	29	17	18	11
Day 2	34	10	15	20	24	18	8	14	11	15	6	14	16	22	19	5	20	19	7	14	8	20	13	16	20	23	11	15	9	12	13	16	16	14	21	11	17	28	31	13	15	11	14	9
Day 3	16	16	16	21	24	23	22	29	8	20	29	11	16	24	3	9	21	17	9	17	6	20	14	32	19	26	20	18	11	16	13	19	15	25	31	8	12	23	48	17	7	29	24	11
Day 4	5	13	24	12	74	13	14	16	15	18	24	13	8	8	5	5	16	36	8	14	4	11	2	16	17	22	19	12	12	14	14	12	10	13	27	15	17	42	15	22	4	9	27	9
Day 5	9	11	25	27	38	11	20	18	14	21	12	9	10	7	1	5	17	25	11	12	2	11	0	21	10	18	26	4	10	11	16	10	12	7	21	10	9	26	33	18	11	14	31	12
Fig. 7f Trajectory Entries per distance
	Saline											PF4												Saline DT									PF4 DT
Day 1	0.41	0.44	0.39	0.52	0.46	0.4	0.59	0.36	0.38	0.43	0.31	0.36	0.44	0.43	0.32	0.43	0.38	0.84	0.41	0.42	0.24	0.54	0.32	0.46	0.35	0.57	0.41	0.36	0.3	0.36	0.34	0.29	0.3	0.42	0.3	0.39	0.38	0.42	0.41	0.31	0.6	0.39	0.53	0.29
Day 2	0.6	0.33	0.38	0.61	0.78	0.54	0.3	0.39	0.28	0.38	0.18	0.35	0.37	0.43	0.51	0.18	0.46	0.57	0.2	0.32	0.26	0.38	0.38	0.51	0.41	0.52	0.39	0.4	0.37	0.33	0.31	0.39	0.44	0.36	0.53	0.29	0.56	0.72	0.99	0.31	0.31	0.28	0.38	0.2
Day 3	0.58	0.43	0.43	0.68	0.8	0.72	0.63	0.79	0.19	0.54	0.8	0.32	0.51	0.36	0.11	0.32	0.56	0.51	0.28	0.47	0.19	0.48	0.4	1.03	0.57	0.57	0.62	0.5	0.31	0.42	0.31	0.58	0.43	0.76	0.88	0.25	0.34	0.44	1.47	0.44	0.21	0.69	0.65	0.33
Day 4	0.12	0.38	0.74	0.42	1.77	0.4	0.53	0.42	0.3	0.49	0.62	0.36	0.24	0.21	0.14	0.19	0.42	1.07	0.25	0.27	0.23	0.33	0.08	0.51	0.52	0.55	0.67	0.42	0.36	0.41	0.36	0.4	0.31	0.47	0.6	0.45	0.6	0.71	0.41	0.57	0.15	0.25	0.79	0.25
Day 5	0.42	0.35	0.69	0.71	0.62	0.38	0.61	0.49	0.34	0.57	0.39	0.3	0.3	0.27	0.04	0.23	0.39	0.78	0.31	0.31	0.1	0.3	0	0.69	0.36	0.42	0.79	0.14	0.29	0.34	0.42	0.3	0.41	0.28	0.59	0.29	0.35	0.65	0.98	0.51	0.34	0.43	0.93	0.27
Fig. 7g Trajectory Time to first entrance
	Saline											PF4												Saline DT									PF4 DT
Day 1	13.23	29.5	16.13	21.83	38.97	27.17	38.93	17.53	16.63	30.57	45.8	27.53	6.6	12.17	53.33	1.2	66.7	26.97	36.27	29.37	69.1	24.3	28.47	47.77	41.83	24.6	37.8	1.03	21.33	32.47	9.07	93.4	28.17	77.23	11	7.93	56.07	40.2	36.4	20.17	27.9	27.63	70.6	89.97
Day 2	42.17	83.27	23.73	30.77	23.93	23.27	42.2	16.47	23.23	25.13	267.3	28.93	26.13	21.53	73.6	34.47	14.4	56.07	28.93	24.2	15.57	31.67	28.3	28.83	69.93	16.73	33	36.77	22.17	40.03	26.33	18	28.7	34.83	29.33	85.17	35.73	27.9	23.47	98.13	23.77	24.6	53.43	47.9
Day 3	27.87	32.4	55.77	33.5	24.23	28.83	33.67	23.6	80.1	25.33	47.27	23.9	16.53	18.93	39.27	25.9	46.4	23.93	29.63	24.13	57.2	18	25.23	58.5	58.47	31.03	25.13	66.83	25.2	98.07	30.13	19.53	35.67	26.6	24.93	28	24.83	29	24.77	58.43	24.57	24.73	38.2	47.57
Day 4	26.5	35.97	32.43	24.47	27.77	24.27	27.67	25.77	45.63	18.97	11.73	34.6	64.6	30.77	225.47	59.67	133.93	26.73	236.5	23.17	79.37	14.83	37.83	26.5	25.9	27.1	26.93	31.03	25.07	25.27	47.7	36.13	35.83	30.07	48.27	24.1	23.67	25.87	26.57	27.1	31.33	22.6	40.67	102.07
Day 5	30.93	27.9	21.67	25.3	26.37	22.73	25.2	24.6	2.53	27.83	42.77	32.8	156.17	69.9	213.2	292.37	75.43	27.67	44.03	26.6	70.93	28.3	599.97	64.63	101.17	32.53	27.33	71.2	47.57	59.53	28.23	59.73	32.03	22.6	22.17	27.73	26.63	29.6	22.87	23.9	27.7	24.1	48.7	32.47
Fig. 7h Trajectory Time to second entrance
	Saline											PF4												Saline DT									PF4 DT
Day 1	56.67	55.1	29.8	39.33	141.1	39.17	44.3	33.7	40.23	81.03	147.67	59.97	59.27	83.8	72.17	9.9	81.43	41.77	62.57	36.27	86	49.5	37.67	140.77	96.87	63.3	65.07	25.83	43.17	66.37	16.7	109.37	123.73	88.67	131.53	14.27	81.8	71.77	71.63	69.1	38.33	76.53	136.57	149.53
Day 2	55.63	106.73	38.7	64.1	62.57	32.43	50.87	25.07	134.53	42.43	293.27	75.67	52.93	45.17	99.07	151.97	58.57	100.77	115.17	126.93	62.33	59.5	125.43	45.23	88.07	28.23	55.9	158.7	150.73	56.87	140.43	61.27	44.97	71.57	56.77	129.27	47.1	34.23	78.07	138.2	59.07	47.5	93.97	129.8
Day 3	34.7	47.57	131.5	73.37	37.7	35.93	72.8	31.4	127	33.1	52.87	47.57	23.73	25.43	86.77	35.17	56.23	33.33	41.63	66.43	76.73	50.23	78.33	72.47	99.33	88.2	73.47	155.63	59.13	111.37	46.53	56.2	45.2	35.97	27.97	44.27	42.5	60.9	76.67	100.7	116.43	55.9	48.83	137.67
Day 4	159.53	82.83	75.87	37.6	36.67	30.97	100.1	94.5	136.57	73.63	48.67	95.87	220.43	105.33	253.43	134.77	174.67	33.87	273.8	100.83	313.33	78.93	427.57	62.97	78.73	72.13	73.83	61	61.6	71.8	56.97	80.07	73.6	37.37	60.2	86.83	199.83	81.53	68.83	50.87	179.87	59.17	53.63	266.67
Day 5	56.83	55.97	62.37	166.27	34.33	27.6	86.27	68.13	18.37	56.63	80.47	226.4	207.17	128.3	599.97	323.3	107.97	33.7	225.93	198.5	151.6	43.43	599.97	72.3	141.3	90.87	40.63	105.6	53.2	94.97	52.27	113.07	82	54.73	30.33	210.53	31.7	64.97	73.17	59.47	65.53	50.73	58.73	121.27
Fig. 7i Trajectory Max. Time avoidance
	Saline											PF4												Saline DT									PF4 DT
Day 1	100	74	110	72	102	103	110	147	92	60	153	110	71	83	106	87	89	77	75	103	143	79	118	103	128	69	132	121	107	79	97	113	107	99	120	104	130	51	90	148	88	159	76	89
Day 2	83	95	101	83	89	143	160	140	111	106	267	89	102	134	118	283	85	67	123	102	199	85	97	91	179	89	98	121	131	112	211	170	97	108	89	101	75	68	54	98	113	219	132	241
Day 3	126	100	102	63	90	111	75	132	292	75	59	131	155	134	431	155	91	148	226	115	195	99	99	97	85	109	140	88	80	98	146	91	152	65	49	171	119	143	51	74	281	67	58	90
Day 4	357	89	107	127	58	104	110	79	90	70	91	93	155	144	264	221	133	45	236	129	233	185	389	109	72	89	67	108	181	117	108	116	155	124	91	70	176	92	91	75	228	169	90	164
Day 5	273	141	60	132	93	256	110	178	130	63	87	193	156	214	386	292	95	97	181	171	448	120	599	66	123	94	92	212	109	148	135	119	114	252	75	182	312	108	81	116	237	149	51	145
Fig. 7d Entrances into shock zone d5					Fig. 7e Number of shocks d5					Fig. 7f Entries per distance d5					Fig. 7g Time to first entrance d5					Fig. 7h Time to second entrance d5					Fig. 7i Max. time avoidance d5
Saline	PF4	Saline DT	PF4 DT		Saline	PF4	Saline DT	PF4 DT		Saline	PF4	Saline DT	PF4 DT		Saline	PF4	Saline DT	PF4 DT		Saline	PF4	Saline DT	PF4 DT		Saline	PF4	Saline DT	PF4 DT
9	9	20	12		9	9	21	12		0.42	0.3	0.69	0.41		30.93	32.8	64.63	32.03		56.83	226.4	72.3	82		273	193	66	114
11	9	10	7		11	10	10	7		0.35	0.3	0.36	0.28		27.9	156.17	101.17	22.6		55.97	207.17	141.3	54.73		141	156	123	252
24	7	11	19		25	7	18	21		0.69	0.27	0.42	0.59		21.67	69.9	32.53	22.17		62.37	128.3	90.87	30.33		60	214	94	75
21	1	23	9		27	1	26	10		0.71	0.04	0.79	0.29		25.3	213.2	27.33	27.73		166.27	599.97	40.63	210.53		132	386	92	182
17	5	4	9		38	5	4	9		0.62	0.23	0.14	0.35		26.37	292.37	71.2	26.63		34.33	323.3	105.6	31.7		93	292	212	312
11	14	10	21		11	17	10	26		0.38	0.39	0.29	0.65		22.73	75.43	47.57	29.6		27.6	107.97	53.2	64.97		256	95	109	108
17	25	11	33		20	25	11	33		0.61	0.78	0.34	0.98		25.2	27.67	59.53	22.87		86.27	33.7	94.97	73.17		110	97	148	81
18	10	15	18		18	11	16	18		0.49	0.31	0.42	0.51		24.6	44.03	28.23	23.9		68.13	225.93	52.27	59.47		178	181	135	116
13	12	10	11		14	12	10	11		0.34	0.31	0.3	0.34		2.53	26.6	59.73	27.7		18.37	198.5	113.07	65.53		130	171	119	237
21	2	10	14		21	2		14		0.57	0.1		0.43		27.83	70.93		24.1		56.63	151.6		50.73		63	448		149
12	10		31		12	11		31		0.39	0.3		0.93		42.77	28.3		48.7		80.47	43.43		58.73		87	120		51
	0		10			0		12			0		0.27			599.97		32.47			599.97		121.27			599		145

## Sheet: Fig. 7 sex-dissaggregated
data from female DCX-DTR mice only (for data from males only see below)
Fig. 7a Experimental scheme
Fig. 7b Immature neurons
Saline	PF4	Saline DT	PF4 DT
498	450	246	354
132	342	144	276
330	702	348	384
330	678	324	186
360	792	432	450
378	240	438	498
600	276	276	552
	840		336
Fig. 7c Improvement entrances in shock zone
Saline	PF4	Saline DT	PF4 DT
43.75	25	-42.8571	-20
47.619	50	28.5714	50
5.55556	65	35.2941	-58.3333
-5.88235	90	-43.75	43.75
18.75	73.6842	78.9474	35.7143
-23.5294	30	16.6667	-10.5263
-9.09091	52.381	25	-72.2222
	100		9.09091
Fig. 7d Trajectory entrances into shock zone
	Saline							PF4								Saline DT							PF4 DT
Day 1	16	21	18	17	16	17	11	12	18	20	10	19	20	21	13	14	14	17	16	19	20	12	10	14	12	16	14	19	18	11
Day 2	17	10	8	13	11	15	6	13	14	19	16	5	19	16	13	16	18	16	11	15	12	13	16	11	20	11	17	25	14	7
Day 3	16	15	19	28	6	20	24	11	16	14	3	9	18	16	13	28	18	17	18	16	10	18	14	22	30	8	10	14	23	11
Day 4	3	13	14	16	13	18	22	12	7	7	4	5	14	11	2	15	17	15	16	12	13	11	10	13	20	15	15	21	27	9
Day 5	9	11	17	18	13	21	12	9	9	7	1	5	14	10	0	20	10	11	23	4	15	10	12	7	19	9	9	21	31	10
Fig. 7e Trajectory Number of shocks
	Saline							PF4								Saline DT							PF4 DT
Day 1	21	22	24	18	17	17	13	12	18	22	12	19	20	21	13	14	15	21	16	19	21	12	10	15	12	17	14	23	18	11
Day 2	34	10	8	14	11	15	6	14	16	22	19	5	20	20	13	16	20	23	11	15	13	16	16	14	21	11	17	28	14	9
Day 3	16	16	22	29	8	20	29	11	16	24	3	9	21	20	14	32	19	26	20	18	13	19	15	25	31	8	12	23	24	11
Day 4	5	13	14	16	15	18	24	13	8	8	5	5	16	11	2	16	17	22	19	12	14	12	10	13	27	15	17	42	27	9
Day 5	9	11	20	18	14	21	12	9	10	7	1	5	17	11	0	21	10	18	26	4	16	10	12	7	21	10	9	26	31	12
Fig. 7f Trajectory Entries per distance
	Saline							PF4								Saline DT							PF4 DT
Day 1	0.41	0.44	0.59	0.36	0.38	0.43	0.31	0.36	0.44	0.43	0.32	0.43	0.38	0.54	0.32	0.46	0.35	0.57	0.41	0.36	0.34	0.29	0.3	0.42	0.3	0.39	0.38	0.42	0.53	0.29
Day 2	0.6	0.33	0.3	0.39	0.28	0.38	0.18	0.35	0.37	0.43	0.51	0.18	0.46	0.38	0.38	0.51	0.41	0.52	0.39	0.4	0.31	0.39	0.44	0.36	0.53	0.29	0.56	0.72	0.38	0.2
Day 3	0.58	0.43	0.63	0.79	0.19	0.54	0.8	0.32	0.51	0.36	0.11	0.32	0.56	0.48	0.4	1.03	0.57	0.57	0.62	0.5	0.31	0.58	0.43	0.76	0.88	0.25	0.34	0.44	0.65	0.33
Day 4	0.12	0.38	0.53	0.42	0.3	0.49	0.62	0.36	0.24	0.21	0.14	0.19	0.42	0.33	0.08	0.51	0.52	0.55	0.67	0.42	0.36	0.4	0.31	0.47	0.6	0.45	0.6	0.71	0.79	0.25
Day 5	0.42	0.35	0.61	0.49	0.34	0.57	0.39	0.3	0.3	0.27	0.04	0.23	0.39	0.3	0	0.69	0.36	0.42	0.79	0.14	0.42	0.3	0.41	0.28	0.59	0.29	0.35	0.65	0.93	0.27
Fig. 7g Trajectory Time to first entrance
	Saline							PF4								Saline DT							PF4 DT
Day 1	13.23	29.5	38.93	17.53	16.63	30.57	45.8	27.53	6.6	12.17	53.33	1.2	66.7	24.3	28.47	47.77	41.83	24.6	37.8	1.03	9.07	93.4	28.17	77.23	11	7.93	56.07	40.2	70.6	89.97
Day 2	42.17	83.27	42.2	16.47	23.23	25.13	267.3	28.93	26.13	21.53	73.6	34.47	14.4	31.67	28.3	28.83	69.93	16.73	33	36.77	26.33	18	28.7	34.83	29.33	85.17	35.73	27.9	53.43	47.9
Day 3	27.87	32.4	33.67	23.6	80.1	25.33	47.27	23.9	16.53	18.93	39.27	25.9	46.4	18	25.23	58.5	58.47	31.03	25.13	66.83	30.13	19.53	35.67	26.6	24.93	28	24.83	29	38.2	47.57
Day 4	26.5	35.97	27.67	25.77	45.63	18.97	11.73	34.6	64.6	30.77	225.47	59.67	133.93	14.83	37.83	26.5	25.9	27.1	26.93	31.03	47.7	36.13	35.83	30.07	48.27	24.1	23.67	25.87	40.67	102.07
Day 5	30.93	27.9	25.2	24.6	2.53	27.83	42.77	32.8	156.17	69.9	213.2	292.37	75.43	28.3	599.97	64.63	101.17	32.53	27.33	71.2	28.23	59.73	32.03	22.6	22.17	27.73	26.63	29.6	48.7	32.47
Fig. 7h Trajectory Time to second entrance
	Saline							PF4								Saline DT							PF4 DT
Day 1	56.67	55.1	44.3	33.7	40.23	81.03	147.67	59.97	59.27	83.8	72.17	9.9	81.43	49.5	37.67	140.77	96.87	63.3	65.07	25.83	16.7	109.37	123.73	88.67	131.53	14.27	81.8	71.77	136.57	149.53
Day 2	55.63	106.73	50.87	25.07	134.53	42.43	293.27	75.67	52.93	45.17	99.07	151.97	58.57	59.5	125.43	45.23	88.07	28.23	55.9	158.7	140.43	61.27	44.97	71.57	56.77	129.27	47.1	34.23	93.97	129.8
Day 3	34.7	47.57	72.8	31.4	127	33.1	52.87	47.57	23.73	25.43	86.77	35.17	56.23	50.23	78.33	72.47	99.33	88.2	73.47	155.63	46.53	56.2	45.2	35.97	27.97	44.27	42.5	60.9	48.83	137.67
Day 4	159.53	82.83	100.1	94.5	136.57	73.63	48.67	95.87	220.43	105.33	253.43	134.77	174.67	78.93	427.57	62.97	78.73	72.13	73.83	61	56.97	80.07	73.6	37.37	60.2	86.83	199.83	81.53	53.63	266.67
Day 5	56.83	55.97	86.27	68.13	18.37	56.63	80.47	226.4	207.17	128.3	599.97	323.3	107.97	43.43	599.97	72.3	141.3	90.87	40.63	105.6	52.27	113.07	82	54.73	30.33	210.53	31.7	64.97	58.73	121.27
Fig. 7i Trajectory Max. Time avoidance
	Saline							PF4								Saline DT							PF4 DT
Day 1	100	74	110	147	92	60	153	110	71	83	106	87	89	79	118	103	128	69	132	121	97	113	107	99	120	104	130	51	76	89
Day 2	83	95	160	140	111	106	267	89	102	134	118	283	85	85	97	91	179	89	98	121	211	170	97	108	89	101	75	68	132	241
Day 3	126	100	75	132	292	75	59	131	155	134	431	155	91	99	99	97	85	109	140	88	146	91	152	65	49	171	119	143	58	90
Day 4	357	89	110	79	90	70	91	93	155	144	264	221	133	185	389	109	72	89	67	108	108	116	155	124	91	70	176	92	90	164
Day 5	273	141	110	178	130	63	87	193	156	214	386	292	95	120	599	66	123	94	92	212	135	119	114	252	75	182	312	108	51	145
Fig. 7d Entrances into shock zone d5					Fig. 7e Number of shocks d5					Fig. 7f Entries per distance d5					Fig. 7g Time to first entrance d5					Fig. 7h Time to second entrance d5					Fig. 7i Max. time avoidance d5
Saline	PF4	Saline DT	PF4 DT		Saline	PF4	Saline DT	PF4 DT		Saline	PF4	Saline DT	PF4 DT		Saline	PF4	Saline DT	PF4 DT		Saline	PF4	Saline DT	PF4 DT		Saline	PF4	Saline DT	PF4 DT
9	9	20	12		9	9	21	12		0.42	0.3	0.69	0.41		30.93	32.8	64.63	32.03		56.83	226.4	72.3	82		273	193	66	114
11	9	10	7		11	10	10	7		0.35	0.3	0.36	0.28		27.9	156.17	101.17	22.6		55.97	207.17	141.3	54.73		141	156	123	252
17	7	11	19		20	7	18	21		0.61	0.27	0.42	0.59		25.2	69.9	32.53	22.17		86.27	128.3	90.87	30.33		110	214	94	75
18	1	23	9		18	1	26	10		0.49	0.04	0.79	0.29		24.6	213.2	27.33	27.73		68.13	599.97	40.63	210.53		178	386	92	182
13	5	4	9		14	5	4	9		0.34	0.23	0.14	0.35		2.53	292.37	71.2	26.63		18.37	323.3	105.6	31.7		130	292	212	312
21	14	10	21		21	17	16	26		0.57	0.39	0.42	0.65		27.83	75.43	28.23	29.6		56.63	107.97	52.27	64.97		63	95	135	108
12	10	10	31		12	11	10	31		0.39	0.3	0.3	0.93		42.77	28.3	59.73	48.7		80.47	43.43	113.07	58.73		87	120	119	51
	0	10	10			0		12			0		0.27			599.97		32.47			599.97		121.27			599		145
data from male DCX-DTR mice only
Fig. 7a Experimental scheme
Fig. 7b Immature neurons
Saline	PF4	Saline DT	PF4 DT
534	612	360	186
504	312	342	246
366	174		48
432	630		318
Fig. 7c Improvement entrances in shock zone
Saline	PF4	Saline DT	PF4 DT
-71.4286	13.7931	9.09091	-120
-23.5294	28.5714	15.3846	-28.5714
-21.4286	33.3333		54.1667
35.2941	83.3333		6.66667
Fig. 7d Trajectory entrances into shock zone
	Saline				PF4				Saline DT		PF4 DT
Day 1	14	17	14	17	29	14	18	12	11	13	15	14	24	15
Day 2	15	19	23	16	17	7	13	8	9	12	30	13	14	10
Day 3	16	21	23	22	16	9	16	6	11	16	48	16	7	27
Day 4	24	12	53	13	36	8	12	4	11	14	15	21	4	9
Day 5	24	21	17	11	25	10	12	2	10	11	33	18	11	14
Fig. 7e Trajectory Number of shocks
	Saline				PF4				Saline DT		PF4 DT
Day 1	14	22	15	17	30	14	18	12	11	13	16	14	29	17
Day 2	15	20	24	18	19	7	14	8	9	12	31	13	15	11
Day 3	16	21	24	23	17	9	17	6	11	16	48	17	7	29
Day 4	24	12	74	13	36	8	14	4	12	14	15	22	4	9
Day 5	25	27	38	11	25	11	12	2	10	11	33	18	11	14
Fig. 7f Trajectory Entries per distance
	Saline				PF4				Saline DT		PF4 DT
Day 1	0.39	0.52	0.46	0.4	0.84	0.41	0.42	0.24	0.3	0.36	0.41	0.31	0.6	0.39
Day 2	0.38	0.61	0.78	0.54	0.57	0.2	0.32	0.26	0.37	0.33	0.99	0.31	0.31	0.28
Day 3	0.43	0.68	0.8	0.72	0.51	0.28	0.47	0.19	0.31	0.42	1.47	0.44	0.21	0.69
Day 4	0.74	0.42	1.77	0.4	1.07	0.25	0.27	0.23	0.36	0.41	0.41	0.57	0.15	0.25
Day 5	0.69	0.71	0.62	0.38	0.78	0.31	0.31	0.1	0.29	0.34	0.98	0.51	0.34	0.43
Fig. 7g Trajectory Time to first entrance
	Saline				PF4				Saline DT		PF4 DT
Day 1	16.13	21.83	38.97	27.17	26.97	36.27	29.37	69.1	21.33	32.47	36.4	20.17	27.9	27.63
Day 2	23.73	30.77	23.93	23.27	56.07	28.93	24.2	15.57	22.17	40.03	23.47	98.13	23.77	24.6
Day 3	55.77	33.5	24.23	28.83	23.93	29.63	24.13	57.2	25.2	98.07	24.77	58.43	24.57	24.73
Day 4	32.43	24.47	27.77	24.27	26.73	236.5	23.17	79.37	25.07	25.27	26.57	27.1	31.33	22.6
Day 5	21.67	25.3	26.37	22.73	27.67	44.03	26.6	70.93	47.57	59.53	22.87	23.9	27.7	24.1
Fig. 7h Trajectory Time to second entrance
	Saline				PF4				Saline DT		PF4 DT
Day 1	29.8	39.33	141.1	39.17	41.77	62.57	36.27	86	43.17	66.37	71.63	69.1	38.33	76.53
Day 2	38.7	64.1	62.57	32.43	100.77	115.17	126.93	62.33	150.73	56.87	78.07	138.2	59.07	47.5
Day 3	131.5	73.37	37.7	35.93	33.33	41.63	66.43	76.73	59.13	111.37	76.67	100.7	116.43	55.9
Day 4	75.87	37.6	36.67	30.97	33.87	273.8	100.83	313.33	61.6	71.8	68.83	50.87	179.87	59.17
Day 5	62.37	166.27	34.33	27.6	33.7	225.93	198.5	151.6	53.2	94.97	73.17	59.47	65.53	50.73
Fig. 7i Trajectory Max. Time avoidance
	Saline				PF4				Saline DT		PF4 DT
Day 1	110	72	102	103	77	75	103	143	107	79	90	148	88	159
Day 2	101	83	89	143	67	123	102	199	131	112	54	98	113	219
Day 3	102	63	90	111	148	226	115	195	80	98	51	74	281	67
Day 4	107	127	58	104	45	236	129	233	181	117	91	75	228	169
Day 5	60	132	93	256	97	181	171	448	109	148	81	116	237	149
Fig. 7d Entrances into shock zone d5					Fig. 7e Number of shocks d5					Fig. 7f Entries per distance d5					Fig. 7g Time to first entrance d5					Fig. 7h Time to second entrance d5					Fig. 7i Max. time avoidance d5
Saline	PF4	Saline DT	PF4 DT		Saline	PF4	Saline DT	PF4 DT		Saline	PF4	Saline DT	PF4 DT		Saline	PF4	Saline DT	PF4 DT		Saline	PF4	Saline DT	PF4 DT		Saline	PF4	Saline DT	PF4 DT
24	25	11	33		25	25	10	33		0.69	0.78	0.29	0.98		21.67	27.67	47.57	22.87		62.37	33.7	53.2	73.17		60	97	109	81
21	10	15	18		27	11	11	18		0.71	0.31	0.34	0.51		25.3	44.03	59.53	23.9		166.27	225.93	94.97	59.47		132	181	148	116
17	12		11		38	12		11		0.62	0.31		0.34		26.37	26.6		27.7		34.33	198.5		65.53		93	171		237
11	2		14		11	2		14		0.38	0.1		0.43		22.73	70.93		24.1		27.6	151.6		50.73		256	448		149

## Sheet: Suppl. fig. 1 
Suppl. fig. 1a Representative image
Suppl. fig. 1b Representative images
Suppl. fig. 1c Representative image
Suppl. fig. 1d Proliferation
Control	100 ng/ml	500 ng/ml
19.45	31.46	24.64
31.3	33.89	30.92
32.87	33.79	32.82
35.6649	33.2335	35.143
37.9729	42.2905	35.8509
34.6997	31.4204	39.4929
Suppl. fig. 1e Representative flow cytometry plots
Suppl. fig. 1f Cell cycle distribution - S phase
Control	100 ng/ml	500 ng/ml
30.7	27.6	26.7
33.3	26.6	28.6
26.6	27.2	27.5
28	28.4	26.8
29.1	28.7	28.3
29.1	22	24.2
30.8	30.3	31
Suppl. fig. 1f Cell cycle distribution - G2/M
Control	100 ng/ml	500 ng/ml
3.71	3.5	3.57
3.33	4	3.54
4.18	3.87	3.65
4.65	3.74	3.72
3.01	3.2	3.2
4.55	5.83	5.2
3.11	3.09	3.05
Suppl. fig. 1f Cell cycle distribution - G1/G0
Control	100 ng/ml	500 ng/ml
64.9	68.1	69
62.6	68.7	66.6
68.3	67.8	68.1
66	67	68.7
66.9	68.1	67.9
65	72.3	71.5
63.9	66	63.7
Suppl. fig. 1g Representative image
Suppl. fig. 1h beta-tubulin+ cells
Control	100 ng/ml	500 ng/ml
7.90553	6.06574	7.87405
6.63416	9.18255	10.567
7.71272	6.00198	8.92983
7.27717	10.7507	8.52284
6.11867	10.2402	11.1086
6.03298	7.17684	8.55148
Suppl. fig. 1h GFAP+ cells
Control	100 ng/ml	500 ng/ml
83.1374	68.7433	74.3947
66.1767	71.6241	72.888
76.3498	67.6588	79.8426
67.2907	71.0546	78.3749
66.9496	76.3414	72.7984
76.8869	76.7764	76.3868

[truncated: 11 more sheets: Suppl. fig. 2, Suppl. fig 3, Suppl. fig. 4, Suppl. fig. 5, Suppl. fig. 6, Suppl. fig. 7, Suppl. fig. 8, Suppl. fig. 9, Suppl. fig. 10, Suppl. fig. 11, Suppl. fig. 11 sex-dissaggregat]
